# Supplementary material for: Four functional profiles for fibre and mucin metabolism in the human gut microbiome
Source: Microbiome. 2023 Oct 20;11:231. doi: 10.1186/s40168-023-01667-y (PMC10588041; doi:10.1186/s40168-023-01667-y)
Supplement: Supplementary file 11 — Additional file 10. Metabolic exploration. A dynamical metabolic exploration is made available in html pages. Archives must be unzipped and the html file must be open in a web browser. • Profile AFT frequencies. HTML page sources Within-profile-dynamical-map.zip. • Metabolic shifts during CD and dysbiosis. HTML page sources Metabolic-shifts-CD-dys-map.zip. [file 40168_2023_1667_MOESM10_ESM.zip]

Archive with 2 entries (2 files):
- Metabolic-shifts-CD-dys-map.zip
- Within-profile-dynamical-map.zip
