# Supplementary material for: Four functional profiles for fibre and mucin metabolism in the human gut microbiome
Source: Microbiome. 2023 Oct 20;11:231. doi: 10.1186/s40168-023-01667-y (PMC10588041; doi:10.1186/s40168-023-01667-y)
Supplement: Supplementary file 12 — Additional file 11. Dataset count matrices, Profile decomposition and metadata. The input data needed for the analysis are provided. • Metadata.xlsx: excel file containing the metadata of all the datasets used in the analysis. Field definition: – Sample_ID : internal ID. – ProjectID : study accession number. – SRA : SRA sample accession ID. – Patient_ID : internal patient ID. – Nationality, sex, age, BMI : patient nationality, sex, age and BMI. – Diagnosis : internal diagnosis code. N = healthy, CD = Crohn’s disease, UC = Ulcerative colitis, Control = Control sample, ObCIII = class 3 obesity, ObCII = class 2 obesity, ObCI= class 1 obesity, OW = overweight (but not obese), UW = underweight, PD = Parkinson disease, HC = healthy control, Diab = diabetis, ankylosing_spondylitis = ankylosing spondylitis. – Dysbiosis_index : dysbiosis index computed from HMP2 samples (see material and methods), Is_dysbiotic = above or under dysbiotic threshold (see material and methods). – Study : internal study ID. – reference : doi of the related publication. – alias : internal alias of the sample (HMP2 dataset only). – enterotype : sample enterotypes (metacardis dataset only). – Statin : statin intake (metacardis dataset only). – Bristol : Bristol score (metacardis dataset only). – Diet : diet taken by the patient (control or Mediterranean diet, med diet dataset only). – Timepoint : baseline, 4_weeks, 8_weeks (med_diet dataset only). • W.xlsx: weight matrix for the different datasets. • X_AFT.xlsx: AFT count matrix for the different datasets. The header indicates the AFT names as in Table 2. • X_mgs.xlsx: MGS count matrix at the genus level (train dataset only). • X_pg.xlsx: Prevalent genomes count matrix for the different datasets. The first sheet indicates the NCBI taxonomy ID and the name of the 203 prevalent genomes included in the study. • Genome_list.xlsx: list of the 203 genomes included in the study. • H.xlsx: matrices \documentclass[12pt]{minimal} \usepackage{amsmath} \usepack [file 40168_2023_1667_MOESM11_ESM.zip]

Archive with 10 entries (10 files):
- F.xlsx
- Genome_list.xlsx
- H.xlsx
- List_of_Reactions.xlsx
- Metadata.xlsx
- W.xlsx
- W_NMF_taxonomy.xlsx
- X_AFT.xlsx
- X_mgs.xlsx
- X_PG.xlsx
