# Supplementary material for: Four functional profiles for fibre and mucin metabolism in the human gut microbiome
Source: Microbiome. 2023 Oct 20;11:231. doi: 10.1186/s40168-023-01667-y (PMC10588041; doi:10.1186/s40168-023-01667-y)
Supplement: Supplementary file 12 — Additional file 11. Dataset count matrices, Profile decomposition and metadata. The input data needed for the analysis are provided. • Metadata.xlsx: excel file containing the metadata of all the datasets used in the analysis. Field definition: – Sample_ID : internal ID. – ProjectID : study accession number. – SRA : SRA sample accession ID. – Patient_ID : internal patient ID. – Nationality, sex, age, BMI : patient nationality, sex, age and BMI. – Diagnosis : internal diagnosis code. N = healthy, CD = Crohn’s disease, UC = Ulcerative colitis, Control = Control sample, ObCIII = class 3 obesity, ObCII = class 2 obesity, ObCI= class 1 obesity, OW = overweight (but not obese), UW = underweight, PD = Parkinson disease, HC = healthy control, Diab = diabetis, ankylosing_spondylitis = ankylosing spondylitis. – Dysbiosis_index : dysbiosis index computed from HMP2 samples (see material and methods), Is_dysbiotic = above or under dysbiotic threshold (see material and methods). – Study : internal study ID. – reference : doi of the related publication. – alias : internal alias of the sample (HMP2 dataset only). – enterotype : sample enterotypes (metacardis dataset only). – Statin : statin intake (metacardis dataset only). – Bristol : Bristol score (metacardis dataset only). – Diet : diet taken by the patient (control or Mediterranean diet, med diet dataset only). – Timepoint : baseline, 4_weeks, 8_weeks (med_diet dataset only). • W.xlsx: weight matrix for the different datasets. • X_AFT.xlsx: AFT count matrix for the different datasets. The header indicates the AFT names as in Table 2. • X_mgs.xlsx: MGS count matrix at the genus level (train dataset only). • X_pg.xlsx: Prevalent genomes count matrix for the different datasets. The first sheet indicates the NCBI taxonomy ID and the name of the 203 prevalent genomes included in the study. • Genome_list.xlsx: list of the 203 genomes included in the study. • H.xlsx: matrices \documentclass[12pt]{minimal} \usepackage{amsmath} \usepack [file 40168_2023_1667_MOESM11_ESM.zip › Genome_list.xlsx]

## Sheet: Genome_list
NCBI_ID	Name	short_name	190_list
999404	Clostridium clostridioforme 90A3	C. clostridioforme 90A3	+
718255	Roseburia intestinalis XB6B4	Roseburia intestinalis XB6B4	+
411468	Clostridium scindens ATCC 35704	C. scindens ATCC 35704	+
553191	Bifidobacterium dentium JCVIHMP022	B. dentium JCVIHMP022	+
1121098	Bacteroides massiliensis B84634 = Timone 84634 = DSM 17679 = JCM 13223	B. massiliensis B84634 DSM 17679	+
749501	Enterococcus faecalis TX0102	E. faecalis TX0102	+
1161745	Bifidobacterium longum subsp	B. longum subsp	+
565643	Enterococcus faecalis DS5	E. faecalis DS5	+
547043	Bifidobacterium pseudocatenulatum DSM 20438 = JCM 1200	B. pseudocatenulatum DSM 20438	+
435590	Bacteroides vulgatus ATCC 8482	B. vulgatus ATCC 8482	+
457388	Bacteroides sp	Bacteroides. sp	+
1074482	Bifidobacterium breve DPC 6330	B. breve DPC 6330	+
411903	Collinsella aerofaciens ATCC 25986	Collinsella aerofaciens ATCC 25986	+
515619	Eubacterium rectale ATCC 33656	Eub. rectale ATCC 33656	+
470146	Coprococcus comes ATCC 27758	Coprococcus comes ATCC 27758	+
537006	Parabacteroides johnsonii DSM 18315	P. johnsonii DSM 18315	+
622312	Roseburia inulinivorans DSM 16841	Roseburia inulinivorans DSM 16841	+
411459	R. obeum ATCC 29174	R. obeum ATCC 29174	+
1203555	Acidaminococcus sp	Acidaminococcus sp	+
469598	Escherichia sp	Escherichia sp	+
322159	Streptococcus thermophilus LMD-9	S. thermophilus LMD-9	+
997895	Clostridium bolteae 90B3	C. bolteae 90B3	+
657317	Eubacterium rectale M104-1	Eub. rectale M104-1	+
999420	Parabacteroides merdae CL03T12C32	P. merdae CL03T12C32	+
411477	Parabacteroides merdae ATCC 43184	P. merdae ATCC 43184	+
1157353	Enterococcus faecalis EnGen0119	E. faecalis EnGen0119	+
997893	Clostridium bolteae 90A5	C. bolteae 90A5	+
445972	Anaerotruncus colihominis DSM 17241	A. colihominis DSM 17241	+
997894	Clostridium bolteae 90A9	C. bolteae 90A9	+
457394	Bacteroides sp	Bacteroides. sp	+
657314	R. obeum A2-162	R. obeum A2-162	+
511680	Butyrivibrio crossotus DSM 2876	B. crossotus DSM 2876	+
445973	Clostridium bartlettii DSM 16795	C. bartlettii DSM 16795	+
1207543	Bifidobacterium bifidum IPLA 20015	B. bifidum IPLA 20015	+
500635	Mitsuokella multacida DSM 20544	Mitsuokella multacida DSM 20544	+
420247	Methanobrevibacter smithii ATCC 35061	M. smithii ATCC 35061	+
657308	Gordonibacter pamelaeae 7-10-1-b	Gordonibacter pamelaeae 7-10-1-b	+
565663	Enterococcus faecium Com15	E. faecium Com15	+
999417	Parabacteroides distasonis CL09T03C24	P. distasonis CL09T03C24	+
1073376	R. lactaris CC59 002D	R. lactaris CC59 002D	+
1256908	Eubacterium ramulus ATCC 29099	Eub. ramulus ATCC 29099	+
547042	Bacteroides coprophilus DSM 18228 = JCM 13818	B. coprophilus DSM 18228 = JCM 13818	+
556262	Coprobacillus sp	Coprobacillus sp	+
1051074	Streptococcus thermophilus JIM 8232	S. thermophilus JIM 8232	+
486409	Bifidobacterium animalis subsp	B. animalis subsp	+
566552	Bifidobacterium catenulatum DSM 16992 = JCM 1194	B. catenulatum DSM 16992 = JCM 1194	+
888066	Enterococcus casseliflavus ATCC 12755	E. casseliflavus ATCC 12755	+
997889	Bacteroides uniformis CL03T00C23	B. uniformis CL03T00C23	+
518636	Clostridium asparagiforme DSM 15981	C. asparagiforme DSM 15981	+
999407	Clostridium clostridioforme 90A7	C. clostridioforme 90A7	+
507522	Klebsiella pneumoniae 342	Klebsiella pneumoniae 342	+
411470	R. gnavus ATCC 29149	R. gnavus ATCC 29149	+
1042156	Clostridium sp	Clostridium. sp	+
565650	Enterococcus faecalis D6	E. faecalis D6	+
657315	Roseburia intestinalis M50-1	Roseburia intestinalis M50-1	+
997875	Bacteroides dorei CL02T00C15	B. dorei CL02T00C15	+
457424	Bacteroides fragilis 3 1 12	B. fragilis 3 1 12	+
411479	Bacteroides uniformis ATCC 8492	B. uniformis ATCC 8492	+
657319	Eubacterium siraeum 70-3	Eub. siraeum 70-3	+
264199	Streptococcus thermophilus LMG 18311	S. thermophilus LMG 18311	+
483218	[Bacteroides] pectinophilus ATCC 43243	B. pectinophilus ATCC 43243	+
657309	Bacteroides xylanisolvens XB1A	B. xylanisolvens XB1A	+
999403	Clostridium clostridioforme 90A1	C. clostridioforme 90A1	+
1073386	Bacteroides fragilis HMW 610	B. fragilis HMW 610	+
451640	Catenibacterium mitsuokai DSM 15897	Catenib. mitsuokai DSM 15897	+
1073388	Bacteroides fragilis HMW 616	B. fragilis HMW 616	+
1235787	Bacteroides uniformis dnLKV2	B. uniformis dnLKV2	+
500632	Clostridium nexile DSM 1787	C. nexile DSM 1787	+
997880	Bacteroides fragilis CL05T00C42	B. fragilis CL05T00C42	+
883062	Bifidobacterium bifidum S17	B. bifidum S17	+
439855	Escherichia coli SMS-3-5	E. coli SMS-3-5	+
411464	Desulfovibrio piger ATCC 29098	Desulfovibrio piger ATCC 29098	+
483214	Methanobrevibacter smithii DSM 2375	M. smithii DSM 2375	+
435591	Parabacteroides distasonis ATCC 8503	P. distasonis ATCC 8503	+
657322	Faecalibacterium prausnitzii SL3-3	F. prausnitzii SL3-3	+
1073351	Bacteroides stercoris CC31F	B. stercoris CC31F	+
326426	Bifidobacterium breve UCC2003	B. breve UCC2003	+
1261072	Bifidobacterium breve JCP7499	B. breve JCP7499	+
411485	Faecalibacterium prausnitzii M21-2	F. prausnitzii M21-2	+
367928	Bifidobacterium adolescentis ATCC 15703	B. adolescentis ATCC 15703	+
997885	Bacteroides ovatus CL02T12C04	B. ovatus CL02T12C04	+
478749	Marvinbryantia formatexigens DSM 14469	Marvinb. formatexigens DSM 14469	+
997874	Bacteroides cellulosilyticus CL02T12C19	B. cellulosilyticus CL02T12C19	+
449673	Bacteroides stercoris ATCC 43183	B. stercoris ATCC 43183	+
997890	Bacteroides uniformis CL03T12C37	B. uniformis CL03T12C37	+
718252	Faecalibacterium prausnitzii L2-6	F. prausnitzii L2-6	+
226186	Bacteroides thetaiotaomicron VPI-5482	B. thetaiotaomicron VPI-5482	+
471870	Bacteroides intestinalis DSM 17393	B. intestinalis DSM 17393	+
999419	Parabacteroides johnsonii CL02T12C29	P. johnsonii CL02T12C29	+
665941	Coprobacillus sp	Coprobacillus sp	+
742765	Dorea formicigenerans 4 6 53AFAA	D. formicigenerans 4 6 53AFAA	+
411476	Bacteroides ovatus ATCC 8483	B. ovatus ATCC 8483	+
483215	Bacteroides finegoldii DSM 17565	B. finegoldii DSM 17565	+
428125	Clostridium leptum DSM 753	C. leptum DSM 753	+
411486	Clostridium sp	Clostridium. sp	+
665954	Bacteroides ovatus 3 8 47FAA	B. ovatus 3 8 47FAA	+
1036735	Bifidobacterium breve CECT 7263	B. breve CECT 7263	+
1235785	Bacteroides thetaiotaomicron dnLKV9	B. thetaiotaomicron dnLKV9	+
469597	Coprobacillus sp	Coprobacillus sp	+
997881	Bacteroides fragilis CL05T12C13	B. fragilis CL05T12C13	+
1157352	Enterococcus faecalis EnGen0111	E. faecalis EnGen0111	+
1235788	Bacteroides massiliensis dnLKV3	B. massiliensis dnLKV3	+
703613	Bifidobacterium animalis subsp	B. animalis subsp	+
1161904	Bifidobacterium longum subsp	B. longum subsp	+
391904	Bifidobacterium longum subsp	B. longum subsp	+
657321	R. bromii L2-63	R. bromii L2-63	+
411483	Faecalibacterium prausnitzii A2-165	F. prausnitzii A2-165	+
484018	Bacteroides plebeius DSM 17135	B. plebeius DSM 17135	+
767463	Streptococcus thermophilus ND03	S. thermophilus ND03	+
537011	Prevotella copri DSM 18205	P. copri DSM 18205	+
469590	Bacteroides sp	Bacteroides. sp	+
457395	Bacteroides sp	Bacteroides. sp	+
657323	Ruminococcus sp	Ruminococcus sp	+
997886	Bacteroides ovatus CL03T12C18	B. ovatus CL03T12C18	+
491074	Enterococcus faecalis TX0104	E. faecalis TX0104	+
999409	Clostridium clostridioforme 90B1	C. clostridioforme 90B1	+
483217	Bacteroides dorei DSM 17855	B. dorei DSM 17855	+
585035	Escherichia coli S88	E. coli S88	+
483216	Bacteroides eggerthii DSM 20697	B. eggerthii DSM 20697	+
411484	Clostridium sp	Clostridium. sp	+
411467	Pseudoflavonifractor capillosus ATCC 29799	Pseudof. capillosus ATCC 29799	+
537012	Bacteroides cellulosilyticus DSM 14838	B. cellulosilyticus DSM 14838	+
1073375	R. gnavus CC55 001C	R. gnavus CC55 001C	+
521002	Methanobrevibacter smithii DSM 2374	M. smithii DSM 2374	+
411460	R. torques ATCC 27756	R. torques ATCC 27756	+
457412	Ruminococcus sp	Ruminococcus sp	+
999421	Parabacteroides merdae CL09T00C40	P. merdae CL09T00C40	+
997888	Bacteroides finegoldii CL09T03C10	B. finegoldii CL09T03C10	+
515620	Eubacterium eligens ATCC 27750	Eub. eligens ATCC 27750	+
469595	Citrobacter sp	Citrobacter sp	+
702446	Bacteroides vulgatus PC510	B. vulgatus PC510	+
1157382	Enterococcus faecalis EnGen0198	E. faecalis EnGen0198	+
997877	Bacteroides dorei CL03T12C01	B. dorei CL03T12C01	+
545696	Holdemania filiformis DSM 12042	Holdemania filiformis DSM 12042	+
537007	Blautia hansenii DSM 20583	B. hansenii DSM 20583	+
411461	Dorea formicigenerans ATCC 27755	D. formicigenerans ATCC 27755	+
911598	Bifidobacterium animalis subsp	B. animalis subsp	+
411474	Coprococcus eutactus ATCC 27759	Coprococcus eutactus ATCC 27759	+
717959	Alistipes shahii WAL 8301	A. shahii WAL 8301	+
556260	Bacteroides dorei 5 1 36-D4	B. dorei 5 1 36-D4	+
748224	Faecalibacterium cf	Faecalibacterium. cf	+
537013	Clostridium methylpentosum DSM 5476	C. methylpentosum DSM 5476	+
997876	Bacteroides dorei CL02T12C06	B. dorei CL02T12C06	+
349741	Akkermansia muciniphila ATCC BAA-835	A. muciniphila ATCC BAA-835	+
401473	Bifidobacterium dentium Bd1	B. dentium Bd1	+
565655	Enterococcus casseliflavus EC20	E. casseliflavus EC20	+
657313	R. torques L2-14	R. torques L2-14	+
470145	Bacteroides coprocola DSM 17136	B. coprocola DSM 17136	+
364106	Escherichia coli UTI89	E. coli UTI89	+
411462	Dorea longicatena DSM 13814	D. longicatena DSM 13814	+
1187956	Streptococcus thermophilus MN-ZLW-002	S. thermophilus MN-ZLW-002	+
702443	Bacteroides ovatus SD CMC 3f	B. ovatus SD CMC 3f	+
1235786	Bacteroides vulgatus dnLKV7	B. vulgatus dnLKV7	+
411901	Bacteroides caccae ATCC 43185	B. caccae ATCC 43185	+
742735	Clostridium clostridioforme 2 1 49FAA	C. clostridioforme 2 1 49FAA	+
1161744	Bifidobacterium longum subsp	B. longum subsp	+
518634	Bifidobacterium breve DSM 20213 = JCM 1192	B. breve DSM 20213 = JCM 1192	+
997896	Clostridium bolteae 90B7	C. bolteae 90B7	+
411471	Subdoligranulum variabile DSM 15176	Subdo. variabile DSM 15176	+
445970	Alistipes putredinis DSM 17216	A. putredinis DSM 17216	+
563191	Acidaminococcus sp	Acidaminococcus sp	+
702447	Bacteroides xylanisolvens SD CC 1b	B. xylanisolvens SD CC 1b	+
717961	Eubacterium siraeum V10Sc8a	Eub. siraeum V10Sc8a	+
657318	Eubacterium rectale DSM 17629	Eub. rectale DSM 17629	+
999416	Parabacteroides distasonis CL03T12C09	P. distasonis CL03T12C09	+
398513	Bifidobacterium bifidum NCIMB 41171	B. bifidum NCIMB 41171	+
411481	Bifidobacterium adolescentis L2-32	B. adolescentis L2-32	+
997891	Bacteroides vulgatus CL09T03C04	B. vulgatus CL09T03C04	+
1173691	Citrobacter sp	Citrobacter sp	+
722911	Bifidobacterium longum subsp	B. longum subsp	+
536231	Roseburia intestinalis L1-82	Roseburia intestinalis L1-82	+
411469	Eubacterium hallii DSM 3353	Eub. hallii DSM 3353	+
428128	Eubacterium siraeum DSM 15702	Eub. siraeum DSM 15702	+
411489	Clostridium sp	Clostridium. sp	+
565652	Enterococcus casseliflavus EC30	E. casseliflavus EC30	+
457396	Clostridium sp	Clostridium. sp	+
471875	R. lactaris ATCC 29176	R. lactaris ATCC 29176	+
469596	Coprobacillus sp	Coprobacillus sp	+
411463	Eubacterium ventriosum ATCC 27560	Eub. ventriosum ATCC 27560	+
871562	Bifidobacterium dentium ATCC 27679	B. dentium ATCC 27679	+
997873	Bacteroides caccae CL03T12C61	B. caccae CL03T12C61	+
565656	Enterococcus faecium 1,230,933	E. faecium 1,230,933	+
556270	Coprobacillus sp	Coprobacillus sp	+
556258	Bacteroides sp	Bacteroides. sp	+
702444	Bacteroides xylanisolvens SD CC 2a	B. xylanisolvens SD CC 2a	+
411902	Clostridium bolteae ATCC BAA-613	C. bolteae ATCC BAA-613	+
997892	Bacteroides xylanisolvens CL03T12C04	B. xylanisolvens CL03T12C04	+
665953	Bacteroides eggerthii 1 2 48FAA	B. eggerthii 1 2 48FAA	+
1095771	Ruminococcus sp	Ruminococcus sp	+
518637	Eubacterium biforme DSM 3989	Eub. biforme DSM 3989	+
511145	Escherichia coli K12	E. coli K12	+
405955	Escherichia_coli_APEC_O1	/	-
1111120	Acidaminococcus_sp	/	-
272620	Klebsiella_pneumoniae_subsp	/	-
331112	Escherichia_coli_HS	/	-
362663	Escherichia_coli_536	/	-
199310	Escherichia_coli_CFT073	/	-
444450	Escherichia_coli_O157:H7_str	/	-
473819	Bifidobacterium_dentium_ATCC_27678	/	-
481805	Escherichia_coli_ATCC_8739	/	-
574521	Escherichia_coli_O127:H6_str	/	-
585057	Escherichia_coli_IAI39	/	-
585397	Escherichia_coli_ED1a	/	-

## Sheet: KO-GL-PL presence-absence in ge
NCBI taxonomy ID	name	K01809	K00882	K06859	K01810	K01803	K00150	K00134	K00927	K00131	K01834	K01689	K00036	K01057	K07404	K01690	K00874	K00041	K01685	K00883	K00849	K00965	K01818	K00879	K01628	K01813	K01804	K01786	K03077	K03080	K00854	K01621	K00169+K00170+K00171+K00172	K00627	K03737	K00656	K04020	K00625	K00925	K00626	K01034+K01035	K00634	K00929	K01574	K01938+K00288+K01491	K00297	K00004+K03366	K00016	K01847
457424	Bacteroides fragilis 3 1 12	1	0	0	1	1	0	1	1	1	1	1	1	1	1	1	1	0	0	0	1	0	1	1	1	0	0	0	0	0	1	0	1	1	1	1	0	1	1	1	0	1	1	0	1	1	1	1	1
999404	Clostridium clostridioforme 90A3	1	1	0	1	1	0	1	1	1	1	1	1	1	1	1	1	1	1	0	1	1	1	1	1	1	1	1	0	0	1	0	1	1	1	1	0	1	1	1	1	0	1	0	1	1	1	1	0
718255	Roseburia intestinalis XB6B4	1	1	0	1	1	0	1	1	0	1	1	1	0	1	1	1	1	1	0	1	1	0	0	1	1	1	1	0	0	1	1	1	1	1	1	0	1	1	1	0	0	0	0	1	1	1	1	0
411468	Clostridium scindens ATCC 35704	1	1	0	1	1	0	1	1	1	1	1	0	1	0	1	1	0	0	0	1	1	1	0	1	1	0	1	0	0	1	0	0	1	1	1	0	1	1	0	0	0	0	0	1	1	1	1	0
553191	Bifidobacterium dentium JCVIHMP022	1	0	0	1	1	0	1	1	0	1	1	1	1	0	1	1	0	0	0	1	1	0	0	0	0	1	1	0	0	1	1	0	1	0	1	0	0	1	0	0	0	0	0	1	1	1	1	0
1121098	Bacteroides massiliensis B84634 = Timone 84634 = DSM 17679 = JCM 13223	1	0	0	1	1	0	1	1	1	1	1	1	1	1	1	1	0	0	0	1	0	1	1	1	0	0	0	0	0	0	0	1	1	1	1	0	1	1	1	0	1	1	1	1	1	1	1	1
749501	Enterococcus faecalis TX0102	1	1	0	1	1	0	1	1	1	1	1	1	1	1	0	1	0	0	0	1	1	0	0	0	1	0	1	1	0	1	1	0	1	1	1	0	1	1	1	0	1	1	0	1	1	1	1	0
469598	Escherichia sp	1	1	0	1	1	0	1	1	1	1	1	1	1	1	1	1	1	1	1	1	1	1	1	1	1	1	1	1	1	1	1	0	1	1	1	1	0	1	1	1	0	0	0	1	1	1	1	0
322159	Streptococcus thermophilus LMD-9	1	1	0	1	1	0	1	1	1	1	1	0	0	0	1	0	0	0	0	1	1	0	0	0	0	0	0	0	0	0	1	0	1	0	1	0	1	1	1	0	0	0	0	1	1	1	1	0
657317	Eubacterium rectale M104-1	1	1	0	1	1	0	1	1	0	1	1	0	0	1	1	1	0	0	0	1	1	0	0	0	0	0	1	0	0	1	0	0	1	1	1	0	1	1	1	0	0	0	0	1	1	1	1	0
999420	Parabacteroides merdae CL03T12C32	1	0	1	1	1	0	1	1	1	1	1	1	1	1	1	1	1	1	0	1	0	0	1	1	1	1	0	0	0	1	0	1	1	1	1	0	1	1	1	0	1	0	0	1	1	1	1	1
411477	Parabacteroides merdae ATCC 43184	1	0	0	1	1	0	1	1	1	1	1	1	1	1	1	1	1	1	0	1	0	0	1	1	1	1	0	0	0	1	0	1	1	1	1	0	1	1	1	0	1	0	0	1	1	1	1	1
1157353	Enterococcus faecalis EnGen0119	1	1	0	1	1	0	1	1	1	1	1	1	1	1	0	1	0	0	0	1	1	0	0	0	1	0	1	1	0	1	1	0	1	1	1	0	1	1	1	0	1	1	0	1	1	1	1	0
457394	Bacteroides sp	1	0	0	1	1	0	1	1	1	1	1	1	1	1	1	1	1	1	0	1	0	1	1	0	1	1	0	1	0	1	0	1	1	1	1	0	1	1	1	0	1	1	1	1	1	1	1	1
657314	Ruminococcus obeum A2-162	1	1	0	1	1	0	1	1	1	1	1	0	0	1	1	1	0	0	0	1	1	1	0	1	1	1	1	0	0	1	0	0	1	1	1	0	1	1	1	0	0	0	0	1	1	1	1	0
511680	Butyrivibrio crossotus DSM 2876	1	1	0	1	1	0	1	1	0	1	1	0	1	0	1	0	0	0	0	1	1	0	0	0	0	0	0	0	0	1	0	0	1	0	1	0	1	1	1	0	1	1	0	1	1	1	1	0
445973	Clostridium bartlettii DSM 16795	1	1	0	1	1	0	1	1	1	1	1	0	0	1	1	1	0	0	0	0	0	0	0	0	0	0	0	0	0	1	0	1	1	1	1	0	0	1	1	0	1	1	0	1	1	1	1	0
1207543	Bifidobacterium bifidum IPLA 20015	1	0	0	1	1	0	1	1	1	1	1	1	1	0	1	1	0	0	0	1	1	0	0	0	0	0	1	0	0	1	1	0	1	0	1	0	0	1	0	0	0	0	0	1	1	1	1	0
500635	Mitsuokella multacida DSM 20544	1	1	0	1	1	0	1	1	1	1	1	0	0	1	1	1	0	1	0	1	1	0	0	1	1	1	1	0	0	1	0	1	1	1	1	0	0	1	1	0	0	0	0	1	1	1	1	0
420247	Methanobrevibacter smithii ATCC 35061	1	0	0	0	1	1	1	1	1	0	1	0	0	0	1	1	0	0	0	1	0	0	0	1	0	0	0	0	0	0	0	1	0	0	0	0	0	0	1	0	1	0	0	0	0	1	1	0
657308	Gordonibacter pamelaeae 7-10-1-b	1	0	0	1	0	0	1	0	1	0	1	0	0	1	0	0	0	0	0	0	0	0	0	0	0	0	0	0	0	0	1	1	0	1	0	0	0	1	1	0	0	0	0	1	1	1	1	0
565663	Enterococcus faecium Com15	1	1	0	1	1	0	1	1	0	1	1	1	0	1	0	1	1	0	0	1	1	0	0	1	1	1	1	1	0	1	1	0	1	1	1	0	1	1	1	0	1	0	1	1	1	1	1	0
999417	Parabacteroides distasonis CL09T03C24	1	0	1	1	1	0	1	1	1	1	1	1	1	0	1	1	0	0	0	1	0	0	1	1	1	1	0	1	0	1	0	1	1	1	1	0	1	1	1	0	1	0	0	1	1	1	1	1
1073376	Ruminococcus lactaris CC59 002D	1	1	0	1	1	0	1	1	1	1	1	0	0	0	1	1	1	0	0	1	1	0	0	0	0	0	0	0	0	1	0	0	1	1	1	0	1	1	0	0	0	0	0	1	1	1	1	1
1256908	Eubacterium ramulus ATCC 29099	1	1	0	1	1	0	1	1	0	1	1	0	0	1	1	1	0	0	0	1	1	0	0	1	1	1	1	0	0	1	0	1	1	1	1	0	1	1	1	1	1	1	0	1	1	1	1	0
547042	Bacteroides coprophilus DSM 18228 = JCM 13818	1	0	0	1	1	0	1	1	0	1	1	1	0	1	1	1	0	0	0	1	0	1	1	1	0	0	0	0	0	0	0	1	1	1	1	0	1	1	1	0	1	1	0	1	1	1	1	1
556262	Coprobacillus sp	1	1	1	1	1	0	1	1	1	1	1	1	0	1	1	1	0	0	0	1	1	0	0	0	1	0	0	0	0	1	0	0	0	1	1	0	0	1	0	0	0	0	0	1	1	1	1	0
1051074	Streptococcus thermophilus JIM 8232	1	1	0	1	1	0	1	1	1	1	1	0	0	0	1	0	0	0	0	1	1	0	0	0	0	0	0	0	0	0	1	0	1	0	1	0	1	1	1	0	0	0	0	1	1	1	1	0
999407	Clostridium clostridioforme 90A7	1	1	0	1	1	0	1	1	1	1	1	1	1	1	1	1	1	1	0	1	1	1	1	1	1	1	1	0	0	1	0	1	1	1	1	0	1	1	1	0	1	1	0	1	1	1	1	0
507522	Klebsiella pneumoniae 342	1	1	0	1	1	0	1	1	1	1	1	1	1	1	1	1	1	1	1	1	1	1	1	1	1	1	1	1	1	1	1	0	1	1	1	1	1	1	1	1	1	0	0	1	1	1	1	0
411470	Ruminococcus gnavus ATCC 29149	1	1	0	1	1	0	1	1	1	1	1	1	1	0	1	1	1	1	0	1	1	1	1	1	1	0	1	1	0	1	0	0	1	1	1	0	1	1	0	0	0	0	0	1	1	1	1	0
1042156	Clostridium sp	1	1	0	1	1	0	1	1	1	1	1	0	0	1	1	1	1	0	0	0	0	0	0	1	0	0	0	0	0	1	0	1	1	1	1	0	1	1	1	1	0	1	0	1	1	1	1	0
565650	Enterococcus faecalis D6	1	1	0	1	1	0	1	1	1	1	1	1	1	1	0	1	0	0	0	1	1	0	0	0	1	0	1	1	0	1	1	0	1	1	1	0	1	1	1	0	1	1	0	1	1	1	1	0
657315	Roseburia intestinalis M50-1	1	1	0	1	1	0	1	1	0	1	1	1	0	1	1	1	1	1	0	1	1	0	0	1	0	1	1	0	0	1	1	1	1	1	1	0	1	1	1	0	0	0	0	1	1	1	1	0
997875	Bacteroides dorei CL02T00C15	1	0	0	1	1	0	1	1	1	1	1	1	1	1	1	1	1	1	0	1	0	1	1	0	1	1	0	1	0	1	0	1	1	1	1	0	1	1	1	0	1	1	0	1	1	1	1	1
411479	Bacteroides uniformis ATCC 8492	1	0	1	1	1	0	1	1	0	1	1	1	1	1	1	1	1	1	0	1	0	1	1	1	1	1	0	1	0	1	0	1	1	1	1	0	1	1	1	0	1	1	0	1	1	1	1	1
1261072	Bifidobacterium breve JCP7499	1	0	0	1	1	0	1	1	1	1	1	1	1	1	1	1	0	0	0	1	1	0	0	0	0	0	1	0	0	1	1	0	1	0	1	0	0	1	0	0	0	0	0	1	1	1	1	0
411485	Faecalibacterium prausnitzii M21-2	1	1	0	1	1	0	1	1	0	1	1	0	0	1	1	1	1	1	0	1	1	0	0	0	1	1	0	0	0	1	0	0	1	1	1	0	1	1	1	0	0	0	0	1	1	1	1	0
367928	Bifidobacterium adolescentis ATCC 15703	1	0	0	1	1	0	1	1	0	1	1	1	1	0	1	1	0	0	0	1	1	0	0	0	0	1	1	0	0	1	1	0	1	0	1	0	0	1	0	0	0	0	0	1	1	1	1	0
264199	Streptococcus thermophilus LMG 18311	1	1	0	1	1	0	1	1	1	1	1	0	0	0	1	0	0	0	0	1	1	0	0	0	0	0	0	0	0	0	1	0	1	0	1	0	1	1	1	0	0	0	0	1	1	1	1	0
483218	[Bacteroides] pectinophilus ATCC 43243	1	1	0	1	1	0	1	1	0	0	1	0	0	1	1	1	1	1	0	0	0	0	0	0	0	0	0	0	0	1	0	0	1	1	1	0	1	1	0	0	0	0	0	1	1	1	1	0
657309	Bacteroides xylanisolvens XB1A	1	1	0	1	1	0	1	1	0	1	1	1	1	1	1	1	1	0	0	1	0	1	1	1	1	1	0	1	0	1	0	1	1	1	1	0	1	1	1	0	1	1	1	1	1	1	1	1
999403	Clostridium clostridioforme 90A1	1	1	0	1	1	0	1	1	1	1	1	1	1	1	1	1	1	1	0	1	1	1	1	1	1	1	1	0	0	1	0	1	1	1	1	0	1	1	1	1	0	1	0	1	1	1	1	0
1073386	Bacteroides fragilis HMW 610	1	0	0	1	1	0	1	1	1	1	1	1	1	1	1	1	0	0	0	1	0	1	1	1	0	0	0	0	0	1	0	1	1	1	1	0	1	1	1	0	1	1	0	1	1	1	1	1
451640	Catenibacterium mitsuokai DSM 15897	1	1	0	1	1	0	1	1	1	1	1	1	1	1	1	1	0	0	0	1	1	0	0	0	0	0	0	0	0	0	0	0	0	1	1	0	0	1	0	0	1	0	0	1	1	1	1	0
1073388	Bacteroides fragilis HMW 616	1	0	0	1	1	0	1	1	1	1	1	1	1	1	1	1	0	0	0	1	0	1	1	1	0	0	0	0	0	1	0	1	1	1	1	0	1	1	1	0	1	1	0	1	1	1	1	1
1235787	Bacteroides uniformis dnLKV2	1	0	1	1	1	0	1	1	0	1	1	1	1	1	1	1	1	1	0	1	0	1	1	1	1	1	0	1	0	1	0	1	1	1	1	0	1	1	1	0	1	1	0	1	1	1	1	1
500632	Clostridium nexile DSM 1787	1	1	0	1	1	0	1	1	1	1	1	0	1	0	1	1	0	0	0	1	1	0	0	0	0	1	1	1	0	1	0	0	1	1	1	0	1	1	0	0	0	0	0	1	1	1	1	0
997880	Bacteroides fragilis CL05T00C42	1	0	0	1	1	0	1	1	0	1	1	1	1	1	1	1	0	0	0	1	0	1	1	1	0	0	0	0	0	1	0	1	1	1	1	0	1	1	1	0	1	1	0	1	1	1	1	1
883062	Bifidobacterium bifidum S17	1	0	0	1	1	0	1	1	1	1	1	1	1	0	1	1	0	0	0	1	1	0	0	0	0	0	1	0	0	1	1	0	1	0	1	0	0	1	0	0	0	0	0	1	1	1	1	0
439855	Escherichia coli SMS-3-5	1	1	0	1	1	0	1	1	1	1	1	1	1	1	1	1	1	1	1	1	1	1	1	1	1	1	1	1	1	1	1	0	1	1	1	1	0	1	1	1	0	0	0	1	1	1	1	1
411464	Desulfovibrio piger ATCC 29098	1	0	0	1	1	0	1	1	1	0	1	0	1	0	1	0	0	1	0	0	0	0	0	1	0	0	0	0	0	1	0	1	1	1	1	0	0	1	1	0	1	0	0	1	1	1	1	0
483214	Methanobrevibacter smithii DSM 2375	1	0	0	0	1	1	1	1	1	0	1	0	0	0	1	1	0	0	0	1	0	0	0	1	0	0	0	0	0	0	0	1	0	0	0	0	0	0	1	0	1	0	0	0	0	1	1	0
435591	Parabacteroides distasonis ATCC 8503	1	0	1	1	1	0	1	1	1	1	1	1	1	0	1	1	0	0	0	1	0	0	1	1	1	0	0	0	0	1	0	1	1	0	1	0	1	1	1	0	1	0	0	1	1	1	1	1
657322	Faecalibacterium prausnitzii SL3-3	1	1	0	1	1	0	1	1	0	1	1	0	0	1	1	1	1	1	0	1	0	0	0	0	1	0	0	0	0	1	0	0	1	1	1	0	1	1	1	0	0	0	0	1	1	1	1	0
1073351	Bacteroides stercoris CC31F	1	1	0	1	1	0	1	1	0	1	1	1	1	1	1	1	1	1	0	1	0	0	1	1	1	0	0	0	0	1	0	1	1	1	1	0	1	1	1	0	1	1	0	1	1	1	1	1
326426	Bifidobacterium breve UCC2003	1	0	0	1	1	0	1	1	1	1	1	1	1	1	1	1	0	0	0	1	1	0	0	0	0	0	0	0	0	0	1	0	1	0	1	0	0	1	0	0	0	0	0	1	1	1	1	0
1161745	Bifidobacterium longum subsp	1	0	0	1	1	0	1	1	1	1	1	1	1	0	1	1	0	0	0	1	1	0	0	0	0	1	1	0	1	1	1	0	1	0	1	0	0	1	0	0	0	0	0	1	1	1	1	0
565643	Enterococcus faecalis DS5	1	1	0	1	1	0	1	1	1	1	1	1	1	1	0	1	0	0	0	1	1	0	0	0	1	0	1	1	0	1	1	0	1	1	1	0	1	1	1	0	1	1	0	1	1	1	1	0
547043	Bifidobacterium pseudocatenulatum DSM 20438 = JCM 1200	1	1	0	1	1	0	1	1	0	1	1	1	1	0	1	1	0	0	0	1	1	0	0	0	0	1	1	0	0	1	1	0	1	0	1	0	0	1	0	0	0	0	0	1	1	1	1	0
435590	Bacteroides vulgatus ATCC 8482	1	0	0	1	1	0	1	1	1	1	1	1	1	1	1	1	1	1	0	1	0	1	1	0	1	1	0	1	0	1	0	1	1	1	1	0	1	1	1	0	1	1	1	1	1	1	1	1
457388	Bacteroides sp	1	0	0	1	1	0	1	1	1	1	1	1	1	0	1	1	0	0	0	1	0	0	1	1	1	0	0	0	0	1	0	1	1	1	1	0	1	1	1	0	1	0	0	1	1	1	1	1
1074482	Bifidobacterium breve DPC 6330	1	0	0	1	1	0	1	1	1	1	1	1	1	1	1	1	0	0	0	1	1	0	0	0	0	0	1	0	0	1	1	0	1	0	1	0	0	1	0	0	0	0	0	1	1	1	1	0
411903	Collinsella aerofaciens ATCC 25986	1	1	0	1	1	0	1	1	1	1	1	0	0	0	1	1	1	1	0	1	1	0	0	0	0	0	0	0	0	1	0	0	1	1	1	0	1	1	0	0	0	0	0	1	1	1	1	0
515619	Eubacterium rectale ATCC 33656	1	1	0	1	1	0	1	1	0	1	1	0	0	1	1	1	0	0	0	1	1	0	0	0	0	0	1	0	0	1	0	0	1	1	1	0	1	1	1	0	0	0	0	1	1	1	1	0
470146	Coprococcus comes ATCC 27758	1	1	0	1	1	0	1	1	1	1	1	1	0	0	1	1	0	0	0	1	1	0	0	0	0	1	1	0	0	1	1	0	1	1	1	0	1	1	1	0	1	1	0	1	1	1	1	1
537006	Parabacteroides johnsonii DSM 18315	1	0	0	1	1	0	1	1	1	1	1	1	1	1	1	1	1	1	0	1	0	0	1	1	1	1	0	1	0	1	0	1	1	1	1	0	1	1	1	0	1	0	0	1	1	1	1	1
622312	Roseburia inulinivorans DSM 16841	1	1	0	1	1	0	1	1	1	1	1	1	1	1	1	1	1	1	0	1	1	1	1	1	1	1	1	0	0	1	0	0	1	1	1	0	1	1	1	0	0	0	0	1	1	1	1	0
411459	Ruminococcus obeum ATCC 29174	1	1	0	1	1	0	1	1	1	1	1	0	0	1	1	1	0	0	0	1	1	1	0	1	1	1	1	0	0	1	0	0	1	1	1	0	1	1	0	0	0	0	0	1	1	1	1	0
1203555	Acidaminococcus sp	1	1	0	1	1	0	1	1	1	1	1	0	0	1	1	0	0	1	0	0	0	0	0	0	0	0	0	0	0	0	0	1	1	1	1	0	1	1	1	0	1	1	0	1	1	1	1	0
997895	Clostridium bolteae 90B3	1	1	0	1	1	0	1	1	1	1	1	1	1	1	1	1	1	1	0	1	1	1	1	1	1	1	1	0	0	1	0	1	1	1	1	0	1	1	1	0	1	1	0	1	1	1	1	0
997893	Clostridium bolteae 90A5	1	1	0	1	1	0	1	1	1	1	1	1	1	1	1	1	1	1	1	1	1	1	1	1	1	1	1	0	0	1	0	1	1	1	1	0	1	1	1	0	1	1	0	1	1	1	1	0
445972	Anaerotruncus colihominis DSM 17241	1	1	0	1	1	0	1	1	1	1	1	1	0	0	0	1	0	1	1	1	1	0	0	1	1	0	1	0	0	1	0	1	1	1	0	0	0	1	1	0	1	1	0	1	1	1	1	0
997894	Clostridium bolteae 90A9	1	1	0	1	1	0	1	1	1	1	1	1	1	1	1	1	1	1	0	1	1	1	1	1	1	1	1	0	0	1	0	1	1	1	1	0	1	1	1	0	1	1	0	1	1	1	1	0
486409	Bifidobacterium animalis subsp	1	0	0	1	1	0	1	1	0	1	0	1	1	0	1	1	0	0	0	1	1	0	0	0	0	1	1	0	0	1	1	0	1	0	1	0	0	1	0	0	0	0	0	1	1	1	1	0
566552	Bifidobacterium catenulatum DSM 16992 = JCM 1194	1	0	0	1	1	0	1	1	0	1	1	1	1	0	1	1	0	0	0	1	1	0	0	0	0	1	1	0	0	1	1	0	1	0	1	0	0	1	0	0	0	0	0	1	1	1	1	0
888066	Enterococcus casseliflavus ATCC 12755	1	1	0	1	1	0	1	1	1	1	1	1	0	1	1	1	1	1	0	1	1	0	0	1	1	1	1	1	0	1	1	0	1	1	1	0	1	1	1	0	0	0	0	1	1	1	1	0
997889	Bacteroides uniformis CL03T00C23	1	0	0	1	1	0	1	1	0	1	1	1	1	1	1	1	1	1	0	1	0	0	1	1	1	1	0	1	0	1	0	1	1	1	1	0	1	1	1	0	1	1	0	1	1	1	1	1
518636	Clostridium asparagiforme DSM 15981	1	1	1	1	1	0	1	1	1	1	1	1	0	1	1	1	1	1	1	1	1	0	0	1	0	1	1	0	0	1	0	1	1	1	1	0	1	1	1	0	0	0	0	1	1	1	1	0
657319	Eubacterium siraeum 70-3	1	1	0	1	1	0	1	1	0	1	0	1	0	0	1	1	0	0	0	1	1	1	1	1	0	0	1	0	0	1	0	1	1	1	1	0	0	1	0	0	0	0	0	1	1	1	1	0
997885	Bacteroides ovatus CL02T12C04	1	0	0	1	1	0	1	1	1	1	1	1	1	1	1	1	1	1	0	1	0	1	1	1	1	1	0	1	0	1	0	1	1	1	1	0	1	1	1	0	1	1	0	1	1	1	1	1
478749	Marvinbryantia formatexigens DSM 14469	1	1	0	1	1	0	1	1	1	1	1	1	1	1	1	1	1	1	0	1	1	0	0	0	1	1	1	0	0	1	0	0	1	1	0	0	1	1	0	0	1	0	0	1	1	1	1	0
703613	Bifidobacterium animalis subsp	1	0	0	1	1	0	1	1	0	1	1	1	1	0	1	1	0	0	0	1	1	0	0	0	0	1	1	0	0	1	1	0	1	0	1	0	0	1	0	0	0	0	0	1	1	1	1	0
1161904	Bifidobacterium longum subsp	1	0	0	1	1	0	1	1	1	1	1	1	1	0	1	1	0	0	0	1	1	0	0	0	0	1	1	0	1	1	1	0	1	0	1	0	0	1	0	0	0	0	0	1	1	1	1	0
391904	Bifidobacterium longum subsp	1	0	0	1	1	0	1	1	1	1	1	1	1	0	1	1	0	0	0	1	1	0	0	0	0	0	0	0	0	1	1	0	1	0	1	0	0	1	0	0	0	0	0	1	1	1	1	0
997874	Bacteroides cellulosilyticus CL02T12C19	1	0	0	1	1	0	1	1	0	1	1	1	1	1	1	1	1	1	0	1	0	1	1	1	1	1	0	1	0	1	0	1	1	1	1	0	1	1	1	0	1	1	0	1	1	1	1	1
449673	Bacteroides stercoris ATCC 43183	1	0	0	1	1	0	1	1	0	1	1	1	1	0	1	1	1	1	0	1	0	0	1	1	1	0	0	0	0	1	0	1	1	1	1	0	1	1	1	0	1	1	0	1	1	1	1	1
997890	Bacteroides uniformis CL03T12C37	1	0	0	1	1	0	1	1	0	1	1	1	1	1	1	1	1	1	0	1	0	0	1	1	1	1	0	1	0	1	0	1	1	1	1	0	1	1	1	0	1	1	0	1	1	1	1	1
718252	Faecalibacterium prausnitzii L2-6	1	1	0	1	1	0	1	1	0	1	1	0	0	1	1	1	1	1	0	1	1	0	0	0	0	0	0	0	0	1	0	0	1	1	1	0	1	1	1	0	0	0	0	1	1	1	1	0
226186	Bacteroides thetaiotaomicron VPI-5482	1	1	0	1	1	0	1	1	1	1	1	1	1	1	1	1	1	1	0	1	0	1	1	1	1	1	0	1	0	1	0	1	1	1	1	0	1	1	1	0	1	1	1	1	1	1	1	1
471870	Bacteroides intestinalis DSM 17393	1	1	0	1	1	0	1	1	1	1	1	1	1	1	1	1	1	1	0	1	0	1	1	1	1	1	0	1	0	1	0	1	1	1	1	0	1	1	1	0	1	1	0	1	1	1	1	1
999419	Parabacteroides johnsonii CL02T12C29	1	0	0	1	1	0	1	1	1	1	1	1	1	1	1	1	1	1	0	1	0	0	1	1	1	1	0	1	0	1	0	1	1	1	1	0	1	1	1	0	1	0	0	1	1	1	1	1
665941	Coprobacillus sp	1	1	0	1	1	0	1	1	0	1	1	1	0	1	1	1	0	0	0	1	1	0	0	0	1	1	0	1	0	1	0	1	0	1	1	0	0	1	1	0	1	0	0	1	1	1	1	0
742765	Dorea formicigenerans 4 6 53AFAA	1	1	0	1	1	0	1	1	1	1	1	0	1	0	1	1	1	1	0	1	1	0	1	1	0	0	0	0	0	1	0	1	1	1	1	0	1	1	0	0	0	0	0	1	1	1	1	0
411476	Bacteroides ovatus ATCC 8483	1	0	0	1	1	0	1	1	0	1	1	1	1	1	1	1	1	1	0	1	0	1	1	1	1	1	0	1	0	1	0	1	1	1	1	0	1	1	1	0	1	1	0	1	1	1	1	1
483215	Bacteroides finegoldii DSM 17565	1	0	0	1	1	0	1	1	0	1	1	1	1	0	1	1	1	1	0	1	0	1	1	1	1	1	0	1	0	1	0	1	1	1	1	0	1	1	1	0	1	1	0	1	1	1	1	1
428125	Clostridium leptum DSM 753	1	1	0	1	1	0	1	1	1	1	0	1	1	0	1	1	0	1	0	1	1	1	1	1	1	1	1	0	0	1	0	1	1	1	1	0	0	1	0	0	1	0	0	1	1	1	1	0
411486	Clostridium sp	1	0	0	1	1	0	1	1	0	1	1	1	1	1	1	1	0	0	0	1	1	0	0	0	0	1	1	0	0	1	0	0	1	1	1	0	1	1	1	0	0	0	0	1	1	1	1	0
665954	Bacteroides ovatus 3 8 47FAA	1	0	0	1	1	0	1	1	0	1	1	1	1	1	1	1	1	1	0	1	0	1	1	1	1	1	0	1	0	1	0	1	1	1	1	0	1	1	1	0	1	1	0	1	1	1	1	1
1036735	Bifidobacterium breve CECT 7263	1	0	0	1	1	0	1	1	1	1	1	1	1	0	1	1	0	0	0	1	1	0	0	0	0	0	0	0	0	0	1	0	1	0	1	0	0	1	0	0	0	0	0	1	1	1	1	0
1235785	Bacteroides thetaiotaomicron dnLKV9	1	1	0	1	1	0	1	1	0	1	1	1	1	1	1	1	1	1	0	1	0	1	1	1	1	1	0	1	0	1	0	1	1	1	1	0	1	1	1	0	1	1	0	1	1	1	1	1
657321	Ruminococcus bromii L2-63	1	1	0	1	1	0	1	1	0	1	1	0	0	0	1	1	0	0	0	1	1	0	0	0	0	0	0	1	0	0	0	0	1	0	1	0	0	1	0	0	0	0	0	1	1	1	1	0
469597	Coprobacillus sp	1	1	0	1	1	0	1	1	0	1	1	1	0	1	1	1	0	0	0	1	1	0	0	0	1	0	0	1	0	1	0	1	0	1	1	0	0	1	1	0	1	0	0	1	1	1	1	0
997881	Bacteroides fragilis CL05T12C13	1	0	0	1	1	0	1	1	0	1	1	1	1	1	1	1	0	0	0	1	0	1	1	1	0	0	0	0	0	1	0	1	1	1	1	0	1	1	1	0	1	1	0	1	1	1	1	1
1157352	Enterococcus faecalis EnGen0111	1	1	0	1	1	0	1	1	1	1	1	1	1	1	0	1	0	0	0	1	1	0	0	0	1	0	1	1	0	1	1	0	1	1	1	0	1	1	1	0	1	1	0	1	1	1	1	0
1235788	Bacteroides massiliensis dnLKV3	1	0	0	1	1	0	1	1	1	1	1	1	1	1	1	1	1	1	0	1	0	1	1	0	1	1	0	1	0	1	0	1	1	1	1	0	1	1	1	0	1	1	0	1	1	1	1	1
411483	Faecalibacterium prausnitzii A2-165	1	1	0	1	1	0	1	1	0	1	1	0	0	1	1	1	1	1	0	1	1	0	0	0	0	0	0	0	0	0	0	0	1	1	1	0	1	1	1	0	0	0	0	1	1	1	1	0
484018	Bacteroides plebeius DSM 17135	1	0	0	1	1	0	1	1	0	1	1	1	0	1	1	1	1	1	0	1	0	1	1	1	1	1	0	1	0	1	0	1	1	1	1	0	1	1	1	0	1	1	0	1	1	1	1	1
767463	Streptococcus thermophilus ND03	1	1	0	1	1	0	1	1	1	1	1	0	0	0	1	0	0	0	0	1	1	0	0	0	0	0	0	0	0	0	1	0	1	0	1	0	1	1	1	0	0	0	0	1	1	1	1	0
537011	Prevotella copri DSM 18205	1	0	0	1	1	0	1	1	0	0	0	0	0	0	1	1	1	1	0	1	0	0	1	1	1	1	0	1	0	1	0	1	1	1	1	0	1	1	1	0	1	0	0	1	1	1	1	0
469590	Bacteroides sp	1	0	0	1	1	0	1	1	0	1	1	1	1	1	1	1	1	1	0	1	0	1	1	1	1	1	0	1	0	1	0	1	1	1	1	0	1	1	1	0	1	1	0	1	1	1	1	1
457395	Bacteroides sp	1	0	0	1	1	0	1	1	1	1	1	1	1	1	1	1	1	1	0	1	0	1	1	0	1	1	0	1	0	1	0	1	1	1	1	0	1	1	1	0	1	1	0	1	1	1	1	1
657323	Ruminococcus sp	1	1	0	1	1	0	1	1	1	1	1	0	1	1	1	1	1	0	0	1	1	1	0	1	1	1	1	1	0	1	0	0	1	1	1	0	1	1	0	0	0	0	0	1	1	1	1	0
997886	Bacteroides ovatus CL03T12C18	1	0	0	1	1	0	1	1	0	1	1	1	1	1	1	1	1	1	0	1	0	1	1	1	1	1	0	1	0	1	0	1	1	1	1	0	1	1	1	0	1	1	0	1	1	1	1	1
491074	Enterococcus faecalis TX0104	1	1	0	1	1	0	1	1	1	1	1	1	1	1	0	1	0	0	0	1	1	0	0	0	0	0	1	1	0	1	1	0	1	1	1	0	1	1	1	0	1	1	0	1	1	1	1	0
999409	Clostridium clostridioforme 90B1	1	1	0	1	1	0	1	1	1	1	1	1	1	1	1	1	1	1	0	1	1	1	1	1	1	1	1	0	0	1	0	1	1	1	1	0	1	1	1	1	0	1	0	1	1	1	1	0
483217	Bacteroides dorei DSM 17855	1	0	0	1	1	0	1	1	1	1	1	1	1	1	1	1	1	1	0	1	0	1	1	0	1	1	0	1	0	1	0	1	1	1	1	0	1	1	1	0	1	1	0	1	1	1	1	1
585035	Escherichia coli S88	1	1	0	1	1	0	1	1	1	1	1	1	1	1	1	1	1	1	1	1	1	1	1	1	1	1	1	1	1	1	1	0	1	1	1	1	0	1	1	1	0	0	0	1	1	1	1	0
483216	Bacteroides eggerthii DSM 20697	1	0	0	1	1	0	1	1	0	0	1	1	1	0	1	1	1	1	0	1	0	1	1	0	1	1	0	1	0	1	0	1	1	1	1	0	1	1	1	0	1	1	1	1	1	1	1	1
411484	Clostridium sp	1	1	1	1	1	0	1	1	1	1	1	1	0	1	1	1	0	0	0	1	1	0	0	0	0	1	1	0	0	1	0	1	1	1	1	0	1	1	1	1	0	0	0	1	1	1	1	0
411467	Pseudoflavonifractor capillosus ATCC 29799	1	1	0	1	1	0	1	1	1	1	1	1	0	1	1	1	0	0	0	1	1	0	0	1	1	1	1	0	0	1	1	0	1	1	1	0	1	1	1	0	0	0	0	1	1	1	1	0
457412	Ruminococcus sp	1	1	0	1	1	0	1	1	1	1	1	0	1	1	1	1	1	0	0	1	1	1	0	1	1	1	1	0	0	1	1	0	1	1	1	0	1	1	0	0	0	0	1	1	1	1	1	0
999421	Parabacteroides merdae CL09T00C40	1	0	0	1	1	0	1	1	1	1	1	1	1	1	1	1	1	1	0	1	0	0	1	1	1	1	0	0	0	1	0	1	1	1	1	0	1	1	1	0	1	0	0	1	1	1	1	1
997888	Bacteroides finegoldii CL09T03C10	1	0	0	1	1	0	1	1	0	1	1	1	1	0	1	1	1	1	0	1	0	1	1	1	1	1	0	1	0	1	0	1	1	1	1	0	1	1	1	0	1	1	0	1	1	1	1	1
515620	Eubacterium eligens ATCC 27750	1	1	0	1	1	0	1	1	1	1	1	0	0	1	1	1	1	1	0	1	1	0	0	0	1	0	0	0	0	1	0	0	1	1	1	0	1	1	0	0	0	0	0	1	1	1	1	0
469595	Citrobacter sp	1	1	0	1	1	0	1	1	1	1	1	1	1	1	1	1	1	1	0	1	1	1	1	1	1	1	1	1	0	1	1	0	1	1	1	1	1	1	1	1	1	0	0	1	1	1	1	1
702446	Bacteroides vulgatus PC510	1	0	0	1	1	0	1	1	1	1	1	1	1	1	1	1	1	1	0	1	0	1	1	0	1	1	0	1	0	1	0	1	1	1	1	0	1	1	1	0	1	1	1	1	1	1	1	1
1157382	Enterococcus faecalis EnGen0198	1	1	0	1	1	0	1	1	1	1	1	1	1	1	0	1	0	0	0	1	1	0	0	0	0	0	1	1	0	1	1	0	1	1	1	0	1	1	1	0	1	1	0	1	1	1	1	0
997877	Bacteroides dorei CL03T12C01	1	0	0	1	1	0	1	1	1	1	1	1	1	1	1	1	1	1	0	1	0	1	1	0	1	1	0	1	0	1	0	1	1	1	1	0	1	1	1	0	1	1	0	1	1	1	1	1
545696	Holdemania filiformis DSM 12042	1	1	0	1	1	0	1	1	1	1	1	0	1	0	0	1	1	1	0	1	0	1	1	1	1	0	1	0	0	1	0	1	0	1	1	0	0	1	0	0	0	0	0	1	1	1	1	0
537012	Bacteroides cellulosilyticus DSM 14838	1	1	0	1	1	0	1	1	0	1	1	1	1	1	1	1	1	1	0	1	0	1	1	1	1	1	0	1	0	1	0	1	1	1	1	0	1	1	1	0	1	1	0	1	1	1	1	1
1073375	Ruminococcus gnavus CC55 001C	1	1	0	1	1	0	1	1	1	1	1	1	1	0	1	1	1	1	0	1	1	1	1	1	1	0	1	1	0	1	0	0	1	1	1	0	1	1	0	0	0	0	0	1	1	1	1	0
521002	Methanobrevibacter smithii DSM 2374	1	0	0	0	1	1	1	1	1	0	1	0	0	0	1	1	0	0	0	1	0	0	0	1	0	0	0	0	0	0	0	1	0	0	0	0	0	0	1	0	1	0	0	0	0	1	1	0
411460	Ruminococcus torques ATCC 27756	1	1	0	1	1	0	1	1	0	1	1	0	1	0	1	1	0	0	0	1	1	0	0	0	0	0	0	0	0	1	0	0	1	1	1	0	1	1	0	0	0	0	0	1	1	1	1	0
537007	Blautia hansenii DSM 20583	1	1	0	1	1	0	1	1	1	1	1	1	1	1	1	1	1	0	0	1	1	0	0	0	0	0	0	0	0	1	0	0	1	1	1	0	0	1	1	0	0	0	0	1	1	1	1	0
411461	Dorea formicigenerans ATCC 27755	1	1	0	1	1	0	1	1	1	1	1	0	1	0	1	1	1	1	0	1	1	0	1	1	0	1	1	0	0	1	0	1	1	1	1	0	1	1	0	0	0	0	0	1	1	1	1	0
911598	Bifidobacterium animalis subsp	1	0	0	1	1	0	1	1	0	1	1	1	1	0	1	1	0	0	0	1	1	0	0	0	0	1	1	0	0	1	1	0	1	0	1	0	0	1	0	0	0	0	0	1	1	1	1	0
411474	Coprococcus eutactus ATCC 27759	1	1	0	1	1	0	1	1	0	1	1	0	0	0	1	1	0	0	0	1	1	0	0	0	0	0	0	0	0	1	0	1	1	0	1	0	1	1	1	0	1	1	0	1	1	1	1	0
717959	Alistipes shahii WAL 8301	1	0	0	1	1	0	1	1	1	1	1	0	0	0	1	1	1	1	0	1	0	0	0	0	0	0	0	0	0	0	0	1	1	1	1	0	0	1	1	0	1	1	0	1	1	1	1	1
556260	Bacteroides dorei 5 1 36-D4	1	0	0	1	1	0	1	1	1	1	1	1	1	1	1	1	1	1	0	1	0	1	1	0	1	1	0	1	0	1	0	1	1	1	1	0	1	1	1	0	1	1	0	1	1	1	1	1
748224	Faecalibacterium cf	1	1	0	1	1	0	1	1	0	1	1	0	0	1	1	1	1	1	0	1	1	1	0	0	0	0	0	0	0	1	0	0	1	1	1	0	1	1	1	0	0	0	0	1	1	1	1	0
537013	Clostridium methylpentosum DSM 5476	1	1	0	1	1	0	1	1	1	1	1	1	0	0	1	1	0	0	0	1	0	1	1	1	1	1	0	0	0	1	0	1	1	1	1	0	0	1	0	0	0	0	0	1	1	1	1	0
997876	Bacteroides dorei CL02T12C06	1	0	0	1	1	0	1	1	1	1	1	1	1	1	1	1	1	1	0	1	0	1	1	0	1	1	0	1	0	1	0	1	1	1	1	0	1	1	1	0	1	1	0	1	1	1	1	1
349741	Akkermansia muciniphila ATCC BAA-835	1	0	0	1	1	0	1	1	1	1	1	0	0	0	1	1	0	0	0	1	0	1	1	1	0	0	0	0	0	0	0	0	1	1	1	0	1	0	1	0	0	0	0	1	1	1	1	1
401473	Bifidobacterium dentium Bd1	1	0	0	1	1	0	1	1	1	1	1	1	1	0	1	1	0	0	0	1	1	0	0	0	0	1	1	0	0	1	1	0	1	0	1	0	0	1	0	0	0	0	0	1	1	1	1	0
565655	Enterococcus casseliflavus EC20	1	1	0	1	1	0	1	1	1	1	1	1	0	1	1	1	1	1	0	1	1	0	0	1	1	1	1	1	0	1	1	0	1	1	1	0	1	1	1	0	0	0	0	1	1	1	1	0
657313	Ruminococcus torques L2-14	1	1	0	1	1	0	1	1	0	1	1	0	1	0	1	1	0	0	0	1	1	1	1	1	1	1	1	0	0	1	0	0	1	1	1	0	1	1	1	0	0	0	0	1	1	1	1	0
470145	Bacteroides coprocola DSM 17136	1	1	0	1	1	0	1	1	0	1	1	1	0	1	1	1	1	1	0	1	0	0	1	1	1	0	0	0	0	1	0	1	1	1	1	0	1	1	1	0	1	1	0	1	1	1	1	1
364106	Escherichia coli UTI89	1	1	0	1	1	0	1	1	1	1	1	1	1	1	1	1	1	1	1	1	1	1	1	1	1	1	1	1	1	1	1	0	1	1	1	1	0	1	1	1	0	0	0	1	1	1	1	0
411462	Dorea longicatena DSM 13814	1	1	0	1	1	0	1	1	1	1	1	0	1	0	1	1	0	0	0	1	1	0	0	0	0	1	1	1	0	1	1	1	1	1	1	0	1	1	0	0	0	0	0	1	1	1	1	0
1187956	Streptococcus thermophilus MN-ZLW-002	1	1	0	1	1	0	1	1	1	1	1	0	0	0	1	0	0	0	0	1	1	0	0	0	0	0	0	0	0	0	1	0	1	0	1	0	1	1	1	0	0	0	0	1	1	1	1	0
702443	Bacteroides ovatus SD CMC 3f	1	0	0	1	1	0	1	1	0	1	1	1	1	1	1	1	1	1	0	1	0	1	1	1	1	1	0	1	0	1	0	1	1	1	1	0	1	1	1	0	1	1	0	1	1	1	1	1
1235786	Bacteroides vulgatus dnLKV7	1	0	0	1	1	0	1	1	1	1	1	1	1	1	1	1	1	1	0	1	0	1	1	0	1	1	0	1	0	1	0	1	1	1	1	0	1	1	1	0	1	1	0	1	1	1	1	1
411901	Bacteroides caccae ATCC 43185	1	1	0	1	1	0	1	1	1	1	1	1	1	1	1	1	1	1	0	1	0	1	1	1	1	1	0	1	0	1	0	1	1	1	1	0	1	1	1	0	1	1	0	1	1	1	1	1
742735	Clostridium clostridioforme 2 1 49FAA	1	1	0	1	1	0	1	1	1	1	1	1	1	1	1	1	1	1	0	1	1	1	1	1	1	1	1	0	0	1	0	1	1	1	1	0	1	1	1	0	0	1	0	1	1	1	1	0
1161744	Bifidobacterium longum subsp	1	0	0	1	1	0	1	1	1	1	1	1	1	0	1	1	0	0	0	1	1	0	0	0	0	1	1	0	1	1	1	0	1	0	1	0	0	1	0	0	0	0	0	1	1	1	1	0
518634	Bifidobacterium breve DSM 20213 = JCM 1192	1	0	0	1	1	0	1	1	1	1	1	1	1	1	1	1	0	0	0	1	1	0	0	0	0	0	1	0	0	1	1	0	1	0	1	0	0	1	0	0	0	0	0	1	1	1	1	0
997896	Clostridium bolteae 90B7	1	1	0	1	1	0	1	1	1	1	1	1	1	1	1	1	1	1	1	1	1	1	1	1	1	1	1	0	0	1	0	1	1	1	1	0	1	1	1	0	1	1	0	1	1	1	1	0
411471	Subdoligranulum variabile DSM 15176	1	1	0	1	1	0	1	1	1	1	0	1	0	1	1	1	0	0	0	1	1	0	0	0	1	1	1	0	0	1	1	0	1	1	1	0	1	1	1	0	1	1	0	1	1	1	1	0
563191	Acidaminococcus sp	1	1	0	1	1	0	1	1	1	1	1	0	0	1	1	0	0	1	0	0	0	0	0	0	0	0	0	0	0	0	0	1	1	1	1	0	1	1	1	0	1	1	0	1	1	1	1	0
702447	Bacteroides xylanisolvens SD CC 1b	1	1	0	1	1	0	1	1	0	1	1	1	1	1	1	1	1	1	0	1	0	1	1	1	1	1	0	1	0	1	0	1	1	1	1	0	1	1	1	0	1	1	0	1	1	1	1	1
717961	Eubacterium siraeum V10Sc8a	1	1	0	1	1	0	1	1	0	1	0	1	0	0	1	1	0	0	0	1	0	1	1	1	0	1	1	0	0	1	0	1	1	1	1	0	0	1	0	0	0	0	0	1	1	1	1	0
657318	Eubacterium rectale DSM 17629	1	1	0	1	1	0	1	1	0	1	1	0	0	1	1	1	0	0	0	1	1	0	0	0	0	0	1	0	0	1	0	0	1	1	1	0	1	1	1	0	0	0	0	1	1	1	1	0
999416	Parabacteroides distasonis CL03T12C09	1	0	0	1	1	0	1	1	1	1	1	1	1	0	1	1	0	0	0	1	0	0	1	1	1	0	0	0	0	1	0	1	1	1	1	0	1	1	1	0	1	0	0	1	1	1	1	1
398513	Bifidobacterium bifidum NCIMB 41171	1	0	0	1	1	0	1	1	1	1	1	1	1	0	1	1	0	0	0	1	1	0	0	0	0	0	1	0	0	1	1	0	1	0	1	0	0	1	0	0	0	0	0	1	1	1	1	0
411481	Bifidobacterium adolescentis L2-32	1	0	0	1	1	0	1	1	0	1	1	1	1	0	1	1	0	0	0	1	1	0	0	0	0	1	1	0	0	1	1	0	1	0	1	0	0	1	0	0	0	0	0	1	1	1	1	0
997891	Bacteroides vulgatus CL09T03C04	1	1	0	1	1	0	1	1	1	1	1	1	1	1	1	1	1	1	0	1	0	1	1	0	1	1	0	1	0	1	0	1	1	1	1	0	1	1	1	0	1	1	0	1	1	1	1	1
445970	Alistipes putredinis DSM 17216	1	0	0	1	1	0	1	1	0	1	1	0	1	0	0	1	0	0	0	1	0	0	0	0	0	0	0	0	0	0	0	1	1	1	0	0	0	1	1	1	1	1	0	1	1	1	1	1
1173691	Citrobacter sp	1	1	0	1	1	0	1	1	1	1	1	1	1	1	1	1	1	1	0	1	1	1	1	1	1	1	1	1	1	1	1	0	1	1	1	1	1	1	1	1	1	0	0	1	1	1	1	1
722911	Bifidobacterium longum subsp	1	0	0	1	1	0	1	1	1	1	0	1	1	0	1	1	0	0	0	1	1	0	0	0	0	1	1	0	1	1	1	0	1	0	1	0	0	1	0	0	0	0	0	1	1	1	1	0
536231	Roseburia intestinalis L1-82	1	1	0	1	1	0	1	1	0	1	1	1	1	1	1	1	1	1	0	1	1	0	0	1	0	1	1	0	0	1	1	1	1	1	1	0	1	1	1	0	0	0	0	1	1	1	1	0
411469	Eubacterium hallii DSM 3353	1	1	0	1	1	0	1	1	0	1	1	0	0	1	1	0	0	0	0	1	1	0	0	0	0	0	0	0	0	1	0	1	1	1	1	0	1	1	1	0	0	0	0	1	1	1	1	0
428128	Eubacterium siraeum DSM 15702	1	1	0	1	1	0	1	1	0	1	0	1	0	0	1	1	0	0	0	1	1	1	1	1	0	1	1	0	0	1	0	1	1	1	1	0	0	1	0	0	0	0	0	1	1	1	1	0
411489	Clostridium sp	1	1	0	1	1	0	1	1	1	1	1	0	0	0	1	1	0	0	0	1	1	0	0	0	0	0	0	0	0	1	0	1	1	0	1	0	1	1	1	0	1	1	0	1	1	1	1	0
565652	Enterococcus casseliflavus EC30	1	1	0	1	1	0	1	1	1	1	1	1	0	1	1	1	1	1	0	1	1	0	0	1	1	1	1	1	0	1	1	0	1	1	1	0	1	1	1	0	0	0	0	1	1	1	1	0
457396	Clostridium sp	1	1	0	1	1	0	1	1	1	1	1	1	0	1	1	1	1	0	0	1	1	0	0	0	0	0	0	0	0	1	0	1	1	1	1	0	1	1	1	0	1	1	0	1	1	1	1	0
471875	Ruminococcus lactaris ATCC 29176	1	1	0	1	1	0	1	1	1	1	1	0	0	0	1	1	1	0	0	1	1	0	0	0	0	0	0	0	0	1	0	0	1	1	1	0	1	1	0	0	0	0	0	1	1	1	1	1
469596	Coprobacillus sp	1	1	1	1	1	0	1	1	1	1	1	1	0	1	1	1	0	0	0	1	1	0	0	0	1	0	0	0	0	1	0	0	0	1	1	0	0	1	0	0	0	0	0	1	1	1	1	0
411463	Eubacterium ventriosum ATCC 27560	1	1	0	1	1	0	1	1	0	1	1	1	0	0	1	1	0	0	0	1	1	0	0	1	1	0	1	0	0	1	0	1	1	0	1	0	1	1	1	0	1	1	0	1	1	1	1	0
871562	Bifidobacterium dentium ATCC 27679	1	0	0	1	1	0	1	1	0	1	1	1	1	0	1	1	0	0	0	1	1	0	0	0	0	1	1	0	0	1	1	0	1	0	1	0	0	1	0	0	0	0	0	1	1	1	1	0
997873	Bacteroides caccae CL03T12C61	1	1	0	1	1	0	1	1	1	1	1	1	1	1	1	1	1	1	0	1	0	1	1	1	1	1	0	1	0	1	0	1	1	1	1	0	1	1	1	0	1	1	0	1	1	1	1	1
565656	Enterococcus faecium 1,230,933	1	1	0	1	1	0	1	1	0	1	1	1	0	1	0	1	1	1	0	1	1	0	0	1	1	1	1	0	0	1	1	0	1	1	1	0	1	1	1	0	1	0	0	1	1	1	1	0
556270	Coprobacillus sp	1	1	0	1	1	0	1	0	0	1	1	1	0	1	1	1	0	0	0	1	1	0	0	0	1	0	0	1	0	1	0	1	0	1	1	0	0	1	0	0	1	0	0	1	1	1	1	0
556258	Bacteroides sp	1	1	0	1	1	0	1	1	0	1	1	1	1	1	1	1	1	1	0	1	0	1	1	1	1	1	0	1	0	1	0	1	1	1	1	0	1	1	1	0	1	1	0	1	1	1	1	1
702444	Bacteroides xylanisolvens SD CC 2a	1	1	0	1	1	0	1	1	0	1	1	1	1	1	1	1	1	1	0	1	0	1	1	1	1	1	0	1	0	1	0	1	1	1	1	0	1	1	1	0	1	1	0	1	1	1	1	1
411902	Clostridium bolteae ATCC BAA-613	1	1	0	1	1	0	1	1	1	1	1	1	1	1	1	1	1	1	1	1	1	1	1	1	1	1	1	0	0	1	0	1	1	1	1	0	1	1	1	0	1	1	0	1	1	1	1	0
997892	Bacteroides xylanisolvens CL03T12C04	1	0	0	1	1	0	1	1	0	1	1	1	1	1	1	1	1	1	0	1	0	1	1	1	1	1	0	1	0	1	0	1	1	1	1	0	1	1	1	0	1	1	0	1	1	1	1	1
665953	Bacteroides eggerthii 1 2 48FAA	1	0	0	1	1	0	1	1	0	1	1	1	1	1	1	1	1	1	0	1	0	1	1	0	1	1	0	1	0	1	0	1	1	1	1	0	1	1	1	0	1	1	1	1	1	1	1	1
1095771	Ruminococcus sp	1	1	0	1	1	0	1	1	1	1	1	0	1	1	1	1	1	0	0	1	1	1	0	1	1	1	1	0	0	1	0	0	1	1	1	0	1	1	0	0	0	0	0	1	1	1	1	0
518637	Eubacterium biforme DSM 3989	1	1	1	1	1	0	1	1	1	1	1	1	0	0	0	1	0	0	0	1	1	0	0	0	0	0	0	1	0	1	0	0	0	1	1	0	1	1	1	0	0	0	0	1	0	1	1	0
511145	Escherichia coli K12	1	1	0	1	1	0	1	1	1	1	1	1	1	1	1	1	1	1	1	1	1	1	1	1	1	1	1	1	1	1	1	0	1	1	1	1	1	1	1	1	1	0	0	1	1	1	1	1
[truncated: 53 more columns]
