# Supplementary material for: Four functional profiles for fibre and mucin metabolism in the human gut microbiome
Source: Microbiome. 2023 Oct 20;11:231. doi: 10.1186/s40168-023-01667-y (PMC10588041; doi:10.1186/s40168-023-01667-y)
Supplement: Supplementary file 12 — Additional file 11. Dataset count matrices, Profile decomposition and metadata. The input data needed for the analysis are provided. • Metadata.xlsx: excel file containing the metadata of all the datasets used in the analysis. Field definition: – Sample_ID : internal ID. – ProjectID : study accession number. – SRA : SRA sample accession ID. – Patient_ID : internal patient ID. – Nationality, sex, age, BMI : patient nationality, sex, age and BMI. – Diagnosis : internal diagnosis code. N = healthy, CD = Crohn’s disease, UC = Ulcerative colitis, Control = Control sample, ObCIII = class 3 obesity, ObCII = class 2 obesity, ObCI= class 1 obesity, OW = overweight (but not obese), UW = underweight, PD = Parkinson disease, HC = healthy control, Diab = diabetis, ankylosing_spondylitis = ankylosing spondylitis. – Dysbiosis_index : dysbiosis index computed from HMP2 samples (see material and methods), Is_dysbiotic = above or under dysbiotic threshold (see material and methods). – Study : internal study ID. – reference : doi of the related publication. – alias : internal alias of the sample (HMP2 dataset only). – enterotype : sample enterotypes (metacardis dataset only). – Statin : statin intake (metacardis dataset only). – Bristol : Bristol score (metacardis dataset only). – Diet : diet taken by the patient (control or Mediterranean diet, med diet dataset only). – Timepoint : baseline, 4_weeks, 8_weeks (med_diet dataset only). • W.xlsx: weight matrix for the different datasets. • X_AFT.xlsx: AFT count matrix for the different datasets. The header indicates the AFT names as in Table 2. • X_mgs.xlsx: MGS count matrix at the genus level (train dataset only). • X_pg.xlsx: Prevalent genomes count matrix for the different datasets. The first sheet indicates the NCBI taxonomy ID and the name of the 203 prevalent genomes included in the study. • Genome_list.xlsx: list of the 203 genomes included in the study. • H.xlsx: matrices \documentclass[12pt]{minimal} \usepackage{amsmath} \usepack [file 40168_2023_1667_MOESM11_ESM.zip › H.xlsx]

## Sheet: H
	K01809	K00882	K06859	K01810	K01803	K00150	K00134	K00927	K00131	K01834	K01689	K00036	K01057	K07404	K01690	K00874	K00041	K01685	K00883	K00849	K00965	K01818	K00879	K01628	K01813	K01804	K01786	K03077	K03080	K00854	K01621	K00169+K00170+K00171+K00172	K00627	K03737	K00656	K04020	K00625	K00925	K00626	K01034+K01035	K00634	K00929	K01574	K01938+K00288+K01491	K00297	K00004+K03366	K00016	K01847	K01848+K01849
Profile1	0.0118047	0.00110345	0.00121917	0.00925387	0.00924146	9.77825e-22	0.00996088	0.00904779	0	0.0348498	0.0109176	0.00390445	0.0038615	0.00663686	0	0.0149077	0.00785228	0.00792868	2.89983e-05	0.00839314	0.00108524	0.00646722	0.00133798	0.00271561	0.00675094	0.00790454	0.000552993	0.0051925	0	0.00768658	3.05293e-20	0.000211614	0	0.0136353	0.0130685	0	0.00947403	0.00979932	0.00313045	0.000173688	0.0121896	0.0058145	1.96252e-20	0.00526495	0.00930233	5.16688e-20	0.00076596	0.0138339	0.000288296
Profile2	0.0158738	0.0166489	0.00157853	0.0279165	0.0233544	9.6838e-05	0.0291961	0.0253508	0.000313026	0.0673077	0.0276776	0.00143912	0.00127713	0.00524163	0	0.0234123	0.00722331	0.0103211	0.000238264	0.0219717	0.0188525	0.00384342	0.000782984	0.00953909	0.0031293	0.00935164	0.010722	9.31078e-05	0	0.0175635	0.00267565	0.00290973	0.00393628	0.0350532	0.0327636	0	0.0165233	0.0263145	0.00971252	0.000644065	0.0105234	0.00653151	0.000120882	0.0150415	0.0153801	0.000615717	0.0227423	0.0041046	0.0012437
Profile3	0.00683496	0.0151307	2.33803e-18	0.0261797	0.0183152	0	0.0191338	0.0119947	0.00149505	0.0534684	0.0199771	0.0162352	0.00650978	0.0216292	0.00986813	0.0198041	0.0128274	0.0180229	0.0202998	0.00780878	0.0114073	0.0171894	0.0146882	0.0361103	0.0165377	0.0106596	0.0142057	0.0127932	0.00933093	0.0298954	0.000231213	2.96995e-18	0.0205074	0.0154694	0.0747732	0.00792956	0.00148507	0.0115278	0.0221328	0.00513389	0.00353178	6.46215e-18	0.000187959	0.0046725	0.0131339	0.00276094	0.0144292	0.0169456	0.00432739
Profile4	0.0137198	0	0.00399697	0.0268654	0.0386847	0.00511829	0.0599671	0.048806	0	0.0794006	0.0177817	5.13682e-18	8.16869e-18	1.34111e-17	0	2.02479e-17	7.54261e-18	3.38871e-17	0.00118321	0.0206121	0.00387002	0.0209955	0.00427722	0.0297553	0.00847996	1.7834e-17	5.45021e-18	0	0	0.0218486	0.00773166	0.0171259	0.0265599	0.0561656	0.0244205	0	0.015864	0.0464225	0.0157059	0.00508395	0.0289944	0.0303884	0.000289074	0.0224715	0.0134802	0.00106823	0.000263863	0.00411584	7.00943e-19
[truncated: 52 more columns]

## Sheet: PG
	Bifidobacterium_breve_CECT_7263_1036735	Clostridium_sp_1042156	Streptococcus_thermophilus_JIM_8232_1051074	Bacteroides_stercoris_CC31F_1073351	Ruminococcus_gnavus_CC55_001C_1073375	Ruminococcus_lactaris_CC59_002D_1073376	Bacteroides_fragilis_HMW_610_1073386	Bacteroides_fragilis_HMW_616_1073388	Bifidobacterium_breve_DPC_6330_1074482	Ruminococcus_sp_1095771	Acidaminococcus_sp_1111120	Bacteroides_massiliensis_B84634_=_Timone_84634_=_DSM_17679_=_JCM_13223_1121098	Enterococcus_faecalis_EnGen0111_1157352	Enterococcus_faecalis_EnGen0119_1157353	Enterococcus_faecalis_EnGen0198_1157382	Bifidobacterium_longum_subsp_1161744	Bifidobacterium_longum_subsp_1161745	Bifidobacterium_longum_subsp_1161904	Citrobacter_sp_1173691	Streptococcus_thermophilus_MN-ZLW-002_1187956	Acidaminococcus_sp_1203555	Bifidobacterium_bifidum_IPLA_20015_1207543	Bacteroides_thetaiotaomicron_dnLKV9_1235785	Bacteroides_vulgatus_dnLKV7_1235786	Bacteroides_uniformis_dnLKV2_1235787	Bacteroides_massiliensis_dnLKV3_1235788	Eubacterium_ramulus_ATCC_29099_1256908	Bifidobacterium_breve_JCP7499_1261072	Escherichia_coli_CFT073_199310	Bacteroides_thetaiotaomicron_VPI-5482_226186	Streptococcus_thermophilus_LMG_18311_264199	Klebsiella_pneumoniae_subsp_272620	Streptococcus_thermophilus_LMD-9_322159	Bifidobacterium_breve_UCC2003_326426	Escherichia_coli_HS_331112	Akkermansia_muciniphila_ATCC_BAA-835_349741	Escherichia_coli_536_362663	Escherichia_coli_UTI89_364106	Bifidobacterium_adolescentis_ATCC_15703_367928	Bifidobacterium_longum_subsp_391904	Bifidobacterium_bifidum_NCIMB_41171_398513	Bifidobacterium_dentium_Bd1_401473	Escherichia_coli_APEC_O1_405955	Ruminococcus_obeum_ATCC_29174_411459	Ruminococcus_torques_ATCC_27756_411460	Dorea_formicigenerans_ATCC_27755_411461	Dorea_longicatena_DSM_13814_411462	Eubacterium_ventriosum_ATCC_27560_411463	Desulfovibrio_piger_ATCC_29098_411464
profile_1	0	0	0	0.0316492	0.00202589	0.00037537	0.00292002	0.00524402	0	0	0.00058917	0.0138666	0	0	0	0	0	0	3.043e-05	0	0.0002567	0	0.0065597	0	0.00417998	0.0001925	0.00039449	0	0	4.856e-05	9.04e-06	0.00021347	0	0	1.84e-06	0	0	0	0	0	0	0	0	0	0.00169804	0.0001071	0	0.00091116	0
profile_2	0.00120894	6.2e-07	0.0001371	0	0.00491225	0.00573757	0	0	0.00156056	0.0237252	0.00247005	0	2.168e-05	2.168e-05	2.023e-05	0.00620266	0.00951249	0.00804201	4.644e-05	0.0242962	0.00107256	0.00301653	0	0	0.00100361	0	0.00426984	0.00159665	0	0	6.813e-05	0	0	0.00220782	1.24e-06	0.0394808	0	0	9.258e-05	7.574e-05	0.00186656	0	0	0.0217854	0.00658953	0.00299932	0.0154495	0.00813734	0.00569608
profile_3	0.00137281	0	0.0003239	0	0.0599082	0	0.00928576	0.0185846	0.00182115	0.00310289	0	0	0.00049704	0.00049704	0.00047336	0.00743446	0.0112817	0.00961152	0.00191625	0.062868	0	0.00079924	0.00356758	0	0	0	0	0.00182645	0	0	0.00027159	0.0887431	0	0.002546	3.929e-05	0.0280233	0	0	4.353e-05	0.00015175	0.00089041	0	0	0.00179336	0.00348069	0	0	0	0
profile_4	0	2.906e-05	0	0	0	0.00984967	0	0	0	0	0.029681	0.0140231	0	0	0	0	0	0	0	0	0.0133508	0.00578715	0	0	0.00449133	0.00014757	0	0	0	0	0	0	0	0	0	0.273717	0	0	0.00085192	0	0.00226965	0	0	0.0005514	0.0532684	0.0059578	0	0	0.0332255
[truncated: 154 more columns]

## Sheet: mgs
	0_Absiella	1_Acetobacter	2_Achromobacter	3_Acidaminococcus	4_Acinetobacter	5_Actinomyces	6_Adlercreutzia	7_Aeromonas	8_Agathobaculum	9_Aggregatibacter	10_Akkermansia	11_Alistipes	12_Allisonella	13_Anaerococcus	14_Anaerofilum	15_Anaerofustis	16_Anaeroglobus	17_Anaeromassilibacillus	18_Anaerostipes	19_Anaerotignum	20_Anaerotruncus	21_Anaerovibrio	22_Atopobium	23_Azospirillum	24_Bacteroides	25_Barnesiella	26_Bifidobacterium	27_Bilophila	28_Blastocystis	29_Blautia	30_Brachyspira	31_Butyricicoccus	32_Butyricimonas	33_Butyrivibrio	34_Caecibacter	35_Campylobacter	36_Candidatus_Cibiobacter	37_Candidatus_Gastranaerophilales	38_Candidatus_Gastranaerophilales_sp3	39_Candidatus_Methanomethylophilus	40_Catabacter	41_Catenibacterium	42_Christensenella	43_Citrobacter	44_Cloacibacillus	45_Clostridioides	46_Clostridium	47_Colibacter	48_Collinsella
profile_1	6.096e-05	0.00137339	0	0.00117418	0.00191274	0	4.831e-05	0	8.076e-05	7.887e-05	0.00132603	0.042773	6.285e-05	3.3e-06	2.711e-05	4.1e-07	0	0	0.00115148	3.056e-05	0	0	0	0.00152118	0.439232	0.00479876	0	0.00201902	2.313e-05	0.00874169	0.00028841	0.00122351	0.00204726	0	0	6.165e-05	0.00052323	0.00038919	0	0	0	0.0002954	1.03e-06	5.783e-05	2.05e-06	0	0.00267522	0	0.00045769
profile_2	0	0.0032571	4.386e-05	0.00297082	0	3.404e-05	0.00134644	0	0.000196	0	0.0171133	0.0348328	0.00042031	1.259e-05	1.653e-05	9.52e-06	0.00017929	0.00317099	0.0177879	0.00028837	0.00370774	0.00010062	3.9e-05	0.0046715	0	0.00399295	0.0418989	0.0011457	0.0010748	0.0598205	0	0.00463387	0.00105812	0.0145327	0.00118258	6.52e-06	0.018018	0.00234392	1.438e-05	0.00013916	0.00309687	0.00125182	5.632e-05	6.1e-06	0.00021342	5.445e-05	0.00218935	0.00019062	0.00799571
profile_3	2.599e-05	0	8.172e-05	0.00314491	0	6.525e-05	0	0.00151506	0.00015901	0.00064476	0.0343748	0	0.00030183	0	0.0001028	6.36e-06	9.256e-05	0	0.00259607	2.13e-05	0	0	0.00057026	0	0	0	0.0542944	0.00186794	0	0.0887142	0	0	0	0	0.00323328	0.00033692	0	0	0	0	0	0	0	0.00037089	0.00042545	0.00055709	0.0282215	3.51e-05	0.0022321
profile_4	0	0	0	0.022463	0	0	0.00121955	0	0	0	0.0535147	0.041269	0	0.00180204	0.00025935	0	0	0.0088768	0	0.00026739	0.010064	6.02e-05	0	0	0	0.0133272	0	0.00413382	0.00296459	0	0	0	0.0101603	0.0481494	0	0	0.0128934	0	5.52e-06	0.00081955	0.0244207	0.00895216	0.00018918	0	0.00321458	0	0	0	0.0157027
[truncated: 168 more columns]

## Sheet: MTX
	K01809	K00882	K06859	K01810	K01803	K00150	K00134	K00927	K00131	K01834	K01689	K00036	K01057	K07404	K01690	K00874	K00041	K01685	K00883	K00849	K00965	K01818	K00879	K01628	K01813	K01804	K01786	K03077	K03080	K00854	K01621	K00169+K00170+K00171+K00172	K00627	K03737	K00656	K04020	K00625	K00925	K00626	K01034+K01035	K00634	K00929	K01574	K01938+K00288+K01491	K00297	K00004+K03366	K00016	K01847	K01848+K01849
Profile1	0.015806714303629673	0.001185925529780269	0.0002882503934278029	0.016845503412626778	0.025740563923693668	4.8779293553018606e-05	0.09914474226625208	0.026681225415794874	2.1059027852884678e-05	0.07569844787823221	0.08013778734336938	0.03171278046686987	0.030932754489397803	0.0025394060923173787	3.912428126194532e-07	0.012524177686021827	0.0071475794894910955	0.008904476625176554	7.520008740472195e-05	0.014913413492460328	0.0011804107937829233	0.005246466780119287	0.0006857163491713918	0.003988935008690812	0.0032514507125079068	0.005675987609197442	0.0008013481939100298	0.004087828784751343	2.7242372404465377e-06	0.008018678312231325	0.000496854256917495	0.0006109628964416307	0.0013907241992719662	0.04411112498414625	0.01603527565538318	0.00011076979273149135	0.012619562813034547	0.013815321130370381	0.010288494950731225	0.0009309527395524985	0.013498935753558055	0.011926038292962828	1.453918417659535e-05	0.007914607941543252	0.0076888785465797195	1.3612579748585274e-05	0.0014719645609138601	0.027889250725493645	0.0022271227443420344
Profile2	1.648373056706279e-17	0.0072412765489463385	0.0	0.022753274220248604	0.04309459251370677	3.667668630701469e-05	0.15788679230655012	0.08516242600579445	0.0003051737623605064	0.03224794053774959	0.0	4.137525197978971e-69	1.2926556656353043e-69	0.004539463313395531	4.337992590671616e-21	0.024875481735591863	0.009170167122375247	0.0059678934739549015	0.00033919356627465385	0.009893421423344491	0.00802533107147061	0.0033958168403364656	0.0004719832156471792	0.007442762092217234	0.0007593348319254332	0.0028236793305655107	0.0050637122359918334	0.0	3.6130334719114747e-20	0.007387349611311516	0.00153425818513796	0.0014875686461232323	0.0027294565462417427	0.21276728904364414	0.020932730052672627	0.0	0.020516400403090124	0.025347022636230794	0.08427229103017266	0.0023477528634070093	0.0005893116092872163	8.685964518746871e-05	1.40990015300706e-05	0.016248816836087712	0.012086624545614894	0.0	0.005877294798150831	0.0009510658977240084	0.0011969533146922655
Profile3	0.003484155134104476	0.007201611292553437	1.6494617856431166e-72	0.017605679880896726	0.009305087915781803	1.1416125166277889e-21	0.07637598494587773	2.104719847156831e-17	0.00028226891710983454	0.02428911517992441	0.07372595196135931	2.0393543083009674e-17	4.162606090857373e-19	0.0053752058596361315	0.0022661903932935054	0.0	0.010776718962466455	0.00788713505583916	0.0009106856277110663	0.0037763472133927585	0.00447247781491744	0.02734517718051493	0.0035939894783490094	0.02216801369084702	2.400011587647539e-19	0.013520338564759458	0.005189166035423834	0.0027835847282675795	0.0005270556524391615	0.007810728395560053	2.576133139260297e-19	0.00026432895480169776	0.019043053259384293	0.0	0.13718227165307517	0.005282330462020776	4.545781070087652e-19	0.009366364763725685	6.2403134281310585e-18	0.00044819551152583284	6.217974303538064e-18	0.0	7.952420133090523e-21	2.2030170477021697e-18	1.7603265808674564e-18	0.0034815622146849947	0.008791737927501897	5.966597129011524e-18	0.000532059978657532
Profile4	0.0	5.1337743696018053e-20	0.0	0.0	2.140142197764641e-18	1.427015645784736e-22	0.0	0.0	2.735542944206089e-22	0.0	4.343756891290258e-17	0.0	0.0	5.516011640584877e-20	1.2528101126648796e-20	3.6805853632961684e-19	4.673597268196479e-19	0.0	0.0	0.0	0.0	0.0	3.506760950773357e-20	0.0	0.0	2.0013557454215208e-20	0.0	1.5792643321550782e-18	0.0	2.8261776528535222e-18	4.715084773568696e-20	0.0	1.4954448219229427e-19	2.4063091818053758e-18	2.9941791731924373e-19	0.0	3.302376247975442e-18	0.0	0.0	0.0	7.049880089621736e-19	1.148104354818647e-18	0.0	0.0	9.390193982883458e-19	3.6216825376460297e-19	4.635285795111258e-19	1.0628001136051778e-17	5.637009655335321e-20
[truncated: 52 more columns]

## Sheet: NMF_PG
	Bifidobacterium_breve_CECT_7263_1036735	Clostridium_sp_1042156	Streptococcus_thermophilus_JIM_8232_1051074	Bacteroides_stercoris_CC31F_1073351	Ruminococcus_gnavus_CC55_001C_1073375	Ruminococcus_lactaris_CC59_002D_1073376	Bacteroides_fragilis_HMW_610_1073386	Bacteroides_fragilis_HMW_616_1073388	Bifidobacterium_breve_DPC_6330_1074482	Ruminococcus_sp_1095771	Acidaminococcus_sp_1111120	Bacteroides_massiliensis_B84634_=_Timone_84634_=_DSM_17679_=_JCM_13223_1121098	Enterococcus_faecalis_EnGen0111_1157352	Enterococcus_faecalis_EnGen0119_1157353	Enterococcus_faecalis_EnGen0198_1157382	Bifidobacterium_longum_subsp_1161744	Bifidobacterium_longum_subsp_1161745	Bifidobacterium_longum_subsp_1161904	Citrobacter_sp_1173691	Streptococcus_thermophilus_MN-ZLW-002_1187956	Acidaminococcus_sp_1203555	Bifidobacterium_bifidum_IPLA_20015_1207543	Bacteroides_thetaiotaomicron_dnLKV9_1235785	Bacteroides_vulgatus_dnLKV7_1235786	Bacteroides_uniformis_dnLKV2_1235787	Bacteroides_massiliensis_dnLKV3_1235788	Eubacterium_ramulus_ATCC_29099_1256908	Bifidobacterium_breve_JCP7499_1261072	Escherichia_coli_CFT073_199310	Bacteroides_thetaiotaomicron_VPI-5482_226186	Streptococcus_thermophilus_LMG_18311_264199	Klebsiella_pneumoniae_subsp_272620	Streptococcus_thermophilus_LMD-9_322159	Bifidobacterium_breve_UCC2003_326426	Escherichia_coli_HS_331112	Akkermansia_muciniphila_ATCC_BAA-835_349741	Escherichia_coli_536_362663	Escherichia_coli_UTI89_364106	Bifidobacterium_adolescentis_ATCC_15703_367928	Bifidobacterium_longum_subsp_391904	Bifidobacterium_bifidum_NCIMB_41171_398513	Bifidobacterium_dentium_Bd1_401473	Escherichia_coli_APEC_O1_405955	Ruminococcus_obeum_ATCC_29174_411459	Ruminococcus_torques_ATCC_27756_411460	Dorea_formicigenerans_ATCC_27755_411461	Dorea_longicatena_DSM_13814_411462	Eubacterium_ventriosum_ATCC_27560_411463	Desulfovibrio_piger_ATCC_29098_411464
Profile1	0	0	2.42604e-05	0.0379992	0.00235828	0.0010343	0.00430394	0.00786248	0	0.00184018	0.000593529	0.0148511	0	0	0	0	0	0	7.69326e-05	0.00157986	0.000262021	0	0.00865948	0	0.0051298	0.000255881	0.000731377	0	0	6.21411e-05	7.73909e-06	0.00193871	0	0	1.97167e-06	0.00432592	0	0	0	0	0	0	0	0.00233527	0.00335862	0.000340425	0.00111825	0.00238252	0.000908208
Profile2	0.00187668	6.78986e-07	9.46041e-05	0.00284014	0.00461431	0.00334018	0	0	0.00243225	0.0142925	0.00258656	0.00246592	0	0	0	0.00956706	0.0145969	0.0122469	3.54581e-05	0.0197507	0.00111445	0.00428882	0	0	0.000656159	0	0.00293069	0.00247758	0	0	9.34312e-05	3.30809e-05	0	0.0044822	2.24537e-06	0.0128159	0	0	0.000110089	0.000138725	0.00272925	0	0	0.0123642	0.00263137	0.002081	0.00954746	0.00349332	0.00119067
Profile3	0	0	2.03716e-05	0	0.0665624	0	0.0123049	0.0245404	0	0.0183463	0.00220113	0	0	0	0	0.000240854	0.000447313	0.00028512	3.37929e-05	0.00220381	0.000912505	0	0.00182894	0	0	0	0	0	0	0	9.30453e-06	0.00302398	0	0.00115442	5.35138e-06	0.0783712	0	0	0	5.39172e-05	0	0	0	0.00556999	0.0120624	0.000539576	0.00302722	0	0
Profile4	0.000332583	7.52192e-06	0.000193901	0.00839157	0.039684	0	0.00249479	0.00464408	0.000885611	0.0766509	0.00361498	0	0.00129002	0.00129002	0.00121395	0.00723669	0.0124633	0.0104567	0.00118751	0.0241276	0.0016103	0	2.77985e-05	0	0	0	0	0.0005942	0	3.30888e-05	0.000413301	0.0443999	0	0.00114271	1.83128e-05	0	0	0	0	8.23702e-06	0	0	0	0.0277451	0	0.000284651	0	0	0
[truncated: 154 more columns]

## Sheet: NMF_mgs
	0_Absiella	1_Acetobacter	2_Achromobacter	3_Acidaminococcus	4_Acinetobacter	5_Actinomyces	6_Adlercreutzia	7_Aeromonas	8_Agathobaculum	9_Aggregatibacter	10_Akkermansia	11_Alistipes	12_Allisonella	13_Anaerococcus	14_Anaerofilum	15_Anaerofustis	16_Anaeroglobus	17_Anaeromassilibacillus	18_Anaerostipes	19_Anaerotignum	20_Anaerotruncus	21_Anaerovibrio	22_Atopobium	23_Azospirillum	24_Bacteroides	25_Barnesiella	26_Bifidobacterium	27_Bilophila	28_Blastocystis	29_Blautia	30_Brachyspira	31_Butyricicoccus	32_Butyricimonas	33_Butyrivibrio	34_Caecibacter	35_Campylobacter	36_Candidatus_Cibiobacter	37_Candidatus_Gastranaerophilales	38_Candidatus_Gastranaerophilales_sp3	39_Candidatus_Methanomethylophilus	40_Catabacter	41_Catenibacterium	42_Christensenella	43_Citrobacter	44_Cloacibacillus	45_Clostridioides	46_Clostridium	47_Colibacter	48_Collinsella
Profile1	7.47665e-05	0.000990927	0	0.00322854	0.00172201	6.26733e-07	0.000866344	0	0.00023876	0	0.00719502	0.0459547	0.000249743	0	5.74052e-05	5.53201e-06	6.68596e-05	0.000831617	0.00750231	0.000224151	0.000681615	5.36501e-15	5.7255e-07	0.00286828	0.318582	0.00503732	0.0149828	0.00272479	0	0.0321473	0.000185324	0.00305026	0.00193622	0	0.000734372	0	0.00546491	0.000912106	0	0	0	0.000258463	4.08009e-05	1.85927e-05	3.629e-05	0	0.00253635	0	0.00449974
Profile2	0	0.00634019	0	0	0	8.82624e-07	0	0	0	0	0.0145301	0.0449247	5.6138e-05	0	0	0	0	0.0027318	0	0	0.00351801	0.000214414	0	0.00485895	0	0.00642153	0	0.00031982	0.0021975	0	7.62966e-05	0.000895467	0.00212838	0.0271989	0	0	0.0126878	0.00226455	3.11273e-05	0.000417651	0.00765373	0.0024509	0	3.03853e-05	0.000416444	0	0.000438071	0	0.00111906
Profile3	1.08079e-05	0	0.000203926	0.000361353	0.000294363	0.000121809	0	0.000243776	0	0.00101245	0.00243878	0	0.000120324	0	0	5.15653e-06	0.000156398	0	0.0174708	0	0	0	0.000226819	0	0.158906	0	0.0441799	0	0	0.0681014	0	0.00108383	0	0	0.000422411	0.000562222	0	0	0	0	0	1.80366e-05	0	0.000238216	0	0.00107293	0.0131108	0.000713062	0.00151731
Profile4	0	0	0	0.00426817	0.00150444	2.4242e-05	0.00118714	0	0	0	0.0272347	0.0539075	0	0.00476387	8.979e-05	1.51071e-05	0	0.00318027	0.00384752	0.000866831	0.00246788	3.12383e-15	0	0	0	0.00682358	0.035856	0.00532838	0.000241244	0.0051701	0	0	0.00688985	0	0	0	0	0	0	0	0.000652792	0.00159057	3.89792e-05	0	0.000294453	0.000185237	0	0	0.0112684
[truncated: 168 more columns]
