# Supplementary material for: Four functional profiles for fibre and mucin metabolism in the human gut microbiome
Source: Microbiome. 2023 Oct 20;11:231. doi: 10.1186/s40168-023-01667-y (PMC10588041; doi:10.1186/s40168-023-01667-y)
Supplement: Supplementary file 12 — Additional file 11. Dataset count matrices, Profile decomposition and metadata. The input data needed for the analysis are provided. • Metadata.xlsx: excel file containing the metadata of all the datasets used in the analysis. Field definition: – Sample_ID : internal ID. – ProjectID : study accession number. – SRA : SRA sample accession ID. – Patient_ID : internal patient ID. – Nationality, sex, age, BMI : patient nationality, sex, age and BMI. – Diagnosis : internal diagnosis code. N = healthy, CD = Crohn’s disease, UC = Ulcerative colitis, Control = Control sample, ObCIII = class 3 obesity, ObCII = class 2 obesity, ObCI= class 1 obesity, OW = overweight (but not obese), UW = underweight, PD = Parkinson disease, HC = healthy control, Diab = diabetis, ankylosing_spondylitis = ankylosing spondylitis. – Dysbiosis_index : dysbiosis index computed from HMP2 samples (see material and methods), Is_dysbiotic = above or under dysbiotic threshold (see material and methods). – Study : internal study ID. – reference : doi of the related publication. – alias : internal alias of the sample (HMP2 dataset only). – enterotype : sample enterotypes (metacardis dataset only). – Statin : statin intake (metacardis dataset only). – Bristol : Bristol score (metacardis dataset only). – Diet : diet taken by the patient (control or Mediterranean diet, med diet dataset only). – Timepoint : baseline, 4_weeks, 8_weeks (med_diet dataset only). • W.xlsx: weight matrix for the different datasets. • X_AFT.xlsx: AFT count matrix for the different datasets. The header indicates the AFT names as in Table 2. • X_mgs.xlsx: MGS count matrix at the genus level (train dataset only). • X_pg.xlsx: Prevalent genomes count matrix for the different datasets. The first sheet indicates the NCBI taxonomy ID and the name of the 203 prevalent genomes included in the study. • Genome_list.xlsx: list of the 203 genomes included in the study. • H.xlsx: matrices \documentclass[12pt]{minimal} \usepackage{amsmath} \usepack [file 40168_2023_1667_MOESM11_ESM.zip › List_of_Reactions.xlsx]

## Sheet: List_of_Reactions
Reaction_ID	Reaction	KO
1	(Mannose-->Glucose)	K01809
2	(Fructose-->Glucose)	K00882
3	(Glucose-->D-Gly3P+GlyP)	K06859
4	(Glucose-->D-Gly3P+GlyP)	K01810
5	(GlyP-->D-Gly3P)	K01803
6	(D-Gly3P-->D-Gly1,3P2)	K00150
7	(D-Gly3P-->D-Gly1,3P2)	K00134
8	(D-Gly1,3P2-->Glycerate3P)	K00927
9	(D-Gly3P-->Glycerate3P)	K00131
10	(Glycerate3P-->Gly2P)	K01834
11	(Gly2P-->Pyruvate)	K01689
12	(Glucose-->D-gluconolactone)	K00036
13	(D-gluconolactone-->D-Gluconate6P)	K01057
14	(D-gluconolactone-->D-Gluconate6P)	K07404
15	(D-Gluconate6P-->Pyruvate+D-Gly3P)	K01690
16	(2Dehydro3deoxyDgluconate-->Pyruvate+D-Gly3P)	K00874
17	(D-galacturonate-->D-Altronate)	K00041
18	(D-Altronate-->2Dehydro3deoxyDgluconate)	K01685
19	(Galactose-->Pyruvate+D-Gly3P)	K00883
20	(Galactose-->Galactose1P)	K00849
21	(Galactose1P-->Glucose)	K00965
22	(L-Fucose-->L-Fuculose)	K01818
23	(L-Fuculose-->L-Fuculose1P)	K00879
24	(L-Fuculose1P-->GlyP+L-Lactaldehyde)	K01628
25	(L-Rhamnose-->GlyP+L-Lactaldehyde)	K01813
26	(L-Arabinose-->L-Ribulose)	K01804
27	(L-Ribulose-->D-Gly3P)	K01786
28	(L-Ribulose-->D-Gly3P)	K03077
29	(L-Ribulose-->D-Gly3P)	K03080
30	(D-Xylose-->D-Gly3P)	K00854
31	(Glucose-->AcetylP+D-Gly3P)	K01621
32	(Pyruvate-->Acetyl-CoA)	K00169+K00170+K00171+K00172
33	(Pyruvate-->Acetyl-CoA)	K00627
34	(Pyruvate-->Acetyl-CoA)	K03737
35	(Pyruvate-->Acetyl-CoA+Formate)	K00656
36	(Acetyl-CoA-->AcetylP)	K04020
37	(Acetyl-CoA-->AcetylP)	K00625
38	(AcetylP-->Acetate)	K00925
39	(Acetyl-CoA-->Acetoacetyl-CoA)	K00626
40	(Acetoacetyl-CoA-->Acetyl-CoA)	K01034+K01035
41	(Acetoacetyl-CoA-->ButanoylP)	K00634
42	(ButanoylP-->Butanoate)	K00929
43	(Acetoacetyl-CoA-->Acetone)	K01574
44	(Formate-->10-FormylTHF)	K01938+K00288+K01491
45	(10-FormylTHF-->Acetyl-CoA)	K00297
46	(Pyruvate-->Butanediol)	K00004+K03366
47	(Pyruvate-->Lactate)	K00016
48	(Lactate-->AcetylP+Propanoate)	K01847
49	(Lactate-->AcetylP+Propanoate)	K01848+K01849
50	(Lactate-->Propanoate)	K01026
51	(Formate-->5FTHM)	K00672
52	(5FTHM-->5,10MethenylTHM)	K01499
53	(5,10MethenylTHM-->5,10MethylTHM)	K00319
54	(5,10MethenylTHM-->5,10MethylTHM)	K13942
55	(5,10MethylTHM-->5MethylTHM)	K00320
56	(5MethylTHM-->5MethylCoM)	K00577+K00578+K00579+K00580+K00581+K00582+K00583+K00584
57	(5MethylCoM-->Methane)	K00399+K00401+K00402
58	(L-Lactaldehyde-->Propane1,2diol)	K01699+K13919+K13920
59	(Propane1,2diol-->Propanoate)	K13922
60	(Acetyl-CoA-->AcetylP)	K13788
61	(Acetyl-CoA-->AcetylP)	K15024
62	(Sulfate-->APS)	K00955
63	(Sulfate-->APS)	K00956+K00957
64	(Sulfate-->APS)	K00958
65	(APS-->Sulfite)	K00394+K00395
66	(Sulfite-->H2S)	K11180+K11181
67	(Sulfite-->H2S)	K00380+K00381
68	(Sulfite-->H2S)	K00385
