# Supplementary material for: Four functional profiles for fibre and mucin metabolism in the human gut microbiome
Source: Microbiome. 2023 Oct 20;11:231. doi: 10.1186/s40168-023-01667-y (PMC10588041; doi:10.1186/s40168-023-01667-y)
Supplement: Supplementary file 12 — Additional file 11. Dataset count matrices, Profile decomposition and metadata. The input data needed for the analysis are provided. • Metadata.xlsx: excel file containing the metadata of all the datasets used in the analysis. Field definition: – Sample_ID : internal ID. – ProjectID : study accession number. – SRA : SRA sample accession ID. – Patient_ID : internal patient ID. – Nationality, sex, age, BMI : patient nationality, sex, age and BMI. – Diagnosis : internal diagnosis code. N = healthy, CD = Crohn’s disease, UC = Ulcerative colitis, Control = Control sample, ObCIII = class 3 obesity, ObCII = class 2 obesity, ObCI= class 1 obesity, OW = overweight (but not obese), UW = underweight, PD = Parkinson disease, HC = healthy control, Diab = diabetis, ankylosing_spondylitis = ankylosing spondylitis. – Dysbiosis_index : dysbiosis index computed from HMP2 samples (see material and methods), Is_dysbiotic = above or under dysbiotic threshold (see material and methods). – Study : internal study ID. – reference : doi of the related publication. – alias : internal alias of the sample (HMP2 dataset only). – enterotype : sample enterotypes (metacardis dataset only). – Statin : statin intake (metacardis dataset only). – Bristol : Bristol score (metacardis dataset only). – Diet : diet taken by the patient (control or Mediterranean diet, med diet dataset only). – Timepoint : baseline, 4_weeks, 8_weeks (med_diet dataset only). • W.xlsx: weight matrix for the different datasets. • X_AFT.xlsx: AFT count matrix for the different datasets. The header indicates the AFT names as in Table 2. • X_mgs.xlsx: MGS count matrix at the genus level (train dataset only). • X_pg.xlsx: Prevalent genomes count matrix for the different datasets. The first sheet indicates the NCBI taxonomy ID and the name of the 203 prevalent genomes included in the study. • Genome_list.xlsx: list of the 203 genomes included in the study. • H.xlsx: matrices \documentclass[12pt]{minimal} \usepackage{amsmath} \usepack [file 40168_2023_1667_MOESM11_ESM.zip › Metadata.xlsx]

## Sheet: hmp2
Sample_ID	ProjectID	SRA	Patient_ID	Nationality	sex	age	BMI	diagnosis	Dysbiosis_Index	Is_dysbiotic	Study	reference	alias
SRS2432867	PRJNA398089	SRS2432867	M2061	American	Male	56	26.3	N	0.7764967642552658	FALSE	ibdmdb	10.1038/s41586-019-1237-9	M2061C2
SRS2432866	PRJNA398089	SRS2432866	M2071	American	Female	26	/	UC	0.7262602065766579	FALSE	ibdmdb	10.1038/s41586-019-1237-9	M2071C2
SRS2432869	PRJNA398089	SRS2432869	C3005	American	Female	76	30.9	UC	0.828622595932974	FALSE	ibdmdb	10.1038/s41586-019-1237-9	C3005C19
SRS2432864	PRJNA398089	SRS2432864	P6010	American	Male	10	19	CD	0.7541886533957916	FALSE	ibdmdb	10.1038/s41586-019-1237-9	P6010C15
SRS2432863	PRJNA398089	SRS2432863	H4024	American	Male	11	15.4	N	0.7685289492773838	FALSE	ibdmdb	10.1038/s41586-019-1237-9	H4024C16
SRS2432862	PRJNA398089	SRS2432862	M2028	American	Female	24	20.9	CD	0.7790732681593723	FALSE	ibdmdb	10.1038/s41586-019-1237-9	M2028C19
SRS2432859	PRJNA398089	SRS2432859	P6018	American	Female	17	20.9	N	0.979637590354678	TRUE	ibdmdb	10.1038/s41586-019-1237-9	P6018C9
SRS2432861	PRJNA398089	SRS2432861	C3011	American	Female	37	41.5	UC	0.8335468892782532	FALSE	ibdmdb	10.1038/s41586-019-1237-9	C3011C23
SRS2432858	PRJNA398089	SRS2432858	M2039	American	Female	40	40.6	N	0.7831258870517167	FALSE	ibdmdb	10.1038/s41586-019-1237-9	M2039C5
SRS2432860	PRJNA398089	SRS2432860	M2069	American	Female	29	19.1	UC	0.935145916468571	TRUE	ibdmdb	10.1038/s41586-019-1237-9	M2069C6
SRS2432857	PRJNA398089	SRS2432857	H4004	American	Male	14	18.6	CD	0.91241825731082	TRUE	ibdmdb	10.1038/s41586-019-1237-9	H4004C13
SRS2432853	PRJNA398089	SRS2432853	M2014	American	Male	30	25.4	CD	0.7696765212685915	FALSE	ibdmdb	10.1038/s41586-019-1237-9	M2014C20
SRS2432855	PRJNA398089	SRS2432855	C3012	American	Female	37	46.7	CD	0.7260294746321305	FALSE	ibdmdb	10.1038/s41586-019-1237-9	C3012C6
SRS2432852	PRJNA398089	SRS2432852	C3016	American	Female	32	24.7	CD	0.7453817079096322	FALSE	ibdmdb	10.1038/s41586-019-1237-9	C3016C3
SRS2432850	PRJNA398089	SRS2432850	M2021	American	Male	26	19.1	CD	0.7706317999622679	FALSE	ibdmdb	10.1038/s41586-019-1237-9	M2021C17
SRS2432851	PRJNA398089	SRS2432851	E5013	American	Female	15	22.4	CD	0.8833504289596191	TRUE	ibdmdb	10.1038/s41586-019-1237-9	E5013C5
SRS2432854	PRJNA398089	SRS2432854	E5004	American	Female	7	16.3	UC	0.7357031348370587	FALSE	ibdmdb	10.1038/s41586-019-1237-9	E5004C14
SRS2432849	PRJNA398089	SRS2432849	M2027	American	Male	41	23.7	CD	0.92499282788292	TRUE	ibdmdb	10.1038/s41586-019-1237-9	M2027C14
SRS2432848	PRJNA398089	SRS2432848	H4020	American	Male	13	27.7	CD	0.8559732700573712	FALSE	ibdmdb	10.1038/s41586-019-1237-9	H4020C3
SRS2432847	PRJNA398089	SRS2432847	C3003	American	Female	43	/	UC	0.776436715327727	FALSE	ibdmdb	10.1038/s41586-019-1237-9	C3003C6
SRS2432844	PRJNA398089	SRS2432844	M2014	American	Male	30	25.4	CD	0.7558801344080125	FALSE	ibdmdb	10.1038/s41586-019-1237-9	M2014C13
SRS2432845	PRJNA398089	SRS2432845	M2008	American	Female	30	24.1	CD	0.8634724754155022	FALSE	ibdmdb	10.1038/s41586-019-1237-9	M2008C6
SRS2432842	PRJNA398089	SRS2432842	H4013	American	Male	8	16.1	N	0.8109659867386486	FALSE	ibdmdb	10.1038/s41586-019-1237-9	H4013C5
SRS2432843	PRJNA398089	SRS2432843	H4017	American	Female	16	28.6	CD	0.8338194349917631	FALSE	ibdmdb	10.1038/s41586-019-1237-9	H4017C1
SRS2432846	PRJNA398089	SRS2432846	M2021	American	Male	26	19.1	CD	0.7759527057457437	FALSE	ibdmdb	10.1038/s41586-019-1237-9	M2021C11
SRS2432840	PRJNA398089	SRS2432840	C3013	American	Female	26	22.2	UC	0.9183182502488412	TRUE	ibdmdb	10.1038/s41586-019-1237-9	C3013C2
SRS2432841	PRJNA398089	SRS2432841	H4008	American	Female	13	35.6	N	0.8195893498391218	FALSE	ibdmdb	10.1038/s41586-019-1237-9	H4008C4
SRS2432839	PRJNA398089	SRS2432839	H4008	American	Female	13	35.6	N	0.7574193250827153	FALSE	ibdmdb	10.1038/s41586-019-1237-9	H4008C7
SRS2432838	PRJNA398089	SRS2432838	H4013	American	Male	8	16.1	N	0.8203637756880333	FALSE	ibdmdb	10.1038/s41586-019-1237-9	H4013C4
SRS2432836	PRJNA398089	SRS2432836	P6014	American	Male	15	23.8	N	0.7482194293643522	FALSE	ibdmdb	10.1038/s41586-019-1237-9	P6014C14
SRS2432835	PRJNA398089	SRS2432835	H4024	American	Male	11	15.4	N	0.7782572367809704	FALSE	ibdmdb	10.1038/s41586-019-1237-9	H4024C21
SRS2432834	PRJNA398089	SRS2432834	M2077	American	Female	32	/	N	0.7785638407454804	FALSE	ibdmdb	10.1038/s41586-019-1237-9	M2077C2
SRS2432837	PRJNA398089	SRS2432837	M2047	American	Male	57	25.1	N	0.8897629479570299	TRUE	ibdmdb	10.1038/s41586-019-1237-9	M2047C20
SRS2432831	PRJNA398089	SRS2432831	P6012	American	Female	16	21.1	UC	0.785132557895884	FALSE	ibdmdb	10.1038/s41586-019-1237-9	P6012C18
SRS2432832	PRJNA398089	SRS2432832	H4035	American	Male	16	31	UC	0.7628554103419368	FALSE	ibdmdb	10.1038/s41586-019-1237-9	H4035C10
SRS2432833	PRJNA398089	SRS2432833	M2069	American	Female	29	19.1	UC	0.9103939701181196	TRUE	ibdmdb	10.1038/s41586-019-1237-9	M2069C11
SRS2432830	PRJNA398089	SRS2432830	M2084	American	Female	23	21.6	N	0.7317131461544161	FALSE	ibdmdb	10.1038/s41586-019-1237-9	M2084C2
SRS2432828	PRJNA398089	SRS2432828	H4032	American	Male	12	14.9	CD	0.7793397736404766	FALSE	ibdmdb	10.1038/s41586-019-1237-9	H4032C13
SRS2432827	PRJNA398089	SRS2432827	C3001	American	Female	43	/	CD	0.7991105362451906	FALSE	ibdmdb	10.1038/s41586-019-1237-9	C3001C15
SRS2432826	PRJNA398089	SRS2432826	P6017	American	Male	11	/	N	0.8464735631918072	FALSE	ibdmdb	10.1038/s41586-019-1237-9	P6017C9
SRS2432829	PRJNA398089	SRS2432829	M2071	American	Female	26	/	UC	0.7438191896200057	FALSE	ibdmdb	10.1038/s41586-019-1237-9	M2071C4
SRS2432825	PRJNA398089	SRS2432825	H4035	American	Male	16	31	UC	0.8218636243112462	FALSE	ibdmdb	10.1038/s41586-019-1237-9	H4035C5
SRS2432823	PRJNA398089	SRS2432823	M2041	American	Male	55	22.7	N	0.7940883491927035	FALSE	ibdmdb	10.1038/s41586-019-1237-9	M2041C4
SRS2432824	PRJNA398089	SRS2432824	H4019	American	Female	11	16.9	UC	0.857712999202831	FALSE	ibdmdb	10.1038/s41586-019-1237-9	H4019C12
SRS2432822	PRJNA398089	SRS2432822	C3016	American	Female	32	24.7	CD	0.7618250001016984	FALSE	ibdmdb	10.1038/s41586-019-1237-9	C3016C12
SRS2432820	PRJNA398089	SRS2432820	M2026	American	Female	21	20.3	UC	0.7881980060257834	FALSE	ibdmdb	10.1038/s41586-019-1237-9	M2026C23
SRS2432819	PRJNA398089	SRS2432819	H4009	American	Female	6	14	N	0.8607625997015051	FALSE	ibdmdb	10.1038/s41586-019-1237-9	H4009C19
SRS2432818	PRJNA398089	SRS2432818	P6013	American	Male	6	13.5	UC	0.8126694395171745	FALSE	ibdmdb	10.1038/s41586-019-1237-9	P6013C5
SRS2432821	PRJNA398089	SRS2432821	M2028	American	Female	24	20.9	CD	0.7620556270736744	FALSE	ibdmdb	10.1038/s41586-019-1237-9	M2028C12
SRS2432817	PRJNA398089	SRS2432817	P6010	American	Male	10	19	CD	0.8077433471186788	FALSE	ibdmdb	10.1038/s41586-019-1237-9	P6010C7
SRS2432816	PRJNA398089	SRS2432816	C3015	American	Female	50	22.4	UC	0.7909362339686598	FALSE	ibdmdb	10.1038/s41586-019-1237-9	C3015C12
SRS2432815	PRJNA398089	SRS2432815	M2042	American	Male	44	24.5	N	0.8184189595450199	FALSE	ibdmdb	10.1038/s41586-019-1237-9	M2042C15
SRS2432814	PRJNA398089	SRS2432814	C3009	American	Male	56	/	CD	0.9937449818704512	TRUE	ibdmdb	10.1038/s41586-019-1237-9	C3009C18
SRS2432811	PRJNA398089	SRS2432811	M2041	American	Male	55	22.7	N	0.7688001093404813	FALSE	ibdmdb	10.1038/s41586-019-1237-9	M2041C19
SRS2432812	PRJNA398089	SRS2432812	C3011	American	Female	37	41.5	UC	0.8292375287491442	FALSE	ibdmdb	10.1038/s41586-019-1237-9	C3011C21
SRS2432810	PRJNA398089	SRS2432810	H4022	American	Female	9	18.9	N	0.8127023674913663	FALSE	ibdmdb	10.1038/s41586-019-1237-9	H4022C15
SRS2432813	PRJNA398089	SRS2432813	H4023	American	Male	16	18.8	N	0.7397046433015881	FALSE	ibdmdb	10.1038/s41586-019-1237-9	H4023C9
SRS2432809	PRJNA398089	SRS2432809	M2064	American	Male	74	27.7	UC	0.8332814325885028	FALSE	ibdmdb	10.1038/s41586-019-1237-9	M2064C7
SRS2432808	PRJNA398089	SRS2432808	M2069	American	Female	29	19.1	UC	0.9414631205952436	TRUE	ibdmdb	10.1038/s41586-019-1237-9	M2069C4
SRS2432807	PRJNA398089	SRS2432807	P6018	American	Female	17	20.9	N	0.983051006202614	TRUE	ibdmdb	10.1038/s41586-019-1237-9	P6018C7
SRS2432806	PRJNA398089	SRS2432806	H4017	American	Female	16	28.6	CD	0.8211890454511708	FALSE	ibdmdb	10.1038/s41586-019-1237-9	H4017C18
SRS2432804	PRJNA398089	SRS2432804	P6010	American	Male	10	19	CD	0.705661014856617	FALSE	ibdmdb	10.1038/s41586-019-1237-9	P6010C13
SRS2432803	PRJNA398089	SRS2432803	C3010	American	Female	51	50.2	CD	0.7275848788848903	FALSE	ibdmdb	10.1038/s41586-019-1237-9	C3010C22
SRS2432802	PRJNA398089	SRS2432802	H4017	American	Female	16	28.6	CD	0.7937890506476707	FALSE	ibdmdb	10.1038/s41586-019-1237-9	H4017C3
SRS2432805	PRJNA398089	SRS2432805	P6016	American	Male	16	14.7	CD	0.8001778886720801	FALSE	ibdmdb	10.1038/s41586-019-1237-9	P6016C7
SRS2432801	PRJNA398089	SRS2432801	C3016	American	Female	32	24.7	CD	0.734662731917778	FALSE	ibdmdb	10.1038/s41586-019-1237-9	C3016C2
SRS2432800	PRJNA398089	SRS2432800	C3001	American	Female	43	/	CD	0.8168714797405944	FALSE	ibdmdb	10.1038/s41586-019-1237-9	C3001C20
SRS2432799	PRJNA398089	SRS2432799	P6005	American	Male	11	14.3	CD	0.7429085511790208	FALSE	ibdmdb	10.1038/s41586-019-1237-9	P6005C5
SRS2432798	PRJNA398089	SRS2432798	M2042	American	Male	44	24.5	N	0.8595866669075555	FALSE	ibdmdb	10.1038/s41586-019-1237-9	M2042C10
SRS2432796	PRJNA398089	SRS2432796	C3002	American	Female	76	/	CD	0.8392450593943022	FALSE	ibdmdb	10.1038/s41586-019-1237-9	C3002C17
SRS2432795	PRJNA398089	SRS2432795	M2041	American	Male	55	22.7	N	0.7871502323283663	FALSE	ibdmdb	10.1038/s41586-019-1237-9	M2041C8
SRS2432794	PRJNA398089	SRS2432794	H4022	American	Female	9	18.9	N	0.7333578451166372	FALSE	ibdmdb	10.1038/s41586-019-1237-9	H4022C4
SRS2432797	PRJNA398089	SRS2432797	C3004	American	Female	47	/	UC	0.7537609880269472	FALSE	ibdmdb	10.1038/s41586-019-1237-9	C3004C16
SRS2432793	PRJNA398089	SRS2432793	H4010	American	Male	13	22	UC	0.7361776133082623	FALSE	ibdmdb	10.1038/s41586-019-1237-9	H4010C12
SRS2432792	PRJNA398089	SRS2432792	H4023	American	Male	16	18.8	N	0.7373762842195738	FALSE	ibdmdb	10.1038/s41586-019-1237-9	H4023C3
SRS2432791	PRJNA398089	SRS2432791	M2039	American	Female	40	40.6	N	0.7646659363678463	FALSE	ibdmdb	10.1038/s41586-019-1237-9	M2039C10
SRS2432790	PRJNA398089	SRS2432790	P6018	American	Female	17	20.9	N	0.9779291538095488	TRUE	ibdmdb	10.1038/s41586-019-1237-9	P6018C8
SRS2432788	PRJNA398089	SRS2432788	H4032	American	Male	12	14.9	CD	0.8195298742150136	FALSE	ibdmdb	10.1038/s41586-019-1237-9	H4032C7
SRS2432787	PRJNA398089	SRS2432787	P6017	American	Male	11	/	N	0.7349148062192536	FALSE	ibdmdb	10.1038/s41586-019-1237-9	P6017C12
SRS2432789	PRJNA398089	SRS2432789	H4038	American	Male	15	17.3	CD	0.7602927377370273	FALSE	ibdmdb	10.1038/s41586-019-1237-9	H4038C5
SRS2432786	PRJNA398089	SRS2432786	P6009	American	Male	16	22.1	CD	0.7956712289068825	FALSE	ibdmdb	10.1038/s41586-019-1237-9	P6009C23
SRS2432784	PRJNA398089	SRS2432784	P6005	American	Male	11	14.3	CD	0.7154681832428492	FALSE	ibdmdb	10.1038/s41586-019-1237-9	P6005C24
SRS2432783	PRJNA398089	SRS2432783	M2048	American	Male	28	/	N	0.7916688904996597	FALSE	ibdmdb	10.1038/s41586-019-1237-9	M2048C18
SRS2432782	PRJNA398089	SRS2432782	C3004	American	Female	47	/	UC	0.7780599939817682	FALSE	ibdmdb	10.1038/s41586-019-1237-9	C3004C21
SRS2432781	PRJNA398089	SRS2432781	M2041	American	Male	55	22.7	N	0.7849190817268473	FALSE	ibdmdb	10.1038/s41586-019-1237-9	M2041C2
SRS2432780	PRJNA398089	SRS2432780	M2008	American	Female	30	24.1	CD	0.8345979597243118	FALSE	ibdmdb	10.1038/s41586-019-1237-9	M2008C19
SRS2432779	PRJNA398089	SRS2432779	M2025	American	Female	43	19.3	CD	0.7333560649255244	FALSE	ibdmdb	10.1038/s41586-019-1237-9	M2025C9
SRS2432778	PRJNA398089	SRS2432778	C3004	American	Female	47	/	UC	0.7642365322536093	FALSE	ibdmdb	10.1038/s41586-019-1237-9	C3004C9
SRS2432777	PRJNA398089	SRS2432777	C3009	American	Male	56	/	CD	0.973893739014083	TRUE	ibdmdb	10.1038/s41586-019-1237-9	C3009C5
SRS2432775	PRJNA398089	SRS2432775	M2034	American	Female	22	31.2	CD	0.9270664219158328	TRUE	ibdmdb	10.1038/s41586-019-1237-9	M2034C18
SRS2432776	PRJNA398089	SRS2432776	M2042	American	Male	44	24.5	N	0.8661007255174256	FALSE	ibdmdb	10.1038/s41586-019-1237-9	M2042C2
SRS2432774	PRJNA398089	SRS2432774	H4015	American	Male	15	19.2	CD	0.7622744076463714	FALSE	ibdmdb	10.1038/s41586-019-1237-9	H4015C3
SRS2432773	PRJNA398089	SRS2432773	M2026	American	Female	21	20.3	UC	0.7987473725235525	FALSE	ibdmdb	10.1038/s41586-019-1237-9	M2026C11
SRS2432771	PRJNA398089	SRS2432771	P6018	American	Female	17	20.9	N	0.9605894186727688	TRUE	ibdmdb	10.1038/s41586-019-1237-9	P6018C16
SRS2432772	PRJNA398089	SRS2432772	C3012	American	Female	37	46.7	CD	0.7014604395575382	FALSE	ibdmdb	10.1038/s41586-019-1237-9	C3012C24
SRS2432770	PRJNA398089	SRS2432770	H4032	American	Male	12	14.9	CD	0.7706460761132394	FALSE	ibdmdb	10.1038/s41586-019-1237-9	H4032C10
SRS2432769	PRJNA398089	SRS2432769	H4035	American	Male	16	31	UC	0.8229322286555005	FALSE	ibdmdb	10.1038/s41586-019-1237-9	H4035C7
SRS2432768	PRJNA398089	SRS2432768	P6018	American	Female	17	20.9	N	0.9589705173315448	TRUE	ibdmdb	10.1038/s41586-019-1237-9	P6018C11
SRS2432767	PRJNA398089	SRS2432767	C3002	American	Female	76	/	CD	0.8408895574355251	FALSE	ibdmdb	10.1038/s41586-019-1237-9	C3002C9
SRS2432766	PRJNA398089	SRS2432766	H4020	American	Male	13	27.7	CD	0.8274061681203067	FALSE	ibdmdb	10.1038/s41586-019-1237-9	H4020C21
SRS2432765	PRJNA398089	SRS2432765	M2075	American	Male	61	27.2	N	0.7471917515058424	FALSE	ibdmdb	10.1038/s41586-019-1237-9	M2075C1
SRS2432764	PRJNA398089	SRS2432764	H4014	American	Female	10	19.6	CD	0.746464663003228	FALSE	ibdmdb	10.1038/s41586-019-1237-9	H4014C24
SRS2432763	PRJNA398089	SRS2432763	M2085	American	Male	23	/	CD	0.8130338108872867	FALSE	ibdmdb	10.1038/s41586-019-1237-9	M2085C2
SRS2432762	PRJNA398089	SRS2432762	H4030	American	Male	16	21.1	CD	0.7804934919444092	FALSE	ibdmdb	10.1038/s41586-019-1237-9	H4030C11
SRS2432761	PRJNA398089	SRS2432761	M2068	American	Female	19	21.3	CD	0.786560393585621	FALSE	ibdmdb	10.1038/s41586-019-1237-9	M2068C9
SRS2432760	PRJNA398089	SRS2432760	H4023	American	Male	16	18.8	N	0.7644881653834559	FALSE	ibdmdb	10.1038/s41586-019-1237-9	H4023C23
SRS2432759	PRJNA398089	SRS2432759	M2072	American	Male	51	28.7	N	0.8448882876644851	FALSE	ibdmdb	10.1038/s41586-019-1237-9	M2072C13
SRS2432758	PRJNA398089	SRS2432758	M2041	American	Male	55	22.7	N	0.780606173608877	FALSE	ibdmdb	10.1038/s41586-019-1237-9	M2041C24
SRS2432757	PRJNA398089	SRS2432757	H4018	American	Female	13	25.2	N	0.8030535124858086	FALSE	ibdmdb	10.1038/s41586-019-1237-9	H4018C24
SRS2432756	PRJNA398089	SRS2432756	H4035	American	Male	16	31	UC	0.7471999540288344	FALSE	ibdmdb	10.1038/s41586-019-1237-9	H4035C8
SRS2432755	PRJNA398089	SRS2432755	H4006	American	Male	8	26.6	CD	0.8774299002028001	TRUE	ibdmdb	10.1038/s41586-019-1237-9	H4006C6
SRS2432754	PRJNA398089	SRS2432754	M2008	American	Female	30	24.1	CD	0.8302726157962489	FALSE	ibdmdb	10.1038/s41586-019-1237-9	M2008C17
SRS2432753	PRJNA398089	SRS2432753	M2021	American	Male	26	19.1	CD	0.7554473291229421	FALSE	ibdmdb	10.1038/s41586-019-1237-9	M2021C10
SRS2432752	PRJNA398089	SRS2432752	E5004	American	Female	7	16.3	UC	0.7282612800898107	FALSE	ibdmdb	10.1038/s41586-019-1237-9	E5004C8
SRS2432750	PRJNA398089	SRS2432750	M2028	American	Female	24	20.9	CD	0.7704727464007108	FALSE	ibdmdb	10.1038/s41586-019-1237-9	M2028C8
SRS2432749	PRJNA398089	SRS2432749	C3006	American	Male	32	20.1	UC	0.7502896899436234	FALSE	ibdmdb	10.1038/s41586-019-1237-9	C3006C6
SRS2432748	PRJNA398089	SRS2432748	C3001	American	Female	43	/	CD	0.8030459451464899	FALSE	ibdmdb	10.1038/s41586-019-1237-9	C3001C11
SRS2432747	PRJNA398089	SRS2432747	P6010	American	Male	10	19	CD	0.7569941061556643	FALSE	ibdmdb	10.1038/s41586-019-1237-9	P6010C18
SRS2432746	PRJNA398089	SRS2432746	M2014	American	Male	30	25.4	CD	0.7526368539269704	FALSE	ibdmdb	10.1038/s41586-019-1237-9	M2014C14
SRS2432745	PRJNA398089	SRS2432745	C3004	American	Female	47	/	UC	0.7729438707329209	FALSE	ibdmdb	10.1038/s41586-019-1237-9	C3004C7
SRS2432743	PRJNA398089	SRS2432743	P6013	American	Male	6	13.5	UC	0.7899403979151579	FALSE	ibdmdb	10.1038/s41586-019-1237-9	P6013C8
SRS2432744	PRJNA398089	SRS2432744	C3013	American	Female	26	22.2	UC	0.8533028749562784	FALSE	ibdmdb	10.1038/s41586-019-1237-9	C3013C16
SRS2432742	PRJNA398089	SRS2432742	M2047	American	Male	57	25.1	N	0.8250312278602091	FALSE	ibdmdb	10.1038/s41586-019-1237-9	M2047C9
SRS2432740	PRJNA398089	SRS2432740	E5013	American	Female	15	22.4	CD	0.8916563119917064	TRUE	ibdmdb	10.1038/s41586-019-1237-9	E5013C16
SRS2432739	PRJNA398089	SRS2432739	P6018	American	Female	17	20.9	N	0.9884826564070406	TRUE	ibdmdb	10.1038/s41586-019-1237-9	P6018C4
SRS2432738	PRJNA398089	SRS2432738	C3010	American	Female	51	50.2	CD	0.7263144760489051	FALSE	ibdmdb	10.1038/s41586-019-1237-9	C3010C19
SRS2432741	PRJNA398089	SRS2432741	H4020	American	Male	13	27.7	CD	0.84638475660849	FALSE	ibdmdb	10.1038/s41586-019-1237-9	H4020C14
SRS2432736	PRJNA398089	SRS2432736	H4028	American	Female	13	15.9	CD	0.8780667597574208	TRUE	ibdmdb	10.1038/s41586-019-1237-9	H4028C6
SRS2432737	PRJNA398089	SRS2432737	M2072	American	Male	51	28.7	N	0.8629033202855279	FALSE	ibdmdb	10.1038/s41586-019-1237-9	M2072C10
SRS2432735	PRJNA398089	SRS2432735	H4020	American	Male	13	27.7	CD	0.8201493805948333	FALSE	ibdmdb	10.1038/s41586-019-1237-9	H4020C15
SRS2432734	PRJNA398089	SRS2432734	H4014	American	Female	10	19.6	CD	0.8063900744202663	FALSE	ibdmdb	10.1038/s41586-019-1237-9	H4014C20
SRS2432732	PRJNA398089	SRS2432732	H4040	American	Female	17	18.6	UC	0.8422650626203333	FALSE	ibdmdb	10.1038/s41586-019-1237-9	H4040C2
SRS2432731	PRJNA398089	SRS2432731	M2039	American	Female	40	40.6	N	0.7392226698850721	FALSE	ibdmdb	10.1038/s41586-019-1237-9	M2039C18
SRS2432730	PRJNA398089	SRS2432730	P6016	American	Male	16	14.7	CD	0.7621612827956136	FALSE	ibdmdb	10.1038/s41586-019-1237-9	P6016C3
SRS2432733	PRJNA398089	SRS2432733	P6010	American	Male	10	19	CD	0.8668038363493663	FALSE	ibdmdb	10.1038/s41586-019-1237-9	P6010C21
SRS2432729	PRJNA398089	SRS2432729	P6010	American	Male	10	19	CD	0.7554824434613104	FALSE	ibdmdb	10.1038/s41586-019-1237-9	P6010C8
SRS2432728	PRJNA398089	SRS2432728	H4006	American	Male	8	26.6	CD	0.8299598654300723	FALSE	ibdmdb	10.1038/s41586-019-1237-9	H4006C22
SRS2432725	PRJNA398089	SRS2432725	H4031	American	Male	12	/	CD	0.7317197419355065	FALSE	ibdmdb	10.1038/s41586-019-1237-9	H4031C2
SRS2432724	PRJNA398089	SRS2432724	H4010	American	Male	13	22	UC	0.7380220535291273	FALSE	ibdmdb	10.1038/s41586-019-1237-9	H4010C19
SRS2432723	PRJNA398089	SRS2432723	M2064	American	Male	74	27.7	UC	0.7969912510491466	FALSE	ibdmdb	10.1038/s41586-019-1237-9	M2064C3
SRS2432722	PRJNA398089	SRS2432722	H4020	American	Male	13	27.7	CD	0.8074315220042337	FALSE	ibdmdb	10.1038/s41586-019-1237-9	H4020C13
SRS2432726	PRJNA398089	SRS2432726	E5013	American	Female	15	22.4	CD	0.890767377763325	TRUE	ibdmdb	10.1038/s41586-019-1237-9	E5013C14
SRS2432721	PRJNA398089	SRS2432721	C3003	American	Female	43	/	UC	0.7801808948565907	FALSE	ibdmdb	10.1038/s41586-019-1237-9	C3003C9
SRS2432720	PRJNA398089	SRS2432720	M2034	American	Female	22	31.2	CD	0.9272629415010576	TRUE	ibdmdb	10.1038/s41586-019-1237-9	M2034C17
SRS2432719	PRJNA398089	SRS2432719	H4022	American	Female	9	18.9	N	0.7631426780189559	FALSE	ibdmdb	10.1038/s41586-019-1237-9	H4022C8
SRS2432718	PRJNA398089	SRS2432718	C3010	American	Female	51	50.2	CD	0.74152159426152	FALSE	ibdmdb	10.1038/s41586-019-1237-9	C3010C13
SRS2432716	PRJNA398089	SRS2432716	H4004	American	Male	14	18.6	CD	0.8993390371866358	TRUE	ibdmdb	10.1038/s41586-019-1237-9	H4004C20
SRS2432714	PRJNA398089	SRS2432714	M2047	American	Male	57	25.1	N	0.9039089210762925	TRUE	ibdmdb	10.1038/s41586-019-1237-9	M2047C4
SRS2432715	PRJNA398089	SRS2432715	H4009	American	Female	6	14	N	0.8080226883433459	FALSE	ibdmdb	10.1038/s41586-019-1237-9	H4009C17
SRS2432717	PRJNA398089	SRS2432717	C3009	American	Male	56	/	CD	0.995530460122266	TRUE	ibdmdb	10.1038/s41586-019-1237-9	C3009C15
SRS2432713	PRJNA398089	SRS2432713	C3016	American	Female	32	24.7	CD	0.7511682579361832	FALSE	ibdmdb	10.1038/s41586-019-1237-9	C3016C10
SRS2432712	PRJNA398089	SRS2432712	E5013	American	Female	15	22.4	CD	0.9150965153319136	TRUE	ibdmdb	10.1038/s41586-019-1237-9	E5013C12
SRS2432711	PRJNA398089	SRS2432711	H4006	American	Male	8	26.6	CD	0.8506726036022331	FALSE	ibdmdb	10.1038/s41586-019-1237-9	H4006C19
SRS2432710	PRJNA398089	SRS2432710	M2069	American	Female	29	19.1	UC	0.9055511472761318	TRUE	ibdmdb	10.1038/s41586-019-1237-9	M2069C13
SRS2432708	PRJNA398089	SRS2432708	M2034	American	Female	22	31.2	CD	0.9427856342665116	TRUE	ibdmdb	10.1038/s41586-019-1237-9	M2034C10
SRS2432707	PRJNA398089	SRS2432707	C3002	American	Female	76	/	CD	0.8351205288167144	FALSE	ibdmdb	10.1038/s41586-019-1237-9	C3002C14
SRS2432706	PRJNA398089	SRS2432706	H4018	American	Female	13	25.2	N	0.8241794507305741	FALSE	ibdmdb	10.1038/s41586-019-1237-9	H4018C4
SRS2432709	PRJNA398089	SRS2432709	E5001	American	Female	8	/	CD	0.7827435468836766	FALSE	ibdmdb	10.1038/s41586-019-1237-9	E5001C16
SRS2432704	PRJNA398089	SRS2432704	C3015	American	Female	50	22.4	UC	0.8104003112441623	FALSE	ibdmdb	10.1038/s41586-019-1237-9	C3015C3
SRS2432703	PRJNA398089	SRS2432703	H4015	American	Male	15	19.2	CD	0.9977518406313388	TRUE	ibdmdb	10.1038/s41586-019-1237-9	H4015C7
SRS2432701	PRJNA398089	SRS2432701	H4017	American	Female	16	28.6	CD	0.7847659742425308	FALSE	ibdmdb	10.1038/s41586-019-1237-9	H4017C4
SRS2432700	PRJNA398089	SRS2432700	M2028	American	Female	24	20.9	CD	0.7561510156964475	FALSE	ibdmdb	10.1038/s41586-019-1237-9	M2028C14
SRS2432699	PRJNA398089	SRS2432699	C3004	American	Female	47	/	UC	0.765995685496861	FALSE	ibdmdb	10.1038/s41586-019-1237-9	C3004C13
SRS2432702	PRJNA398089	SRS2432702	H4028	American	Female	13	15.9	CD	0.801345013467607	FALSE	ibdmdb	10.1038/s41586-019-1237-9	H4028C13
SRS2432697	PRJNA398089	SRS2432697	E5001	American	Female	8	/	CD	0.8009510321969254	FALSE	ibdmdb	10.1038/s41586-019-1237-9	E5001C12
SRS2432695	PRJNA398089	SRS2432695	M2041	American	Male	55	22.7	N	0.837507667672722	FALSE	ibdmdb	10.1038/s41586-019-1237-9	M2041C3
SRS2432696	PRJNA398089	SRS2432696	M2027	American	Male	41	23.7	CD	0.9143225760795636	TRUE	ibdmdb	10.1038/s41586-019-1237-9	M2027C9
SRS2432694	PRJNA398089	SRS2432694	M2042	American	Male	44	24.5	N	0.8859777748075345	TRUE	ibdmdb	10.1038/s41586-019-1237-9	M2042C3
SRS2432692	PRJNA398089	SRS2432692	H4009	American	Female	6	14	N	0.7565570374270392	FALSE	ibdmdb	10.1038/s41586-019-1237-9	H4009C7
SRS2432691	PRJNA398089	SRS2432691	M2039	American	Female	40	40.6	N	0.7530405993993396	FALSE	ibdmdb	10.1038/s41586-019-1237-9	M2039C4
SRS2432690	PRJNA398089	SRS2432690	M2028	American	Female	24	20.9	CD	0.8421475703793353	FALSE	ibdmdb	10.1038/s41586-019-1237-9	M2028C10
SRS2432693	PRJNA398089	SRS2432693	H4004	American	Male	14	18.6	CD	0.7937108550091577	FALSE	ibdmdb	10.1038/s41586-019-1237-9	H4004C9
SRS2432689	PRJNA398089	SRS2432689	C3005	American	Female	76	30.9	UC	0.7778510596955985	FALSE	ibdmdb	10.1038/s41586-019-1237-9	C3005C9
SRS2432686	PRJNA398089	SRS2432686	P6016	American	Male	16	14.7	CD	0.8171872244960084	FALSE	ibdmdb	10.1038/s41586-019-1237-9	P6016C15
SRS2432684	PRJNA398089	SRS2432684	M2069	American	Female	29	19.1	UC	0.9078956356053264	TRUE	ibdmdb	10.1038/s41586-019-1237-9	M2069C12
SRS2432683	PRJNA398089	SRS2432683	M2075	American	Male	61	27.2	N	0.7689817195014834	FALSE	ibdmdb	10.1038/s41586-019-1237-9	M2075C5
SRS2432682	PRJNA398089	SRS2432682	H4040	American	Female	17	18.6	UC	0.7871564452053764	FALSE	ibdmdb	10.1038/s41586-019-1237-9	H4040C4
SRS2432685	PRJNA398089	SRS2432685	M2064	American	Male	74	27.7	UC	0.8135402702996125	FALSE	ibdmdb	10.1038/s41586-019-1237-9	M2064C13
SRS2432681	PRJNA398089	SRS2432681	H4030	American	Male	16	21.1	CD	0.7887728648337212	FALSE	ibdmdb	10.1038/s41586-019-1237-9	H4030C14
SRS2432680	PRJNA398089	SRS2432680	H4031	American	Male	12	/	CD	0.725607835639947	FALSE	ibdmdb	10.1038/s41586-019-1237-9	H4031C14
SRS2432678	PRJNA398089	SRS2432678	M2079	American	Male	29	/	N	0.7450130346320131	FALSE	ibdmdb	10.1038/s41586-019-1237-9	M2079C5
SRS2432679	PRJNA398089	SRS2432679	H4006	American	Male	8	26.6	CD	0.8447660367741325	FALSE	ibdmdb	10.1038/s41586-019-1237-9	H4006C24
SRS2433065	PRJNA398089	SRS2433065	C3015	American	Female	50	22.4	UC	0.7958813048449832	FALSE	ibdmdb	10.1038/s41586-019-1237-9	C3015C2
SRS2433062	PRJNA398089	SRS2433062	M2028	American	Female	24	20.9	CD	0.7427452007026066	FALSE	ibdmdb	10.1038/s41586-019-1237-9	M2028C13
SRS2433060	PRJNA398089	SRS2433060	C3004	American	Female	47	/	UC	0.7765935543334715	FALSE	ibdmdb	10.1038/s41586-019-1237-9	C3004C12
SRS2433058	PRJNA398089	SRS2433058	E5009	American	Female	17	17.6	CD	0.8539101113057775	FALSE	ibdmdb	10.1038/s41586-019-1237-9	E5009C7
SRS2433059	PRJNA398089	SRS2433059	H4019	American	Female	11	16.9	UC	0.7707505714549506	FALSE	ibdmdb	10.1038/s41586-019-1237-9	H4019C3
SRS2433061	PRJNA398089	SRS2433061	H4006	American	Male	8	26.6	CD	0.9425469027983095	TRUE	ibdmdb	10.1038/s41586-019-1237-9	H4006C11
SRS2433063	PRJNA398089	SRS2433063	M2014	American	Male	30	25.4	CD	0.7602019535387854	FALSE	ibdmdb	10.1038/s41586-019-1237-9	M2014C19
SRS2433057	PRJNA398089	SRS2433057	M2042	American	Male	44	24.5	N	0.8384276770243386	FALSE	ibdmdb	10.1038/s41586-019-1237-9	M2042C5
SRS2433055	PRJNA398089	SRS2433055	H4014	American	Female	10	19.6	CD	0.7644311230201938	FALSE	ibdmdb	10.1038/s41586-019-1237-9	H4014C5
SRS2433056	PRJNA398089	SRS2433056	H4010	American	Male	13	22	UC	0.7883179355412122	FALSE	ibdmdb	10.1038/s41586-019-1237-9	H4010C6
SRS2433053	PRJNA398089	SRS2433053	C3006	American	Male	32	20.1	UC	0.7374402991591871	FALSE	ibdmdb	10.1038/s41586-019-1237-9	C3006C9
SRS2433052	PRJNA398089	SRS2433052	M2026	American	Female	21	20.3	UC	0.8162909591526116	FALSE	ibdmdb	10.1038/s41586-019-1237-9	M2026C12
SRS2433050	PRJNA398089	SRS2433050	M2028	American	Female	24	20.9	CD	0.7392584812664285	FALSE	ibdmdb	10.1038/s41586-019-1237-9	M2028C11
SRS2433049	PRJNA398089	SRS2433049	C3012	American	Female	37	46.7	CD	0.7195849716080291	FALSE	ibdmdb	10.1038/s41586-019-1237-9	C3012C3
SRS2433047	PRJNA398089	SRS2433047	E5013	American	Female	15	22.4	CD	0.8739685793437146	TRUE	ibdmdb	10.1038/s41586-019-1237-9	E5013C2
SRS2433045	PRJNA398089	SRS2433045	H4031	American	Male	12	/	CD	0.7482363889681957	FALSE	ibdmdb	10.1038/s41586-019-1237-9	H4031C9
SRS2433048	PRJNA398089	SRS2433048	H4020	American	Male	13	27.7	CD	0.8136421841751912	FALSE	ibdmdb	10.1038/s41586-019-1237-9	H4020C20
SRS2433044	PRJNA398089	SRS2433044	M2071	American	Female	26	/	UC	0.7196198172087042	FALSE	ibdmdb	10.1038/s41586-019-1237-9	M2071C3
SRS2433042	PRJNA398089	SRS2433042	P6018	American	Female	17	20.9	N	0.9612911255211616	TRUE	ibdmdb	10.1038/s41586-019-1237-9	P6018C10
SRS2433043	PRJNA398089	SRS2433043	P6010	American	Male	10	19	CD	0.7569308503957435	FALSE	ibdmdb	10.1038/s41586-019-1237-9	P6010C16
SRS2433046	PRJNA398089	SRS2433046	H4030	American	Male	16	21.1	CD	0.789500349010524	FALSE	ibdmdb	10.1038/s41586-019-1237-9	H4030C9
SRS2433039	PRJNA398089	SRS2433039	M2069	American	Female	29	19.1	UC	0.9248385736406556	TRUE	ibdmdb	10.1038/s41586-019-1237-9	M2069C7
SRS2433041	PRJNA398089	SRS2433041	H4039	American	Female	12	16.9	CD	0.9787278012682354	TRUE	ibdmdb	10.1038/s41586-019-1237-9	H4039C2
SRS2433040	PRJNA398089	SRS2433040	H4035	American	Male	16	31	UC	0.7876065602741106	FALSE	ibdmdb	10.1038/s41586-019-1237-9	H4035C6
SRS2433038	PRJNA398089	SRS2433038	P6005	American	Male	11	14.3	CD	0.7145839849560064	FALSE	ibdmdb	10.1038/s41586-019-1237-9	P6005C19
SRS2433034	PRJNA398089	SRS2433034	H4009	American	Female	6	14	N	0.7388941091757713	FALSE	ibdmdb	10.1038/s41586-019-1237-9	H4009C13
SRS2433035	PRJNA398089	SRS2433035	C3013	American	Female	26	22.2	UC	0.7853958993775155	FALSE	ibdmdb	10.1038/s41586-019-1237-9	C3013C8
SRS2433036	PRJNA398089	SRS2433036	P6009	American	Male	16	22.1	CD	0.7606046188964205	FALSE	ibdmdb	10.1038/s41586-019-1237-9	P6009C1
SRS2433037	PRJNA398089	SRS2433037	P6012	American	Female	16	21.1	UC	0.816574958850544	FALSE	ibdmdb	10.1038/s41586-019-1237-9	P6012C1
SRS2433032	PRJNA398089	SRS2433032	C3011	American	Female	37	41.5	UC	0.8091913804121144	FALSE	ibdmdb	10.1038/s41586-019-1237-9	C3011C9
SRS2433033	PRJNA398089	SRS2433033	M2048	American	Male	28	/	N	0.8057455556907489	FALSE	ibdmdb	10.1038/s41586-019-1237-9	M2048C5
SRS2433030	PRJNA398089	SRS2433030	P6009	American	Male	16	22.1	CD	0.780986450796477	FALSE	ibdmdb	10.1038/s41586-019-1237-9	P6009C3
SRS2433031	PRJNA398089	SRS2433031	H4008	American	Female	13	35.6	N	0.7443381771216213	FALSE	ibdmdb	10.1038/s41586-019-1237-9	H4008C13
SRS2433028	PRJNA398089	SRS2433028	H4008	American	Female	13	35.6	N	0.754652472896258	FALSE	ibdmdb	10.1038/s41586-019-1237-9	H4008C5
SRS2433027	PRJNA398089	SRS2433027	C3010	American	Female	51	50.2	CD	0.7194254848029019	FALSE	ibdmdb	10.1038/s41586-019-1237-9	C3010C24
SRS2433026	PRJNA398089	SRS2433026	M2060	American	Female	62	20.2	N	0.8689777565745719	FALSE	ibdmdb	10.1038/s41586-019-1237-9	M2060C12
SRS2433029	PRJNA398089	SRS2433029	H4010	American	Male	13	22	UC	0.7783148139103931	FALSE	ibdmdb	10.1038/s41586-019-1237-9	H4010C4
SRS2433025	PRJNA398089	SRS2433025	M2047	American	Male	57	25.1	N	0.7558102239926892	FALSE	ibdmdb	10.1038/s41586-019-1237-9	M2047C13
SRS2433024	PRJNA398089	SRS2433024	M2072	American	Male	51	28.7	N	0.837255087236499	FALSE	ibdmdb	10.1038/s41586-019-1237-9	M2072C7
SRS2433023	PRJNA398089	SRS2433023	H4020	American	Male	13	27.7	CD	0.8831487810673277	TRUE	ibdmdb	10.1038/s41586-019-1237-9	H4020C19
SRS2433019	PRJNA398089	SRS2433019	C3015	American	Female	50	22.4	UC	0.7820937632432539	FALSE	ibdmdb	10.1038/s41586-019-1237-9	C3015C20
SRS2433022	PRJNA398089	SRS2433022	M2060	American	Female	62	20.2	N	0.8579862688120039	FALSE	ibdmdb	10.1038/s41586-019-1237-9	M2060C13
SRS2433018	PRJNA398089	SRS2433018	M2039	American	Female	40	40.6	N	0.7454060754095738	FALSE	ibdmdb	10.1038/s41586-019-1237-9	M2039C24
SRS2433021	PRJNA398089	SRS2433021	H4038	American	Male	15	17.3	CD	0.7830577271137306	FALSE	ibdmdb	10.1038/s41586-019-1237-9	H4038C2
SRS2433017	PRJNA398089	SRS2433017	M2064	American	Male	74	27.7	UC	0.8114128214770032	FALSE	ibdmdb	10.1038/s41586-019-1237-9	M2064C14
SRS2433016	PRJNA398089	SRS2433016	C3005	American	Female	76	30.9	UC	0.837570481991068	FALSE	ibdmdb	10.1038/s41586-019-1237-9	C3005C20
SRS2433015	PRJNA398089	SRS2433015	C3008	American	Female	53	21.7	CD	0.8784511364058684	TRUE	ibdmdb	10.1038/s41586-019-1237-9	C3008C17
SRS2433014	PRJNA398089	SRS2433014	M2061	American	Male	56	26.3	N	0.8197610360098865	FALSE	ibdmdb	10.1038/s41586-019-1237-9	M2061C3
SRS2433012	PRJNA398089	SRS2433012	P6010	American	Male	10	19	CD	0.7425554209012597	FALSE	ibdmdb	10.1038/s41586-019-1237-9	P6010C6
SRS2433011	PRJNA398089	SRS2433011	H4019	American	Female	11	16.9	UC	0.8090049405864865	FALSE	ibdmdb	10.1038/s41586-019-1237-9	H4019C11
SRS2433010	PRJNA398089	SRS2433010	M2060	American	Female	62	20.2	N	0.8740994817885898	TRUE	ibdmdb	10.1038/s41586-019-1237-9	M2060C3
SRS2433013	PRJNA398089	SRS2433013	M2041	American	Male	55	22.7	N	0.7849133957750605	FALSE	ibdmdb	10.1038/s41586-019-1237-9	M2041C12
SRS2433009	PRJNA398089	SRS2433009	M2027	American	Male	41	23.7	CD	0.8382784666021863	FALSE	ibdmdb	10.1038/s41586-019-1237-9	M2027C19
SRS2433007	PRJNA398089	SRS2433007	M2069	American	Female	29	19.1	UC	0.9338659183339316	TRUE	ibdmdb	10.1038/s41586-019-1237-9	M2069C5
SRS2433006	PRJNA398089	SRS2433006	M2042	American	Male	44	24.5	N	0.8821130353060128	TRUE	ibdmdb	10.1038/s41586-019-1237-9	M2042C22
SRS2433004	PRJNA398089	SRS2433004	H4017	American	Female	16	28.6	CD	0.8426381521733104	FALSE	ibdmdb	10.1038/s41586-019-1237-9	H4017C19
SRS2433003	PRJNA398089	SRS2433003	H4018	American	Female	13	25.2	N	0.8360411615564424	FALSE	ibdmdb	10.1038/s41586-019-1237-9	H4018C19
SRS2433002	PRJNA398089	SRS2433002	C3012	American	Female	37	46.7	CD	0.7134368733150951	FALSE	ibdmdb	10.1038/s41586-019-1237-9	C3012C21
SRS2433005	PRJNA398089	SRS2433005	H4027	American	Male	15	14.9	UC	0.762415516872055	FALSE	ibdmdb	10.1038/s41586-019-1237-9	H4027C10
SRS2433001	PRJNA398089	SRS2433001	P6012	American	Female	16	21.1	UC	0.7603701403487745	FALSE	ibdmdb	10.1038/s41586-019-1237-9	P6012C13
SRS2432999	PRJNA398089	SRS2432999	M2039	American	Female	40	40.6	N	0.7298229790638854	FALSE	ibdmdb	10.1038/s41586-019-1237-9	M2039C9
SRS2433000	PRJNA398089	SRS2433000	M2026	American	Female	21	20.3	UC	0.8181351907599955	FALSE	ibdmdb	10.1038/s41586-019-1237-9	M2026C16
SRS2432998	PRJNA398089	SRS2432998	H4004	American	Male	14	18.6	CD	0.9126415027971356	TRUE	ibdmdb	10.1038/s41586-019-1237-9	H4004C14
SRS2432997	PRJNA398089	SRS2432997	H4017	American	Female	16	28.6	CD	0.7670987554597716	FALSE	ibdmdb	10.1038/s41586-019-1237-9	H4017C5
SRS2432995	PRJNA398089	SRS2432995	H4013	American	Male	8	16.1	N	0.8860751820327099	TRUE	ibdmdb	10.1038/s41586-019-1237-9	H4013C9
SRS2432996	PRJNA398089	SRS2432996	H4007	American	Female	15	20.4	CD	0.7442361942760879	FALSE	ibdmdb	10.1038/s41586-019-1237-9	H4007C12
SRS2432993	PRJNA398089	SRS2432993	C3010	American	Female	51	50.2	CD	0.7565636063399472	FALSE	ibdmdb	10.1038/s41586-019-1237-9	C3010C9
SRS2432992	PRJNA398089	SRS2432992	H4014	American	Female	10	19.6	CD	0.7553188984101381	FALSE	ibdmdb	10.1038/s41586-019-1237-9	H4014C9
SRS2432990	PRJNA398089	SRS2432990	H4006	American	Male	8	26.6	CD	0.9373609481497948	TRUE	ibdmdb	10.1038/s41586-019-1237-9	H4006C13
SRS2432991	PRJNA398089	SRS2432991	C3004	American	Female	47	/	UC	0.7552047443913111	FALSE	ibdmdb	10.1038/s41586-019-1237-9	C3004C20
SRS2432986	PRJNA398089	SRS2432986	H4020	American	Male	13	27.7	CD	0.8368561321452621	FALSE	ibdmdb	10.1038/s41586-019-1237-9	H4020C4
SRS2432987	PRJNA398089	SRS2432987	P6005	American	Male	11	14.3	CD	0.7262443129797211	FALSE	ibdmdb	10.1038/s41586-019-1237-9	P6005C3
SRS2432988	PRJNA398089	SRS2432988	H4018	American	Female	13	25.2	N	0.83773058129813	FALSE	ibdmdb	10.1038/s41586-019-1237-9	H4018C5
SRS2432989	PRJNA398089	SRS2432989	C3004	American	Female	47	/	UC	0.7690609092409247	FALSE	ibdmdb	10.1038/s41586-019-1237-9	C3004C14
SRS2432985	PRJNA398089	SRS2432985	H4016	American	Female	10	13.5	N	0.8158104130872815	FALSE	ibdmdb	10.1038/s41586-019-1237-9	H4016C6
SRS2432984	PRJNA398089	SRS2432984	C3016	American	Female	32	24.7	CD	0.7535865646722553	FALSE	ibdmdb	10.1038/s41586-019-1237-9	C3016C4
SRS2432983	PRJNA398089	SRS2432983	C3003	American	Female	43	/	UC	0.7566302547265171	FALSE	ibdmdb	10.1038/s41586-019-1237-9	C3003C14
SRS2432980	PRJNA398089	SRS2432980	M2048	American	Male	28	/	N	0.800042350192343	FALSE	ibdmdb	10.1038/s41586-019-1237-9	M2048C1
SRS2432981	PRJNA398089	SRS2432981	H4022	American	Female	9	18.9	N	0.7347289442619046	FALSE	ibdmdb	10.1038/s41586-019-1237-9	H4022C2
SRS2432979	PRJNA398089	SRS2432979	P6016	American	Male	16	14.7	CD	0.7651849282644404	FALSE	ibdmdb	10.1038/s41586-019-1237-9	P6016C9
SRS2432978	PRJNA398089	SRS2432978	H4030	American	Male	16	21.1	CD	0.8491755787488812	FALSE	ibdmdb	10.1038/s41586-019-1237-9	H4030C5
SRS2432982	PRJNA398089	SRS2432982	H4006	American	Male	8	26.6	CD	0.9185358171589052	TRUE	ibdmdb	10.1038/s41586-019-1237-9	H4006C12
SRS2432977	PRJNA398089	SRS2432977	M2068	American	Female	19	21.3	CD	0.7466640033393619	FALSE	ibdmdb	10.1038/s41586-019-1237-9	M2068C3
SRS2432973	PRJNA398089	SRS2432973	M2072	American	Male	51	28.7	N	0.850557087075337	FALSE	ibdmdb	10.1038/s41586-019-1237-9	M2072C2
SRS2432974	PRJNA398089	SRS2432974	M2061	American	Male	56	26.3	N	0.8260209261549305	FALSE	ibdmdb	10.1038/s41586-019-1237-9	M2061C8
SRS2432975	PRJNA398089	SRS2432975	P6018	American	Female	17	20.9	N	0.9967938868127948	TRUE	ibdmdb	10.1038/s41586-019-1237-9	P6018C6
SRS2432972	PRJNA398089	SRS2432972	H4035	American	Male	16	31	UC	0.8056232539658886	FALSE	ibdmdb	10.1038/s41586-019-1237-9	H4035C2
SRS2432970	PRJNA398089	SRS2432970	P6010	American	Male	10	19	CD	0.7419606127903339	FALSE	ibdmdb	10.1038/s41586-019-1237-9	P6010C12
SRS2432968	PRJNA398089	SRS2432968	P6012	American	Female	16	21.1	UC	0.7728839510402253	FALSE	ibdmdb	10.1038/s41586-019-1237-9	P6012C11
SRS2432976	PRJNA398089	SRS2432976	H4023	American	Male	16	18.8	N	0.7566955075150098	FALSE	ibdmdb	10.1038/s41586-019-1237-9	H4023C14
SRS2432969	PRJNA398089	SRS2432969	M2069	American	Female	29	19.1	UC	0.9670062115092724	TRUE	ibdmdb	10.1038/s41586-019-1237-9	M2069C3
SRS2432971	PRJNA398089	SRS2432971	H4019	American	Female	11	16.9	UC	0.8057614270993242	FALSE	ibdmdb	10.1038/s41586-019-1237-9	H4019C24
SRS2432967	PRJNA398089	SRS2432967	H4028	American	Female	13	15.9	CD	0.7837402747733867	FALSE	ibdmdb	10.1038/s41586-019-1237-9	H4028C15
SRS2432966	PRJNA398089	SRS2432966	H4020	American	Male	13	27.7	CD	0.834313492821095	FALSE	ibdmdb	10.1038/s41586-019-1237-9	H4020C7
SRS2432965	PRJNA398089	SRS2432965	C3015	American	Female	50	22.4	UC	0.8160925635441929	FALSE	ibdmdb	10.1038/s41586-019-1237-9	C3015C7
SRS2432962	PRJNA398089	SRS2432962	H4008	American	Female	13	35.6	N	0.7219490806211175	FALSE	ibdmdb	10.1038/s41586-019-1237-9	H4008C14
SRS2432964	PRJNA398089	SRS2432964	P6010	American	Male	10	19	CD	0.7385207205608566	FALSE	ibdmdb	10.1038/s41586-019-1237-9	P6010C3
SRS2432963	PRJNA398089	SRS2432963	H4023	American	Male	16	18.8	N	0.921044878240634	TRUE	ibdmdb	10.1038/s41586-019-1237-9	H4023C5
SRS2432961	PRJNA398089	SRS2432961	P6012	American	Female	16	21.1	UC	0.7900905385273653	FALSE	ibdmdb	10.1038/s41586-019-1237-9	P6012C2
SRS2432960	PRJNA398089	SRS2432960	M2041	American	Male	55	22.7	N	0.782962000060276	FALSE	ibdmdb	10.1038/s41586-019-1237-9	M2041C9
SRS2432959	PRJNA398089	SRS2432959	M2025	American	Female	43	19.3	CD	0.7816230815712397	FALSE	ibdmdb	10.1038/s41586-019-1237-9	M2025C17
SRS2432958	PRJNA398089	SRS2432958	H4022	American	Female	9	18.9	N	0.7316834358267793	FALSE	ibdmdb	10.1038/s41586-019-1237-9	H4022C5
SRS2432955	PRJNA398089	SRS2432955	M2034	American	Female	22	31.2	CD	0.94258828161719	TRUE	ibdmdb	10.1038/s41586-019-1237-9	M2034C9
SRS2432957	PRJNA398089	SRS2432957	H4010	American	Male	13	22	UC	0.8124070159577845	FALSE	ibdmdb	10.1038/s41586-019-1237-9	H4010C8
SRS2432954	PRJNA398089	SRS2432954	M2025	American	Female	43	19.3	CD	0.7430083192729313	FALSE	ibdmdb	10.1038/s41586-019-1237-9	M2025C12
SRS2432956	PRJNA398089	SRS2432956	H4016	American	Female	10	13.5	N	0.8150158394197485	FALSE	ibdmdb	10.1038/s41586-019-1237-9	H4016C9
SRS2432953	PRJNA398089	SRS2432953	H4019	American	Female	11	16.9	UC	0.7814139502786099	FALSE	ibdmdb	10.1038/s41586-019-1237-9	H4019C2
SRS2432951	PRJNA398089	SRS2432951	H4013	American	Male	8	16.1	N	0.8230555956990777	FALSE	ibdmdb	10.1038/s41586-019-1237-9	H4013C14
SRS2432952	PRJNA398089	SRS2432952	H4017	American	Female	16	28.6	CD	0.8947996485315033	TRUE	ibdmdb	10.1038/s41586-019-1237-9	H4017C10
SRS2432950	PRJNA398089	SRS2432950	H4007	American	Female	15	20.4	CD	0.7544799449393739	FALSE	ibdmdb	10.1038/s41586-019-1237-9	H4007C9
SRS2432947	PRJNA398089	SRS2432947	C3016	American	Female	32	24.7	CD	0.7511859276796039	FALSE	ibdmdb	10.1038/s41586-019-1237-9	C3016C9
SRS2432948	PRJNA398089	SRS2432948	P6012	American	Female	16	21.1	UC	0.8250027121162204	FALSE	ibdmdb	10.1038/s41586-019-1237-9	P6012C3
SRS2432946	PRJNA398089	SRS2432946	H4004	American	Male	14	18.6	CD	0.8989794909461426	TRUE	ibdmdb	10.1038/s41586-019-1237-9	H4004C19
SRS2432949	PRJNA398089	SRS2432949	E5013	American	Female	15	22.4	CD	0.8965568815037116	TRUE	ibdmdb	10.1038/s41586-019-1237-9	E5013C3
SRS2432945	PRJNA398089	SRS2432945	E5009	American	Female	17	17.6	CD	0.7845343414607039	FALSE	ibdmdb	10.1038/s41586-019-1237-9	E5009C13
SRS2432943	PRJNA398089	SRS2432943	C3004	American	Female	47	/	UC	0.784246426067376	FALSE	ibdmdb	10.1038/s41586-019-1237-9	C3004C19
SRS2432942	PRJNA398089	SRS2432942	M2039	American	Female	40	40.6	N	0.7799108633840186	FALSE	ibdmdb	10.1038/s41586-019-1237-9	M2039C13
SRS2432944	PRJNA398089	SRS2432944	M2026	American	Female	21	20.3	UC	0.7931042049881442	FALSE	ibdmdb	10.1038/s41586-019-1237-9	M2026C21
SRS2432940	PRJNA398089	SRS2432940	H4020	American	Male	13	27.7	CD	0.7998886079783798	FALSE	ibdmdb	10.1038/s41586-019-1237-9	H4020C17
SRS2432938	PRJNA398089	SRS2432938	M2072	American	Male	51	28.7	N	0.8500185060557406	FALSE	ibdmdb	10.1038/s41586-019-1237-9	M2072C5
SRS2432941	PRJNA398089	SRS2432941	P6013	American	Male	6	13.5	UC	0.8129699160361642	FALSE	ibdmdb	10.1038/s41586-019-1237-9	P6013C2
SRS2432937	PRJNA398089	SRS2432937	M2061	American	Male	56	26.3	N	0.8697891395678169	FALSE	ibdmdb	10.1038/s41586-019-1237-9	M2061C10
SRS2432936	PRJNA398089	SRS2432936	H4035	American	Male	16	31	UC	0.7783580529632675	FALSE	ibdmdb	10.1038/s41586-019-1237-9	H4035C3
SRS2432935	PRJNA398089	SRS2432935	H4028	American	Female	13	15.9	CD	0.7962599655097278	FALSE	ibdmdb	10.1038/s41586-019-1237-9	H4028C9
SRS2432931	PRJNA398089	SRS2432931	C3009	American	Male	56	/	CD	0.99347754271915	TRUE	ibdmdb	10.1038/s41586-019-1237-9	C3009C24
SRS2432934	PRJNA398089	SRS2432934	M2068	American	Female	19	21.3	CD	0.7218233601325102	FALSE	ibdmdb	10.1038/s41586-019-1237-9	M2068C5
SRS2432930	PRJNA398089	SRS2432930	M2064	American	Male	74	27.7	UC	0.8474108968564938	FALSE	ibdmdb	10.1038/s41586-019-1237-9	M2064C5
SRS2432933	PRJNA398089	SRS2432933	H4013	American	Male	8	16.1	N	0.8225656167956958	FALSE	ibdmdb	10.1038/s41586-019-1237-9	H4013C22
SRS2432929	PRJNA398089	SRS2432929	P6009	American	Male	16	22.1	CD	0.7263334147195598	FALSE	ibdmdb	10.1038/s41586-019-1237-9	P6009C13
SRS2432928	PRJNA398089	SRS2432928	H4019	American	Female	11	16.9	UC	0.7453433732876427	FALSE	ibdmdb	10.1038/s41586-019-1237-9	H4019C23
SRS2432927	PRJNA398089	SRS2432927	C3016	American	Female	32	24.7	CD	0.7711684949366437	FALSE	ibdmdb	10.1038/s41586-019-1237-9	C3016C6
SRS2432926	PRJNA398089	SRS2432926	M2008	American	Female	30	24.1	CD	0.783516163515582	FALSE	ibdmdb	10.1038/s41586-019-1237-9	M2008C22
SRS2432924	PRJNA398089	SRS2432924	E5001	American	Female	8	/	CD	0.778688744510547	FALSE	ibdmdb	10.1038/s41586-019-1237-9	E5001C20
SRS2432923	PRJNA398089	SRS2432923	H4017	American	Female	16	28.6	CD	0.8875390109352049	TRUE	ibdmdb	10.1038/s41586-019-1237-9	H4017C7
SRS2432921	PRJNA398089	SRS2432921	M2027	American	Male	41	23.7	CD	0.8941035833292593	TRUE	ibdmdb	10.1038/s41586-019-1237-9	M2027C17
SRS2432925	PRJNA398089	SRS2432925	H4020	American	Male	13	27.7	CD	0.8322894150740759	FALSE	ibdmdb	10.1038/s41586-019-1237-9	H4020C6
SRS2432922	PRJNA398089	SRS2432922	P6010	American	Male	10	19	CD	0.7517646455816649	FALSE	ibdmdb	10.1038/s41586-019-1237-9	P6010C2
SRS2432919	PRJNA398089	SRS2432919	C3012	American	Female	37	46.7	CD	0.7308763926532088	FALSE	ibdmdb	10.1038/s41586-019-1237-9	C3012C9
SRS2432920	PRJNA398089	SRS2432920	M2034	American	Female	22	31.2	CD	0.9250543239005375	TRUE	ibdmdb	10.1038/s41586-019-1237-9	M2034C14
SRS2432918	PRJNA398089	SRS2432918	E5013	American	Female	15	22.4	CD	0.9437176715012628	TRUE	ibdmdb	10.1038/s41586-019-1237-9	E5013C8
SRS2432916	PRJNA398089	SRS2432916	H4035	American	Male	16	31	UC	0.8693458269424559	FALSE	ibdmdb	10.1038/s41586-019-1237-9	H4035C9
SRS2432915	PRJNA398089	SRS2432915	M2034	American	Female	22	31.2	CD	0.9751044608708924	TRUE	ibdmdb	10.1038/s41586-019-1237-9	M2034C5
SRS2432913	PRJNA398089	SRS2432913	C3004	American	Female	47	/	UC	0.7720559706633316	FALSE	ibdmdb	10.1038/s41586-019-1237-9	C3004C8
SRS2432917	PRJNA398089	SRS2432917	M2041	American	Male	55	22.7	N	0.790866497433941	FALSE	ibdmdb	10.1038/s41586-019-1237-9	M2041C17
SRS2432914	PRJNA398089	SRS2432914	M2026	American	Female	21	20.3	UC	0.8086849253392095	FALSE	ibdmdb	10.1038/s41586-019-1237-9	M2026C10
SRS2432912	PRJNA398089	SRS2432912	E5004	American	Female	7	16.3	UC	0.7222149688994857	FALSE	ibdmdb	10.1038/s41586-019-1237-9	E5004C9
SRS2432911	PRJNA398089	SRS2432911	M2039	American	Female	40	40.6	N	0.7766772709073727	FALSE	ibdmdb	10.1038/s41586-019-1237-9	M2039C3
SRS2432910	PRJNA398089	SRS2432910	M2027	American	Male	41	23.7	CD	0.9153037038530992	TRUE	ibdmdb	10.1038/s41586-019-1237-9	M2027C8
SRS2432908	PRJNA398089	SRS2432908	H4006	American	Male	8	26.6	CD	0.82241510729572	FALSE	ibdmdb	10.1038/s41586-019-1237-9	H4006C7
SRS2432907	PRJNA398089	SRS2432907	M2028	American	Female	24	20.9	CD	0.7753756488517369	FALSE	ibdmdb	10.1038/s41586-019-1237-9	M2028C9
SRS2432906	PRJNA398089	SRS2432906	C3008	American	Female	53	21.7	CD	0.8770524743404744	TRUE	ibdmdb	10.1038/s41586-019-1237-9	C3008C5
SRS2432909	PRJNA398089	SRS2432909	H4014	American	Female	10	19.6	CD	0.7971151433148909	FALSE	ibdmdb	10.1038/s41586-019-1237-9	H4014C3
SRS2432905	PRJNA398089	SRS2432905	H4020	American	Male	13	27.7	CD	0.8398286262927825	FALSE	ibdmdb	10.1038/s41586-019-1237-9	H4020C23
SRS2432904	PRJNA398089	SRS2432904	H4039	American	Female	12	16.9	CD	0.9267420264384244	TRUE	ibdmdb	10.1038/s41586-019-1237-9	H4039C3
SRS2432902	PRJNA398089	SRS2432902	M2069	American	Female	29	19.1	UC	0.9137443249936472	TRUE	ibdmdb	10.1038/s41586-019-1237-9	M2069C8
SRS2432903	PRJNA398089	SRS2432903	P6013	American	Male	6	13.5	UC	0.8126202285520956	FALSE	ibdmdb	10.1038/s41586-019-1237-9	P6013C14
SRS2432900	PRJNA398089	SRS2432900	H4019	American	Female	11	16.9	UC	0.7699267828034135	FALSE	ibdmdb	10.1038/s41586-019-1237-9	H4019C21
SRS2432896	PRJNA398089	SRS2432896	M2047	American	Male	57	25.1	N	0.767650774098229	FALSE	ibdmdb	10.1038/s41586-019-1237-9	M2047C14
SRS2432898	PRJNA398089	SRS2432898	P6028	American	Male	9	15.9	CD	0.9980070640241346	TRUE	ibdmdb	10.1038/s41586-019-1237-9	P6028C6
SRS2432901	PRJNA398089	SRS2432901	M2061	American	Male	56	26.3	N	0.7968683856354872	FALSE	ibdmdb	10.1038/s41586-019-1237-9	M2061C12
SRS2432899	PRJNA398089	SRS2432899	M2072	American	Male	51	28.7	N	0.8510379498017462	FALSE	ibdmdb	10.1038/s41586-019-1237-9	M2072C8
SRS2432895	PRJNA398089	SRS2432895	M2047	American	Male	57	25.1	N	0.7653541256718271	FALSE	ibdmdb	10.1038/s41586-019-1237-9	M2047C19
SRS2432897	PRJNA398089	SRS2432897	P6024	American	Male	16	28.4	CD	0.97371487650313	TRUE	ibdmdb	10.1038/s41586-019-1237-9	P6024C9
SRS2432892	PRJNA398089	SRS2432892	P6010	American	Male	10	19	CD	0.7617198112656212	FALSE	ibdmdb	10.1038/s41586-019-1237-9	P6010C17
SRS2432890	PRJNA398089	SRS2432890	H4039	American	Female	12	16.9	CD	0.9351632960286428	TRUE	ibdmdb	10.1038/s41586-019-1237-9	H4039C5
SRS2432894	PRJNA398089	SRS2432894	P6018	American	Female	17	20.9	N	0.9627218850407366	TRUE	ibdmdb	10.1038/s41586-019-1237-9	P6018C13
SRS2432891	PRJNA398089	SRS2432891	H4008	American	Female	13	35.6	N	0.7876163112288876	FALSE	ibdmdb	10.1038/s41586-019-1237-9	H4008C18
SRS2432893	PRJNA398089	SRS2432893	M2061	American	Male	56	26.3	N	0.8553963953168273	FALSE	ibdmdb	10.1038/s41586-019-1237-9	M2061C14
SRS2432888	PRJNA398089	SRS2432888	P6005	American	Male	11	14.3	CD	0.7194764345346759	FALSE	ibdmdb	10.1038/s41586-019-1237-9	P6005C10
SRS2432887	PRJNA398089	SRS2432887	H4006	American	Male	8	26.6	CD	0.8291167308577474	FALSE	ibdmdb	10.1038/s41586-019-1237-9	H4006C20
SRS2432885	PRJNA398089	SRS2432885	C3016	American	Female	32	24.7	CD	0.7725587515448027	FALSE	ibdmdb	10.1038/s41586-019-1237-9	C3016C11
SRS2432886	PRJNA398089	SRS2432886	C3012	American	Female	37	46.7	CD	0.6988017143473165	FALSE	ibdmdb	10.1038/s41586-019-1237-9	C3012C14
SRS2432889	PRJNA398089	SRS2432889	H4027	American	Male	15	14.9	UC	0.767973126728996	FALSE	ibdmdb	10.1038/s41586-019-1237-9	H4027C3
SRS2432884	PRJNA398089	SRS2432884	C3013	American	Female	26	22.2	UC	0.934455591833612	TRUE	ibdmdb	10.1038/s41586-019-1237-9	C3013C13
SRS2432881	PRJNA398089	SRS2432881	M2039	American	Female	40	40.6	N	0.7720408014940818	FALSE	ibdmdb	10.1038/s41586-019-1237-9	M2039C16
SRS2432883	PRJNA398089	SRS2432883	E5004	American	Female	7	16.3	UC	0.7256870881533825	FALSE	ibdmdb	10.1038/s41586-019-1237-9	E5004C22
SRS2432882	PRJNA398089	SRS2432882	H4020	American	Male	13	27.7	CD	0.8437392367772535	FALSE	ibdmdb	10.1038/s41586-019-1237-9	H4020C11
SRS2432880	PRJNA398089	SRS2432880	M2042	American	Male	44	24.5	N	0.8031731782212561	FALSE	ibdmdb	10.1038/s41586-019-1237-9	M2042C20
SRS2432879	PRJNA398089	SRS2432879	P6016	American	Male	16	14.7	CD	0.7826866175372736	FALSE	ibdmdb	10.1038/s41586-019-1237-9	P6016C5
SRS2432877	PRJNA398089	SRS2432877	H4017	American	Female	16	28.6	CD	0.8623149581879482	FALSE	ibdmdb	10.1038/s41586-019-1237-9	H4017C16
SRS2432876	PRJNA398089	SRS2432876	M2060	American	Female	62	20.2	N	0.855037605617926	FALSE	ibdmdb	10.1038/s41586-019-1237-9	M2060C8
SRS2432874	PRJNA398089	SRS2432874	C3008	American	Female	53	21.7	CD	0.8861280688108356	TRUE	ibdmdb	10.1038/s41586-019-1237-9	C3008C22
SRS2432875	PRJNA398089	SRS2432875	H4020	American	Male	13	27.7	CD	0.8297720421205221	FALSE	ibdmdb	10.1038/s41586-019-1237-9	H4020C9
SRS2432878	PRJNA398089	SRS2432878	H4031	American	Male	12	/	CD	0.7395249467113113	FALSE	ibdmdb	10.1038/s41586-019-1237-9	H4031C4
SRS2432873	PRJNA398089	SRS2432873	H4014	American	Female	10	19.6	CD	0.7815942003170661	FALSE	ibdmdb	10.1038/s41586-019-1237-9	H4014C14
SRS2432871	PRJNA398089	SRS2432871	H4019	American	Female	11	16.9	UC	0.7899347386175162	FALSE	ibdmdb	10.1038/s41586-019-1237-9	H4019C10
SRS2432872	PRJNA398089	SRS2432872	H4015	American	Male	15	19.2	CD	0.9559113493992832	TRUE	ibdmdb	10.1038/s41586-019-1237-9	H4015C14
SRS2432870	PRJNA398089	SRS2432870	H4006	American	Male	8	26.6	CD	0.8482827695458938	FALSE	ibdmdb	10.1038/s41586-019-1237-9	H4006C18
SRS2432868	PRJNA398089	SRS2432868	H4024	American	Male	11	15.4	N	0.7862208307236431	FALSE	ibdmdb	10.1038/s41586-019-1237-9	H4024C6
SRS2433177	PRJNA398089	SRS2433177	H4018	American	Female	13	25.2	N	0.8313790278532297	FALSE	ibdmdb	10.1038/s41586-019-1237-9	H4018C14
SRS2433174	PRJNA398089	SRS2433174	H4017	American	Female	16	28.6	CD	0.8578234113218685	FALSE	ibdmdb	10.1038/s41586-019-1237-9	H4017C13
SRS2433176	PRJNA398089	SRS2433176	H4013	American	Male	8	16.1	N	0.8443045891603316	FALSE	ibdmdb	10.1038/s41586-019-1237-9	H4013C18
SRS2433171	PRJNA398089	SRS2433171	P6016	American	Male	16	14.7	CD	0.7764741360929218	FALSE	ibdmdb	10.1038/s41586-019-1237-9	P6016C2
SRS2433175	PRJNA398089	SRS2433175	M2061	American	Male	56	26.3	N	0.7995622768625475	FALSE	ibdmdb	10.1038/s41586-019-1237-9	M2061C5
SRS2433170	PRJNA398089	SRS2433170	H4020	American	Male	13	27.7	CD	0.828050710452535	FALSE	ibdmdb	10.1038/s41586-019-1237-9	H4020C18
SRS2433172	PRJNA398089	SRS2433172	H4006	American	Male	8	26.6	CD	0.8306739130622295	FALSE	ibdmdb	10.1038/s41586-019-1237-9	H4006C21
SRS2433168	PRJNA398089	SRS2433168	H4019	American	Female	11	16.9	UC	0.7712147278567816	FALSE	ibdmdb	10.1038/s41586-019-1237-9	H4019C18
SRS2433166	PRJNA398089	SRS2433166	P6028	American	Male	9	15.9	CD	0.9923999965883596	TRUE	ibdmdb	10.1038/s41586-019-1237-9	P6028C4
SRS2433169	PRJNA398089	SRS2433169	M2072	American	Male	51	28.7	N	0.8624699665019018	FALSE	ibdmdb	10.1038/s41586-019-1237-9	M2072C6
SRS2433167	PRJNA398089	SRS2433167	H4017	American	Female	16	28.6	CD	0.995954707578205	TRUE	ibdmdb	10.1038/s41586-019-1237-9	H4017C20
SRS2433164	PRJNA398089	SRS2433164	P6024	American	Male	16	28.4	CD	0.9788603405745016	TRUE	ibdmdb	10.1038/s41586-019-1237-9	P6024C7
SRS2433163	PRJNA398089	SRS2433163	M2064	American	Male	74	27.7	UC	0.8150101157307014	FALSE	ibdmdb	10.1038/s41586-019-1237-9	M2064C8
SRS2433162	PRJNA398089	SRS2433162	H4016	American	Female	10	13.5	N	0.804081152187019	FALSE	ibdmdb	10.1038/s41586-019-1237-9	H4016C15
SRS2433165	PRJNA398089	SRS2433165	H4010	American	Male	13	22	UC	0.7855602685150171	FALSE	ibdmdb	10.1038/s41586-019-1237-9	H4010C24
SRS2433161	PRJNA398089	SRS2433161	M2060	American	Female	62	20.2	N	0.8648720339474527	FALSE	ibdmdb	10.1038/s41586-019-1237-9	M2060C18
SRS2433160	PRJNA398089	SRS2433160	H4035	American	Male	16	31	UC	0.777806953107181	FALSE	ibdmdb	10.1038/s41586-019-1237-9	H4035C11
SRS2433159	PRJNA398089	SRS2433159	H4028	American	Female	13	15.9	CD	0.861842334248522	FALSE	ibdmdb	10.1038/s41586-019-1237-9	H4028C16
SRS2433158	PRJNA398089	SRS2433158	P6024	American	Male	16	28.4	CD	0.9467635761370248	TRUE	ibdmdb	10.1038/s41586-019-1237-9	P6024C13
SRS2433156	PRJNA398089	SRS2433156	P6010	American	Male	10	19	CD	0.720587016399864	FALSE	ibdmdb	10.1038/s41586-019-1237-9	P6010C19
SRS2433152	PRJNA398089	SRS2433152	M2068	American	Female	19	21.3	CD	0.780670634250008	FALSE	ibdmdb	10.1038/s41586-019-1237-9	M2068C13
SRS2433155	PRJNA398089	SRS2433155	H4038	American	Male	15	17.3	CD	0.7649919008048026	FALSE	ibdmdb	10.1038/s41586-019-1237-9	H4038C8
SRS2433157	PRJNA398089	SRS2433157	P6013	American	Male	6	13.5	UC	0.8099089977016052	FALSE	ibdmdb	10.1038/s41586-019-1237-9	P6013C18
SRS2433153	PRJNA398089	SRS2433153	P6033	American	Male	15	16.4	CD	0.7768439310028391	FALSE	ibdmdb	10.1038/s41586-019-1237-9	P6033C6
SRS2433154	PRJNA398089	SRS2433154	M2071	American	Female	26	/	UC	0.7330637093727558	FALSE	ibdmdb	10.1038/s41586-019-1237-9	M2071C6
SRS2433151	PRJNA398089	SRS2433151	M2026	American	Female	21	20.3	UC	0.8226026958885311	FALSE	ibdmdb	10.1038/s41586-019-1237-9	M2026C17
SRS2433150	PRJNA398089	SRS2433150	H4017	American	Female	16	28.6	CD	0.7504414029078956	FALSE	ibdmdb	10.1038/s41586-019-1237-9	H4017C6
SRS2433148	PRJNA398089	SRS2433148	H4006	American	Male	8	26.6	CD	0.9164196452333268	TRUE	ibdmdb	10.1038/s41586-019-1237-9	H4006C14
SRS2433146	PRJNA398089	SRS2433146	H4023	American	Male	16	18.8	N	0.7306684674317768	FALSE	ibdmdb	10.1038/s41586-019-1237-9	H4023C2
SRS2433147	PRJNA398089	SRS2433147	C3004	American	Female	47	/	UC	0.7655472431249415	FALSE	ibdmdb	10.1038/s41586-019-1237-9	C3004C15
SRS2433149	PRJNA398089	SRS2433149	C3006	American	Male	32	20.1	UC	0.7422749647859395	FALSE	ibdmdb	10.1038/s41586-019-1237-9	C3006C14
SRS2433145	PRJNA398089	SRS2433145	H4024	American	Male	11	15.4	N	0.7679452496308344	FALSE	ibdmdb	10.1038/s41586-019-1237-9	H4024C2
SRS2433144	PRJNA398089	SRS2433144	H4020	American	Male	13	27.7	CD	0.8926343542910237	TRUE	ibdmdb	10.1038/s41586-019-1237-9	H4020C5
SRS2433141	PRJNA398089	SRS2433141	C3010	American	Female	51	50.2	CD	0.7239481078169709	FALSE	ibdmdb	10.1038/s41586-019-1237-9	C3010C6
SRS2433139	PRJNA398089	SRS2433139	P6009	American	Male	16	22.1	CD	0.8022588726561335	FALSE	ibdmdb	10.1038/s41586-019-1237-9	P6009C19
SRS2433137	PRJNA398089	SRS2433137	H4023	American	Male	16	18.8	N	0.8796659607859074	TRUE	ibdmdb	10.1038/s41586-019-1237-9	H4023C19
SRS2433140	PRJNA398089	SRS2433140	C3012	American	Female	37	46.7	CD	0.7220700871887705	FALSE	ibdmdb	10.1038/s41586-019-1237-9	C3012C4
SRS2433138	PRJNA398089	SRS2433138	M2069	American	Female	29	19.1	UC	0.9157470805158786	TRUE	ibdmdb	10.1038/s41586-019-1237-9	M2069C9
SRS2433136	PRJNA398089	SRS2433136	M2079	American	Male	29	/	N	0.7196541395721097	FALSE	ibdmdb	10.1038/s41586-019-1237-9	M2079C2
SRS2433134	PRJNA398089	SRS2433134	P6018	American	Female	17	20.9	N	0.9637245164661552	TRUE	ibdmdb	10.1038/s41586-019-1237-9	P6018C12
SRS2433135	PRJNA398089	SRS2433135	H4020	American	Male	13	27.7	CD	0.8188132137834232	FALSE	ibdmdb	10.1038/s41586-019-1237-9	H4020C22
SRS2433131	PRJNA398089	SRS2433131	H4019	American	Female	11	16.9	UC	0.7796056117272991	FALSE	ibdmdb	10.1038/s41586-019-1237-9	H4019C22
SRS2433133	PRJNA398089	SRS2433133	P6005	American	Male	11	14.3	CD	0.74078521658489	FALSE	ibdmdb	10.1038/s41586-019-1237-9	P6005C20
SRS2433130	PRJNA398089	SRS2433130	H4016	American	Female	10	13.5	N	0.7551829171474432	FALSE	ibdmdb	10.1038/s41586-019-1237-9	H4016C24
SRS2433132	PRJNA398089	SRS2433132	H4027	American	Male	15	14.9	UC	0.7685980534371425	FALSE	ibdmdb	10.1038/s41586-019-1237-9	H4027C14
SRS2433128	PRJNA398089	SRS2433128	C3004	American	Female	47	/	UC	0.7793056492403232	FALSE	ibdmdb	10.1038/s41586-019-1237-9	C3004C22
SRS2433125	PRJNA398089	SRS2433125	M2025	American	Female	43	19.3	CD	0.780897643463788	FALSE	ibdmdb	10.1038/s41586-019-1237-9	M2025C8
SRS2433127	PRJNA398089	SRS2433127	C3005	American	Female	76	30.9	UC	0.7881068646212798	FALSE	ibdmdb	10.1038/s41586-019-1237-9	C3005C7
SRS2433124	PRJNA398089	SRS2433124	C3010	American	Female	51	50.2	CD	0.735079497242006	FALSE	ibdmdb	10.1038/s41586-019-1237-9	C3010C2
SRS2433123	PRJNA398089	SRS2433123	M2008	American	Female	30	24.1	CD	0.8367082235487002	FALSE	ibdmdb	10.1038/s41586-019-1237-9	M2008C18
SRS2433122	PRJNA398089	SRS2433122	M2027	American	Male	41	23.7	CD	0.8893864600931699	TRUE	ibdmdb	10.1038/s41586-019-1237-9	M2027C7
SRS2433126	PRJNA398089	SRS2433126	M2026	American	Female	21	20.3	UC	0.8214306380364571	FALSE	ibdmdb	10.1038/s41586-019-1237-9	M2026C9
SRS2433120	PRJNA398089	SRS2433120	H4015	American	Male	15	19.2	CD	0.7397718642202067	FALSE	ibdmdb	10.1038/s41586-019-1237-9	H4015C2
SRS2433121	PRJNA398089	SRS2433121	E5009	American	Female	17	17.6	CD	0.7830682697850253	FALSE	ibdmdb	10.1038/s41586-019-1237-9	E5009C2
SRS2433119	PRJNA398089	SRS2433119	C3006	American	Male	32	20.1	UC	0.740748514271979	FALSE	ibdmdb	10.1038/s41586-019-1237-9	C3006C22
SRS2433118	PRJNA398089	SRS2433118	C3009	American	Male	56	/	CD	0.968233660607374	TRUE	ibdmdb	10.1038/s41586-019-1237-9	C3009C4
SRS2433115	PRJNA398089	SRS2433115	H4030	American	Male	16	21.1	CD	0.8042054256185943	FALSE	ibdmdb	10.1038/s41586-019-1237-9	H4030C6
SRS2433114	PRJNA398089	SRS2433114	H4019	American	Female	11	16.9	UC	0.7921056242092147	FALSE	ibdmdb	10.1038/s41586-019-1237-9	H4019C16
SRS2433117	PRJNA398089	SRS2433117	C3013	American	Female	26	22.2	UC	0.8947359262243103	TRUE	ibdmdb	10.1038/s41586-019-1237-9	C3013C21
SRS2433113	PRJNA398089	SRS2433113	M2047	American	Male	57	25.1	N	0.8200491623640189	FALSE	ibdmdb	10.1038/s41586-019-1237-9	M2047C11
SRS2433112	PRJNA398089	SRS2433112	H4016	American	Female	10	13.5	N	0.7739405029825487	FALSE	ibdmdb	10.1038/s41586-019-1237-9	H4016C19
SRS2433110	PRJNA398089	SRS2433110	P6005	American	Male	11	14.3	CD	0.7157228937126174	FALSE	ibdmdb	10.1038/s41586-019-1237-9	P6005C16
SRS2433111	PRJNA398089	SRS2433111	P6013	American	Male	6	13.5	UC	0.8078418248716515	FALSE	ibdmdb	10.1038/s41586-019-1237-9	P6013C10
SRS2433106	PRJNA398089	SRS2433106	M2048	American	Male	28	/	N	0.7674135473785682	FALSE	ibdmdb	10.1038/s41586-019-1237-9	M2048C12
SRS2433108	PRJNA398089	SRS2433108	H4015	American	Male	15	19.2	CD	0.8996548937269384	TRUE	ibdmdb	10.1038/s41586-019-1237-9	H4015C21
SRS2433107	PRJNA398089	SRS2433107	M2084	American	Female	23	21.6	N	0.7287344778578794	FALSE	ibdmdb	10.1038/s41586-019-1237-9	M2084C1
SRS2433109	PRJNA398089	SRS2433109	M2072	American	Male	51	28.7	N	0.8534454694922999	FALSE	ibdmdb	10.1038/s41586-019-1237-9	M2072C3
SRS2433104	PRJNA398089	SRS2433104	M2069	American	Female	29	19.1	UC	0.9150510794254748	TRUE	ibdmdb	10.1038/s41586-019-1237-9	M2069C10
SRS2433105	PRJNA398089	SRS2433105	H4030	American	Male	16	21.1	CD	0.8105021169647522	FALSE	ibdmdb	10.1038/s41586-019-1237-9	H4030C3
SRS2433103	PRJNA398089	SRS2433103	P6017	American	Male	11	/	N	0.8430307683173454	FALSE	ibdmdb	10.1038/s41586-019-1237-9	P6017C4
SRS2433101	PRJNA398089	SRS2433101	P6010	American	Male	10	19	CD	0.7736937110337504	FALSE	ibdmdb	10.1038/s41586-019-1237-9	P6010C10
SRS2433100	PRJNA398089	SRS2433100	E5009	American	Female	17	17.6	CD	0.7816007802078246	FALSE	ibdmdb	10.1038/s41586-019-1237-9	E5009C18
SRS2433099	PRJNA398089	SRS2433099	P6017	American	Male	11	/	N	0.8117916319309993	FALSE	ibdmdb	10.1038/s41586-019-1237-9	P6017C3
SRS2433098	PRJNA398089	SRS2433098	C3016	American	Female	32	24.7	CD	0.7706127823289036	FALSE	ibdmdb	10.1038/s41586-019-1237-9	C3016C14
SRS2433102	PRJNA398089	SRS2433102	H4031	American	Male	12	/	CD	0.7188883578680447	FALSE	ibdmdb	10.1038/s41586-019-1237-9	H4031C3
SRS2433097	PRJNA398089	SRS2433097	C3009	American	Male	56	/	CD	0.990657023658674	TRUE	ibdmdb	10.1038/s41586-019-1237-9	C3009C20
SRS2433096	PRJNA398089	SRS2433096	H4004	American	Male	14	18.6	CD	0.8948433957776578	TRUE	ibdmdb	10.1038/s41586-019-1237-9	H4004C24
SRS2433094	PRJNA398089	SRS2433094	H4006	American	Male	8	26.6	CD	0.8372514512937163	FALSE	ibdmdb	10.1038/s41586-019-1237-9	H4006C23
SRS2433095	PRJNA398089	SRS2433095	H4006	American	Male	8	26.6	CD	0.852747600489815	FALSE	ibdmdb	10.1038/s41586-019-1237-9	H4006C16
SRS2433092	PRJNA398089	SRS2433092	H4010	American	Male	13	22	UC	0.8360627493953111	FALSE	ibdmdb	10.1038/s41586-019-1237-9	H4010C14
SRS2433090	PRJNA398089	SRS2433090	H4024	American	Male	11	15.4	N	0.7724725176182704	FALSE	ibdmdb	10.1038/s41586-019-1237-9	H4024C5
SRS2433088	PRJNA398089	SRS2433088	H4009	American	Female	6	14	N	0.7360392500003018	FALSE	ibdmdb	10.1038/s41586-019-1237-9	H4009C15
SRS2433093	PRJNA398089	SRS2433093	M2027	American	Male	41	23.7	CD	0.8590197679430814	FALSE	ibdmdb	10.1038/s41586-019-1237-9	M2027C18
SRS2433091	PRJNA398089	SRS2433091	C3016	American	Female	32	24.7	CD	0.7399757791095537	FALSE	ibdmdb	10.1038/s41586-019-1237-9	C3016C8
SRS2433089	PRJNA398089	SRS2433089	C3004	American	Female	47	/	UC	0.7724733418730565	FALSE	ibdmdb	10.1038/s41586-019-1237-9	C3004C18
SRS2433086	PRJNA398089	SRS2433086	C3003	American	Female	43	/	UC	0.7503693264417832	FALSE	ibdmdb	10.1038/s41586-019-1237-9	C3003C17
SRS2433087	PRJNA398089	SRS2433087	C3002	American	Female	76	/	CD	0.844963869558211	FALSE	ibdmdb	10.1038/s41586-019-1237-9	C3002C19
SRS2433082	PRJNA398089	SRS2433082	M2026	American	Female	21	20.3	UC	0.815000809175228	FALSE	ibdmdb	10.1038/s41586-019-1237-9	M2026C13
SRS2433085	PRJNA398089	SRS2433085	H4015	American	Male	15	19.2	CD	0.715882127865749	FALSE	ibdmdb	10.1038/s41586-019-1237-9	H4015C5
SRS2433083	PRJNA398089	SRS2433083	M2014	American	Male	30	25.4	CD	0.7709220026192449	FALSE	ibdmdb	10.1038/s41586-019-1237-9	M2014C18
SRS2433084	PRJNA398089	SRS2433084	C3009	American	Male	56	/	CD	0.995701467997103	TRUE	ibdmdb	10.1038/s41586-019-1237-9	C3009C13
SRS2433081	PRJNA398089	SRS2433081	H4006	American	Male	8	26.6	CD	0.9977979637192096	TRUE	ibdmdb	10.1038/s41586-019-1237-9	H4006C10
SRS2433080	PRJNA398089	SRS2433080	C3004	American	Female	47	/	UC	0.7498201794762166	FALSE	ibdmdb	10.1038/s41586-019-1237-9	C3004C11
SRS2433078	PRJNA398089	SRS2433078	M2025	American	Female	43	19.3	CD	0.7336882400480912	FALSE	ibdmdb	10.1038/s41586-019-1237-9	M2025C11
SRS2433077	PRJNA398089	SRS2433077	H4014	American	Female	10	19.6	CD	0.8044214856909253	FALSE	ibdmdb	10.1038/s41586-019-1237-9	H4014C13
SRS2433076	PRJNA398089	SRS2433076	H4007	American	Female	15	20.4	CD	0.7342025797941459	FALSE	ibdmdb	10.1038/s41586-019-1237-9	H4007C16
SRS2433075	PRJNA398089	SRS2433075	H4018	American	Female	13	25.2	N	0.8290426785291103	FALSE	ibdmdb	10.1038/s41586-019-1237-9	H4018C10
SRS2433072	PRJNA398089	SRS2433072	H4023	American	Male	16	18.8	N	0.8641094376567836	FALSE	ibdmdb	10.1038/s41586-019-1237-9	H4023C6
SRS2433079	PRJNA398089	SRS2433079	H4006	American	Male	8	26.6	CD	0.881698854810219	TRUE	ibdmdb	10.1038/s41586-019-1237-9	H4006C17
SRS2433073	PRJNA398089	SRS2433073	M2047	American	Male	57	25.1	N	0.8170826741103117	FALSE	ibdmdb	10.1038/s41586-019-1237-9	M2047C3
SRS2433074	PRJNA398089	SRS2433074	H4020	American	Male	13	27.7	CD	0.8293062906308929	FALSE	ibdmdb	10.1038/s41586-019-1237-9	H4020C8
SRS2433070	PRJNA398089	SRS2433070	M2025	American	Female	43	19.3	CD	0.8022539965230208	FALSE	ibdmdb	10.1038/s41586-019-1237-9	M2025C19
SRS2433071	PRJNA398089	SRS2433071	C3011	American	Female	37	41.5	UC	0.8531346746249173	FALSE	ibdmdb	10.1038/s41586-019-1237-9	C3011C11
SRS2433068	PRJNA398089	SRS2433068	H4007	American	Female	15	20.4	CD	0.7330760760006023	FALSE	ibdmdb	10.1038/s41586-019-1237-9	H4007C6
SRS2433066	PRJNA398089	SRS2433066	M2027	American	Male	41	23.7	CD	0.8872682147356178	TRUE	ibdmdb	10.1038/s41586-019-1237-9	M2027C13
SRS2433064	PRJNA398089	SRS2433064	M2026	American	Female	21	20.3	UC	0.8132469180125551	FALSE	ibdmdb	10.1038/s41586-019-1237-9	M2026C14
SRS2433069	PRJNA398089	SRS2433069	M2042	American	Male	44	24.5	N	0.9331239081944775	TRUE	ibdmdb	10.1038/s41586-019-1237-9	M2042C13
SRS2433067	PRJNA398089	SRS2433067	C3008	American	Female	53	21.7	CD	0.8753718349615213	TRUE	ibdmdb	10.1038/s41586-019-1237-9	C3008C9
SRS2440641	PRJNA398089	SRS2440641	M2028	American	Female	24	20.9	CD	0.78692846239731	FALSE	ibdmdb	10.1038/s41586-019-1237-9	M2028C22
SRS2440640	PRJNA398089	SRS2440640	C3028	American	Male	33	/	CD	0.7433892642872896	FALSE	ibdmdb	10.1038/s41586-019-1237-9	C3028C5
SRS2440645	PRJNA398089	SRS2440645	M2034	American	Female	22	31.2	CD	0.9675372009014094	TRUE	ibdmdb	10.1038/s41586-019-1237-9	M2034C19
SRS2440642	PRJNA398089	SRS2440642	P6014	American	Male	15	23.8	N	0.7147601277084755	FALSE	ibdmdb	10.1038/s41586-019-1237-9	P6014C4
SRS2440639	PRJNA398089	SRS2440639	H4024	American	Male	11	15.4	N	0.7648089486271099	FALSE	ibdmdb	10.1038/s41586-019-1237-9	H4024C9
SRS2440638	PRJNA398089	SRS2440638	P6018	American	Female	17	20.9	N	0.9491495312335144	TRUE	ibdmdb	10.1038/s41586-019-1237-9	P6018C23
SRS2440637	PRJNA398089	SRS2440637	H4018	American	Female	13	25.2	N	0.8370189302598338	FALSE	ibdmdb	10.1038/s41586-019-1237-9	H4018C13
SRS2440634	PRJNA398089	SRS2440634	H4024	American	Male	11	15.4	N	0.7813217017108868	FALSE	ibdmdb	10.1038/s41586-019-1237-9	H4024C8
SRS2440635	PRJNA398089	SRS2440635	H4010	American	Male	13	22	UC	0.7629455427173752	FALSE	ibdmdb	10.1038/s41586-019-1237-9	H4010C17
SRS2440633	PRJNA398089	SRS2440633	H4015	American	Male	15	19.2	CD	0.9142544745662832	TRUE	ibdmdb	10.1038/s41586-019-1237-9	H4015C16
SRS2440636	PRJNA398089	SRS2440636	C3023	American	Male	60	28	CD	0.8565774646446027	FALSE	ibdmdb	10.1038/s41586-019-1237-9	C3023C8
SRS2440632	PRJNA398089	SRS2440632	E5013	American	Female	15	22.4	CD	0.9029344622919616	TRUE	ibdmdb	10.1038/s41586-019-1237-9	E5013C13
SRS2440629	PRJNA398089	SRS2440629	C3027	American	Female	36	/	CD	0.870044189031608	FALSE	ibdmdb	10.1038/s41586-019-1237-9	C3027C6
SRS2440628	PRJNA398089	SRS2440628	P6018	American	Female	17	20.9	N	0.990445517534763	TRUE	ibdmdb	10.1038/s41586-019-1237-9	P6018C1
SRS2440631	PRJNA398089	SRS2440631	H4017	American	Female	16	28.6	CD	0.8708768438969152	FALSE	ibdmdb	10.1038/s41586-019-1237-9	H4017C12
SRS2440623	PRJNA398089	SRS2440623	C3001	American	Female	43	/	CD	0.8121794357622995	FALSE	ibdmdb	10.1038/s41586-019-1237-9	C3001C19
SRS2440627	PRJNA398089	SRS2440627	M2028	American	Female	24	20.9	CD	0.7817702622871886	FALSE	ibdmdb	10.1038/s41586-019-1237-9	M2028C16
SRS2440625	PRJNA398089	SRS2440625	H4018	American	Female	13	25.2	N	0.8271115597731248	FALSE	ibdmdb	10.1038/s41586-019-1237-9	H4018C6
SRS2440630	PRJNA398089	SRS2440630	P6014	American	Male	15	23.8	N	0.7519933607807867	FALSE	ibdmdb	10.1038/s41586-019-1237-9	P6014C3
SRS2440626	PRJNA398089	SRS2440626	H4001	American	Male	14	16.6	CD	0.8718616412472848	FALSE	ibdmdb	10.1038/s41586-019-1237-9	H4001C20
SRS2440624	PRJNA398089	SRS2440624	H4022	American	Female	9	18.9	N	0.7532047762658917	FALSE	ibdmdb	10.1038/s41586-019-1237-9	H4022C3
SRS2440622	PRJNA398089	SRS2440622	M2048	American	Male	28	/	N	0.8230981764840539	FALSE	ibdmdb	10.1038/s41586-019-1237-9	M2048C2
SRS2440621	PRJNA398089	SRS2440621	C3015	American	Female	50	22.4	UC	0.8226926897994463	FALSE	ibdmdb	10.1038/s41586-019-1237-9	C3015C5
SRS2440617	PRJNA398089	SRS2440617	M2083	American	Male	25	/	UC	0.8347244820369051	FALSE	ibdmdb	10.1038/s41586-019-1237-9	M2083C17
SRS2440619	PRJNA398089	SRS2440619	C3016	American	Female	32	24.7	CD	0.761725777996766	FALSE	ibdmdb	10.1038/s41586-019-1237-9	C3016C5
SRS2440616	PRJNA398089	SRS2440616	M2097	American	Male	21	/	N	0.7285635479313806	FALSE	ibdmdb	10.1038/s41586-019-1237-9	M2097C15
SRS2440615	PRJNA398089	SRS2440615	P6035	American	Male	16	/	UC	0.803026777874759	FALSE	ibdmdb	10.1038/s41586-019-1237-9	P6035C18
SRS2440614	PRJNA398089	SRS2440614	P6037	American	Male	15	/	CD	0.7708878291547522	FALSE	ibdmdb	10.1038/s41586-019-1237-9	P6037C16
SRS2440613	PRJNA398089	SRS2440613	P6035	American	Male	16	/	UC	0.8145972882738219	FALSE	ibdmdb	10.1038/s41586-019-1237-9	P6035C16
SRS2440608	PRJNA398089	SRS2440608	H4044	American	Male	16	22.3	UC	0.7751250864357431	FALSE	ibdmdb	10.1038/s41586-019-1237-9	H4044C20
SRS2440611	PRJNA398089	SRS2440611	M2103	American	Female	35	/	UC	0.8576349157639953	FALSE	ibdmdb	10.1038/s41586-019-1237-9	M2103C11
SRS2440609	PRJNA398089	SRS2440609	M2071	American	Female	26	/	UC	0.7632601244386603	FALSE	ibdmdb	10.1038/s41586-019-1237-9	M2071C12
SRS2440612	PRJNA398089	SRS2440612	M2085	American	Male	23	/	CD	0.8289550995268042	FALSE	ibdmdb	10.1038/s41586-019-1237-9	M2085C19
SRS2440610	PRJNA398089	SRS2440610	H4045	American	Female	14	33.8	N	0.7416007569328199	FALSE	ibdmdb	10.1038/s41586-019-1237-9	H4045C19
SRS2440607	PRJNA398089	SRS2440607	E5013	American	Female	15	22.4	CD	0.879428819528522	TRUE	ibdmdb	10.1038/s41586-019-1237-9	E5013C17
SRS2440606	PRJNA398089	SRS2440606	P6010	American	Male	10	19	CD	0.71557030882082	FALSE	ibdmdb	10.1038/s41586-019-1237-9	P6010C11
SRS2440602	PRJNA398089	SRS2440602	P6012	American	Female	16	21.1	UC	0.7840815910543486	FALSE	ibdmdb	10.1038/s41586-019-1237-9	P6012C9
SRS2440603	PRJNA398089	SRS2440603	H4024	American	Male	11	15.4	N	0.7705116566287864	FALSE	ibdmdb	10.1038/s41586-019-1237-9	H4024C11
SRS2440605	PRJNA398089	SRS2440605	C3022	American	Male	69	/	N	0.8139225064133239	FALSE	ibdmdb	10.1038/s41586-019-1237-9	C3022C11
SRS2440601	PRJNA398089	SRS2440601	C3012	American	Female	37	46.7	CD	0.7076485209789001	FALSE	ibdmdb	10.1038/s41586-019-1237-9	C3012C18
SRS2440604	PRJNA398089	SRS2440604	P6018	American	Female	17	20.9	N	0.9885405018556592	TRUE	ibdmdb	10.1038/s41586-019-1237-9	P6018C3
SRS2440600	PRJNA398089	SRS2440600	C3027	American	Female	36	/	CD	0.824619555548671	FALSE	ibdmdb	10.1038/s41586-019-1237-9	C3027C10
SRS2440597	PRJNA398089	SRS2440597	H4019	American	Female	11	16.9	UC	0.6999329936682948	FALSE	ibdmdb	10.1038/s41586-019-1237-9	H4019C15
SRS2440596	PRJNA398089	SRS2440596	M2034	American	Female	22	31.2	CD	0.9970973456232992	TRUE	ibdmdb	10.1038/s41586-019-1237-9	M2034C22
SRS2440598	PRJNA398089	SRS2440598	M2060	American	Female	62	20.2	N	0.8573266290932595	FALSE	ibdmdb	10.1038/s41586-019-1237-9	M2060C6
SRS2440595	PRJNA398089	SRS2440595	M2041	American	Male	55	22.7	N	0.7702785380355567	FALSE	ibdmdb	10.1038/s41586-019-1237-9	M2041C11
SRS2440591	PRJNA398089	SRS2440591	C3021	American	Female	38	25.6	CD	0.7972287164174064	FALSE	ibdmdb	10.1038/s41586-019-1237-9	C3021C5
SRS2440594	PRJNA398089	SRS2440594	C3003	American	Female	43	/	UC	0.7801927400350822	FALSE	ibdmdb	10.1038/s41586-019-1237-9	C3003C19
SRS2440599	PRJNA398089	SRS2440599	M2069	American	Female	29	19.1	UC	0.990916545708162	TRUE	ibdmdb	10.1038/s41586-019-1237-9	M2069C20
SRS2440593	PRJNA398089	SRS2440593	E5004	American	Female	7	16.3	UC	0.7151933838727882	FALSE	ibdmdb	10.1038/s41586-019-1237-9	E5004C20
SRS2440592	PRJNA398089	SRS2440592	C3015	American	Female	50	22.4	UC	0.7996040760784673	FALSE	ibdmdb	10.1038/s41586-019-1237-9	C3015C10
SRS2440590	PRJNA398089	SRS2440590	E5009	American	Female	17	17.6	CD	0.7587587722613055	FALSE	ibdmdb	10.1038/s41586-019-1237-9	E5009C14
SRS2440587	PRJNA398089	SRS2440587	C3023	American	Male	60	28	CD	0.8771553065160624	TRUE	ibdmdb	10.1038/s41586-019-1237-9	C3023C6
SRS2440588	PRJNA398089	SRS2440588	C3022	American	Male	69	/	N	0.788154195486821	FALSE	ibdmdb	10.1038/s41586-019-1237-9	C3022C5
SRS2440586	PRJNA398089	SRS2440586	P6013	American	Male	6	13.5	UC	0.8244348965761013	FALSE	ibdmdb	10.1038/s41586-019-1237-9	P6013C3
SRS2440585	PRJNA398089	SRS2440585	C3009	American	Male	56	/	CD	0.999650797827322	TRUE	ibdmdb	10.1038/s41586-019-1237-9	C3009C6
SRS2440589	PRJNA398089	SRS2440589	C3006	American	Male	32	20.1	UC	0.7381158777664629	FALSE	ibdmdb	10.1038/s41586-019-1237-9	C3006C19
SRS2440583	PRJNA398089	SRS2440583	M2034	American	Female	22	31.2	CD	0.9504990462594668	TRUE	ibdmdb	10.1038/s41586-019-1237-9	M2034C7
SRS2440584	PRJNA398089	SRS2440584	H4015	American	Male	15	19.2	CD	0.7312159494478216	FALSE	ibdmdb	10.1038/s41586-019-1237-9	H4015C4
SRS2440582	PRJNA398089	SRS2440582	C3001	American	Female	43	/	CD	0.8231041570229901	FALSE	ibdmdb	10.1038/s41586-019-1237-9	C3001C14
SRS2440581	PRJNA398089	SRS2440581	E5009	American	Female	17	17.6	CD	0.7639326582314387	FALSE	ibdmdb	10.1038/s41586-019-1237-9	E5009C5
SRS2440579	PRJNA398089	SRS2440579	M2034	American	Female	22	31.2	CD	0.9247620038291418	TRUE	ibdmdb	10.1038/s41586-019-1237-9	M2034C16
SRS2440578	PRJNA398089	SRS2440578	E5009	American	Female	17	17.6	CD	0.7795343499639767	FALSE	ibdmdb	10.1038/s41586-019-1237-9	E5009C19
SRS2440577	PRJNA398089	SRS2440577	M2072	American	Male	51	28.7	N	0.8015876373993212	FALSE	ibdmdb	10.1038/s41586-019-1237-9	M2072C21
SRS2440580	PRJNA398089	SRS2440580	M2042	American	Male	44	24.5	N	0.794755328104918	FALSE	ibdmdb	10.1038/s41586-019-1237-9	M2042C6
SRS2440576	PRJNA398089	SRS2440576	M2077	American	Female	32	/	N	0.7976627931134179	FALSE	ibdmdb	10.1038/s41586-019-1237-9	M2077C9
SRS2440575	PRJNA398089	SRS2440575	P6024	American	Male	16	28.4	CD	0.940159056365632	TRUE	ibdmdb	10.1038/s41586-019-1237-9	P6024C19
SRS2440574	PRJNA398089	SRS2440574	C3015	American	Female	50	22.4	UC	0.8389532531417917	FALSE	ibdmdb	10.1038/s41586-019-1237-9	C3015C15
SRS2440573	PRJNA398089	SRS2440573	H4040	American	Female	17	18.6	UC	0.7985539567205969	FALSE	ibdmdb	10.1038/s41586-019-1237-9	H4040C13
SRS2440571	PRJNA398089	SRS2440571	P6018	American	Female	17	20.9	N	0.9468240559164224	TRUE	ibdmdb	10.1038/s41586-019-1237-9	P6018C22
SRS2440570	PRJNA398089	SRS2440570	P6028	American	Male	9	15.9	CD	0.9992238430858388	TRUE	ibdmdb	10.1038/s41586-019-1237-9	P6028C15
SRS2440569	PRJNA398089	SRS2440569	H4032	American	Male	12	14.9	CD	0.7724774987018183	FALSE	ibdmdb	10.1038/s41586-019-1237-9	H4032C21
SRS2440572	PRJNA398089	SRS2440572	M2069	American	Female	29	19.1	UC	0.9475068788728598	TRUE	ibdmdb	10.1038/s41586-019-1237-9	M2069C19
SRS2440568	PRJNA398089	SRS2440568	C3029	American	Male	32	/	UC	0.8853814204790117	TRUE	ibdmdb	10.1038/s41586-019-1237-9	C3029C5
SRS2440567	PRJNA398089	SRS2440567	P6014	American	Male	15	23.8	N	0.734686270504983	FALSE	ibdmdb	10.1038/s41586-019-1237-9	P6014C8
SRS2440564	PRJNA398089	SRS2440564	M2060	American	Female	62	20.2	N	0.8468957217865806	FALSE	ibdmdb	10.1038/s41586-019-1237-9	M2060C5
SRS2440565	PRJNA398089	SRS2440565	H4032	American	Male	12	14.9	CD	0.7577919925036226	FALSE	ibdmdb	10.1038/s41586-019-1237-9	H4032C2
SRS2440563	PRJNA398089	SRS2440563	P6014	American	Male	15	23.8	N	0.7601563678982486	FALSE	ibdmdb	10.1038/s41586-019-1237-9	P6014C10
SRS2440562	PRJNA398089	SRS2440562	C3015	American	Female	50	22.4	UC	0.8214800341616131	FALSE	ibdmdb	10.1038/s41586-019-1237-9	C3015C17
SRS2440561	PRJNA398089	SRS2440561	M2034	American	Female	22	31.2	CD	0.9891430502822384	TRUE	ibdmdb	10.1038/s41586-019-1237-9	M2034C24
SRS2440566	PRJNA398089	SRS2440566	P6025	American	Male	17	19.6	UC	0.7666529673290255	FALSE	ibdmdb	10.1038/s41586-019-1237-9	P6025C6
SRS2440560	PRJNA398089	SRS2440560	C3032	American	Female	42	21.7	UC	0.7480877391127538	FALSE	ibdmdb	10.1038/s41586-019-1237-9	C3032C3
SRS2440559	PRJNA398089	SRS2440559	H4022	American	Female	9	18.9	N	0.753828777316149	FALSE	ibdmdb	10.1038/s41586-019-1237-9	H4022C18
SRS2440558	PRJNA398089	SRS2440558	P6025	American	Male	17	19.6	UC	0.7843393261487386	FALSE	ibdmdb	10.1038/s41586-019-1237-9	P6025C2
SRS2440557	PRJNA398089	SRS2440557	C3028	American	Male	33	/	CD	0.7665352461269211	FALSE	ibdmdb	10.1038/s41586-019-1237-9	C3028C3
SRS2440556	PRJNA398089	SRS2440556	C3021	American	Female	38	25.6	CD	0.807078905883114	FALSE	ibdmdb	10.1038/s41586-019-1237-9	C3021C6
SRS2440553	PRJNA398089	SRS2440553	M2028	American	Female	24	20.9	CD	0.76380342277291	FALSE	ibdmdb	10.1038/s41586-019-1237-9	M2028C20
SRS2440555	PRJNA398089	SRS2440555	P6005	American	Male	11	14.3	CD	0.7289296375128873	FALSE	ibdmdb	10.1038/s41586-019-1237-9	P6005C9
SRS2440552	PRJNA398089	SRS2440552	H4023	American	Male	16	18.8	N	0.854188865681946	FALSE	ibdmdb	10.1038/s41586-019-1237-9	H4023C7
SRS2440551	PRJNA398089	SRS2440551	P6012	American	Female	16	21.1	UC	0.7972636411289411	FALSE	ibdmdb	10.1038/s41586-019-1237-9	P6012C4
SRS2440550	PRJNA398089	SRS2440550	P6010	American	Male	10	19	CD	0.7352336726873451	FALSE	ibdmdb	10.1038/s41586-019-1237-9	P6010C5
SRS2440549	PRJNA398089	SRS2440549	P6005	American	Male	11	14.3	CD	0.7357950779624272	FALSE	ibdmdb	10.1038/s41586-019-1237-9	P6005C14
SRS2440548	PRJNA398089	SRS2440548	C3031	American	Female	/	/	CD	0.7853759492100567	FALSE	ibdmdb	10.1038/s41586-019-1237-9	C3031C2
SRS2440547	PRJNA398089	SRS2440547	M2072	American	Male	51	28.7	N	0.8482711143848842	FALSE	ibdmdb	10.1038/s41586-019-1237-9	M2072C1
SRS2440546	PRJNA398089	SRS2440546	C3029	American	Male	32	/	UC	0.9120087091990366	TRUE	ibdmdb	10.1038/s41586-019-1237-9	C3029C2
SRS2440545	PRJNA398089	SRS2440545	C3012	American	Female	37	46.7	CD	0.76398815459909	FALSE	ibdmdb	10.1038/s41586-019-1237-9	C3012C13
SRS2440544	PRJNA398089	SRS2440544	P6017	American	Male	11	/	N	0.7636734021030939	FALSE	ibdmdb	10.1038/s41586-019-1237-9	P6017C5
SRS2440543	PRJNA398089	SRS2440543	H4044	American	Male	16	22.3	UC	0.7716406506544554	FALSE	ibdmdb	10.1038/s41586-019-1237-9	H4044C21
SRS2440542	PRJNA398089	SRS2440542	M2085	American	Male	23	/	CD	0.8072271529265505	FALSE	ibdmdb	10.1038/s41586-019-1237-9	M2085C21
SRS2440541	PRJNA398089	SRS2440541	M2079	American	Male	29	/	N	0.725075099956218	FALSE	ibdmdb	10.1038/s41586-019-1237-9	M2079C21
SRS2440540	PRJNA398089	SRS2440540	H4045	American	Female	14	33.8	N	0.7636414962615067	FALSE	ibdmdb	10.1038/s41586-019-1237-9	H4045C21
SRS2440539	PRJNA398089	SRS2440539	M2103	American	Female	35	/	UC	0.7739275834060486	FALSE	ibdmdb	10.1038/s41586-019-1237-9	M2103C14
SRS2440538	PRJNA398089	SRS2440538	P6038	American	Female	16	/	UC	0.7733542509137995	FALSE	ibdmdb	10.1038/s41586-019-1237-9	P6038C19
SRS2440536	PRJNA398089	SRS2440536	M2084	American	Female	23	21.6	N	0.7873883617395016	FALSE	ibdmdb	10.1038/s41586-019-1237-9	M2084C24
SRS2440537	PRJNA398089	SRS2440537	H4045	American	Female	14	33.8	N	0.8506221651546627	FALSE	ibdmdb	10.1038/s41586-019-1237-9	H4045C20
SRS2440535	PRJNA398089	SRS2440535	M2077	American	Female	32	/	N	0.795892057572627	FALSE	ibdmdb	10.1038/s41586-019-1237-9	M2077C21
SRS2440534	PRJNA398089	SRS2440534	M2083	American	Male	25	/	UC	0.849800103051581	FALSE	ibdmdb	10.1038/s41586-019-1237-9	M2083C19
SRS2440533	PRJNA398089	SRS2440533	C3004	American	Female	47	/	UC	0.783299780582711	FALSE	ibdmdb	10.1038/s41586-019-1237-9	C3004C24
SRS2440532	PRJNA398089	SRS2440532	C3015	American	Female	50	22.4	UC	0.8301614044002515	FALSE	ibdmdb	10.1038/s41586-019-1237-9	C3015C14
SRS2440531	PRJNA398089	SRS2440531	H4044	American	Male	16	22.3	UC	0.7485636459699412	FALSE	ibdmdb	10.1038/s41586-019-1237-9	H4044C13
SRS2440530	PRJNA398089	SRS2440530	H4035	American	Male	16	31	UC	0.8152869600924513	FALSE	ibdmdb	10.1038/s41586-019-1237-9	H4035C24
SRS2440529	PRJNA398089	SRS2440529	H4015	American	Male	15	19.2	CD	0.9020980620786918	TRUE	ibdmdb	10.1038/s41586-019-1237-9	H4015C18
SRS2440528	PRJNA398089	SRS2440528	M2069	American	Female	29	19.1	UC	0.9912749820987689	TRUE	ibdmdb	10.1038/s41586-019-1237-9	M2069C24
SRS2440527	PRJNA398089	SRS2440527	H4039	American	Female	12	16.9	CD	0.9260416824910688	TRUE	ibdmdb	10.1038/s41586-019-1237-9	H4039C19
SRS2440526	PRJNA398089	SRS2440526	M2071	American	Female	26	/	UC	0.757920964663015	FALSE	ibdmdb	10.1038/s41586-019-1237-9	M2071C9
SRS2440524	PRJNA398089	SRS2440524	M2079	American	Male	29	/	N	0.712331288194254	FALSE	ibdmdb	10.1038/s41586-019-1237-9	M2079C14
SRS2440525	PRJNA398089	SRS2440525	P6038	American	Female	16	/	UC	0.7332070794657798	FALSE	ibdmdb	10.1038/s41586-019-1237-9	P6038C8
SRS2440523	PRJNA398089	SRS2440523	M2077	American	Female	32	/	N	0.83401182137531	FALSE	ibdmdb	10.1038/s41586-019-1237-9	M2077C13
SRS2440522	PRJNA398089	SRS2440522	H4044	American	Male	16	22.3	UC	0.7640538727156506	FALSE	ibdmdb	10.1038/s41586-019-1237-9	H4044C12
SRS2440521	PRJNA398089	SRS2440521	P6037	American	Male	15	/	CD	0.8120993907190266	FALSE	ibdmdb	10.1038/s41586-019-1237-9	P6037C8
SRS2440518	PRJNA398089	SRS2440518	H4023	American	Male	16	18.8	N	0.9026765161424484	TRUE	ibdmdb	10.1038/s41586-019-1237-9	H4023C11
SRS2440519	PRJNA398089	SRS2440519	H4022	American	Female	9	18.9	N	0.7400387942825621	FALSE	ibdmdb	10.1038/s41586-019-1237-9	H4022C12
SRS2440517	PRJNA398089	SRS2440517	M2079	American	Male	29	/	N	0.7239011347869098	FALSE	ibdmdb	10.1038/s41586-019-1237-9	M2079C8
SRS2440516	PRJNA398089	SRS2440516	H4044	American	Male	16	22.3	UC	0.7470219386798869	FALSE	ibdmdb	10.1038/s41586-019-1237-9	H4044C4
SRS2440514	PRJNA398089	SRS2440514	M2069	American	Female	29	19.1	UC	0.9383698819454692	TRUE	ibdmdb	10.1038/s41586-019-1237-9	M2069C16
SRS2440513	PRJNA398089	SRS2440513	P6037	American	Male	15	/	CD	0.8173228510345079	FALSE	ibdmdb	10.1038/s41586-019-1237-9	P6037C1
SRS2440515	PRJNA398089	SRS2440515	P6018	American	Female	17	20.9	N	0.9498189764873096	TRUE	ibdmdb	10.1038/s41586-019-1237-9	P6018C19
SRS2440512	PRJNA398089	SRS2440512	H4040	American	Female	17	18.6	UC	0.7671188258720101	FALSE	ibdmdb	10.1038/s41586-019-1237-9	H4040C9
SRS2440511	PRJNA398089	SRS2440511	M2077	American	Female	32	/	N	0.811116475362959	FALSE	ibdmdb	10.1038/s41586-019-1237-9	M2077C6
SRS2440510	PRJNA398089	SRS2440510	H4044	American	Male	16	22.3	UC	0.7927024733011554	FALSE	ibdmdb	10.1038/s41586-019-1237-9	H4044C5
SRS2440508	PRJNA398089	SRS2440508	H4035	American	Male	16	31	UC	0.7379550375232695	FALSE	ibdmdb	10.1038/s41586-019-1237-9	H4035C16
SRS2440505	PRJNA398089	SRS2440505	H4014	American	Female	10	19.6	CD	0.8353855658319003	FALSE	ibdmdb	10.1038/s41586-019-1237-9	H4014C12
SRS2440506	PRJNA398089	SRS2440506	M2028	American	Female	24	20.9	CD	0.7714342895850834	FALSE	ibdmdb	10.1038/s41586-019-1237-9	M2028C18
SRS2440507	PRJNA398089	SRS2440507	P6038	American	Female	16	/	UC	0.7462181629784576	FALSE	ibdmdb	10.1038/s41586-019-1237-9	P6038C1
SRS2440504	PRJNA398089	SRS2440504	P6009	American	Male	16	22.1	CD	0.7397726405231586	FALSE	ibdmdb	10.1038/s41586-019-1237-9	P6009C6
SRS2440503	PRJNA398089	SRS2440503	P6009	American	Male	16	22.1	CD	0.7591900170570779	FALSE	ibdmdb	10.1038/s41586-019-1237-9	P6009C5
SRS2440502	PRJNA398089	SRS2440502	H4022	American	Female	9	18.9	N	0.7458590354060642	FALSE	ibdmdb	10.1038/s41586-019-1237-9	H4022C6
SRS2440501	PRJNA398089	SRS2440501	M2042	American	Male	44	24.5	N	0.7926256137103587	FALSE	ibdmdb	10.1038/s41586-019-1237-9	M2042C12
SRS2440498	PRJNA398089	SRS2440498	H4024	American	Male	11	15.4	N	0.774123806631041	FALSE	ibdmdb	10.1038/s41586-019-1237-9	H4024C4
SRS2440500	PRJNA398089	SRS2440500	C3015	American	Female	50	22.4	UC	0.8128925855023558	FALSE	ibdmdb	10.1038/s41586-019-1237-9	C3015C8
SRS2440497	PRJNA398089	SRS2440497	C3027	American	Female	36	/	CD	0.7935229526123262	FALSE	ibdmdb	10.1038/s41586-019-1237-9	C3027C2
SRS2440499	PRJNA398089	SRS2440499	M2039	American	Female	40	40.6	N	0.7874174178826978	FALSE	ibdmdb	10.1038/s41586-019-1237-9	M2039C12
SRS2440496	PRJNA398089	SRS2440496	E5009	American	Female	17	17.6	CD	0.7517995832529375	FALSE	ibdmdb	10.1038/s41586-019-1237-9	E5009C9
SRS2440493	PRJNA398089	SRS2440493	C3015	American	Female	50	22.4	UC	0.7988072490638047	FALSE	ibdmdb	10.1038/s41586-019-1237-9	C3015C4
SRS2440494	PRJNA398089	SRS2440494	C3001	American	Female	43	/	CD	0.914740515258551	TRUE	ibdmdb	10.1038/s41586-019-1237-9	C3001C18
SRS2440491	PRJNA398089	SRS2440491	M2028	American	Female	24	20.9	CD	0.7803619210289283	FALSE	ibdmdb	10.1038/s41586-019-1237-9	M2028C15
SRS2440490	PRJNA398089	SRS2440490	E5013	American	Female	15	22.4	CD	0.9334198977434884	TRUE	ibdmdb	10.1038/s41586-019-1237-9	E5013C6
SRS2440487	PRJNA398089	SRS2440487	H4001	American	Male	14	16.6	CD	0.9284697943758315	TRUE	ibdmdb	10.1038/s41586-019-1237-9	H4001C19
SRS2440492	PRJNA398089	SRS2440492	C3006	American	Male	32	20.1	UC	0.7329536583911871	FALSE	ibdmdb	10.1038/s41586-019-1237-9	C3006C13
SRS2440489	PRJNA398089	SRS2440489	M2042	American	Male	44	24.5	N	0.8206844321403535	FALSE	ibdmdb	10.1038/s41586-019-1237-9	M2042C8
SRS2440486	PRJNA398089	SRS2440486	C3022	American	Male	69	/	N	0.8384599460448572	FALSE	ibdmdb	10.1038/s41586-019-1237-9	C3022C1
SRS2440484	PRJNA398089	SRS2440484	P6035	American	Male	16	/	UC	0.8423378817650653	FALSE	ibdmdb	10.1038/s41586-019-1237-9	P6035C11
SRS2440483	PRJNA398089	SRS2440483	H4038	American	Male	15	17.3	CD	0.8097421229759222	FALSE	ibdmdb	10.1038/s41586-019-1237-9	H4038C21
SRS2440482	PRJNA398089	SRS2440482	P6035	American	Male	16	/	UC	0.8680882624061909	FALSE	ibdmdb	10.1038/s41586-019-1237-9	P6035C12
SRS2440481	PRJNA398089	SRS2440481	P6033	American	Male	15	16.4	CD	0.7779258141820665	FALSE	ibdmdb	10.1038/s41586-019-1237-9	P6033C19
SRS2440485	PRJNA398089	SRS2440485	H4043	American	Female	14	22	CD	0.7531655134454425	FALSE	ibdmdb	10.1038/s41586-019-1237-9	H4043C12
SRS2440480	PRJNA398089	SRS2440480	M2008	American	Female	30	24.1	CD	0.8380972217672701	FALSE	ibdmdb	10.1038/s41586-019-1237-9	M2008C5
SRS2440479	PRJNA398089	SRS2440479	M2008	American	Female	30	24.1	CD	0.8426630618193149	FALSE	ibdmdb	10.1038/s41586-019-1237-9	M2008C3
SRS2440476	PRJNA398089	SRS2440476	M2008	American	Female	30	24.1	CD	0.8610800581111062	FALSE	ibdmdb	10.1038/s41586-019-1237-9	M2008C1
SRS2440477	PRJNA398089	SRS2440477	M2041	American	Male	55	22.7	N	0.8019535725442475	FALSE	ibdmdb	10.1038/s41586-019-1237-9	M2041C18
SRS2440474	PRJNA398089	SRS2440474	H4015	American	Male	15	19.2	CD	0.9240082838435512	TRUE	ibdmdb	10.1038/s41586-019-1237-9	H4015C20
SRS2440473	PRJNA398089	SRS2440473	M2034	American	Female	22	31.2	CD	0.9890065299314242	TRUE	ibdmdb	10.1038/s41586-019-1237-9	M2034C23
SRS2440475	PRJNA398089	SRS2440475	M2008	American	Female	30	24.1	CD	0.8548474634052159	FALSE	ibdmdb	10.1038/s41586-019-1237-9	M2008C2
SRS2440472	PRJNA398089	SRS2440472	M2042	American	Male	44	24.5	N	0.8157887388708077	FALSE	ibdmdb	10.1038/s41586-019-1237-9	M2042C21
SRS2440470	PRJNA398089	SRS2440470	M2048	American	Male	28	/	N	0.7713714652691798	FALSE	ibdmdb	10.1038/s41586-019-1237-9	M2048C11
SRS2440471	PRJNA398089	SRS2440471	C3031	American	Female	/	/	CD	0.7789855956006934	FALSE	ibdmdb	10.1038/s41586-019-1237-9	C3031C6
SRS2440469	PRJNA398089	SRS2440469	H4023	American	Male	16	18.8	N	0.7619374129613535	FALSE	ibdmdb	10.1038/s41586-019-1237-9	H4023C13
SRS2440466	PRJNA398089	SRS2440466	C3022	American	Male	69	/	N	0.7876219102740412	FALSE	ibdmdb	10.1038/s41586-019-1237-9	C3022C12
SRS2440465	PRJNA398089	SRS2440465	P6016	American	Male	16	14.7	CD	0.7747787563994263	FALSE	ibdmdb	10.1038/s41586-019-1237-9	P6016C6
SRS2440467	PRJNA398089	SRS2440467	M2068	American	Female	19	21.3	CD	0.7961143244887692	FALSE	ibdmdb	10.1038/s41586-019-1237-9	M2068C2
SRS2440468	PRJNA398089	SRS2440468	H4031	American	Male	12	/	CD	0.74629010884496	FALSE	ibdmdb	10.1038/s41586-019-1237-9	H4031C5
SRS2440464	PRJNA398089	SRS2440464	C3031	American	Female	/	/	CD	0.7374833586032469	FALSE	ibdmdb	10.1038/s41586-019-1237-9	C3031C5
SRS2440463	PRJNA398089	SRS2440463	M2064	American	Male	74	27.7	UC	0.8396947830362209	FALSE	ibdmdb	10.1038/s41586-019-1237-9	M2064C2
SRS2440462	PRJNA398089	SRS2440462	C3008	American	Female	53	21.7	CD	0.8877401220085254	TRUE	ibdmdb	10.1038/s41586-019-1237-9	C3008C19
SRS2440460	PRJNA398089	SRS2440460	M2048	American	Male	28	/	N	0.794610274592919	FALSE	ibdmdb	10.1038/s41586-019-1237-9	M2048C8
SRS2440459	PRJNA398089	SRS2440459	M2039	American	Female	40	40.6	N	0.7708110215334498	FALSE	ibdmdb	10.1038/s41586-019-1237-9	M2039C17
SRS2440458	PRJNA398089	SRS2440458	H4007	American	Female	15	20.4	CD	0.7390270919301516	FALSE	ibdmdb	10.1038/s41586-019-1237-9	H4007C20
SRS2440457	PRJNA398089	SRS2440457	C3027	American	Female	36	/	CD	0.8211133063242366	FALSE	ibdmdb	10.1038/s41586-019-1237-9	C3027C7
SRS2440461	PRJNA398089	SRS2440461	M2042	American	Male	44	24.5	N	0.8350668651997138	FALSE	ibdmdb	10.1038/s41586-019-1237-9	M2042C16
SRS2440456	PRJNA398089	SRS2440456	H4020	American	Male	13	27.7	CD	0.8275190678656834	FALSE	ibdmdb	10.1038/s41586-019-1237-9	H4020C12
SRS2440455	PRJNA398089	SRS2440455	H4010	American	Male	13	22	UC	0.7520385970698511	FALSE	ibdmdb	10.1038/s41586-019-1237-9	H4010C18
SRS2440454	PRJNA398089	SRS2440454	C3010	American	Female	51	50.2	CD	0.7392359679701277	FALSE	ibdmdb	10.1038/s41586-019-1237-9	C3010C17
SRS2440453	PRJNA398089	SRS2440453	P6009	American	Male	16	22.1	CD	0.7358301170229646	FALSE	ibdmdb	10.1038/s41586-019-1237-9	P6009C11
SRS2440837	PRJNA398089	SRS2440837	P6013	American	Male	6	13.5	UC	0.7962357289701494	FALSE	ibdmdb	10.1038/s41586-019-1237-9	P6013C9
SRS2440835	PRJNA398089	SRS2440835	P6024	American	Male	16	28.4	CD	0.997977480641938	TRUE	ibdmdb	10.1038/s41586-019-1237-9	P6024C4
SRS2440839	PRJNA398089	SRS2440839	E5009	American	Female	17	17.6	CD	0.7796428606045932	FALSE	ibdmdb	10.1038/s41586-019-1237-9	E5009C20
SRS2440832	PRJNA398089	SRS2440832	C3013	American	Female	26	22.2	UC	0.9159522848164324	TRUE	ibdmdb	10.1038/s41586-019-1237-9	C3013C18
SRS2440838	PRJNA398089	SRS2440838	P6017	American	Male	11	/	N	0.8322018786275784	FALSE	ibdmdb	10.1038/s41586-019-1237-9	P6017C6
SRS2440833	PRJNA398089	SRS2440833	C3028	American	Male	33	/	CD	0.7626900809771815	FALSE	ibdmdb	10.1038/s41586-019-1237-9	C3028C8
SRS2440834	PRJNA398089	SRS2440834	P6025	American	Male	17	19.6	UC	0.7801780845051443	FALSE	ibdmdb	10.1038/s41586-019-1237-9	P6025C3
SRS2440836	PRJNA398089	SRS2440836	M2061	American	Male	56	26.3	N	0.9125601778919468	TRUE	ibdmdb	10.1038/s41586-019-1237-9	M2061C21
SRS2440831	PRJNA398089	SRS2440831	P6035	American	Male	16	/	UC	0.8342119434260469	FALSE	ibdmdb	10.1038/s41586-019-1237-9	P6035C5
SRS2440829	PRJNA398089	SRS2440829	H4031	American	Male	12	/	CD	0.7233453463215082	FALSE	ibdmdb	10.1038/s41586-019-1237-9	H4031C20
SRS2440830	PRJNA398089	SRS2440830	P6018	American	Female	17	20.9	N	0.9587701251344706	TRUE	ibdmdb	10.1038/s41586-019-1237-9	P6018C21
SRS2440826	PRJNA398089	SRS2440826	H4038	American	Male	15	17.3	CD	0.7641459545907077	FALSE	ibdmdb	10.1038/s41586-019-1237-9	H4038C13
SRS2440828	PRJNA398089	SRS2440828	M2072	American	Male	51	28.7	N	0.828245421470226	FALSE	ibdmdb	10.1038/s41586-019-1237-9	M2072C18
SRS2440824	PRJNA398089	SRS2440824	H4044	American	Male	16	22.3	UC	0.7465616953364476	FALSE	ibdmdb	10.1038/s41586-019-1237-9	H4044C6
SRS2440825	PRJNA398089	SRS2440825	P6038	American	Female	16	/	UC	0.7901110421615327	FALSE	ibdmdb	10.1038/s41586-019-1237-9	P6038C2
SRS2440827	PRJNA398089	SRS2440827	C3021	American	Female	38	25.6	CD	0.7986472192064384	FALSE	ibdmdb	10.1038/s41586-019-1237-9	C3021C3
SRS2440822	PRJNA398089	SRS2440822	E5013	American	Female	15	22.4	CD	0.898887118353843	TRUE	ibdmdb	10.1038/s41586-019-1237-9	E5013C9
SRS2440823	PRJNA398089	SRS2440823	P6037	American	Male	15	/	CD	0.7461429461519413	FALSE	ibdmdb	10.1038/s41586-019-1237-9	P6037C2
SRS2440821	PRJNA398089	SRS2440821	C3010	American	Female	51	50.2	CD	0.7239831550295395	FALSE	ibdmdb	10.1038/s41586-019-1237-9	C3010C18
SRS2440818	PRJNA398089	SRS2440818	H4023	American	Male	16	18.8	N	0.7486760930603814	FALSE	ibdmdb	10.1038/s41586-019-1237-9	H4023C10
SRS2440817	PRJNA398089	SRS2440817	H4015	American	Male	15	19.2	CD	0.915736433210699	TRUE	ibdmdb	10.1038/s41586-019-1237-9	H4015C17
SRS2440814	PRJNA398089	SRS2440814	M2042	American	Male	44	24.5	N	0.8544086296060446	FALSE	ibdmdb	10.1038/s41586-019-1237-9	M2042C17
SRS2440820	PRJNA398089	SRS2440820	M2061	American	Male	56	26.3	N	0.8264753979859526	FALSE	ibdmdb	10.1038/s41586-019-1237-9	M2061C6
SRS2440813	PRJNA398089	SRS2440813	C3016	American	Female	32	24.7	CD	0.8047357418301693	FALSE	ibdmdb	10.1038/s41586-019-1237-9	C3016C13
SRS2440819	PRJNA398089	SRS2440819	C3017	American	Male	45	24.2	CD	0.7545278206858113	FALSE	ibdmdb	10.1038/s41586-019-1237-9	C3017C13
SRS2440815	PRJNA398089	SRS2440815	M2034	American	Female	22	31.2	CD	0.9600364613468528	TRUE	ibdmdb	10.1038/s41586-019-1237-9	M2034C20
SRS2440816	PRJNA398089	SRS2440816	H4017	American	Female	16	28.6	CD	0.8339609196162686	FALSE	ibdmdb	10.1038/s41586-019-1237-9	H4017C14
SRS2440811	PRJNA398089	SRS2440811	C3006	American	Male	32	20.1	UC	0.7223069271827484	FALSE	ibdmdb	10.1038/s41586-019-1237-9	C3006C18
SRS2440810	PRJNA398089	SRS2440810	H4019	American	Female	11	16.9	UC	0.7940142483248191	FALSE	ibdmdb	10.1038/s41586-019-1237-9	H4019C9
SRS2440808	PRJNA398089	SRS2440808	M2077	American	Female	32	/	N	0.7766887797692607	FALSE	ibdmdb	10.1038/s41586-019-1237-9	M2077C16
SRS2440812	PRJNA398089	SRS2440812	C3030	American	Male	44	21.2	CD	0.966258372416823	TRUE	ibdmdb	10.1038/s41586-019-1237-9	C3030C5
SRS2440809	PRJNA398089	SRS2440809	H4043	American	Female	14	22	CD	0.7387015064392615	FALSE	ibdmdb	10.1038/s41586-019-1237-9	H4043C16
SRS2440807	PRJNA398089	SRS2440807	H4045	American	Female	14	33.8	N	0.8445772459853365	FALSE	ibdmdb	10.1038/s41586-019-1237-9	H4045C14
SRS2440806	PRJNA398089	SRS2440806	M2077	American	Female	32	/	N	0.7955026902794505	FALSE	ibdmdb	10.1038/s41586-019-1237-9	M2077C15
SRS2440805	PRJNA398089	SRS2440805	H4040	American	Female	17	18.6	UC	0.7869986647762248	FALSE	ibdmdb	10.1038/s41586-019-1237-9	H4040C20
SRS2440803	PRJNA398089	SRS2440803	M2075	American	Male	61	27.2	N	0.8170835655355514	FALSE	ibdmdb	10.1038/s41586-019-1237-9	M2075C19
SRS2440802	PRJNA398089	SRS2440802	M2103	American	Female	35	/	UC	0.8081562615116226	FALSE	ibdmdb	10.1038/s41586-019-1237-9	M2103C8
SRS2440801	PRJNA398089	SRS2440801	M2085	American	Male	23	/	CD	0.8125235799517948	FALSE	ibdmdb	10.1038/s41586-019-1237-9	M2085C13
SRS2440804	PRJNA398089	SRS2440804	M2079	American	Male	29	/	N	0.7243545901696999	FALSE	ibdmdb	10.1038/s41586-019-1237-9	M2079C17
SRS2440800	PRJNA398089	SRS2440800	P6038	American	Female	16	/	UC	0.7446483180919131	FALSE	ibdmdb	10.1038/s41586-019-1237-9	P6038C10
SRS2440799	PRJNA398089	SRS2440799	C3032	American	Female	42	21.7	UC	0.7501533766927628	FALSE	ibdmdb	10.1038/s41586-019-1237-9	C3032C18
SRS2440796	PRJNA398089	SRS2440796	P6025	American	Male	17	19.6	UC	0.79143700938717	FALSE	ibdmdb	10.1038/s41586-019-1237-9	P6025C16
SRS2440795	PRJNA398089	SRS2440795	H4043	American	Female	14	22	CD	0.7609616969803924	FALSE	ibdmdb	10.1038/s41586-019-1237-9	H4043C13
SRS2440794	PRJNA398089	SRS2440794	H4043	American	Female	14	22	CD	0.7472115525362119	FALSE	ibdmdb	10.1038/s41586-019-1237-9	H4043C20
SRS2440793	PRJNA398089	SRS2440793	H4038	American	Male	15	17.3	CD	0.7802126332789349	FALSE	ibdmdb	10.1038/s41586-019-1237-9	H4038C18
SRS2440797	PRJNA398089	SRS2440797	P6033	American	Male	15	16.4	CD	0.7694394638972137	FALSE	ibdmdb	10.1038/s41586-019-1237-9	P6033C12
SRS2440792	PRJNA398089	SRS2440792	C3032	American	Female	42	21.7	UC	0.7748850836193795	FALSE	ibdmdb	10.1038/s41586-019-1237-9	C3032C19
SRS2440791	PRJNA398089	SRS2440791	M2097	American	Male	21	/	N	0.8077975971994811	FALSE	ibdmdb	10.1038/s41586-019-1237-9	M2097C16
SRS2440788	PRJNA398089	SRS2440788	H4001	American	Male	14	16.6	CD	0.8807561507558267	TRUE	ibdmdb	10.1038/s41586-019-1237-9	H4001C11
SRS2440790	PRJNA398089	SRS2440790	M2041	American	Male	55	22.7	N	0.7774445382624364	FALSE	ibdmdb	10.1038/s41586-019-1237-9	M2041C16
SRS2440787	PRJNA398089	SRS2440787	M2042	American	Male	44	24.5	N	0.8179603561092721	FALSE	ibdmdb	10.1038/s41586-019-1237-9	M2042C19
SRS2440786	PRJNA398089	SRS2440786	M2069	American	Female	29	19.1	UC	0.9726074692262388	TRUE	ibdmdb	10.1038/s41586-019-1237-9	M2069C1
SRS2440789	PRJNA398089	SRS2440789	P6012	American	Female	16	21.1	UC	0.7850650784811352	FALSE	ibdmdb	10.1038/s41586-019-1237-9	P6012C8
SRS2440785	PRJNA398089	SRS2440785	M2039	American	Female	40	40.6	N	0.735871959639	FALSE	ibdmdb	10.1038/s41586-019-1237-9	M2039C19
SRS2440783	PRJNA398089	SRS2440783	C3029	American	Male	32	/	UC	0.8824610233067453	TRUE	ibdmdb	10.1038/s41586-019-1237-9	C3029C6
SRS2440782	PRJNA398089	SRS2440782	C3030	American	Male	44	21.2	CD	0.9650307239276216	TRUE	ibdmdb	10.1038/s41586-019-1237-9	C3030C6
SRS2440781	PRJNA398089	SRS2440781	C3028	American	Male	33	/	CD	0.7266893592209506	FALSE	ibdmdb	10.1038/s41586-019-1237-9	C3028C7
SRS2440780	PRJNA398089	SRS2440780	H4035	American	Male	16	31	UC	0.7867073613553853	FALSE	ibdmdb	10.1038/s41586-019-1237-9	H4035C14
SRS2440777	PRJNA398089	SRS2440777	M2085	American	Male	23	/	CD	0.8254351818873792	FALSE	ibdmdb	10.1038/s41586-019-1237-9	M2085C4
SRS2440778	PRJNA398089	SRS2440778	H4024	American	Male	11	15.4	N	0.7470371329502112	FALSE	ibdmdb	10.1038/s41586-019-1237-9	H4024C24
SRS2440779	PRJNA398089	SRS2440779	H4027	American	Male	15	14.9	UC	0.7480883188722817	FALSE	ibdmdb	10.1038/s41586-019-1237-9	H4027C6
SRS2440776	PRJNA398089	SRS2440776	P6010	American	Male	10	19	CD	0.7322362945452042	FALSE	ibdmdb	10.1038/s41586-019-1237-9	P6010C22
SRS2440774	PRJNA398089	SRS2440774	H4043	American	Female	14	22	CD	0.8049964476379498	FALSE	ibdmdb	10.1038/s41586-019-1237-9	H4043C2
SRS2440773	PRJNA398089	SRS2440773	P6014	American	Male	15	23.8	N	0.7142769562034129	FALSE	ibdmdb	10.1038/s41586-019-1237-9	P6014C16
SRS2440775	PRJNA398089	SRS2440775	M2083	American	Male	25	/	UC	0.8581964476477394	FALSE	ibdmdb	10.1038/s41586-019-1237-9	M2083C4
SRS2440771	PRJNA398089	SRS2440771	P6028	American	Male	9	15.9	CD	0.9993777419539556	TRUE	ibdmdb	10.1038/s41586-019-1237-9	P6028C10
SRS2440770	PRJNA398089	SRS2440770	C3008	American	Female	53	21.7	CD	0.878498319066365	TRUE	ibdmdb	10.1038/s41586-019-1237-9	C3008C18
SRS2440772	PRJNA398089	SRS2440772	M2072	American	Male	51	28.7	N	0.8387081719104282	FALSE	ibdmdb	10.1038/s41586-019-1237-9	M2072C15
SRS2440768	PRJNA398089	SRS2440768	M2042	American	Male	44	24.5	N	0.7982370465041199	FALSE	ibdmdb	10.1038/s41586-019-1237-9	M2042C14
SRS2440767	PRJNA398089	SRS2440767	H4028	American	Female	13	15.9	CD	0.8433420196026665	FALSE	ibdmdb	10.1038/s41586-019-1237-9	H4028C3
SRS2440766	PRJNA398089	SRS2440766	H4023	American	Male	16	18.8	N	0.7712487017892695	FALSE	ibdmdb	10.1038/s41586-019-1237-9	H4023C8
SRS2440764	PRJNA398089	SRS2440764	C3017	American	Male	45	24.2	CD	0.7303204976022568	FALSE	ibdmdb	10.1038/s41586-019-1237-9	C3017C11
SRS2440762	PRJNA398089	SRS2440762	C3006	American	Male	32	20.1	UC	0.7549343367061786	FALSE	ibdmdb	10.1038/s41586-019-1237-9	C3006C20
SRS2440760	PRJNA398089	SRS2440760	C3015	American	Female	50	22.4	UC	0.8210110190635125	FALSE	ibdmdb	10.1038/s41586-019-1237-9	C3015C11
SRS2440763	PRJNA398089	SRS2440763	H4016	American	Female	10	13.5	N	0.8011020744802106	FALSE	ibdmdb	10.1038/s41586-019-1237-9	H4016C13
SRS2440761	PRJNA398089	SRS2440761	C3011	American	Female	37	41.5	UC	0.7996902435514771	FALSE	ibdmdb	10.1038/s41586-019-1237-9	C3011C14
SRS2440758	PRJNA398089	SRS2440758	M2042	American	Male	44	24.5	N	0.8301957519540969	FALSE	ibdmdb	10.1038/s41586-019-1237-9	M2042C11
SRS2440759	PRJNA398089	SRS2440759	H4007	American	Female	15	20.4	CD	0.7495530429510859	FALSE	ibdmdb	10.1038/s41586-019-1237-9	H4007C14
SRS2440757	PRJNA398089	SRS2440757	H4007	American	Female	15	20.4	CD	0.7390403014421593	FALSE	ibdmdb	10.1038/s41586-019-1237-9	H4007C13
SRS2440755	PRJNA398089	SRS2440755	H4019	American	Female	11	16.9	UC	0.8979409177408127	TRUE	ibdmdb	10.1038/s41586-019-1237-9	H4019C6
SRS2440752	PRJNA398089	SRS2440752	M2048	American	Male	28	/	N	0.7578659198205273	FALSE	ibdmdb	10.1038/s41586-019-1237-9	M2048C3
SRS2440754	PRJNA398089	SRS2440754	C3015	American	Female	50	22.4	UC	0.8200211235966145	FALSE	ibdmdb	10.1038/s41586-019-1237-9	C3015C6
SRS2440756	PRJNA398089	SRS2440756	E5001	American	Female	8	/	CD	0.7818026894363638	FALSE	ibdmdb	10.1038/s41586-019-1237-9	E5001C19
SRS2440753	PRJNA398089	SRS2440753	C3009	American	Male	56	/	CD	0.9950193049969314	TRUE	ibdmdb	10.1038/s41586-019-1237-9	C3009C12
SRS2440750	PRJNA398089	SRS2440750	E5004	American	Female	7	16.3	UC	0.7191283121168882	FALSE	ibdmdb	10.1038/s41586-019-1237-9	E5004C17
SRS2440748	PRJNA398089	SRS2440748	C3021	American	Female	38	25.6	CD	0.8018500927569798	FALSE	ibdmdb	10.1038/s41586-019-1237-9	C3021C2
SRS2440749	PRJNA398089	SRS2440749	H4038	American	Male	15	17.3	CD	0.7805093777893228	FALSE	ibdmdb	10.1038/s41586-019-1237-9	H4038C24
SRS2440747	PRJNA398089	SRS2440747	M2085	American	Male	23	/	CD	0.8134648247428875	FALSE	ibdmdb	10.1038/s41586-019-1237-9	M2085C17
SRS2440746	PRJNA398089	SRS2440746	H4042	American	Male	15	30.7	UC	0.8712185229388499	FALSE	ibdmdb	10.1038/s41586-019-1237-9	H4042C18
SRS2440745	PRJNA398089	SRS2440745	M2084	American	Female	23	21.6	N	0.7550915052232925	FALSE	ibdmdb	10.1038/s41586-019-1237-9	M2084C19
SRS2440751	PRJNA398089	SRS2440751	P6038	American	Female	16	/	UC	0.7414820126214481	FALSE	ibdmdb	10.1038/s41586-019-1237-9	P6038C13
SRS2440741	PRJNA398089	SRS2440741	M2097	American	Male	21	/	N	0.7042228055042627	FALSE	ibdmdb	10.1038/s41586-019-1237-9	M2097C12
SRS2440743	PRJNA398089	SRS2440743	M2083	American	Male	25	/	UC	0.8555975481925706	FALSE	ibdmdb	10.1038/s41586-019-1237-9	M2083C15
SRS2440744	PRJNA398089	SRS2440744	P6037	American	Male	15	/	CD	0.748788198847556	FALSE	ibdmdb	10.1038/s41586-019-1237-9	P6037C12
SRS2440739	PRJNA398089	SRS2440739	H4040	American	Female	17	18.6	UC	0.8494481334317555	FALSE	ibdmdb	10.1038/s41586-019-1237-9	H4040C23
SRS2440740	PRJNA398089	SRS2440740	M2061	American	Male	56	26.3	N	0.9304448284056772	TRUE	ibdmdb	10.1038/s41586-019-1237-9	M2061C23
SRS2440738	PRJNA398089	SRS2440738	P6018	American	Female	17	20.9	N	0.9499150113736046	TRUE	ibdmdb	10.1038/s41586-019-1237-9	P6018C24
SRS2440737	PRJNA398089	SRS2440737	P6016	American	Male	16	14.7	CD	0.7983254879893069	FALSE	ibdmdb	10.1038/s41586-019-1237-9	P6016C23
SRS2440742	PRJNA398089	SRS2440742	H4042	American	Male	15	30.7	UC	0.80567633668228	FALSE	ibdmdb	10.1038/s41586-019-1237-9	H4042C20
SRS2440734	PRJNA398089	SRS2440734	P6037	American	Male	15	/	CD	0.7565549420811025	FALSE	ibdmdb	10.1038/s41586-019-1237-9	P6037C4
SRS2440732	PRJNA398089	SRS2440732	H4039	American	Female	12	16.9	CD	0.9136569007176568	TRUE	ibdmdb	10.1038/s41586-019-1237-9	H4039C15
SRS2440735	PRJNA398089	SRS2440735	P6033	American	Male	15	16.4	CD	0.7878647780596819	FALSE	ibdmdb	10.1038/s41586-019-1237-9	P6033C13
SRS2440736	PRJNA398089	SRS2440736	M2085	American	Male	23	/	CD	0.8608440751204592	FALSE	ibdmdb	10.1038/s41586-019-1237-9	M2085C10
SRS2440733	PRJNA398089	SRS2440733	M2083	American	Male	25	/	UC	0.8449309247383296	FALSE	ibdmdb	10.1038/s41586-019-1237-9	M2083C9
SRS2440730	PRJNA398089	SRS2440730	P6038	American	Female	16	/	UC	0.7529701553691631	FALSE	ibdmdb	10.1038/s41586-019-1237-9	P6038C4
SRS2440729	PRJNA398089	SRS2440729	M2084	American	Female	23	21.6	N	0.7478714641289227	FALSE	ibdmdb	10.1038/s41586-019-1237-9	M2084C9
SRS2440731	PRJNA398089	SRS2440731	H4035	American	Male	16	31	UC	0.7683967464990048	FALSE	ibdmdb	10.1038/s41586-019-1237-9	H4035C19
SRS2440728	PRJNA398089	SRS2440728	C3015	American	Female	50	22.4	UC	0.8078373225242926	FALSE	ibdmdb	10.1038/s41586-019-1237-9	C3015C9
SRS2440726	PRJNA398089	SRS2440726	C3023	American	Male	60	28	CD	0.8494963259285918	FALSE	ibdmdb	10.1038/s41586-019-1237-9	C3023C5
SRS2440727	PRJNA398089	SRS2440727	C3002	American	Female	76	/	CD	0.843639966432277	FALSE	ibdmdb	10.1038/s41586-019-1237-9	C3002C20
SRS2440724	PRJNA398089	SRS2440724	C3028	American	Male	33	/	CD	0.7362104724681472	FALSE	ibdmdb	10.1038/s41586-019-1237-9	C3028C2
SRS2440721	PRJNA398089	SRS2440721	M2041	American	Male	55	22.7	N	0.8357704963698847	FALSE	ibdmdb	10.1038/s41586-019-1237-9	M2041C5
SRS2440725	PRJNA398089	SRS2440725	H4015	American	Male	15	19.2	CD	0.9352576594279044	TRUE	ibdmdb	10.1038/s41586-019-1237-9	H4015C13
SRS2440723	PRJNA398089	SRS2440723	C3027	American	Female	36	/	CD	0.96541415260286	TRUE	ibdmdb	10.1038/s41586-019-1237-9	C3027C4
SRS2440722	PRJNA398089	SRS2440722	C3012	American	Female	37	46.7	CD	0.7342402216323256	FALSE	ibdmdb	10.1038/s41586-019-1237-9	C3012C5
SRS2440720	PRJNA398089	SRS2440720	C3002	American	Female	76	/	CD	0.8536852519633484	FALSE	ibdmdb	10.1038/s41586-019-1237-9	C3002C13
SRS2440719	PRJNA398089	SRS2440719	H4018	American	Female	13	25.2	N	0.827729206060242	FALSE	ibdmdb	10.1038/s41586-019-1237-9	H4018C3
SRS2440718	PRJNA398089	SRS2440718	H4015	American	Male	15	19.2	CD	0.7805579419820259	FALSE	ibdmdb	10.1038/s41586-019-1237-9	H4015C6
SRS2440717	PRJNA398089	SRS2440717	E5004	American	Female	7	16.3	UC	0.7209573067361382	FALSE	ibdmdb	10.1038/s41586-019-1237-9	E5004C13
SRS2440715	PRJNA398089	SRS2440715	E5009	American	Female	17	17.6	CD	0.761130805388799	FALSE	ibdmdb	10.1038/s41586-019-1237-9	E5009C6
SRS2440712	PRJNA398089	SRS2440712	H4016	American	Female	10	13.5	N	0.749999680786992	FALSE	ibdmdb	10.1038/s41586-019-1237-9	H4016C3
SRS2440711	PRJNA398089	SRS2440711	M2042	American	Male	44	24.5	N	0.79633001329065	FALSE	ibdmdb	10.1038/s41586-019-1237-9	M2042C7
SRS2440716	PRJNA398089	SRS2440716	H4014	American	Female	10	19.6	CD	0.7738325765893629	FALSE	ibdmdb	10.1038/s41586-019-1237-9	H4014C6
SRS2440714	PRJNA398089	SRS2440714	M2084	American	Female	23	21.6	N	0.7568546201559209	FALSE	ibdmdb	10.1038/s41586-019-1237-9	M2084C8
SRS2440713	PRJNA398089	SRS2440713	M2097	American	Male	21	/	N	0.7282276205679789	FALSE	ibdmdb	10.1038/s41586-019-1237-9	M2097C1
SRS2440710	PRJNA398089	SRS2440710	M2079	American	Male	29	/	N	0.7145033642168461	FALSE	ibdmdb	10.1038/s41586-019-1237-9	M2079C9
SRS2440709	PRJNA398089	SRS2440709	P6016	American	Male	16	14.7	CD	0.7813065260834233	FALSE	ibdmdb	10.1038/s41586-019-1237-9	P6016C20
SRS2440704	PRJNA398089	SRS2440704	M2069	American	Female	29	19.1	UC	0.93433630066117	TRUE	ibdmdb	10.1038/s41586-019-1237-9	M2069C17
SRS2440707	PRJNA398089	SRS2440707	H4031	American	Male	12	/	CD	0.7444517214876443	FALSE	ibdmdb	10.1038/s41586-019-1237-9	H4031C19
SRS2440705	PRJNA398089	SRS2440705	M2064	American	Male	74	27.7	UC	0.8828718754042357	TRUE	ibdmdb	10.1038/s41586-019-1237-9	M2064C18
SRS2440708	PRJNA398089	SRS2440708	M2042	American	Male	44	24.5	N	0.8272326706412452	FALSE	ibdmdb	10.1038/s41586-019-1237-9	M2042C18
SRS2440706	PRJNA398089	SRS2440706	H4045	American	Female	14	33.8	N	0.8035687880777005	FALSE	ibdmdb	10.1038/s41586-019-1237-9	H4045C3
SRS2440703	PRJNA398089	SRS2440703	H4043	American	Female	14	22	CD	0.75352726374997	FALSE	ibdmdb	10.1038/s41586-019-1237-9	H4043C5
SRS2440701	PRJNA398089	SRS2440701	C3027	American	Female	36	/	CD	0.8154496620005046	FALSE	ibdmdb	10.1038/s41586-019-1237-9	C3027C8
SRS2440702	PRJNA398089	SRS2440702	H4028	American	Female	13	15.9	CD	0.8592298425385043	FALSE	ibdmdb	10.1038/s41586-019-1237-9	H4028C2
SRS2440696	PRJNA398089	SRS2440696	C3009	American	Male	56	/	CD	0.993839991451903	TRUE	ibdmdb	10.1038/s41586-019-1237-9	C3009C19
SRS2440700	PRJNA398089	SRS2440700	P6013	American	Male	6	13.5	UC	0.8017364599454501	FALSE	ibdmdb	10.1038/s41586-019-1237-9	P6013C6
SRS2440698	PRJNA398089	SRS2440698	H4008	American	Female	13	35.6	N	0.7530209155930099	FALSE	ibdmdb	10.1038/s41586-019-1237-9	H4008C20
SRS2440699	PRJNA398089	SRS2440699	C3004	American	Female	47	/	UC	0.7715147851320775	FALSE	ibdmdb	10.1038/s41586-019-1237-9	C3004C23
SRS2440697	PRJNA398089	SRS2440697	P6012	American	Female	16	21.1	UC	0.7854286646733908	FALSE	ibdmdb	10.1038/s41586-019-1237-9	P6012C7
SRS2440695	PRJNA398089	SRS2440695	C3030	American	Male	44	21.2	CD	0.9599370788067002	TRUE	ibdmdb	10.1038/s41586-019-1237-9	C3030C2
SRS2440694	PRJNA398089	SRS2440694	C3021	American	Female	38	25.6	CD	0.7805709728662061	FALSE	ibdmdb	10.1038/s41586-019-1237-9	C3021C9
SRS2440693	PRJNA398089	SRS2440693	C3008	American	Female	53	21.7	CD	0.8042507959652693	FALSE	ibdmdb	10.1038/s41586-019-1237-9	C3008C20
SRS2440687	PRJNA398089	SRS2440687	C3015	American	Female	50	22.4	UC	0.799374309821749	FALSE	ibdmdb	10.1038/s41586-019-1237-9	C3015C13
SRS2440685	PRJNA398089	SRS2440685	C3028	American	Male	33	/	CD	0.7507678124992603	FALSE	ibdmdb	10.1038/s41586-019-1237-9	C3028C6
SRS2440691	PRJNA398089	SRS2440691	M2028	American	Female	24	20.9	CD	0.7620306273850841	FALSE	ibdmdb	10.1038/s41586-019-1237-9	M2028C23
SRS2440686	PRJNA398089	SRS2440686	C3022	American	Male	69	/	N	0.7880213249348171	FALSE	ibdmdb	10.1038/s41586-019-1237-9	C3022C9
SRS2440692	PRJNA398089	SRS2440692	H4024	American	Male	11	15.4	N	0.777998010133957	FALSE	ibdmdb	10.1038/s41586-019-1237-9	H4024C10
SRS2440689	PRJNA398089	SRS2440689	P6005	American	Male	11	14.3	CD	0.7173117315163328	FALSE	ibdmdb	10.1038/s41586-019-1237-9	P6005C13
SRS2440690	PRJNA398089	SRS2440690	P6013	American	Male	6	13.5	UC	0.7833834537067027	FALSE	ibdmdb	10.1038/s41586-019-1237-9	P6013C4
SRS2440683	PRJNA398089	SRS2440683	P6012	American	Female	16	21.1	UC	0.7796326206972778	FALSE	ibdmdb	10.1038/s41586-019-1237-9	P6012C5
SRS2440682	PRJNA398089	SRS2440682	M2072	American	Male	51	28.7	N	0.7965799343611482	FALSE	ibdmdb	10.1038/s41586-019-1237-9	M2072C24
SRS2440684	PRJNA398089	SRS2440684	P6038	American	Female	16	/	UC	0.7308653031010112	FALSE	ibdmdb	10.1038/s41586-019-1237-9	P6038C7
SRS2440681	PRJNA398089	SRS2440681	H4013	American	Male	8	16.1	N	0.8371308716682281	FALSE	ibdmdb	10.1038/s41586-019-1237-9	H4013C13
SRS2440680	PRJNA398089	SRS2440680	M2097	American	Male	21	/	N	0.7373032301505983	FALSE	ibdmdb	10.1038/s41586-019-1237-9	M2097C5
SRS2440679	PRJNA398089	SRS2440679	H4035	American	Male	16	31	UC	0.8262613296246275	FALSE	ibdmdb	10.1038/s41586-019-1237-9	H4035C22
SRS2440678	PRJNA398089	SRS2440678	P6037	American	Male	15	/	CD	0.7548448116610359	FALSE	ibdmdb	10.1038/s41586-019-1237-9	P6037C6
SRS2440677	PRJNA398089	SRS2440677	M2097	American	Male	21	/	N	0.7584020376480545	FALSE	ibdmdb	10.1038/s41586-019-1237-9	M2097C4
SRS2440676	PRJNA398089	SRS2440676	H4045	American	Female	14	33.8	N	0.7831854023116173	FALSE	ibdmdb	10.1038/s41586-019-1237-9	H4045C9
SRS2440674	PRJNA398089	SRS2440674	H4039	American	Female	12	16.9	CD	0.9155782252162664	TRUE	ibdmdb	10.1038/s41586-019-1237-9	H4039C18
SRS2440672	PRJNA398089	SRS2440672	M2083	American	Male	25	/	UC	0.8466512608905807	FALSE	ibdmdb	10.1038/s41586-019-1237-9	M2083C11
SRS2440675	PRJNA398089	SRS2440675	M2064	American	Male	74	27.7	UC	0.8792194277589245	TRUE	ibdmdb	10.1038/s41586-019-1237-9	M2064C21
SRS2440671	PRJNA398089	SRS2440671	H4042	American	Male	15	30.7	UC	0.9416034324088676	TRUE	ibdmdb	10.1038/s41586-019-1237-9	H4042C3
SRS2440673	PRJNA398089	SRS2440673	H4040	American	Female	17	18.6	UC	0.7828449790816134	FALSE	ibdmdb	10.1038/s41586-019-1237-9	H4040C5
SRS2440669	PRJNA398089	SRS2440669	M2068	American	Female	19	21.3	CD	0.8018977049002977	FALSE	ibdmdb	10.1038/s41586-019-1237-9	M2068C14
SRS2440670	PRJNA398089	SRS2440670	M2047	American	Male	57	25.1	N	0.8472835077490258	FALSE	ibdmdb	10.1038/s41586-019-1237-9	M2047C22
SRS2440668	PRJNA398089	SRS2440668	P6017	American	Male	11	/	N	0.8617534242068747	FALSE	ibdmdb	10.1038/s41586-019-1237-9	P6017C13
SRS2440666	PRJNA398089	SRS2440666	M2069	American	Female	29	19.1	UC	0.900480044818967	TRUE	ibdmdb	10.1038/s41586-019-1237-9	M2069C14
SRS2440665	PRJNA398089	SRS2440665	M2084	American	Female	23	21.6	N	0.7237966570162967	FALSE	ibdmdb	10.1038/s41586-019-1237-9	M2084C5
SRS2440667	PRJNA398089	SRS2440667	P6018	American	Female	17	20.9	N	0.9440785278202748	TRUE	ibdmdb	10.1038/s41586-019-1237-9	P6018C17
SRS2440664	PRJNA398089	SRS2440664	M2061	American	Male	56	26.3	N	0.8395435857599076	FALSE	ibdmdb	10.1038/s41586-019-1237-9	M2061C18
SRS2440662	PRJNA398089	SRS2440662	H4039	American	Female	12	16.9	CD	0.9340484298928564	TRUE	ibdmdb	10.1038/s41586-019-1237-9	H4039C9
SRS2440661	PRJNA398089	SRS2440661	M2034	American	Female	22	31.2	CD	0.9417134118174328	TRUE	ibdmdb	10.1038/s41586-019-1237-9	M2034C8
SRS2440660	PRJNA398089	SRS2440660	H4013	American	Male	8	16.1	N	0.8261827049091777	FALSE	ibdmdb	10.1038/s41586-019-1237-9	H4013C6
SRS2440659	PRJNA398089	SRS2440659	P6025	American	Male	17	19.6	UC	0.7683347338785741	FALSE	ibdmdb	10.1038/s41586-019-1237-9	P6025C11
SRS2440657	PRJNA398089	SRS2440657	H4027	American	Male	15	14.9	UC	0.7465728175523677	FALSE	ibdmdb	10.1038/s41586-019-1237-9	H4027C18
SRS2440656	PRJNA398089	SRS2440656	P6013	American	Male	6	13.5	UC	0.8160066946720158	FALSE	ibdmdb	10.1038/s41586-019-1237-9	P6013C19
SRS2440663	PRJNA398089	SRS2440663	C3032	American	Female	42	21.7	UC	0.7999716819196075	FALSE	ibdmdb	10.1038/s41586-019-1237-9	C3032C9
SRS2440658	PRJNA398089	SRS2440658	H4038	American	Male	15	17.3	CD	0.7936935806286936	FALSE	ibdmdb	10.1038/s41586-019-1237-9	H4038C9
SRS2440655	PRJNA398089	SRS2440655	C3029	American	Male	32	/	UC	0.8868845237602906	TRUE	ibdmdb	10.1038/s41586-019-1237-9	C3029C18
SRS2440654	PRJNA398089	SRS2440654	M2060	American	Female	62	20.2	N	0.8325449846788087	FALSE	ibdmdb	10.1038/s41586-019-1237-9	M2060C20
SRS2440653	PRJNA398089	SRS2440653	H4027	American	Male	15	14.9	UC	0.7815277788660681	FALSE	ibdmdb	10.1038/s41586-019-1237-9	H4027C19
SRS2440649	PRJNA398089	SRS2440649	C3008	American	Female	53	21.7	CD	0.8814260031397777	TRUE	ibdmdb	10.1038/s41586-019-1237-9	C3008C6
SRS2440650	PRJNA398089	SRS2440650	M2042	American	Male	44	24.5	N	0.8047169274007485	FALSE	ibdmdb	10.1038/s41586-019-1237-9	M2042C4
SRS2440651	PRJNA398089	SRS2440651	P6035	American	Male	16	/	UC	0.8279204502119735	FALSE	ibdmdb	10.1038/s41586-019-1237-9	P6035C6
SRS2440648	PRJNA398089	SRS2440648	M2047	American	Male	57	25.1	N	0.8025043024991246	FALSE	ibdmdb	10.1038/s41586-019-1237-9	M2047C5
SRS2440644	PRJNA398089	SRS2440644	H4016	American	Female	10	13.5	N	0.7872104600280254	FALSE	ibdmdb	10.1038/s41586-019-1237-9	H4016C14
SRS2440647	PRJNA398089	SRS2440647	C3022	American	Male	69	/	N	0.8183529401927779	FALSE	ibdmdb	10.1038/s41586-019-1237-9	C3022C7
SRS2440646	PRJNA398089	SRS2440646	P6012	American	Female	16	21.1	UC	0.7978639649137761	FALSE	ibdmdb	10.1038/s41586-019-1237-9	P6012C6
SRS2440643	PRJNA398089	SRS2440643	H4007	American	Female	15	20.4	CD	0.7638792428723133	FALSE	ibdmdb	10.1038/s41586-019-1237-9	H4007C19
SRS2440952	PRJNA398089	SRS2440952	H4023	American	Male	16	18.8	N	0.8408951800418486	FALSE	ibdmdb	10.1038/s41586-019-1237-9	H4023C12
SRS2440951	PRJNA398089	SRS2440951	C3022	American	Male	69	/	N	0.7972399344904941	FALSE	ibdmdb	10.1038/s41586-019-1237-9	C3022C10
SRS2440950	PRJNA398089	SRS2440950	H4015	American	Male	15	19.2	CD	0.9037405033788124	TRUE	ibdmdb	10.1038/s41586-019-1237-9	H4015C19
SRS2440949	PRJNA398089	SRS2440949	C3001	American	Female	43	/	CD	0.8964640522717117	TRUE	ibdmdb	10.1038/s41586-019-1237-9	C3001C13
SRS2440946	PRJNA398089	SRS2440946	H4001	American	Male	14	16.6	CD	0.8965144941303544	TRUE	ibdmdb	10.1038/s41586-019-1237-9	H4001C13
SRS2440945	PRJNA398089	SRS2440945	H4007	American	Female	15	20.4	CD	0.7267725818787883	FALSE	ibdmdb	10.1038/s41586-019-1237-9	H4007C5
SRS2440948	PRJNA398089	SRS2440948	E5001	American	Female	8	/	CD	0.7803784286293974	FALSE	ibdmdb	10.1038/s41586-019-1237-9	E5001C11
SRS2440947	PRJNA398089	SRS2440947	C3010	American	Female	51	50.2	CD	0.7240380355814369	FALSE	ibdmdb	10.1038/s41586-019-1237-9	C3010C3
SRS2440943	PRJNA398089	SRS2440943	M2039	American	Female	40	40.6	N	0.7503500662611107	FALSE	ibdmdb	10.1038/s41586-019-1237-9	M2039C2
SRS2440942	PRJNA398089	SRS2440942	C3002	American	Female	76	/	CD	0.8455407074125566	FALSE	ibdmdb	10.1038/s41586-019-1237-9	C3002C8
SRS2440944	PRJNA398089	SRS2440944	H4004	American	Male	14	18.6	CD	0.8177207749226136	FALSE	ibdmdb	10.1038/s41586-019-1237-9	H4004C6
SRS2440941	PRJNA398089	SRS2440941	H4006	American	Male	8	26.6	CD	0.9026028307907464	TRUE	ibdmdb	10.1038/s41586-019-1237-9	H4006C8
SRS2440939	PRJNA398089	SRS2440939	H4013	American	Male	8	16.1	N	0.814460866995081	FALSE	ibdmdb	10.1038/s41586-019-1237-9	H4013C19
SRS2440938	PRJNA398089	SRS2440938	H4014	American	Female	10	19.6	CD	0.807209013326402	FALSE	ibdmdb	10.1038/s41586-019-1237-9	H4014C19
SRS2440937	PRJNA398089	SRS2440937	C3011	American	Female	37	41.5	UC	0.8493006581977796	FALSE	ibdmdb	10.1038/s41586-019-1237-9	C3011C19
SRS2440936	PRJNA398089	SRS2440936	P6024	American	Male	16	28.4	CD	0.996604623225841	TRUE	ibdmdb	10.1038/s41586-019-1237-9	P6024C3
SRS2440935	PRJNA398089	SRS2440935	H4019	American	Female	11	16.9	UC	0.8018519007679488	FALSE	ibdmdb	10.1038/s41586-019-1237-9	H4019C14
SRS2440934	PRJNA398089	SRS2440934	C3027	American	Female	36	/	CD	0.800756116013768	FALSE	ibdmdb	10.1038/s41586-019-1237-9	C3027C9
SRS2440931	PRJNA398089	SRS2440931	M2064	American	Male	74	27.7	UC	0.8229535322559751	FALSE	ibdmdb	10.1038/s41586-019-1237-9	M2064C4
SRS2440933	PRJNA398089	SRS2440933	P6014	American	Male	15	23.8	N	0.7704191699267494	FALSE	ibdmdb	10.1038/s41586-019-1237-9	P6014C6
SRS2440932	PRJNA398089	SRS2440932	C3017	American	Male	45	24.2	CD	0.7779056815306197	FALSE	ibdmdb	10.1038/s41586-019-1237-9	C3017C15
SRS2440930	PRJNA398089	SRS2440930	C3016	American	Female	32	24.7	CD	0.7624376955340935	FALSE	ibdmdb	10.1038/s41586-019-1237-9	C3016C15
SRS2440929	PRJNA398089	SRS2440929	M2028	American	Female	24	20.9	CD	0.765034456657581	FALSE	ibdmdb	10.1038/s41586-019-1237-9	M2028C24
SRS2440928	PRJNA398089	SRS2440928	H4035	American	Male	16	31	UC	0.7689233598398664	FALSE	ibdmdb	10.1038/s41586-019-1237-9	H4035C18
SRS2440927	PRJNA398089	SRS2440927	M2097	American	Male	21	/	N	0.7165279326246584	FALSE	ibdmdb	10.1038/s41586-019-1237-9	M2097C2
SRS2440922	PRJNA398089	SRS2440922	M2103	American	Female	35	/	UC	0.7923344505295669	FALSE	ibdmdb	10.1038/s41586-019-1237-9	M2103C2
SRS2440926	PRJNA398089	SRS2440926	M2079	American	Male	29	/	N	0.7091695403323842	FALSE	ibdmdb	10.1038/s41586-019-1237-9	M2079C11
SRS2440925	PRJNA398089	SRS2440925	M2068	American	Female	19	21.3	CD	0.7627940111523075	FALSE	ibdmdb	10.1038/s41586-019-1237-9	M2068C19
SRS2440923	PRJNA398089	SRS2440923	M2069	American	Female	29	19.1	UC	0.9399918732737476	TRUE	ibdmdb	10.1038/s41586-019-1237-9	M2069C18
SRS2440920	PRJNA398089	SRS2440920	M2072	American	Male	51	28.7	N	0.8110632979238249	FALSE	ibdmdb	10.1038/s41586-019-1237-9	M2072C19
SRS2440921	PRJNA398089	SRS2440921	M2085	American	Male	23	/	CD	0.8176028022973644	FALSE	ibdmdb	10.1038/s41586-019-1237-9	M2085C8
SRS2440924	PRJNA398089	SRS2440924	H4045	American	Female	14	33.8	N	0.8236091015892093	FALSE	ibdmdb	10.1038/s41586-019-1237-9	H4045C4
SRS2440919	PRJNA398089	SRS2440919	M2083	American	Male	25	/	UC	0.8549899953131822	FALSE	ibdmdb	10.1038/s41586-019-1237-9	M2083C7
SRS2440918	PRJNA398089	SRS2440918	C3029	American	Male	32	/	UC	0.9016304951456904	TRUE	ibdmdb	10.1038/s41586-019-1237-9	C3029C13
SRS2440914	PRJNA398089	SRS2440914	H4022	American	Female	9	18.9	N	0.7261683318566347	FALSE	ibdmdb	10.1038/s41586-019-1237-9	H4022C19
SRS2440917	PRJNA398089	SRS2440917	M2060	American	Female	62	20.2	N	0.8491032494576564	FALSE	ibdmdb	10.1038/s41586-019-1237-9	M2060C14
SRS2440916	PRJNA398089	SRS2440916	M2075	American	Male	61	27.2	N	0.7949957318181977	FALSE	ibdmdb	10.1038/s41586-019-1237-9	M2075C2
SRS2440913	PRJNA398089	SRS2440913	P6033	American	Male	15	16.4	CD	0.775493291445218	FALSE	ibdmdb	10.1038/s41586-019-1237-9	P6033C2
SRS2440915	PRJNA398089	SRS2440915	H4022	American	Female	9	18.9	N	0.7348721767369203	FALSE	ibdmdb	10.1038/s41586-019-1237-9	H4022C20
SRS2440912	PRJNA398089	SRS2440912	M2075	American	Male	61	27.2	N	0.7619301097688357	FALSE	ibdmdb	10.1038/s41586-019-1237-9	M2075C3
SRS2440911	PRJNA398089	SRS2440911	P6033	American	Male	15	16.4	CD	0.7967197731017558	FALSE	ibdmdb	10.1038/s41586-019-1237-9	P6033C3
SRS2440909	PRJNA398089	SRS2440909	P6018	American	Female	17	20.9	N	0.961590912286694	TRUE	ibdmdb	10.1038/s41586-019-1237-9	P6018C14
SRS2440907	PRJNA398089	SRS2440907	H4017	American	Female	16	28.6	CD	0.8390822210365765	FALSE	ibdmdb	10.1038/s41586-019-1237-9	H4017C11
SRS2440905	PRJNA398089	SRS2440905	C3023	American	Male	60	28	CD	0.8639736178733141	FALSE	ibdmdb	10.1038/s41586-019-1237-9	C3023C3
SRS2440903	PRJNA398089	SRS2440903	H4019	American	Female	11	16.9	UC	0.7969577361283644	FALSE	ibdmdb	10.1038/s41586-019-1237-9	H4019C8
SRS2440908	PRJNA398089	SRS2440908	M2028	American	Female	24	20.9	CD	0.7859438963365218	FALSE	ibdmdb	10.1038/s41586-019-1237-9	M2028C21
SRS2440902	PRJNA398089	SRS2440902	H4015	American	Male	15	19.2	CD	0.9190145182722446	TRUE	ibdmdb	10.1038/s41586-019-1237-9	H4015C15
SRS2440904	PRJNA398089	SRS2440904	H4024	American	Male	11	15.4	N	0.771644233621495	FALSE	ibdmdb	10.1038/s41586-019-1237-9	H4024C7
SRS2440906	PRJNA398089	SRS2440906	H4020	American	Male	13	27.7	CD	0.8386935938855532	FALSE	ibdmdb	10.1038/s41586-019-1237-9	H4020C10
SRS2440899	PRJNA398089	SRS2440899	M2028	American	Female	24	20.9	CD	0.8106071188732649	FALSE	ibdmdb	10.1038/s41586-019-1237-9	M2028C17
SRS2440897	PRJNA398089	SRS2440897	H4024	American	Male	11	15.4	N	0.7798701019364899	FALSE	ibdmdb	10.1038/s41586-019-1237-9	H4024C3
SRS2440898	PRJNA398089	SRS2440898	C3008	American	Female	53	21.7	CD	0.8731625333938422	FALSE	ibdmdb	10.1038/s41586-019-1237-9	C3008C13
SRS2440896	PRJNA398089	SRS2440896	H4006	American	Male	8	26.6	CD	0.9006856146948297	TRUE	ibdmdb	10.1038/s41586-019-1237-9	H4006C15
SRS2440895	PRJNA398089	SRS2440895	M2047	American	Male	57	25.1	N	0.7872326480791055	FALSE	ibdmdb	10.1038/s41586-019-1237-9	M2047C1
SRS2440900	PRJNA398089	SRS2440900	C3002	American	Female	76	/	CD	0.8439759113929567	FALSE	ibdmdb	10.1038/s41586-019-1237-9	C3002C18
SRS2440893	PRJNA398089	SRS2440893	M2034	American	Female	22	31.2	CD	0.9306921362317084	TRUE	ibdmdb	10.1038/s41586-019-1237-9	M2034C13
SRS2440894	PRJNA398089	SRS2440894	P6005	American	Male	11	14.3	CD	0.7211971729589017	FALSE	ibdmdb	10.1038/s41586-019-1237-9	P6005C6
SRS2440892	PRJNA398089	SRS2440892	H4022	American	Female	9	18.9	N	0.7455095518618223	FALSE	ibdmdb	10.1038/s41586-019-1237-9	H4022C9
SRS2440889	PRJNA398089	SRS2440889	H4004	American	Male	14	18.6	CD	0.9168123043634018	TRUE	ibdmdb	10.1038/s41586-019-1237-9	H4004C4
SRS2440891	PRJNA398089	SRS2440891	C3029	American	Male	32	/	UC	0.8856904402622625	TRUE	ibdmdb	10.1038/s41586-019-1237-9	C3029C4
SRS2440885	PRJNA398089	SRS2440885	M2097	American	Male	21	/	N	0.781271824882398	FALSE	ibdmdb	10.1038/s41586-019-1237-9	M2097C17
SRS2440887	PRJNA398089	SRS2440887	C3008	American	Female	53	21.7	CD	0.8807765526580625	TRUE	ibdmdb	10.1038/s41586-019-1237-9	C3008C14
SRS2440886	PRJNA398089	SRS2440886	H4019	American	Female	11	16.9	UC	0.7560294058256616	FALSE	ibdmdb	10.1038/s41586-019-1237-9	H4019C7
SRS2440883	PRJNA398089	SRS2440883	H4017	American	Female	16	28.6	CD	0.8685906239417739	FALSE	ibdmdb	10.1038/s41586-019-1237-9	H4017C2
SRS2440881	PRJNA398089	SRS2440881	P6035	American	Male	16	/	UC	0.847930231356565	FALSE	ibdmdb	10.1038/s41586-019-1237-9	P6035C4
SRS2440884	PRJNA398089	SRS2440884	H4020	American	Male	13	27.7	CD	0.8792990969663869	TRUE	ibdmdb	10.1038/s41586-019-1237-9	H4020C1
SRS2440880	PRJNA398089	SRS2440880	M2069	American	Female	29	19.1	UC	0.9487565636995676	TRUE	ibdmdb	10.1038/s41586-019-1237-9	M2069C21
SRS2440879	PRJNA398089	SRS2440879	P6035	American	Male	16	/	UC	0.8304565854597082	FALSE	ibdmdb	10.1038/s41586-019-1237-9	P6035C8
SRS2440876	PRJNA398089	SRS2440876	M2071	American	Female	26	/	UC	0.7351289151205338	FALSE	ibdmdb	10.1038/s41586-019-1237-9	M2071C7
SRS2440877	PRJNA398089	SRS2440877	H4044	American	Male	16	22.3	UC	0.834763390936954	FALSE	ibdmdb	10.1038/s41586-019-1237-9	H4044C9
SRS2440874	PRJNA398089	SRS2440874	H4035	American	Male	16	31	UC	0.7939042624369786	FALSE	ibdmdb	10.1038/s41586-019-1237-9	H4035C21
SRS2440875	PRJNA398089	SRS2440875	M2075	American	Male	61	27.2	N	0.7912064070536651	FALSE	ibdmdb	10.1038/s41586-019-1237-9	M2075C14
SRS2440873	PRJNA398089	SRS2440873	M2077	American	Female	32	/	N	0.7916362665680137	FALSE	ibdmdb	10.1038/s41586-019-1237-9	M2077C11
SRS2440878	PRJNA398089	SRS2440878	M2071	American	Female	26	/	UC	0.7273834554509663	FALSE	ibdmdb	10.1038/s41586-019-1237-9	M2071C8
SRS2440872	PRJNA398089	SRS2440872	M2084	American	Female	23	21.6	N	0.7630976380430801	FALSE	ibdmdb	10.1038/s41586-019-1237-9	M2084C13
SRS2440868	PRJNA398089	SRS2440868	M2069	American	Female	29	19.1	UC	0.9373454815522247	TRUE	ibdmdb	10.1038/s41586-019-1237-9	M2069C22
SRS2440871	PRJNA398089	SRS2440871	C3023	American	Male	60	28	CD	0.8654773348291888	FALSE	ibdmdb	10.1038/s41586-019-1237-9	C3023C9
SRS2440866	PRJNA398089	SRS2440866	H4019	American	Female	11	16.9	UC	0.7916800222727091	FALSE	ibdmdb	10.1038/s41586-019-1237-9	H4019C13
SRS2440867	PRJNA398089	SRS2440867	H4039	American	Female	12	16.9	CD	0.950313811126272	TRUE	ibdmdb	10.1038/s41586-019-1237-9	H4039C10
SRS2440869	PRJNA398089	SRS2440869	P6018	American	Female	17	20.9	N	0.9421329420256996	TRUE	ibdmdb	10.1038/s41586-019-1237-9	P6018C18
SRS2440864	PRJNA398089	SRS2440864	P6010	American	Male	10	19	CD	0.7210198548538759	FALSE	ibdmdb	10.1038/s41586-019-1237-9	P6010C23
SRS2440870	PRJNA398089	SRS2440870	P6028	American	Male	9	15.9	CD	0.9993549341431632	TRUE	ibdmdb	10.1038/s41586-019-1237-9	P6028C11
SRS2440865	PRJNA398089	SRS2440865	M2069	American	Female	29	19.1	UC	0.9311750342870015	TRUE	ibdmdb	10.1038/s41586-019-1237-9	M2069C15
SRS2440861	PRJNA398089	SRS2440861	M2075	American	Male	61	27.2	N	0.8043166777418432	FALSE	ibdmdb	10.1038/s41586-019-1237-9	M2075C9
SRS2440859	PRJNA398089	SRS2440859	H4027	American	Male	15	14.9	UC	0.7939933074139639	FALSE	ibdmdb	10.1038/s41586-019-1237-9	H4027C20
SRS2440858	PRJNA398089	SRS2440858	H4035	American	Male	16	31	UC	0.7895556227755514	FALSE	ibdmdb	10.1038/s41586-019-1237-9	H4035C15
SRS2440863	PRJNA398089	SRS2440863	H4004	American	Male	14	18.6	CD	0.8999608043880781	TRUE	ibdmdb	10.1038/s41586-019-1237-9	H4004C18
SRS2440857	PRJNA398089	SRS2440857	C3010	American	Female	51	50.2	CD	0.7308573902149478	FALSE	ibdmdb	10.1038/s41586-019-1237-9	C3010C12
SRS2440860	PRJNA398089	SRS2440860	P6010	American	Male	10	19	CD	0.7751982847338348	FALSE	ibdmdb	10.1038/s41586-019-1237-9	P6010C24
SRS2440856	PRJNA398089	SRS2440856	C3005	American	Female	76	30.9	UC	0.8270544075036569	FALSE	ibdmdb	10.1038/s41586-019-1237-9	C3005C17
SRS2440855	PRJNA398089	SRS2440855	C3027	American	Female	36	/	CD	0.7953553604259223	FALSE	ibdmdb	10.1038/s41586-019-1237-9	C3027C3
SRS2440853	PRJNA398089	SRS2440853	M2034	American	Female	22	31.2	CD	0.9364529680468195	TRUE	ibdmdb	10.1038/s41586-019-1237-9	M2034C15
SRS2440852	PRJNA398089	SRS2440852	E5004	American	Female	7	16.3	UC	0.78764454238692	FALSE	ibdmdb	10.1038/s41586-019-1237-9	E5004C19
SRS2440854	PRJNA398089	SRS2440854	E5001	American	Female	8	/	CD	0.7681996512966955	FALSE	ibdmdb	10.1038/s41586-019-1237-9	E5001C17
SRS2440850	PRJNA398089	SRS2440850	H4015	American	Male	15	19.2	CD	0.9975928837422848	TRUE	ibdmdb	10.1038/s41586-019-1237-9	H4015C8
SRS2440851	PRJNA398089	SRS2440851	M2034	American	Female	22	31.2	CD	0.9286205717318118	TRUE	ibdmdb	10.1038/s41586-019-1237-9	M2034C11
SRS2440849	PRJNA398089	SRS2440849	C3005	American	Female	76	30.9	UC	0.7963900933861079	FALSE	ibdmdb	10.1038/s41586-019-1237-9	C3005C13
SRS2440847	PRJNA398089	SRS2440847	M2039	American	Female	40	40.6	N	0.7452354069415177	FALSE	ibdmdb	10.1038/s41586-019-1237-9	M2039C8
SRS2440845	PRJNA398089	SRS2440845	P6005	American	Male	11	14.3	CD	0.7365257778768193	FALSE	ibdmdb	10.1038/s41586-019-1237-9	P6005C2
SRS2440844	PRJNA398089	SRS2440844	H4001	American	Male	14	16.6	CD	0.7924812536709469	FALSE	ibdmdb	10.1038/s41586-019-1237-9	H4001C18
SRS2440846	PRJNA398089	SRS2440846	C3003	American	Female	43	/	UC	0.7699688992020592	FALSE	ibdmdb	10.1038/s41586-019-1237-9	C3003C13
SRS2440843	PRJNA398089	SRS2440843	H4016	American	Female	10	13.5	N	0.8079097865405591	FALSE	ibdmdb	10.1038/s41586-019-1237-9	H4016C18
SRS2440842	PRJNA398089	SRS2440842	C3015	American	Female	50	22.4	UC	0.7922520946234621	FALSE	ibdmdb	10.1038/s41586-019-1237-9	C3015C16
SRS2440840	PRJNA398089	SRS2440840	C3013	American	Female	26	22.2	UC	0.8147215180047461	FALSE	ibdmdb	10.1038/s41586-019-1237-9	C3013C4
SRS2440841	PRJNA398089	SRS2440841	H4022	American	Female	9	18.9	N	0.7386323243939794	FALSE	ibdmdb	10.1038/s41586-019-1237-9	H4022C14
SRS2444376	PRJNA398089	SRS2444376	C3015	American	Female	50	22.4	UC	0.7848179253261388	FALSE	ibdmdb	10.1038/s41586-019-1237-9	C3015C21
SRS2444374	PRJNA398089	SRS2444374	C3016	American	Female	32	24.7	CD	0.7741535700782863	FALSE	ibdmdb	10.1038/s41586-019-1237-9	C3016C21
SRS2444377	PRJNA398089	SRS2444377	C3031	American	Female	/	/	CD	0.7601842722745265	FALSE	ibdmdb	10.1038/s41586-019-1237-9	C3031C10
SRS2444373	PRJNA398089	SRS2444373	H4023	American	Male	16	18.8	N	0.747686700457649	FALSE	ibdmdb	10.1038/s41586-019-1237-9	H4023C18
SRS2444372	PRJNA398089	SRS2444372	C3027	American	Female	36	/	CD	0.8138974394375659	FALSE	ibdmdb	10.1038/s41586-019-1237-9	C3027C16
SRS2444371	PRJNA398089	SRS2444371	M2084	American	Female	23	21.6	N	0.7485283852688498	FALSE	ibdmdb	10.1038/s41586-019-1237-9	M2084C15
SRS2444370	PRJNA398089	SRS2444370	C3022	American	Male	69	/	N	0.8417420652121994	FALSE	ibdmdb	10.1038/s41586-019-1237-9	C3022C23
SRS2444368	PRJNA398089	SRS2444368	M2084	American	Female	23	21.6	N	0.762849414204637	FALSE	ibdmdb	10.1038/s41586-019-1237-9	M2084C6
SRS2444367	PRJNA398089	SRS2444367	M2068	American	Female	19	21.3	CD	0.782420337465923	FALSE	ibdmdb	10.1038/s41586-019-1237-9	M2068C15
SRS2444366	PRJNA398089	SRS2444366	C3030	American	Male	44	21.2	CD	0.9517682594286044	TRUE	ibdmdb	10.1038/s41586-019-1237-9	C3030C17
SRS2444369	PRJNA398089	SRS2444369	P6013	American	Male	6	13.5	UC	0.7984074771438168	FALSE	ibdmdb	10.1038/s41586-019-1237-9	P6013C21
SRS2444365	PRJNA398089	SRS2444365	P6035	American	Male	16	/	UC	0.8396560378298205	FALSE	ibdmdb	10.1038/s41586-019-1237-9	P6035C2
SRS2444364	PRJNA398089	SRS2444364	P6016	American	Male	16	14.7	CD	0.8186389286626299	FALSE	ibdmdb	10.1038/s41586-019-1237-9	P6016C18
SRS2444363	PRJNA398089	SRS2444363	H4043	American	Female	14	22	CD	0.7626052273713412	FALSE	ibdmdb	10.1038/s41586-019-1237-9	H4043C3
SRS2444362	PRJNA398089	SRS2444362	H4045	American	Female	14	33.8	N	0.7474266038606989	FALSE	ibdmdb	10.1038/s41586-019-1237-9	H4045C1
SRS2444360	PRJNA398089	SRS2444360	M2064	American	Male	74	27.7	UC	0.8872420302699733	TRUE	ibdmdb	10.1038/s41586-019-1237-9	M2064C19
SRS2444359	PRJNA398089	SRS2444359	H4024	American	Male	11	15.4	N	0.7798137563245154	FALSE	ibdmdb	10.1038/s41586-019-1237-9	H4024C17
SRS2444358	PRJNA398089	SRS2444358	C3027	American	Female	36	/	CD	0.8176050120079303	FALSE	ibdmdb	10.1038/s41586-019-1237-9	C3027C15
SRS2444361	PRJNA398089	SRS2444361	C3027	American	Female	36	/	CD	0.815013272041844	FALSE	ibdmdb	10.1038/s41586-019-1237-9	C3027C23
SRS2444357	PRJNA398089	SRS2444357	C3022	American	Male	69	/	N	0.7814114164562037	FALSE	ibdmdb	10.1038/s41586-019-1237-9	C3022C18
SRS2444356	PRJNA398089	SRS2444356	C3015	American	Female	50	22.4	UC	0.791780334463656	FALSE	ibdmdb	10.1038/s41586-019-1237-9	C3015C22
SRS2444355	PRJNA398089	SRS2444355	P6013	American	Male	6	13.5	UC	0.808822560801105	FALSE	ibdmdb	10.1038/s41586-019-1237-9	P6013C15
SRS2444354	PRJNA398089	SRS2444354	M2072	American	Male	51	28.7	N	0.8426108104036296	FALSE	ibdmdb	10.1038/s41586-019-1237-9	M2072C9
SRS2444352	PRJNA398089	SRS2444352	C3022	American	Male	69	/	N	0.7469496285360963	FALSE	ibdmdb	10.1038/s41586-019-1237-9	C3022C16
SRS2444351	PRJNA398089	SRS2444351	C3023	American	Male	60	28	CD	0.8706199440749944	FALSE	ibdmdb	10.1038/s41586-019-1237-9	C3023C18
SRS2444350	PRJNA398089	SRS2444350	C3021	American	Female	38	25.6	CD	0.7881618444744445	FALSE	ibdmdb	10.1038/s41586-019-1237-9	C3021C19
SRS2444353	PRJNA398089	SRS2444353	H4027	American	Male	15	14.9	UC	0.7484635537009658	FALSE	ibdmdb	10.1038/s41586-019-1237-9	H4027C13
SRS2444349	PRJNA398089	SRS2444349	P6014	American	Male	15	23.8	N	0.7227940111904401	FALSE	ibdmdb	10.1038/s41586-019-1237-9	P6014C13
SRS2444348	PRJNA398089	SRS2444348	M2084	American	Female	23	21.6	N	0.7762843515347343	FALSE	ibdmdb	10.1038/s41586-019-1237-9	M2084C17
SRS2444347	PRJNA398089	SRS2444347	H4040	American	Female	17	18.6	UC	0.8152185222206076	FALSE	ibdmdb	10.1038/s41586-019-1237-9	H4040C19
SRS2444346	PRJNA398089	SRS2444346	C3037	American	Female	46	22.4	UC	0.7355887709605068	FALSE	ibdmdb	10.1038/s41586-019-1237-9	C3037C16
SRS2444345	PRJNA398089	SRS2444345	M2084	American	Female	23	21.6	N	0.7407683052932773	FALSE	ibdmdb	10.1038/s41586-019-1237-9	M2084C16
SRS2444342	PRJNA398089	SRS2444342	C3035	American	Male	62	24.4	CD	0.8234579494588594	FALSE	ibdmdb	10.1038/s41586-019-1237-9	C3035C17
SRS2444343	PRJNA398089	SRS2444343	P6033	American	Male	15	16.4	CD	0.7798678835667038	FALSE	ibdmdb	10.1038/s41586-019-1237-9	P6033C18
SRS2444344	PRJNA398089	SRS2444344	M2079	American	Male	29	/	N	0.7560287246942314	FALSE	ibdmdb	10.1038/s41586-019-1237-9	M2079C16
SRS2444340	PRJNA398089	SRS2444340	M2075	American	Male	61	27.2	N	0.8105910993035088	FALSE	ibdmdb	10.1038/s41586-019-1237-9	M2075C18
SRS2444341	PRJNA398089	SRS2444341	M2042	American	Male	44	24.5	N	0.8137152720146034	FALSE	ibdmdb	10.1038/s41586-019-1237-9	M2042C23
SRS2444339	PRJNA398089	SRS2444339	C3035	American	Male	62	24.4	CD	0.841446649775519	FALSE	ibdmdb	10.1038/s41586-019-1237-9	C3035C18
SRS2444338	PRJNA398089	SRS2444338	H4045	American	Female	14	33.8	N	0.7323729368397027	FALSE	ibdmdb	10.1038/s41586-019-1237-9	H4045C13
SRS2444336	PRJNA398089	SRS2444336	C3034	American	Female	36	19.5	UC	0.7541258859310865	FALSE	ibdmdb	10.1038/s41586-019-1237-9	C3034C2
SRS2444335	PRJNA398089	SRS2444335	M2079	American	Male	29	/	N	0.7281873922226992	FALSE	ibdmdb	10.1038/s41586-019-1237-9	M2079C3
SRS2444334	PRJNA398089	SRS2444334	P6016	American	Male	16	14.7	CD	0.8093981971440712	FALSE	ibdmdb	10.1038/s41586-019-1237-9	P6016C13
SRS2444337	PRJNA398089	SRS2444337	C3030	American	Male	44	21.2	CD	0.960414748743103	TRUE	ibdmdb	10.1038/s41586-019-1237-9	C3030C12
SRS2444333	PRJNA398089	SRS2444333	C3031	American	Female	/	/	CD	0.7615079088171278	FALSE	ibdmdb	10.1038/s41586-019-1237-9	C3031C11
SRS2444332	PRJNA398089	SRS2444332	H4024	American	Male	11	15.4	N	0.7621407304098271	FALSE	ibdmdb	10.1038/s41586-019-1237-9	H4024C19
SRS2444328	PRJNA398089	SRS2444328	M2047	American	Male	57	25.1	N	0.7984981985377468	FALSE	ibdmdb	10.1038/s41586-019-1237-9	M2047C18
SRS2444327	PRJNA398089	SRS2444327	M2064	American	Male	74	27.7	UC	0.8363550407714767	FALSE	ibdmdb	10.1038/s41586-019-1237-9	M2064C12
SRS2444326	PRJNA398089	SRS2444326	C3035	American	Male	62	24.4	CD	0.8024211427989514	FALSE	ibdmdb	10.1038/s41586-019-1237-9	C3035C3
SRS2444329	PRJNA398089	SRS2444329	C3023	American	Male	60	28	CD	0.8980154577045507	TRUE	ibdmdb	10.1038/s41586-019-1237-9	C3023C19
SRS2444324	PRJNA398089	SRS2444324	H4038	American	Male	15	17.3	CD	0.785340891428448	FALSE	ibdmdb	10.1038/s41586-019-1237-9	H4038C20
SRS2444325	PRJNA398089	SRS2444325	C3034	American	Female	36	19.5	UC	0.7780947788952488	FALSE	ibdmdb	10.1038/s41586-019-1237-9	C3034C17
SRS2444323	PRJNA398089	SRS2444323	H4039	American	Female	12	16.9	CD	0.9228163947999406	TRUE	ibdmdb	10.1038/s41586-019-1237-9	H4039C20
SRS2444322	PRJNA398089	SRS2444322	M2064	American	Male	74	27.7	UC	0.8571818731514934	FALSE	ibdmdb	10.1038/s41586-019-1237-9	M2064C23
SRS2444320	PRJNA398089	SRS2444320	C3027	American	Female	36	/	CD	0.8098830973235055	FALSE	ibdmdb	10.1038/s41586-019-1237-9	C3027C24
SRS2444319	PRJNA398089	SRS2444319	P6033	American	Male	15	16.4	CD	0.7818396943071353	FALSE	ibdmdb	10.1038/s41586-019-1237-9	P6033C17
SRS2444318	PRJNA398089	SRS2444318	M2068	American	Female	19	21.3	CD	0.763309707330712	FALSE	ibdmdb	10.1038/s41586-019-1237-9	M2068C24
SRS2444321	PRJNA398089	SRS2444321	P6035	American	Male	16	/	UC	0.8064987494874027	FALSE	ibdmdb	10.1038/s41586-019-1237-9	P6035C3
SRS2444317	PRJNA398089	SRS2444317	C3022	American	Male	69	/	N	0.8368018990252706	FALSE	ibdmdb	10.1038/s41586-019-1237-9	C3022C24
SRS2444316	PRJNA398089	SRS2444316	M2068	American	Female	19	21.3	CD	0.8309876319358194	FALSE	ibdmdb	10.1038/s41586-019-1237-9	M2068C16
SRS2444314	PRJNA398089	SRS2444314	M2084	American	Female	23	21.6	N	0.7665426470739037	FALSE	ibdmdb	10.1038/s41586-019-1237-9	M2084C7
SRS2444315	PRJNA398089	SRS2444315	P6033	American	Male	15	16.4	CD	0.7718683696029377	FALSE	ibdmdb	10.1038/s41586-019-1237-9	P6033C9
SRS2444312	PRJNA398089	SRS2444312	P6017	American	Male	11	/	N	0.8059481088333477	FALSE	ibdmdb	10.1038/s41586-019-1237-9	P6017C14
SRS2444311	PRJNA398089	SRS2444311	M2085	American	Male	23	/	CD	0.8147928731533811	FALSE	ibdmdb	10.1038/s41586-019-1237-9	M2085C5
SRS2444310	PRJNA398089	SRS2444310	M2072	American	Male	51	28.7	N	0.8570283520111266	FALSE	ibdmdb	10.1038/s41586-019-1237-9	M2072C16
SRS2444313	PRJNA398089	SRS2444313	P6014	American	Male	15	23.8	N	0.7370800991261326	FALSE	ibdmdb	10.1038/s41586-019-1237-9	P6014C17
SRS2444309	PRJNA398089	SRS2444309	C3032	American	Female	42	21.7	UC	0.7532473378023404	FALSE	ibdmdb	10.1038/s41586-019-1237-9	C3032C21
SRS2444308	PRJNA398089	SRS2444308	H4043	American	Female	14	22	CD	0.7252267426124848	FALSE	ibdmdb	10.1038/s41586-019-1237-9	H4043C19
SRS2444307	PRJNA398089	SRS2444307	C3035	American	Male	62	24.4	CD	0.8016271812079283	FALSE	ibdmdb	10.1038/s41586-019-1237-9	C3035C22
SRS2444306	PRJNA398089	SRS2444306	P6038	American	Female	16	/	UC	0.7408231614600488	FALSE	ibdmdb	10.1038/s41586-019-1237-9	P6038C12
SRS2444304	PRJNA398089	SRS2444304	C3037	American	Female	46	22.4	UC	0.7798092550882268	FALSE	ibdmdb	10.1038/s41586-019-1237-9	C3037C18
SRS2444303	PRJNA398089	SRS2444303	C3035	American	Male	62	24.4	CD	0.8600770554607355	FALSE	ibdmdb	10.1038/s41586-019-1237-9	C3035C20
SRS2444302	PRJNA398089	SRS2444302	H4043	American	Female	14	22	CD	0.7530621552227423	FALSE	ibdmdb	10.1038/s41586-019-1237-9	H4043C17
SRS2444305	PRJNA398089	SRS2444305	M2083	American	Male	25	/	UC	0.8408942412078234	FALSE	ibdmdb	10.1038/s41586-019-1237-9	M2083C16
SRS2444301	PRJNA398089	SRS2444301	M2084	American	Female	23	21.6	N	0.7695242601764507	FALSE	ibdmdb	10.1038/s41586-019-1237-9	M2084C20
SRS2444300	PRJNA398089	SRS2444300	M2103	American	Female	35	/	UC	0.8026222493805762	FALSE	ibdmdb	10.1038/s41586-019-1237-9	M2103C10
SRS2444299	PRJNA398089	SRS2444299	M2084	American	Female	23	21.6	N	0.7548220377318523	FALSE	ibdmdb	10.1038/s41586-019-1237-9	M2084C21
SRS2444298	PRJNA398089	SRS2444298	H4023	American	Male	16	18.8	N	0.7977766525478072	FALSE	ibdmdb	10.1038/s41586-019-1237-9	H4023C21
SRS2444296	PRJNA398089	SRS2444296	M2072	American	Male	51	28.7	N	0.8400700144327236	FALSE	ibdmdb	10.1038/s41586-019-1237-9	M2072C11
SRS2444295	PRJNA398089	SRS2444295	C3023	American	Male	60	28	CD	0.8494308596261112	FALSE	ibdmdb	10.1038/s41586-019-1237-9	C3023C20
SRS2444294	PRJNA398089	SRS2444294	C3030	American	Male	44	21.2	CD	0.9486707797505436	TRUE	ibdmdb	10.1038/s41586-019-1237-9	C3030C15
SRS2444297	PRJNA398089	SRS2444297	H4038	American	Male	15	17.3	CD	0.7628060899747307	FALSE	ibdmdb	10.1038/s41586-019-1237-9	H4038C6
SRS2444293	PRJNA398089	SRS2444293	H4030	American	Male	16	21.1	CD	0.7980132829278649	FALSE	ibdmdb	10.1038/s41586-019-1237-9	H4030C13
SRS2444292	PRJNA398089	SRS2444292	C3034	American	Female	36	19.5	UC	0.7794187028934995	FALSE	ibdmdb	10.1038/s41586-019-1237-9	C3034C6
SRS2444291	PRJNA398089	SRS2444291	M2068	American	Female	19	21.3	CD	0.786783548056848	FALSE	ibdmdb	10.1038/s41586-019-1237-9	M2068C11
SRS2444290	PRJNA398089	SRS2444290	P6025	American	Male	17	19.6	UC	0.8306051766255123	FALSE	ibdmdb	10.1038/s41586-019-1237-9	P6025C9
SRS2444289	PRJNA398089	SRS2444289	M2048	American	Male	28	/	N	0.7743490236387192	FALSE	ibdmdb	10.1038/s41586-019-1237-9	M2048C15
SRS2444288	PRJNA398089	SRS2444288	H4031	American	Male	12	/	CD	0.7077093155063416	FALSE	ibdmdb	10.1038/s41586-019-1237-9	H4031C13
SRS2444287	PRJNA398089	SRS2444287	H4039	American	Female	12	16.9	CD	0.9352595457603708	TRUE	ibdmdb	10.1038/s41586-019-1237-9	H4039C6
SRS2444286	PRJNA398089	SRS2444286	H4040	American	Female	17	18.6	UC	0.7728857515903989	FALSE	ibdmdb	10.1038/s41586-019-1237-9	H4040C18
SRS2444285	PRJNA398089	SRS2444285	M2068	American	Female	19	21.3	CD	0.7796498761347178	FALSE	ibdmdb	10.1038/s41586-019-1237-9	M2068C18
SRS2444284	PRJNA398089	SRS2444284	H4035	American	Male	16	31	UC	0.7401097284770848	FALSE	ibdmdb	10.1038/s41586-019-1237-9	H4035C17
SRS2444283	PRJNA398089	SRS2444283	M2068	American	Female	19	21.3	CD	0.7655232352249584	FALSE	ibdmdb	10.1038/s41586-019-1237-9	M2068C17
SRS2444282	PRJNA398089	SRS2444282	P6024	American	Male	16	28.4	CD	0.9443436762877688	TRUE	ibdmdb	10.1038/s41586-019-1237-9	P6024C17
SRS2444281	PRJNA398089	SRS2444281	P6024	American	Male	16	28.4	CD	0.9437503958242492	TRUE	ibdmdb	10.1038/s41586-019-1237-9	P6024C18
SRS2444280	PRJNA398089	SRS2444280	C3034	American	Female	36	19.5	UC	0.7551667449350911	FALSE	ibdmdb	10.1038/s41586-019-1237-9	C3034C12
SRS2444279	PRJNA398089	SRS2444279	M2084	American	Female	23	21.6	N	0.7693339314498108	FALSE	ibdmdb	10.1038/s41586-019-1237-9	M2084C10
SRS2444278	PRJNA398089	SRS2444278	H4045	American	Female	14	33.8	N	0.7315284922346412	FALSE	ibdmdb	10.1038/s41586-019-1237-9	H4045C5
SRS2444277	PRJNA398089	SRS2444277	H4032	American	Male	12	14.9	CD	0.7914265048259762	FALSE	ibdmdb	10.1038/s41586-019-1237-9	H4032C18
SRS2444276	PRJNA398089	SRS2444276	M2072	American	Male	51	28.7	N	0.8375951889838573	FALSE	ibdmdb	10.1038/s41586-019-1237-9	M2072C17
SRS2444275	PRJNA398089	SRS2444275	C3032	American	Female	42	21.7	UC	0.7483155401510552	FALSE	ibdmdb	10.1038/s41586-019-1237-9	C3032C13
SRS2444274	PRJNA398089	SRS2444274	P6016	American	Male	16	14.7	CD	0.7835097548963881	FALSE	ibdmdb	10.1038/s41586-019-1237-9	P6016C19
SRS2444273	PRJNA398089	SRS2444273	C3035	American	Male	62	24.4	CD	0.7833808525024281	FALSE	ibdmdb	10.1038/s41586-019-1237-9	C3035C8
SRS2444272	PRJNA398089	SRS2444272	P6013	American	Male	6	13.5	UC	0.9745834236123796	TRUE	ibdmdb	10.1038/s41586-019-1237-9	P6013C23
SRS2444271	PRJNA398089	SRS2444271	H4031	American	Male	12	/	CD	0.7485337848484898	FALSE	ibdmdb	10.1038/s41586-019-1237-9	H4031C18
SRS2444270	PRJNA398089	SRS2444270	H4030	American	Male	16	21.1	CD	0.8365680432861544	FALSE	ibdmdb	10.1038/s41586-019-1237-9	H4030C18
SRS2444269	PRJNA398089	SRS2444269	C3037	American	Female	46	22.4	UC	0.7356444770917415	FALSE	ibdmdb	10.1038/s41586-019-1237-9	C3037C17
SRS2444268	PRJNA398089	SRS2444268	H4024	American	Male	11	15.4	N	0.7926897420282141	FALSE	ibdmdb	10.1038/s41586-019-1237-9	H4024C18
SRS2444267	PRJNA398089	SRS2444267	M2077	American	Female	32	/	N	0.7972398700160196	FALSE	ibdmdb	10.1038/s41586-019-1237-9	M2077C14
SRS2444266	PRJNA398089	SRS2444266	M2097	American	Male	21	/	N	0.704466075709766	FALSE	ibdmdb	10.1038/s41586-019-1237-9	M2097C10
SRS2444265	PRJNA398089	SRS2444265	C3035	American	Male	62	24.4	CD	0.7978198282394964	FALSE	ibdmdb	10.1038/s41586-019-1237-9	C3035C19
SRS2444263	PRJNA398089	SRS2444263	M2085	American	Male	23	/	CD	0.8364467873688092	FALSE	ibdmdb	10.1038/s41586-019-1237-9	M2085C14
SRS2444264	PRJNA398089	SRS2444264	H4044	American	Male	16	22.3	UC	0.8480993879194205	FALSE	ibdmdb	10.1038/s41586-019-1237-9	H4044C15
SRS2444262	PRJNA398089	SRS2444262	M2084	American	Female	23	21.6	N	0.7271583583545284	FALSE	ibdmdb	10.1038/s41586-019-1237-9	M2084C18
SRS2444261	PRJNA398089	SRS2444261	M2083	American	Male	25	/	UC	0.7573753487887864	FALSE	ibdmdb	10.1038/s41586-019-1237-9	M2083C13
SRS2444260	PRJNA398089	SRS2444260	C3028	American	Male	33	/	CD	0.7355338872651775	FALSE	ibdmdb	10.1038/s41586-019-1237-9	C3028C15
SRS2444259	PRJNA398089	SRS2444259	M2068	American	Female	19	21.3	CD	0.7621234056569102	FALSE	ibdmdb	10.1038/s41586-019-1237-9	M2068C12
SRS2444257	PRJNA398089	SRS2444257	M2072	American	Male	51	28.7	N	0.8506776442906541	FALSE	ibdmdb	10.1038/s41586-019-1237-9	M2072C12
SRS2444258	PRJNA398089	SRS2444258	H4023	American	Male	16	18.8	N	0.7499258679101072	FALSE	ibdmdb	10.1038/s41586-019-1237-9	H4023C22
SRS2444256	PRJNA398089	SRS2444256	C3035	American	Male	62	24.4	CD	0.7902020282837547	FALSE	ibdmdb	10.1038/s41586-019-1237-9	C3035C4
SRS2444255	PRJNA398089	SRS2444255	C3022	American	Male	69	/	N	0.7597695606165685	FALSE	ibdmdb	10.1038/s41586-019-1237-9	C3022C20
SRS2444254	PRJNA398089	SRS2444254	C3027	American	Female	36	/	CD	0.8100698189274177	FALSE	ibdmdb	10.1038/s41586-019-1237-9	C3027C18
SRS2444253	PRJNA398089	SRS2444253	P6033	American	Male	15	16.4	CD	0.7911948644126033	FALSE	ibdmdb	10.1038/s41586-019-1237-9	P6033C5
SRS2444252	PRJNA398089	SRS2444252	P6013	American	Male	6	13.5	UC	0.8081983183017895	FALSE	ibdmdb	10.1038/s41586-019-1237-9	P6013C17
SRS2444251	PRJNA398089	SRS2444251	C3032	American	Female	42	21.7	UC	0.7623783070667314	FALSE	ibdmdb	10.1038/s41586-019-1237-9	C3032C8
SRS2444250	PRJNA398089	SRS2444250	C3027	American	Female	36	/	CD	0.8288866503287651	FALSE	ibdmdb	10.1038/s41586-019-1237-9	C3027C11
SRS2444248	PRJNA398089	SRS2444248	H4039	American	Female	12	16.9	CD	0.935969522657349	TRUE	ibdmdb	10.1038/s41586-019-1237-9	H4039C14
SRS2444247	PRJNA398089	SRS2444247	C3028	American	Male	33	/	CD	0.745602561162271	FALSE	ibdmdb	10.1038/s41586-019-1237-9	C3028C12
SRS2444246	PRJNA398089	SRS2444246	H4039	American	Female	12	16.9	CD	0.9253523846845436	TRUE	ibdmdb	10.1038/s41586-019-1237-9	H4039C13
SRS2444249	PRJNA398089	SRS2444249	C3012	American	Female	37	46.7	CD	0.7247982262439567	FALSE	ibdmdb	10.1038/s41586-019-1237-9	C3012C19
SRS2444244	PRJNA398089	SRS2444244	C3031	American	Female	/	/	CD	0.801118992651988	FALSE	ibdmdb	10.1038/s41586-019-1237-9	C3031C13
SRS2444243	PRJNA398089	SRS2444243	M2083	American	Male	25	/	UC	0.8608588436510396	FALSE	ibdmdb	10.1038/s41586-019-1237-9	M2083C6
SRS2444241	PRJNA398089	SRS2444241	C3032	American	Female	42	21.7	UC	0.7627775259048291	FALSE	ibdmdb	10.1038/s41586-019-1237-9	C3032C14
SRS2444240	PRJNA398089	SRS2444240	C3037	American	Female	46	22.4	UC	0.7326557395131551	FALSE	ibdmdb	10.1038/s41586-019-1237-9	C3037C8
SRS2444237	PRJNA398089	SRS2444237	H4032	American	Male	12	14.9	CD	0.7945391430574276	FALSE	ibdmdb	10.1038/s41586-019-1237-9	H4032C19
SRS2444239	PRJNA398089	SRS2444239	P6018	American	Female	17	20.9	N	0.9541555328701242	TRUE	ibdmdb	10.1038/s41586-019-1237-9	P6018C20
SRS2444242	PRJNA398089	SRS2444242	H4030	American	Male	16	21.1	CD	0.8143981042164415	FALSE	ibdmdb	10.1038/s41586-019-1237-9	H4030C19
SRS2444238	PRJNA398089	SRS2444238	C3037	American	Female	46	22.4	UC	0.7374101387892971	FALSE	ibdmdb	10.1038/s41586-019-1237-9	C3037C7
SRS2444234	PRJNA398089	SRS2444234	H4015	American	Male	15	19.2	CD	0.8841114802917757	TRUE	ibdmdb	10.1038/s41586-019-1237-9	H4015C24
SRS2444233	PRJNA398089	SRS2444233	M2083	American	Male	25	/	UC	0.8442706283041284	FALSE	ibdmdb	10.1038/s41586-019-1237-9	M2083C14
SRS2444231	PRJNA398089	SRS2444231	C3016	American	Female	32	24.7	CD	0.7704170319856831	FALSE	ibdmdb	10.1038/s41586-019-1237-9	C3016C20
SRS2444230	PRJNA398089	SRS2444230	H4023	American	Male	16	18.8	N	0.7792674939173857	FALSE	ibdmdb	10.1038/s41586-019-1237-9	H4023C17
SRS2444232	PRJNA398089	SRS2444232	H4019	American	Female	11	16.9	UC	0.7673652307303693	FALSE	ibdmdb	10.1038/s41586-019-1237-9	H4019C20
SRS2444235	PRJNA398089	SRS2444235	M2064	American	Male	74	27.7	UC	0.8491822640729817	FALSE	ibdmdb	10.1038/s41586-019-1237-9	M2064C9
SRS2444229	PRJNA398089	SRS2444229	P6028	American	Male	9	15.9	CD	0.9663356576626438	TRUE	ibdmdb	10.1038/s41586-019-1237-9	P6028C5
SRS2444228	PRJNA398089	SRS2444228	M2085	American	Male	23	/	CD	0.8253547770283405	FALSE	ibdmdb	10.1038/s41586-019-1237-9	M2085C15
SRS2444227	PRJNA398089	SRS2444227	M2068	American	Female	19	21.3	CD	0.7561955998037921	FALSE	ibdmdb	10.1038/s41586-019-1237-9	M2068C7
SRS2444224	PRJNA398089	SRS2444224	H4023	American	Male	16	18.8	N	0.7703828813037603	FALSE	ibdmdb	10.1038/s41586-019-1237-9	H4023C16
SRS2444226	PRJNA398089	SRS2444226	C3028	American	Male	33	/	CD	0.7471440196107846	FALSE	ibdmdb	10.1038/s41586-019-1237-9	C3028C11
SRS2444223	PRJNA398089	SRS2444223	C3031	American	Female	/	/	CD	0.7772575517929392	FALSE	ibdmdb	10.1038/s41586-019-1237-9	C3031C8
SRS2444222	PRJNA398089	SRS2444222	C3032	American	Female	42	21.7	UC	0.7669349035304904	FALSE	ibdmdb	10.1038/s41586-019-1237-9	C3032C2
SRS2444225	PRJNA398089	SRS2444225	H4018	American	Female	13	25.2	N	0.8421827401058378	FALSE	ibdmdb	10.1038/s41586-019-1237-9	H4018C20
SRS2444221	PRJNA398089	SRS2444221	P6010	American	Male	10	19	CD	0.718055950903612	FALSE	ibdmdb	10.1038/s41586-019-1237-9	P6010C14
SRS2444220	PRJNA398089	SRS2444220	C3027	American	Female	36	/	CD	0.8265023608891211	FALSE	ibdmdb	10.1038/s41586-019-1237-9	C3027C13
SRS2444219	PRJNA398089	SRS2444219	P6012	American	Female	16	21.1	UC	0.7617311080242942	FALSE	ibdmdb	10.1038/s41586-019-1237-9	P6012C12
SRS2444218	PRJNA398089	SRS2444218	C3022	American	Male	69	/	N	0.8185128734763757	FALSE	ibdmdb	10.1038/s41586-019-1237-9	C3022C14
SRS2444216	PRJNA398089	SRS2444216	C3034	American	Female	36	19.5	UC	0.7863486933286359	FALSE	ibdmdb	10.1038/s41586-019-1237-9	C3034C8
SRS2444215	PRJNA398089	SRS2444215	H4032	American	Male	12	14.9	CD	0.7739808657424141	FALSE	ibdmdb	10.1038/s41586-019-1237-9	H4032C14
SRS2444214	PRJNA398089	SRS2444214	C3027	American	Female	36	/	CD	0.8147544378665091	FALSE	ibdmdb	10.1038/s41586-019-1237-9	C3027C19
SRS2444217	PRJNA398089	SRS2444217	H4016	American	Female	10	13.5	N	0.786124417782322	FALSE	ibdmdb	10.1038/s41586-019-1237-9	H4016C20
SRS2444212	PRJNA398089	SRS2444212	C3022	American	Male	69	/	N	0.7328976738419719	FALSE	ibdmdb	10.1038/s41586-019-1237-9	C3022C21
SRS2444211	PRJNA398089	SRS2444211	H4024	American	Male	11	15.4	N	0.7811998961152817	FALSE	ibdmdb	10.1038/s41586-019-1237-9	H4024C22
SRS2444210	PRJNA398089	SRS2444210	C3037	American	Female	46	22.4	UC	0.7471503102914279	FALSE	ibdmdb	10.1038/s41586-019-1237-9	C3037C3
SRS2444208	PRJNA398089	SRS2444208	M2083	American	Male	25	/	UC	0.868125172747318	FALSE	ibdmdb	10.1038/s41586-019-1237-9	M2083C2
SRS2444207	PRJNA398089	SRS2444207	M2061	American	Male	56	26.3	N	0.8915645583430252	TRUE	ibdmdb	10.1038/s41586-019-1237-9	M2061C16
SRS2444206	PRJNA398089	SRS2444206	M2068	American	Female	19	21.3	CD	0.7992260234825452	FALSE	ibdmdb	10.1038/s41586-019-1237-9	M2068C21
SRS2444209	PRJNA398089	SRS2444209	P6018	American	Female	17	20.9	N	0.9612110012851398	TRUE	ibdmdb	10.1038/s41586-019-1237-9	P6018C15
SRS2444205	PRJNA398089	SRS2444205	C3035	American	Male	62	24.4	CD	0.7734855747962379	FALSE	ibdmdb	10.1038/s41586-019-1237-9	C3035C13
SRS2444204	PRJNA398089	SRS2444204	M2068	American	Female	19	21.3	CD	0.7433958701000447	FALSE	ibdmdb	10.1038/s41586-019-1237-9	M2068C8
SRS2444203	PRJNA398089	SRS2444203	H4040	American	Female	17	18.6	UC	0.8289341522030175	FALSE	ibdmdb	10.1038/s41586-019-1237-9	H4040C14
SRS2444202	PRJNA398089	SRS2444202	M2072	American	Male	51	28.7	N	0.8204905779153429	FALSE	ibdmdb	10.1038/s41586-019-1237-9	M2072C22
SRS2444200	PRJNA398089	SRS2444200	H4043	American	Female	14	22	CD	0.7312248245728559	FALSE	ibdmdb	10.1038/s41586-019-1237-9	H4043C9
SRS2444199	PRJNA398089	SRS2444199	M2084	American	Female	23	21.6	N	0.7855540146291606	FALSE	ibdmdb	10.1038/s41586-019-1237-9	M2084C12
SRS2444198	PRJNA398089	SRS2444198	P6037	American	Male	15	/	CD	0.7524829692952929	FALSE	ibdmdb	10.1038/s41586-019-1237-9	P6037C5
SRS2444201	PRJNA398089	SRS2444201	C3037	American	Female	46	22.4	UC	0.7374693442379342	FALSE	ibdmdb	10.1038/s41586-019-1237-9	C3037C11
SRS2444197	PRJNA398089	SRS2444197	P6038	American	Female	16	/	UC	0.7434013213837934	FALSE	ibdmdb	10.1038/s41586-019-1237-9	P6038C5
SRS2444196	PRJNA398089	SRS2444196	M2097	American	Male	21	/	N	0.7732521861588798	FALSE	ibdmdb	10.1038/s41586-019-1237-9	M2097C3
SRS2444195	PRJNA398089	SRS2444195	C3027	American	Female	36	/	CD	0.8103423104296519	FALSE	ibdmdb	10.1038/s41586-019-1237-9	C3027C14
SRS2444194	PRJNA398089	SRS2444194	E5013	American	Female	15	22.4	CD	0.8763975762105012	TRUE	ibdmdb	10.1038/s41586-019-1237-9	E5013C20
SRS2444192	PRJNA398089	SRS2444192	P6005	American	Male	11	14.3	CD	0.7614722284658334	FALSE	ibdmdb	10.1038/s41586-019-1237-9	P6005C18
SRS2444191	PRJNA398089	SRS2444191	M2068	American	Female	19	21.3	CD	0.741592077713534	FALSE	ibdmdb	10.1038/s41586-019-1237-9	M2068C6
SRS2444190	PRJNA398089	SRS2444190	C3015	American	Female	50	22.4	UC	0.7923727701139904	FALSE	ibdmdb	10.1038/s41586-019-1237-9	C3015C19
SRS2444193	PRJNA398089	SRS2444193	P6013	American	Male	6	13.5	UC	0.8014025881363046	FALSE	ibdmdb	10.1038/s41586-019-1237-9	P6013C12
SRS2444189	PRJNA398089	SRS2444189	H4019	American	Female	11	16.9	UC	0.8105958703786887	FALSE	ibdmdb	10.1038/s41586-019-1237-9	H4019C19
SRS2444188	PRJNA398089	SRS2444188	C3017	American	Male	45	24.2	CD	0.7107022250536131	FALSE	ibdmdb	10.1038/s41586-019-1237-9	C3017C19
SRS2444187	PRJNA398089	SRS2444187	C3022	American	Male	69	/	N	0.7708359261642552	FALSE	ibdmdb	10.1038/s41586-019-1237-9	C3022C15
SRS2444186	PRJNA398089	SRS2444186	C3016	American	Female	32	24.7	CD	0.7894731820574852	FALSE	ibdmdb	10.1038/s41586-019-1237-9	C3016C19
SRS2444496	PRJNA398089	SRS2444496	H4015	American	Male	15	19.2	CD	0.9187984735244872	TRUE	ibdmdb	10.1038/s41586-019-1237-9	H4015C22
SRS2444495	PRJNA398089	SRS2444495	C3016	American	Female	32	24.7	CD	0.7763302216536753	FALSE	ibdmdb	10.1038/s41586-019-1237-9	C3016C18
SRS2444494	PRJNA398089	SRS2444494	H4031	American	Male	12	/	CD	0.7442248434383432	FALSE	ibdmdb	10.1038/s41586-019-1237-9	H4031C6
SRS2444493	PRJNA398089	SRS2444493	H4032	American	Male	12	14.9	CD	0.7761561981965979	FALSE	ibdmdb	10.1038/s41586-019-1237-9	H4032C6
SRS2444492	PRJNA398089	SRS2444492	C3029	American	Male	32	/	UC	0.8831375672701266	TRUE	ibdmdb	10.1038/s41586-019-1237-9	C3029C9
SRS2444491	PRJNA398089	SRS2444491	C3021	American	Female	38	25.6	CD	0.8035101544097943	FALSE	ibdmdb	10.1038/s41586-019-1237-9	C3021C15
SRS2444488	PRJNA398089	SRS2444488	P6024	American	Male	16	28.4	CD	0.9984766105096432	TRUE	ibdmdb	10.1038/s41586-019-1237-9	P6024C6
SRS2444487	PRJNA398089	SRS2444487	C3015	American	Female	50	22.4	UC	0.8082960871958713	FALSE	ibdmdb	10.1038/s41586-019-1237-9	C3015C18
SRS2444486	PRJNA398089	SRS2444486	H4044	American	Male	16	22.3	UC	0.773423875187073	FALSE	ibdmdb	10.1038/s41586-019-1237-9	H4044C1
SRS2444489	PRJNA398089	SRS2444489	P6013	American	Male	6	13.5	UC	0.8091989613319212	FALSE	ibdmdb	10.1038/s41586-019-1237-9	P6013C11
SRS2444484	PRJNA398089	SRS2444484	M2060	American	Female	62	20.2	N	0.8338977191226435	FALSE	ibdmdb	10.1038/s41586-019-1237-9	M2060C19
SRS2444485	PRJNA398089	SRS2444485	H4028	American	Female	13	15.9	CD	0.7977556309144566	FALSE	ibdmdb	10.1038/s41586-019-1237-9	H4028C17
SRS2444483	PRJNA398089	SRS2444483	C3035	American	Male	62	24.4	CD	0.812991800889042	FALSE	ibdmdb	10.1038/s41586-019-1237-9	C3035C5
SRS2444482	PRJNA398089	SRS2444482	M2079	American	Male	29	/	N	0.7083331025520208	FALSE	ibdmdb	10.1038/s41586-019-1237-9	M2079C6
SRS2444480	PRJNA398089	SRS2444480	M2075	American	Male	61	27.2	N	0.825524716513274	FALSE	ibdmdb	10.1038/s41586-019-1237-9	M2075C6
SRS2444479	PRJNA398089	SRS2444479	C3028	American	Male	33	/	CD	0.7678778681338589	FALSE	ibdmdb	10.1038/s41586-019-1237-9	C3028C16
SRS2444478	PRJNA398089	SRS2444478	C3027	American	Female	36	/	CD	0.8125723308851356	FALSE	ibdmdb	10.1038/s41586-019-1237-9	C3027C20
SRS2444481	PRJNA398089	SRS2444481	M2084	American	Female	23	21.6	N	0.7225940263848368	FALSE	ibdmdb	10.1038/s41586-019-1237-9	M2084C4
SRS2444477	PRJNA398089	SRS2444477	C3037	American	Female	46	22.4	UC	0.7384169956794837	FALSE	ibdmdb	10.1038/s41586-019-1237-9	C3037C4
SRS2444476	PRJNA398089	SRS2444476	H4035	American	Male	16	31	UC	0.7608744691721894	FALSE	ibdmdb	10.1038/s41586-019-1237-9	H4035C20
SRS2444475	PRJNA398089	SRS2444475	M2077	American	Female	32	/	N	0.8216623865645107	FALSE	ibdmdb	10.1038/s41586-019-1237-9	M2077C10
SRS2444474	PRJNA398089	SRS2444474	M2072	American	Male	51	28.7	N	0.8524266341517185	FALSE	ibdmdb	10.1038/s41586-019-1237-9	M2072C20
SRS2444473	PRJNA398089	SRS2444473	M2068	American	Female	19	21.3	CD	0.7907159986433899	FALSE	ibdmdb	10.1038/s41586-019-1237-9	M2068C20
SRS2444471	PRJNA398089	SRS2444471	M2084	American	Female	23	21.6	N	0.776231425886478	FALSE	ibdmdb	10.1038/s41586-019-1237-9	M2084C11
SRS2444470	PRJNA398089	SRS2444470	M2103	American	Female	35	/	UC	0.7742748954246809	FALSE	ibdmdb	10.1038/s41586-019-1237-9	M2103C3
SRS2444472	PRJNA398089	SRS2444472	M2083	American	Male	25	/	UC	0.8796730137023239	TRUE	ibdmdb	10.1038/s41586-019-1237-9	M2083C8
SRS2444469	PRJNA398089	SRS2444469	M2075	American	Male	61	27.2	N	0.8496774334266052	FALSE	ibdmdb	10.1038/s41586-019-1237-9	M2075C13
SRS2444468	PRJNA398089	SRS2444468	C3035	American	Male	62	24.4	CD	0.7963343787726783	FALSE	ibdmdb	10.1038/s41586-019-1237-9	C3035C12
SRS2444466	PRJNA398089	SRS2444466	H4045	American	Female	14	33.8	N	0.7442220141773352	FALSE	ibdmdb	10.1038/s41586-019-1237-9	H4045C6
SRS2444467	PRJNA398089	SRS2444467	M2083	American	Male	25	/	UC	0.8317168621074911	FALSE	ibdmdb	10.1038/s41586-019-1237-9	M2083C18
SRS2444464	PRJNA398089	SRS2444464	M2084	American	Female	23	21.6	N	0.8151159192838786	FALSE	ibdmdb	10.1038/s41586-019-1237-9	M2084C23
SRS2444463	PRJNA398089	SRS2444463	P6038	American	Female	16	/	UC	0.7319443917313194	FALSE	ibdmdb	10.1038/s41586-019-1237-9	P6038C17
SRS2444462	PRJNA398089	SRS2444462	H4045	American	Female	14	33.8	N	0.7572858571355902	FALSE	ibdmdb	10.1038/s41586-019-1237-9	H4045C18
SRS2444465	PRJNA398089	SRS2444465	P6038	American	Female	16	/	UC	0.7511388127882476	FALSE	ibdmdb	10.1038/s41586-019-1237-9	P6038C18
SRS2444460	PRJNA398089	SRS2444460	C3037	American	Female	46	22.4	UC	0.7559376307064488	FALSE	ibdmdb	10.1038/s41586-019-1237-9	C3037C21
SRS2444461	PRJNA398089	SRS2444461	M2084	American	Female	23	21.6	N	0.7303149683079049	FALSE	ibdmdb	10.1038/s41586-019-1237-9	M2084C22
SRS2444459	PRJNA398089	SRS2444459	P6035	American	Male	16	/	UC	0.8707549026729591	FALSE	ibdmdb	10.1038/s41586-019-1237-9	P6035C17
SRS2444457	PRJNA398089	SRS2444457	P6010	American	Male	10	19	CD	0.7359516367514183	FALSE	ibdmdb	10.1038/s41586-019-1237-9	P6010C4
SRS2444456	PRJNA398089	SRS2444456	C3016	American	Female	32	24.7	CD	0.7667743861988275	FALSE	ibdmdb	10.1038/s41586-019-1237-9	C3016C17
SRS2444454	PRJNA398089	SRS2444454	H4023	American	Male	16	18.8	N	0.862307581042729	FALSE	ibdmdb	10.1038/s41586-019-1237-9	H4023C15
SRS2444455	PRJNA398089	SRS2444455	C3027	American	Female	36	/	CD	0.8112462617483218	FALSE	ibdmdb	10.1038/s41586-019-1237-9	C3027C12
SRS2444458	PRJNA398089	SRS2444458	H4024	American	Male	11	15.4	N	0.7667542838868338	FALSE	ibdmdb	10.1038/s41586-019-1237-9	H4024C20
SRS2444453	PRJNA398089	SRS2444453	H4024	American	Male	11	15.4	N	0.7805974684577186	FALSE	ibdmdb	10.1038/s41586-019-1237-9	H4024C14
SRS2444452	PRJNA398089	SRS2444452	H4018	American	Female	13	25.2	N	0.8390835616488298	FALSE	ibdmdb	10.1038/s41586-019-1237-9	H4018C18
SRS2444450	PRJNA398089	SRS2444450	M2068	American	Female	19	21.3	CD	0.7738894100999122	FALSE	ibdmdb	10.1038/s41586-019-1237-9	M2068C4
SRS2444451	PRJNA398089	SRS2444451	C3023	American	Male	60	28	CD	0.837264256676839	FALSE	ibdmdb	10.1038/s41586-019-1237-9	C3023C13
SRS2444447	PRJNA398089	SRS2444447	C3012	American	Female	37	46.7	CD	0.7218624647358508	FALSE	ibdmdb	10.1038/s41586-019-1237-9	C3012C20
SRS2444449	PRJNA398089	SRS2444449	H4027	American	Male	15	14.9	UC	0.7497450017461735	FALSE	ibdmdb	10.1038/s41586-019-1237-9	H4027C9
SRS2444446	PRJNA398089	SRS2444446	P6013	American	Male	6	13.5	UC	0.7776659427934357	FALSE	ibdmdb	10.1038/s41586-019-1237-9	P6013C20
SRS2444448	PRJNA398089	SRS2444448	C3017	American	Male	45	24.2	CD	0.7606490341451834	FALSE	ibdmdb	10.1038/s41586-019-1237-9	C3017C17
SRS2444445	PRJNA398089	SRS2444445	M2077	American	Female	32	/	N	0.7743731810154636	FALSE	ibdmdb	10.1038/s41586-019-1237-9	M2077C3
SRS2444444	PRJNA398089	SRS2444444	M2077	American	Female	32	/	N	0.7924343296652645	FALSE	ibdmdb	10.1038/s41586-019-1237-9	M2077C4
SRS2444441	PRJNA398089	SRS2444441	C3030	American	Male	44	21.2	CD	0.9433256724804155	TRUE	ibdmdb	10.1038/s41586-019-1237-9	C3030C16
SRS2444442	PRJNA398089	SRS2444442	H4024	American	Male	11	15.4	N	0.7575673615891787	FALSE	ibdmdb	10.1038/s41586-019-1237-9	H4024C23
SRS2444440	PRJNA398089	SRS2444440	P6024	American	Male	16	28.4	CD	0.944394208810151	TRUE	ibdmdb	10.1038/s41586-019-1237-9	P6024C14
SRS2444439	PRJNA398089	SRS2444439	H4028	American	Female	13	15.9	CD	0.7576228087531333	FALSE	ibdmdb	10.1038/s41586-019-1237-9	H4028C18
SRS2444438	PRJNA398089	SRS2444438	M2064	American	Male	74	27.7	UC	0.8341665992833043	FALSE	ibdmdb	10.1038/s41586-019-1237-9	M2064C10
SRS2444443	PRJNA398089	SRS2444443	M2061	American	Male	56	26.3	N	0.8875564599455644	TRUE	ibdmdb	10.1038/s41586-019-1237-9	M2061C17
SRS2444437	PRJNA398089	SRS2444437	C3028	American	Male	33	/	CD	0.7366987442952057	FALSE	ibdmdb	10.1038/s41586-019-1237-9	C3028C13
SRS2444436	PRJNA398089	SRS2444436	M2072	American	Male	51	28.7	N	0.8622069275105713	FALSE	ibdmdb	10.1038/s41586-019-1237-9	M2072C14
SRS2444435	PRJNA398089	SRS2444435	M2064	American	Male	74	27.7	UC	0.8309052207751657	FALSE	ibdmdb	10.1038/s41586-019-1237-9	M2064C15
SRS2444434	PRJNA398089	SRS2444434	C3031	American	Female	/	/	CD	0.7486184733898977	FALSE	ibdmdb	10.1038/s41586-019-1237-9	C3031C7
SRS2444432	PRJNA398089	SRS2444432	H4035	American	Male	16	31	UC	0.8406237947005025	FALSE	ibdmdb	10.1038/s41586-019-1237-9	H4035C23
SRS2444430	PRJNA398089	SRS2444430	M2085	American	Male	23	/	CD	0.8420980043710261	FALSE	ibdmdb	10.1038/s41586-019-1237-9	M2085C12
SRS2444431	PRJNA398089	SRS2444431	H4024	American	Male	11	15.4	N	0.7816568038241472	FALSE	ibdmdb	10.1038/s41586-019-1237-9	H4024C13
SRS2444429	PRJNA398089	SRS2444429	M2083	American	Male	25	/	UC	0.8497550784312445	FALSE	ibdmdb	10.1038/s41586-019-1237-9	M2083C12
SRS2444428	PRJNA398089	SRS2444428	H4042	American	Male	15	30.7	UC	0.7989654603608978	FALSE	ibdmdb	10.1038/s41586-019-1237-9	H4042C13
SRS2444427	PRJNA398089	SRS2444427	C3034	American	Female	36	19.5	UC	0.7589147489609727	FALSE	ibdmdb	10.1038/s41586-019-1237-9	C3034C16
SRS2444426	PRJNA398089	SRS2444426	M2097	American	Male	21	/	N	0.723543796519543	FALSE	ibdmdb	10.1038/s41586-019-1237-9	M2097C6
SRS2444424	PRJNA398089	SRS2444424	M2069	American	Female	29	19.1	UC	0.939535893102525	TRUE	ibdmdb	10.1038/s41586-019-1237-9	M2069C23
SRS2444423	PRJNA398089	SRS2444423	M2084	American	Female	23	21.6	N	0.7594717132751783	FALSE	ibdmdb	10.1038/s41586-019-1237-9	M2084C14
SRS2444422	PRJNA398089	SRS2444422	M2103	American	Female	35	/	UC	0.7792553459908957	FALSE	ibdmdb	10.1038/s41586-019-1237-9	M2103C6
SRS2444425	PRJNA398089	SRS2444425	H4038	American	Male	15	17.3	CD	0.7746905195444247	FALSE	ibdmdb	10.1038/s41586-019-1237-9	H4038C19
SRS2444421	PRJNA398089	SRS2444421	C3028	American	Male	33	/	CD	0.7602504070493357	FALSE	ibdmdb	10.1038/s41586-019-1237-9	C3028C17
SRS2444420	PRJNA398089	SRS2444420	H4035	American	Male	16	31	UC	0.8221962313387585	FALSE	ibdmdb	10.1038/s41586-019-1237-9	H4035C13
SRS2444419	PRJNA398089	SRS2444419	C3022	American	Male	69	/	N	0.7628474372279425	FALSE	ibdmdb	10.1038/s41586-019-1237-9	C3022C22
SRS2444418	PRJNA398089	SRS2444418	H4023	American	Male	16	18.8	N	0.817105900600927	FALSE	ibdmdb	10.1038/s41586-019-1237-9	H4023C24
SRS2444416	PRJNA398089	SRS2444416	C3035	American	Male	62	24.4	CD	0.7806431748075014	FALSE	ibdmdb	10.1038/s41586-019-1237-9	C3035C6
SRS2444415	PRJNA398089	SRS2444415	C3027	American	Female	36	/	CD	0.8087296556038203	FALSE	ibdmdb	10.1038/s41586-019-1237-9	C3027C21
SRS2444414	PRJNA398089	SRS2444414	C3029	American	Male	32	/	UC	0.8752505569051423	TRUE	ibdmdb	10.1038/s41586-019-1237-9	C3029C19
SRS2444417	PRJNA398089	SRS2444417	H4030	American	Male	16	21.1	CD	0.9818679981111968	TRUE	ibdmdb	10.1038/s41586-019-1237-9	H4030C17
SRS2444413	PRJNA398089	SRS2444413	M2064	American	Male	74	27.7	UC	0.8377759519001533	FALSE	ibdmdb	10.1038/s41586-019-1237-9	M2064C6
SRS2444412	PRJNA398089	SRS2444412	M2060	American	Female	62	20.2	N	0.8524783557273596	FALSE	ibdmdb	10.1038/s41586-019-1237-9	M2060C9
SRS2444411	PRJNA398089	SRS2444411	C3023	American	Male	60	28	CD	0.8438472068900444	FALSE	ibdmdb	10.1038/s41586-019-1237-9	C3023C24
SRS2444410	PRJNA398089	SRS2444410	C3031	American	Female	/	/	CD	0.7796174426044759	FALSE	ibdmdb	10.1038/s41586-019-1237-9	C3031C12
SRS2444407	PRJNA398089	SRS2444407	C3021	American	Female	38	25.6	CD	0.8030863695480809	FALSE	ibdmdb	10.1038/s41586-019-1237-9	C3021C14
SRS2444406	PRJNA398089	SRS2444406	H4032	American	Male	12	14.9	CD	0.7573676349804365	FALSE	ibdmdb	10.1038/s41586-019-1237-9	H4032C5
SRS2444408	PRJNA398089	SRS2444408	H4020	American	Male	13	27.7	CD	0.837907257684772	FALSE	ibdmdb	10.1038/s41586-019-1237-9	H4020C16
SRS2444405	PRJNA398089	SRS2444405	C3016	American	Female	32	24.7	CD	0.7904136104317313	FALSE	ibdmdb	10.1038/s41586-019-1237-9	C3016C23
SRS2444404	PRJNA398089	SRS2444404	M2064	American	Male	74	27.7	UC	0.7889227474619331	FALSE	ibdmdb	10.1038/s41586-019-1237-9	M2064C11
SRS2444403	PRJNA398089	SRS2444403	H4032	American	Male	12	14.9	CD	0.7691857401343569	FALSE	ibdmdb	10.1038/s41586-019-1237-9	H4032C9
SRS2444402	PRJNA398089	SRS2444402	M2079	American	Male	29	/	N	0.7157010146215329	FALSE	ibdmdb	10.1038/s41586-019-1237-9	M2079C15
SRS2444400	PRJNA398089	SRS2444400	C3032	American	Female	42	21.7	UC	0.7399791457968272	FALSE	ibdmdb	10.1038/s41586-019-1237-9	C3032C6
SRS2444399	PRJNA398089	SRS2444399	C3015	American	Female	50	22.4	UC	0.7933321207297812	FALSE	ibdmdb	10.1038/s41586-019-1237-9	C3015C23
SRS2444398	PRJNA398089	SRS2444398	C3034	American	Female	36	19.5	UC	0.7686904926900245	FALSE	ibdmdb	10.1038/s41586-019-1237-9	C3034C5
SRS2444401	PRJNA398089	SRS2444401	M2068	American	Female	19	21.3	CD	0.7901345984156976	FALSE	ibdmdb	10.1038/s41586-019-1237-9	M2068C10
SRS2444396	PRJNA398089	SRS2444396	C3027	American	Female	36	/	CD	0.8235497190577652	FALSE	ibdmdb	10.1038/s41586-019-1237-9	C3027C17
SRS2444397	PRJNA398089	SRS2444397	C3021	American	Female	38	25.6	CD	0.776207894234957	FALSE	ibdmdb	10.1038/s41586-019-1237-9	C3021C20
SRS2444394	PRJNA398089	SRS2444394	C3030	American	Male	44	21.2	CD	0.965411912977008	TRUE	ibdmdb	10.1038/s41586-019-1237-9	C3030C13
SRS2444395	PRJNA398089	SRS2444395	P6017	American	Male	11	/	N	0.8515874205530525	FALSE	ibdmdb	10.1038/s41586-019-1237-9	P6017C11
SRS2444392	PRJNA398089	SRS2444392	M2068	American	Female	19	21.3	CD	0.7868473078131281	FALSE	ibdmdb	10.1038/s41586-019-1237-9	M2068C23
SRS2444391	PRJNA398089	SRS2444391	M2064	American	Male	74	27.7	UC	0.8580271846237238	FALSE	ibdmdb	10.1038/s41586-019-1237-9	M2064C22
SRS2444390	PRJNA398089	SRS2444390	C3037	American	Female	46	22.4	UC	0.7521519333498458	FALSE	ibdmdb	10.1038/s41586-019-1237-9	C3037C9
SRS2444393	PRJNA398089	SRS2444393	H4032	American	Male	12	14.9	CD	0.8073594921790321	FALSE	ibdmdb	10.1038/s41586-019-1237-9	H4032C20
SRS2444387	PRJNA398089	SRS2444387	M2068	American	Female	19	21.3	CD	0.7882299476678014	FALSE	ibdmdb	10.1038/s41586-019-1237-9	M2068C22
SRS2444389	PRJNA398089	SRS2444389	M2072	American	Male	51	28.7	N	0.8034332231416964	FALSE	ibdmdb	10.1038/s41586-019-1237-9	M2072C23
SRS2444388	PRJNA398089	SRS2444388	M2079	American	Male	29	/	N	0.7505536989620083	FALSE	ibdmdb	10.1038/s41586-019-1237-9	M2079C12
SRS2444386	PRJNA398089	SRS2444386	M2083	American	Male	25	/	UC	0.8498071968317634	FALSE	ibdmdb	10.1038/s41586-019-1237-9	M2083C10
SRS2444384	PRJNA398089	SRS2444384	C3031	American	Female	/	/	CD	0.7746026301520189	FALSE	ibdmdb	10.1038/s41586-019-1237-9	C3031C15
SRS2444383	PRJNA398089	SRS2444383	M2085	American	Male	23	/	CD	0.8336389864749161	FALSE	ibdmdb	10.1038/s41586-019-1237-9	M2085C11
SRS2444381	PRJNA398089	SRS2444381	C3034	American	Female	36	19.5	UC	0.7675691574265691	FALSE	ibdmdb	10.1038/s41586-019-1237-9	C3034C15
SRS2444385	PRJNA398089	SRS2444385	C3032	American	Female	42	21.7	UC	0.7760077115367897	FALSE	ibdmdb	10.1038/s41586-019-1237-9	C3032C20
SRS2444382	PRJNA398089	SRS2444382	C3017	American	Male	45	24.2	CD	0.7445484087894528	FALSE	ibdmdb	10.1038/s41586-019-1237-9	C3017C21
SRS2444379	PRJNA398089	SRS2444379	C3022	American	Male	69	/	N	0.787332317964844	FALSE	ibdmdb	10.1038/s41586-019-1237-9	C3022C17
SRS2444380	PRJNA398089	SRS2444380	M2083	American	Male	25	/	UC	0.852642151758652	FALSE	ibdmdb	10.1038/s41586-019-1237-9	M2083C5
SRS2444378	PRJNA398089	SRS2444378	H4038	American	Male	15	17.3	CD	0.7796110300438909	FALSE	ibdmdb	10.1038/s41586-019-1237-9	H4038C3
SRS2444375	PRJNA398089	SRS2444375	C3034	American	Female	36	19.5	UC	0.7357288447790582	FALSE	ibdmdb	10.1038/s41586-019-1237-9	C3034C3
SRS2455624	PRJNA398089	SRS2455624	H4024	American	Male	11	15.4	N	0.7843366439536694	FALSE	ibdmdb	10.1038/s41586-019-1237-9	H4024C1
SRS2455622	PRJNA398089	SRS2455622	H4009	American	Female	6	14	N	0.8519709668198515	FALSE	ibdmdb	10.1038/s41586-019-1237-9	H4009C11
SRS2455621	PRJNA398089	SRS2455621	P6009	American	Male	16	22.1	CD	0.7879806524343631	FALSE	ibdmdb	10.1038/s41586-019-1237-9	P6009C22
SRS2455617	PRJNA398089	SRS2455617	C3011	American	Female	37	41.5	UC	0.7747052942640406	FALSE	ibdmdb	10.1038/s41586-019-1237-9	C3011C10
SRS2455619	PRJNA398089	SRS2455619	C3027	American	Female	36	/	CD	0.8151717055538746	FALSE	ibdmdb	10.1038/s41586-019-1237-9	C3027C1
SRS2455618	PRJNA398089	SRS2455618	C3017	American	Male	45	24.2	CD	0.8017708636449029	FALSE	ibdmdb	10.1038/s41586-019-1237-9	C3017C4

## Sheet: CD
Sample_ID	ProjectID	SRA	Patient_ID	Nationality	sex	age	BMI	diagnosis	Dysbiosis_Index	Is_dysbiotic	Study	reference
ERS1343439	PRJEB15371	ERS1343439	GZCT057	China	Male	27	29.3523545	Control	0.8956721573720734	TRUE	PRJEB15371-HeQ2017	10.1093/gigascience/gix050
ERS1343438	PRJEB15371	ERS1343438	GZCT056	China	Male	24	18.51319863	Control	0.7998658647606077	FALSE	PRJEB15371-HeQ2017	10.1093/gigascience/gix050
ERS1343437	PRJEB15371	ERS1343437	GZCT055	China	Female	51	26.43807082	Control	0.9132137706612	TRUE	PRJEB15371-HeQ2017	10.1093/gigascience/gix050
ERS1343436	PRJEB15371	ERS1343436	GZCT054	China	Male	26	25.40281608	Control	0.8344028826359722	FALSE	PRJEB15371-HeQ2017	10.1093/gigascience/gix050
ERS1343435	PRJEB15371	ERS1343435	GZCT053	China	Female	39	18.66201469	Control	0.7978459767437143	FALSE	PRJEB15371-HeQ2017	10.1093/gigascience/gix050
ERS1343434	PRJEB15371	ERS1343434	GZCT052	China	Male	25	19.25702882	Control	0.9390595408177276	TRUE	PRJEB15371-HeQ2017	10.1093/gigascience/gix050
ERS1343433	PRJEB15371	ERS1343433	GZCT051	China	Male	23	30.86419753	Control	0.786276933716639	FALSE	PRJEB15371-HeQ2017	10.1093/gigascience/gix050
ERS1343432	PRJEB15371	ERS1343432	GZCT050	China	Male	19	23.87511478	Control	0.8901110535096838	TRUE	PRJEB15371-HeQ2017	10.1093/gigascience/gix050
ERS1343431	PRJEB15371	ERS1343431	GZCT049	China	Male	17	17.99307958	Control	0.8373741727843526	FALSE	PRJEB15371-HeQ2017	10.1093/gigascience/gix050
ERS1343430	PRJEB15371	ERS1343430	GZCT048	China	Male	17	19.11075278	Control	0.7743058513997992	FALSE	PRJEB15371-HeQ2017	10.1093/gigascience/gix050
ERS1343429	PRJEB15371	ERS1343429	GZCT046	China	Male	17	27.47170713	Control	0.8638054983580857	FALSE	PRJEB15371-HeQ2017	10.1093/gigascience/gix050
ERS1343428	PRJEB15371	ERS1343428	GZCT045	China	Male	23	18.507766	Control	0.811687016232441	FALSE	PRJEB15371-HeQ2017	10.1093/gigascience/gix050
ERS1343427	PRJEB15371	ERS1343427	GZCT044	China	Male	40	28.36752366	Control	0.8365391552127432	FALSE	PRJEB15371-HeQ2017	10.1093/gigascience/gix050
ERS1343426	PRJEB15371	ERS1343426	GZCT043	China	Male	19	19.37919743	Control	0.7586564114270782	FALSE	PRJEB15371-HeQ2017	10.1093/gigascience/gix050
ERS1343425	PRJEB15371	ERS1343425	GZCT042	China	Male	17	24.8791787	Control	0.8375011821554795	FALSE	PRJEB15371-HeQ2017	10.1093/gigascience/gix050
ERS1343424	PRJEB15371	ERS1343424	GZCT041	China	Male	17	22.03856749	Control	0.8897395505959166	TRUE	PRJEB15371-HeQ2017	10.1093/gigascience/gix050
ERS1343423	PRJEB15371	ERS1343423	GZCT040	China	Male	18	19.70796381	Control	0.9133901032796962	TRUE	PRJEB15371-HeQ2017	10.1093/gigascience/gix050
ERS1343422	PRJEB15371	ERS1343422	GZCT039	China	Male	18	21.43460935	Control	0.8040716393901584	FALSE	PRJEB15371-HeQ2017	10.1093/gigascience/gix050
ERS1343421	PRJEB15371	ERS1343421	GZCT038	China	Male	19	24.48979592	Control	0.7845643499919849	FALSE	PRJEB15371-HeQ2017	10.1093/gigascience/gix050
ERS1343420	PRJEB15371	ERS1343420	GZCT037	China	Male	20	19.605192	Control	0.8811716888457122	TRUE	PRJEB15371-HeQ2017	10.1093/gigascience/gix050
ERS1343419	PRJEB15371	ERS1343419	GZCT036	China	Male	18	21.2585034	Control	0.8282731448306081	FALSE	PRJEB15371-HeQ2017	10.1093/gigascience/gix050
ERS1343418	PRJEB15371	ERS1343418	GZCT035	China	Male	17	21.0498179	Control	0.8357037806079863	FALSE	PRJEB15371-HeQ2017	10.1093/gigascience/gix050
ERS1343417	PRJEB15371	ERS1343417	GZCT034	China	Male	17	19.81767737	Control	0.8873298016034751	TRUE	PRJEB15371-HeQ2017	10.1093/gigascience/gix050
ERS1343416	PRJEB15371	ERS1343416	GZCT033	China	Male	18	19.56823633	Control	0.8355845555196949	FALSE	PRJEB15371-HeQ2017	10.1093/gigascience/gix050
ERS1343415	PRJEB15371	ERS1343415	GZCT032	China	Male	16	20.86111966	Control	0.8111616807348265	FALSE	PRJEB15371-HeQ2017	10.1093/gigascience/gix050
ERS1343414	PRJEB15371	ERS1343414	GZCT031	China	Male	16	19.10009183	Control	0.7636753534335831	FALSE	PRJEB15371-HeQ2017	10.1093/gigascience/gix050
ERS1343411	PRJEB15371	ERS1343411	GZCT028	China	Male	16	29.48317725	Control	0.8349626521605588	FALSE	PRJEB15371-HeQ2017	10.1093/gigascience/gix050
ERS1343409	PRJEB15371	ERS1343409	GZCT026	China	Male	17	19.0194421	Control	0.8267685881387702	FALSE	PRJEB15371-HeQ2017	10.1093/gigascience/gix050
ERS1343408	PRJEB15371	ERS1343408	GZCT025	China	Male	16	18.80920625	Control	0.7806687422836743	FALSE	PRJEB15371-HeQ2017	10.1093/gigascience/gix050
ERS1343407	PRJEB15371	ERS1343407	GZCT024	China	Male	16	20.88391156	Control	0.895682129502134	TRUE	PRJEB15371-HeQ2017	10.1093/gigascience/gix050
ERS1343406	PRJEB15371	ERS1343406	GZCT023	China	Male	16	20.9839876	Control	0.7896623120519262	FALSE	PRJEB15371-HeQ2017	10.1093/gigascience/gix050
ERS1343405	PRJEB15371	ERS1343405	GZCT022	China	Male	16	21.14631991	Control	0.7419185155780234	FALSE	PRJEB15371-HeQ2017	10.1093/gigascience/gix050
ERS1343404	PRJEB15371	ERS1343404	GZCT021	China	Male	14	18.81892431	Control	0.7946485954036911	FALSE	PRJEB15371-HeQ2017	10.1093/gigascience/gix050
ERS1343403	PRJEB15371	ERS1343403	GZCT020	China	Male	13	19.46740129	Control	0.8367372834541406	FALSE	PRJEB15371-HeQ2017	10.1093/gigascience/gix050
ERS1343402	PRJEB15371	ERS1343402	GZCT019	China	Male	14	23.50780533	Control	0.7750302284945901	FALSE	PRJEB15371-HeQ2017	10.1093/gigascience/gix050
ERS1343401	PRJEB15371	ERS1343401	GZCT018	China	Male	14	18.81892431	Control	0.7961554811788697	FALSE	PRJEB15371-HeQ2017	10.1093/gigascience/gix050
ERS1343400	PRJEB15371	ERS1343400	GZCT017	China	Male	13	17.14677641	Control	0.8358718391838988	FALSE	PRJEB15371-HeQ2017	10.1093/gigascience/gix050
ERS1343399	PRJEB15371	ERS1343399	GZCT016	China	Male	14	20.02884153	Control	0.7635374981219799	FALSE	PRJEB15371-HeQ2017	10.1093/gigascience/gix050
ERS1343398	PRJEB15371	ERS1343398	GZCT015	China	Male	13	17.578125	Control	0.8056761031925685	FALSE	PRJEB15371-HeQ2017	10.1093/gigascience/gix050
ERS1343397	PRJEB15371	ERS1343397	GZCT014	China	Male	13	17.3828125	Control	0.9108603643832366	TRUE	PRJEB15371-HeQ2017	10.1093/gigascience/gix050
ERS1343396	PRJEB15371	ERS1343396	GZCT013	China	Male	14	20.95717116	Control	0.788889023408426	FALSE	PRJEB15371-HeQ2017	10.1093/gigascience/gix050
ERS1343394	PRJEB15371	ERS1343394	GZCT011	China	Male	24	22.49134948	Control	0.8180860590154317	FALSE	PRJEB15371-HeQ2017	10.1093/gigascience/gix050
ERS1343393	PRJEB15371	ERS1343393	GZCT010	China	Male	24	20.2020202	Control	0.879834813779751	TRUE	PRJEB15371-HeQ2017	10.1093/gigascience/gix050
ERS1343392	PRJEB15371	ERS1343392	GZCT009	China	Male	23	21.2585034	Control	0.882854518390554	TRUE	PRJEB15371-HeQ2017	10.1093/gigascience/gix050
ERS1343391	PRJEB15371	ERS1343391	GZCT008	China	Male	24	21.45357371	Control	0.8401358148023887	FALSE	PRJEB15371-HeQ2017	10.1093/gigascience/gix050
ERS1343390	PRJEB15371	ERS1343390	GZCT007	China	Male	22	22.33150795	Control	0.819620873756088	FALSE	PRJEB15371-HeQ2017	10.1093/gigascience/gix050
ERS1343389	PRJEB15371	ERS1343389	GZCT006	China	Male	23	18.68512111	Control	0.8161462394753619	FALSE	PRJEB15371-HeQ2017	10.1093/gigascience/gix050
ERS1343388	PRJEB15371	ERS1343388	GZCT005	China	Female	22	20.68515024	Control	0.824365158336022	FALSE	PRJEB15371-HeQ2017	10.1093/gigascience/gix050
ERS1343387	PRJEB15371	ERS1343387	GZCT004	China	Male	24	22.03856749	Control	0.9182877170520268	TRUE	PRJEB15371-HeQ2017	10.1093/gigascience/gix050
ERS1343386	PRJEB15371	ERS1343386	GZCT003	China	Male	24	23.66143862	Control	0.8587482938973862	FALSE	PRJEB15371-HeQ2017	10.1093/gigascience/gix050
ERS1343385	PRJEB15371	ERS1343385	GZCT002	China	Male	44	25.35154137	Control	0.7656443304895618	FALSE	PRJEB15371-HeQ2017	10.1093/gigascience/gix050
ERS1343384	PRJEB15371	ERS1343384	GZCT001	China	Male	26	21.2585034	Control	0.8709913066132708	FALSE	PRJEB15371-HeQ2017	10.1093/gigascience/gix050
ERS1343383	PRJEB15371	ERS1343383	GZCD063EEN	China	Female	21	15.26395682	CD	0.937552094122586	TRUE	PRJEB15371-HeQ2017	10.1093/gigascience/gix050
ERS1343382	PRJEB15371	ERS1343382	GZCD063	China	Female	21	15.26395682	CD	0.9622543965704456	TRUE	PRJEB15371-HeQ2017	10.1093/gigascience/gix050
ERS1343381	PRJEB15371	ERS1343381	GZCD062EEN	China	Male	31	21.0498179	CD	0.7965028778930866	FALSE	PRJEB15371-HeQ2017	10.1093/gigascience/gix050
ERS1343380	PRJEB15371	ERS1343380	GZCD062	China	Male	31	21.0498179	CD	0.7793649680338615	FALSE	PRJEB15371-HeQ2017	10.1093/gigascience/gix050
ERS1343379	PRJEB15371	ERS1343379	GZCD061EEN	China	Male	22	19.39591837	CD	0.8355333477371706	FALSE	PRJEB15371-HeQ2017	10.1093/gigascience/gix050
ERS1343378	PRJEB15371	ERS1343378	GZCD061	China	Male	22	19.39591837	CD	0.8780588506935239	TRUE	PRJEB15371-HeQ2017	10.1093/gigascience/gix050
ERS1343377	PRJEB15371	ERS1343377	GZCD060	China	Female	36	18.27263267	CD	0.8505599900967755	FALSE	PRJEB15371-HeQ2017	10.1093/gigascience/gix050
ERS1343376	PRJEB15371	ERS1343376	GZCD059EEN	China	Female	23	15.77777778	CD	0.9540768461575332	TRUE	PRJEB15371-HeQ2017	10.1093/gigascience/gix050
ERS1343375	PRJEB15371	ERS1343375	GZCD059	China	Female	23	15.77777778	CD	0.9672691730562673	TRUE	PRJEB15371-HeQ2017	10.1093/gigascience/gix050
ERS1343374	PRJEB15371	ERS1343374	GZCD058EEN	China	Male	40	14.84375	CD	0.977555787367557	TRUE	PRJEB15371-HeQ2017	10.1093/gigascience/gix050
ERS1343373	PRJEB15371	ERS1343373	GZCD057EEN	China	Male	5	not recorded	CD	0.98540439201141	TRUE	PRJEB15371-HeQ2017	10.1093/gigascience/gix050
ERS1343372	PRJEB15371	ERS1343372	GZCD056EEN	China	Male	16	17.18395692	CD	0.8837099772419235	TRUE	PRJEB15371-HeQ2017	10.1093/gigascience/gix050
ERS1343371	PRJEB15371	ERS1343371	GZCD055EEN	China	Male	24	16.45600644	CD	0.8709714517993357	FALSE	PRJEB15371-HeQ2017	10.1093/gigascience/gix050
ERS1343370	PRJEB15371	ERS1343370	GZCD055	China	Male	24	16.45600644	CD	0.8442156533784323	FALSE	PRJEB15371-HeQ2017	10.1093/gigascience/gix050
ERS1343369	PRJEB15371	ERS1343369	GZCD054EEN	China	Male	23	16.74884264	CD	0.8512296486630032	FALSE	PRJEB15371-HeQ2017	10.1093/gigascience/gix050
ERS1343368	PRJEB15371	ERS1343368	GZCD054	China	Male	23	16.74884264	CD	0.8762920334539861	TRUE	PRJEB15371-HeQ2017	10.1093/gigascience/gix050
ERS1343367	PRJEB15371	ERS1343367	GZCD053EEN	China	Male	25	13.984375	CD	0.897240096541508	TRUE	PRJEB15371-HeQ2017	10.1093/gigascience/gix050
ERS1343366	PRJEB15371	ERS1343366	GZCD053	China	Male	25	13.984375	CD	0.9658286226409548	TRUE	PRJEB15371-HeQ2017	10.1093/gigascience/gix050
ERS1343365	PRJEB15371	ERS1343365	GZCD052	China	Male	42	16.99668274	CD	0.8344281294403438	FALSE	PRJEB15371-HeQ2017	10.1093/gigascience/gix050
ERS1343364	PRJEB15371	ERS1343364	GZCD050	China	Male	35	24.42299318	CD	0.8933127926605199	TRUE	PRJEB15371-HeQ2017	10.1093/gigascience/gix050
ERS1343363	PRJEB15371	ERS1343363	GZCD049	China	Male	40	18.28571429	CD	0.9877198480313376	TRUE	PRJEB15371-HeQ2017	10.1093/gigascience/gix050
ERS1343362	PRJEB15371	ERS1343362	GZCD048	China	Male	15	18.32986318	CD	0.856884273782312	FALSE	PRJEB15371-HeQ2017	10.1093/gigascience/gix050
ERS1343361	PRJEB15371	ERS1343361	GZCD047EEN	China	Male	18	15.3362959	CD	0.9812767840239716	TRUE	PRJEB15371-HeQ2017	10.1093/gigascience/gix050
ERS1343360	PRJEB15371	ERS1343360	GZCD047	China	Male	18	15.3362959	CD	0.99794910271313	TRUE	PRJEB15371-HeQ2017	10.1093/gigascience/gix050
ERS1343359	PRJEB15371	ERS1343359	GZCD046	China	not recorded	not recorded	not recorded	CD	0.8240536680027541	FALSE	PRJEB15371-HeQ2017	10.1093/gigascience/gix050
ERS1343358	PRJEB15371	ERS1343358	GZCD045	China	Male	18	23.72528616	CD	0.8412742809638087	FALSE	PRJEB15371-HeQ2017	10.1093/gigascience/gix050
ERS1343357	PRJEB15371	ERS1343357	GZCD044	China	Male	25	18.8267935	CD	0.8058074488376467	FALSE	PRJEB15371-HeQ2017	10.1093/gigascience/gix050
ERS1343356	PRJEB15371	ERS1343356	GZCD043	China	Male	24	23.2609519	CD	0.8640798169292694	FALSE	PRJEB15371-HeQ2017	10.1093/gigascience/gix050
ERS1343355	PRJEB15371	ERS1343355	GZCD042	China	Male	28	18.03440901	CD	0.8569472761254411	FALSE	PRJEB15371-HeQ2017	10.1093/gigascience/gix050
ERS1343354	PRJEB15371	ERS1343354	GZCD040	China	Male	35	20.57142857	CD	0.881803328048486	TRUE	PRJEB15371-HeQ2017	10.1093/gigascience/gix050
ERS1343353	PRJEB15371	ERS1343353	GZCD037	China	Male	30	22.03426859	CD	0.9906397188040889	TRUE	PRJEB15371-HeQ2017	10.1093/gigascience/gix050
ERS1343352	PRJEB15371	ERS1343352	GZCD036	China	Male	27	19.36247266	CD	0.8916768022335881	TRUE	PRJEB15371-HeQ2017	10.1093/gigascience/gix050
ERS1343351	PRJEB15371	ERS1343351	GZCD034	China	Female	39	20	CD	0.8678650462861066	FALSE	PRJEB15371-HeQ2017	10.1093/gigascience/gix050
ERS1343350	PRJEB15371	ERS1343350	GZCD033	China	Male	30	19.48696145	CD	0.866481058856688	FALSE	PRJEB15371-HeQ2017	10.1093/gigascience/gix050
ERS1343349	PRJEB15371	ERS1343349	GZCD032EEN	China	Female	40	21.90758246	CD	0.9834520827653416	TRUE	PRJEB15371-HeQ2017	10.1093/gigascience/gix050
ERS1343348	PRJEB15371	ERS1343348	GZCD032	China	Female	40	21.82644326	CD	0.9550617822063006	TRUE	PRJEB15371-HeQ2017	10.1093/gigascience/gix050
ERS1343347	PRJEB15371	ERS1343347	GZCD030	China	Male	23	22.49134948	CD	0.8484487203131494	FALSE	PRJEB15371-HeQ2017	10.1093/gigascience/gix050
ERS1343346	PRJEB15371	ERS1343346	GZCD029EEN	China	Male	25	18.71094925	CD	0.8637472229269673	FALSE	PRJEB15371-HeQ2017	10.1093/gigascience/gix050
ERS1343345	PRJEB15371	ERS1343345	GZCD029	China	Male	25	19.01166093	CD	0.9650585899626668	TRUE	PRJEB15371-HeQ2017	10.1093/gigascience/gix050
ERS1343344	PRJEB15371	ERS1343344	GZCD028	China	Male	31	21.97133586	CD	0.8927283184955069	TRUE	PRJEB15371-HeQ2017	10.1093/gigascience/gix050
ERS1343343	PRJEB15371	ERS1343343	GZCD027EEN	China	Male	36	17.46740363	CD	0.8419334921629196	FALSE	PRJEB15371-HeQ2017	10.1093/gigascience/gix050
ERS1343342	PRJEB15371	ERS1343342	GZCD027	China	Male	36	17.46740363	CD	0.8198092301705463	FALSE	PRJEB15371-HeQ2017	10.1093/gigascience/gix050
ERS1343341	PRJEB15371	ERS1343341	GZCD026EEN	China	Female	44	20.90419501	CD	0.9992717208209596	TRUE	PRJEB15371-HeQ2017	10.1093/gigascience/gix050
ERS1343340	PRJEB15371	ERS1343340	GZCD026	China	Female	44	20.90419501	CD	0.889086456787289	TRUE	PRJEB15371-HeQ2017	10.1093/gigascience/gix050
ERS1343339	PRJEB15371	ERS1343339	GZCD024EEN	China	Male	18	20.30741221	CD	0.8660159448969336	FALSE	PRJEB15371-HeQ2017	10.1093/gigascience/gix050
ERS1343338	PRJEB15371	ERS1343338	GZCD023	China	Male	23	22.85714286	CD	0.8100210029983647	FALSE	PRJEB15371-HeQ2017	10.1093/gigascience/gix050
ERS1343337	PRJEB15371	ERS1343337	GZCD022	China	Male	29	15.42699725	CD	0.99375394917478	TRUE	PRJEB15371-HeQ2017	10.1093/gigascience/gix050
ERS1343336	PRJEB15371	ERS1343336	GZCD021	China	Male	29	20.93061224	CD	0.8357363495162232	FALSE	PRJEB15371-HeQ2017	10.1093/gigascience/gix050
ERS1343335	PRJEB15371	ERS1343335	GZCD020EEN	China	Male	33	22.49306381	CD	0.9986657871808432	TRUE	PRJEB15371-HeQ2017	10.1093/gigascience/gix050
ERS1343334	PRJEB15371	ERS1343334	GZCD020	China	Male	33	23.21971198	CD	0.8590025071127475	FALSE	PRJEB15371-HeQ2017	10.1093/gigascience/gix050
ERS1343333	PRJEB15371	ERS1343333	GZCD019	China	Female	28	16.7578125	CD	0.9299401758857936	TRUE	PRJEB15371-HeQ2017	10.1093/gigascience/gix050
ERS1343332	PRJEB15371	ERS1343332	GZCD017	China	Male	31	17.89153041	CD	0.9565914374335972	TRUE	PRJEB15371-HeQ2017	10.1093/gigascience/gix050
ERS1343331	PRJEB15371	ERS1343331	GZCD016EEN	China	Male	21	19.623533	CD	0.9501401125057856	TRUE	PRJEB15371-HeQ2017	10.1093/gigascience/gix050
ERS1343330	PRJEB15371	ERS1343330	GZCD016	China	Male	21	19.623533	CD	0.8795911062339443	TRUE	PRJEB15371-HeQ2017	10.1093/gigascience/gix050
ERS1343329	PRJEB15371	ERS1343329	GZCD015	China	Male	29	16.52981462	CD	0.8968268177560105	TRUE	PRJEB15371-HeQ2017	10.1093/gigascience/gix050
ERS1343328	PRJEB15371	ERS1343328	GZCD014	China	Female	42	24.90495109	CD	0.9691818770802864	TRUE	PRJEB15371-HeQ2017	10.1093/gigascience/gix050
ERS1343327	PRJEB15371	ERS1343327	GZCD013	China	Male	22	18.36419753	CD	0.9445195938509574	TRUE	PRJEB15371-HeQ2017	10.1093/gigascience/gix050
ERS1343326	PRJEB15371	ERS1343326	GZCD011	China	Male	27	16.0379565	CD	0.8321111710602801	FALSE	PRJEB15371-HeQ2017	10.1093/gigascience/gix050
ERS1343325	PRJEB15371	ERS1343325	GZCD010	China	Male	27	18.507766	CD	0.9728469818140598	TRUE	PRJEB15371-HeQ2017	10.1093/gigascience/gix050
ERS1343324	PRJEB15371	ERS1343324	GZCD009	China	Female	43	14.62105432	CD	0.9662879526733408	TRUE	PRJEB15371-HeQ2017	10.1093/gigascience/gix050
ERS1343323	PRJEB15371	ERS1343323	GZCD007	China	Male	17	19.69134761	CD	0.9909850594401702	TRUE	PRJEB15371-HeQ2017	10.1093/gigascience/gix050
ERS1343322	PRJEB15371	ERS1343322	GZCD006	China	Female	39	17.64828304	CD	0.8199953363644503	FALSE	PRJEB15371-HeQ2017	10.1093/gigascience/gix050
ERS1343321	PRJEB15371	ERS1343321	GZCD005	China	Female	22	13.21903541	CD	0.9946163589475884	TRUE	PRJEB15371-HeQ2017	10.1093/gigascience/gix050
ERS1343320	PRJEB15371	ERS1343320	GZCD004	China	Male	16	16.40138408	CD	0.8442522383917803	FALSE	PRJEB15371-HeQ2017	10.1093/gigascience/gix050
ERS1343319	PRJEB15371	ERS1343319	GZCD003	China	Female	27	16.18330396	CD	0.8443621123979731	FALSE	PRJEB15371-HeQ2017	10.1093/gigascience/gix050
ERS1343318	PRJEB15371	ERS1343318	GZCD002	China	Male	22	18.21832243	CD	0.7930681135639059	FALSE	PRJEB15371-HeQ2017	10.1093/gigascience/gix050
ERS1343317	PRJEB15371	ERS1343317	GZCD001	China	Male	48	22.3183391	CD	0.8502760649063644	FALSE	PRJEB15371-HeQ2017	10.1093/gigascience/gix050

## Sheet: metacardis
Sample_ID	ProjectID	SRA	Patient_ID	Nationality	sex	age	BMI	diagnosis	Dysbiosis_Index	Is_dysbiotic	Study	reference	Enterotype	Statin	Bristol
x20MCx1341	PRJEB37249	ERS4538508	x20MCx1341	/	/	/	42.57	ObCIII	0.852396775192325	FALSE	Metacardis-BMIS	10.1038/s41586-020-2269-x	Prev	No	4
x10MCx2293	PRJEB37249	ERS4538509	x10MCx2293	/	/	/	39.95	ObCII	0.8064379854541903	FALSE	Metacardis-BMIS	10.1038/s41586-020-2269-x	Bact1	No	4
x10MCx1971	PRJEB37249	ERS4538510	x10MCx1971	/	/	/	50.24	ObCIII	0.8218212862769962	FALSE	Metacardis-BMIS	10.1038/s41586-020-2269-x	Bact2	No	4
x20MCx3247	PRJEB37249	ERS4538511	x20MCx3247	/	/	/	50.7	ObCIII	0.908733026327428	TRUE	Metacardis-BMIS	10.1038/s41586-020-2269-x	Prev	No	4
x30MCx1787	PRJEB37249	ERS4538512	x30MCx1787	/	/	/	21.65	N	0.8479598063398306	FALSE	Metacardis-BMIS	10.1038/s41586-020-2269-x	Prev	No	3
x14MCx1399	PRJEB37249	ERS4538513	x14MCx1399	/	/	/	25.36	OW	0.8888710810739371	TRUE	Metacardis-BMIS	10.1038/s41586-020-2269-x	Prev	No	4
x10MCx1176	PRJEB37249	ERS4538514	x10MCx1176	/	/	/	30.91	ObCI	0.8171075310825114	FALSE	Metacardis-BMIS	10.1038/s41586-020-2269-x	Rum	Yes	3
x10MCx2686	PRJEB37249	ERS4538515	x10MCx2686	/	/	/	42.18	ObCIII	0.8268684271047663	FALSE	Metacardis-BMIS	10.1038/s41586-020-2269-x	Bact2	No	4
x20MCx1537	PRJEB37249	ERS4538516	x20MCx1537	/	/	/	35	ObCII	0.7900879492931249	FALSE	Metacardis-BMIS	10.1038/s41586-020-2269-x	Bact2	No	4
x30MCx3160	PRJEB37249	ERS4538517	x30MCx3160	/	/	/	24.46	N	0.828050301103107	FALSE	Metacardis-BMIS	10.1038/s41586-020-2269-x	Prev	No	4
x20MCx3303	PRJEB37249	ERS4538518	x20MCx3303	/	/	/	43.71	ObCIII	0.8094792162968623	FALSE	Metacardis-BMIS	10.1038/s41586-020-2269-x	Bact2	No	5
x10MCx2384	PRJEB37249	ERS4538519	x10MCx2384	/	/	/	46.81	ObCIII	0.7506557881264465	FALSE	Metacardis-BMIS	10.1038/s41586-020-2269-x	Bact1	No	4
x20MCx3200	PRJEB37249	ERS4538520	x20MCx3200	/	/	/	51.54	ObCIII	0.7868027126027385	FALSE	Metacardis-BMIS	10.1038/s41586-020-2269-x	Bact1	No	4
x10MCx1491	PRJEB37249	ERS4538521	x10MCx1491	/	/	/	41.72	ObCIII	0.8147844836837117	FALSE	Metacardis-BMIS	10.1038/s41586-020-2269-x	Prev	No	7
x20MCx1386	PRJEB37249	ERS4538522	x20MCx1386	/	/	/	40.35	ObCIII	0.8343658441466865	FALSE	Metacardis-BMIS	10.1038/s41586-020-2269-x	Bact2	No	3
x20MCx1263	PRJEB37249	ERS4538523	x20MCx1263	/	/	/	22.86	N	0.8012476487282589	FALSE	Metacardis-BMIS	10.1038/s41586-020-2269-x	Bact1	No	3
x10MCx3246	PRJEB37249	ERS4538524	x10MCx3246	/	/	/	36.61	ObCII	0.7921456621473347	FALSE	Metacardis-BMIS	10.1038/s41586-020-2269-x	Bact1	No	6
x14MCx1190	PRJEB37249	ERS4538525	x14MCx1190	/	/	/	21.78	N	0.8525173724016933	FALSE	Metacardis-BMIS	10.1038/s41586-020-2269-x	Bact1	No	3
x20MCx2346	PRJEB37249	ERS4538526	x20MCx2346	/	/	/	45.29	ObCIII	0.7790200797677005	FALSE	Metacardis-BMIS	10.1038/s41586-020-2269-x	Bact1	No	3
x30MCx2828	PRJEB37249	ERS4538527	x30MCx2828	/	/	/	23.84	N	0.8374391084668927	FALSE	Metacardis-BMIS	10.1038/s41586-020-2269-x	Bact1	Yes	4
x10MCx2284	PRJEB37249	ERS4538528	x10MCx2284	/	/	/	39.68	ObCII	0.8048339808423458	FALSE	Metacardis-BMIS	10.1038/s41586-020-2269-x	Bact1	No	6
x30MCx1597	PRJEB37249	ERS4538529	x30MCx1597	/	/	/	31.53	ObCI	0.8443825668339249	FALSE	Metacardis-BMIS	10.1038/s41586-020-2269-x	Rum	Yes	4
x20MCx1879	PRJEB37249	ERS4538530	x20MCx1879	/	/	/	35.53	ObCII	0.7726530493450711	FALSE	Metacardis-BMIS	10.1038/s41586-020-2269-x	Bact1	No	6
x10MCx1806	PRJEB37249	ERS4538531	x10MCx1806	/	/	/	40.6	ObCIII	0.734604680727842	FALSE	Metacardis-BMIS	10.1038/s41586-020-2269-x	Bact1	No	6
x30MCx2770	PRJEB37249	ERS4538532	x30MCx2770	/	/	/	24.89	N	0.857767388803025	FALSE	Metacardis-BMIS	10.1038/s41586-020-2269-x	Prev	No	4
x10MCx1458	PRJEB37249	ERS4538533	x10MCx1458	/	/	/	39.62	ObCII	0.7841314315195723	FALSE	Metacardis-BMIS	10.1038/s41586-020-2269-x	Prev	No	2
x10MCx3144	PRJEB37249	ERS4538534	x10MCx3144	/	/	/	32.59	ObCI	0.8133830804811287	FALSE	Metacardis-BMIS	10.1038/s41586-020-2269-x	Rum	Yes	4
x20MCx1534	PRJEB37249	ERS4538535	x20MCx1534	/	/	/	41.98	ObCIII	0.8538186934723548	FALSE	Metacardis-BMIS	10.1038/s41586-020-2269-x	Bact1	No	4
x30MCx1618	PRJEB37249	ERS4538536	x30MCx1618	/	/	/	23.7	N	0.8619366729692134	FALSE	Metacardis-BMIS	10.1038/s41586-020-2269-x	Prev	No	4
x20MCx2687	PRJEB37249	ERS4538537	x20MCx2687	/	/	/	41.18	ObCIII	0.8568522332834614	FALSE	Metacardis-BMIS	10.1038/s41586-020-2269-x	Bact1	No	4
x30MCx2544	PRJEB37249	ERS4538538	x30MCx2544	/	/	/	32.85	ObCI	0.8474271092086871	FALSE	Metacardis-BMIS	10.1038/s41586-020-2269-x	Rum	No	4
x20MCx2791	PRJEB37249	ERS4538539	x20MCx2791	/	/	/	36.7	ObCII	0.7829736910003144	FALSE	Metacardis-BMIS	10.1038/s41586-020-2269-x	Bact2	No	6
x14MCx1943	PRJEB37249	ERS4538540	x14MCx1943	/	/	/	20.84	N	0.7998491733420163	FALSE	Metacardis-BMIS	10.1038/s41586-020-2269-x	Prev	No	6
x30MCx2619	PRJEB37249	ERS4538541	x30MCx2619	/	/	/	23.16	N	0.8642079490519674	FALSE	Metacardis-BMIS	10.1038/s41586-020-2269-x	Bact1	Yes	4
x30MCx2449	PRJEB37249	ERS4538542	x30MCx2449	/	/	/	26.66	OW	0.7819651078894492	FALSE	Metacardis-BMIS	10.1038/s41586-020-2269-x	Bact1	Yes	4
x20MCx1959	PRJEB37249	ERS4538543	x20MCx1959	/	/	/	24.16	N	0.8492065051593031	FALSE	Metacardis-BMIS	10.1038/s41586-020-2269-x	Rum	No	5
x30MCx3058	PRJEB37249	ERS4538544	x30MCx3058	/	/	/	27.36	OW	0.9018389762669456	TRUE	Metacardis-BMIS	10.1038/s41586-020-2269-x	Prev	No	4
x14MCx2945	PRJEB37249	ERS4538545	x14MCx2945	/	/	/	21.98	N	0.8780095777514374	TRUE	Metacardis-BMIS	10.1038/s41586-020-2269-x	Prev	No	4
x30MCx2079	PRJEB37249	ERS4538546	x30MCx2079	/	/	/	24.83	N	0.8433084552066342	FALSE	Metacardis-BMIS	10.1038/s41586-020-2269-x	Prev	Yes	4
x14MCx3405	PRJEB37249	ERS4538547	x14MCx3405	/	/	/	23.05	N	0.8759189434300697	TRUE	Metacardis-BMIS	10.1038/s41586-020-2269-x	Rum	No	4
x20MCx2652	PRJEB37249	ERS4538548	x20MCx2652	/	/	/	40.38	ObCIII	0.8116684370225827	FALSE	Metacardis-BMIS	10.1038/s41586-020-2269-x	Bact2	No	3
x10MCx1936	PRJEB37249	ERS4538549	x10MCx1936	/	/	/	36.12	ObCII	0.7517988849353803	FALSE	Metacardis-BMIS	10.1038/s41586-020-2269-x	Bact1	No	5
x10MCx1150	PRJEB37249	ERS4538550	x10MCx1150	/	/	/	39.85	ObCII	0.7748494414309831	FALSE	Metacardis-BMIS	10.1038/s41586-020-2269-x	Bact1	No	3
x20MCx2329	PRJEB37249	ERS4538551	x20MCx2329	/	/	/	61.08	ObCIII	0.8835929518342439	TRUE	Metacardis-BMIS	10.1038/s41586-020-2269-x	Prev	No	4
x30MCx3301	PRJEB37249	ERS4538552	x30MCx3301	/	/	/	28.8	OW	0.8354133363649742	FALSE	Metacardis-BMIS	10.1038/s41586-020-2269-x	Bact2	Yes	4
x20MCx1989	PRJEB37249	ERS4538553	x20MCx1989	/	/	/	66	ObCIII	0.7492336750003499	FALSE	Metacardis-BMIS	10.1038/s41586-020-2269-x	Bact1	No	4
x10MCx1206	PRJEB37249	ERS4538554	x10MCx1206	/	/	/	34.65	ObCI	0.7815064892622826	FALSE	Metacardis-BMIS	10.1038/s41586-020-2269-x	Bact1	No	4
x30MCx1116	PRJEB37249	ERS4538555	x30MCx1116	/	/	/	23.39	N	0.9286498641729026	TRUE	Metacardis-BMIS	10.1038/s41586-020-2269-x	Rum	No	3
x10MCx2470	PRJEB37249	ERS4538556	x10MCx2470	/	/	/	33.98	ObCI	0.7485714179630952	FALSE	Metacardis-BMIS	10.1038/s41586-020-2269-x	Bact1	No	1
x30MCx2041	PRJEB37249	ERS4538557	x30MCx2041	/	/	/	21.86	N	0.8032536192726298	FALSE	Metacardis-BMIS	10.1038/s41586-020-2269-x	Bact1	No	4
x14MCx1409	PRJEB37249	ERS4538558	x14MCx1409	/	/	/	24.7	N	0.8345643026168169	FALSE	Metacardis-BMIS	10.1038/s41586-020-2269-x	Rum	No	4
x20MCx1830	PRJEB37249	ERS4538559	x20MCx1830	/	/	/	18.84	N	0.9261520839322496	TRUE	Metacardis-BMIS	10.1038/s41586-020-2269-x	Prev	No	4
x10MCx1529	PRJEB37249	ERS4538560	x10MCx1529	/	/	/	39.14	ObCII	0.8646421982464082	FALSE	Metacardis-BMIS	10.1038/s41586-020-2269-x	Rum	No	3
x30MCx1646	PRJEB37249	ERS4538561	x30MCx1646	/	/	/	26.88	OW	0.861642273442043	FALSE	Metacardis-BMIS	10.1038/s41586-020-2269-x	Rum	Yes	4
x10MCx1880	PRJEB37249	ERS4538562	x10MCx1880	/	/	/	36.73	ObCII	0.8276134772385967	FALSE	Metacardis-BMIS	10.1038/s41586-020-2269-x	Rum	Yes	4
x20MCx3352	PRJEB37249	ERS4538563	x20MCx3352	/	/	/	40.66	ObCIII	0.8754276014162782	TRUE	Metacardis-BMIS	10.1038/s41586-020-2269-x	Rum	No	3
x30MCx1235	PRJEB37249	ERS4538564	x30MCx1235	/	/	/	24.28	N	0.7772122446122273	FALSE	Metacardis-BMIS	10.1038/s41586-020-2269-x	Bact1	No	4
x10MCx1523	PRJEB37249	ERS4538565	x10MCx1523	/	/	/	32.58	ObCI	0.8398093870819805	FALSE	Metacardis-BMIS	10.1038/s41586-020-2269-x	Prev	Yes	3
x20MCx2215	PRJEB37249	ERS4538566	x20MCx2215	/	/	/	38.12	ObCII	0.7697500636337413	FALSE	Metacardis-BMIS	10.1038/s41586-020-2269-x	Bact2	No	2
x30MCx2414	PRJEB37249	ERS4538567	x30MCx2414	/	/	/	26.51	OW	0.8872835189291	TRUE	Metacardis-BMIS	10.1038/s41586-020-2269-x	Bact2	No	5
x20MCx2623	PRJEB37249	ERS4538568	x20MCx2623	/	/	/	45.58	ObCIII	0.8848330656550681	TRUE	Metacardis-BMIS	10.1038/s41586-020-2269-x	Prev	No	4
x13MCx2699	PRJEB37249	ERS4538569	x13MCx2699	/	/	/	30.17	ObCI	0.7760105370313524	FALSE	Metacardis-BMIS	10.1038/s41586-020-2269-x	Bact1	Yes	4
x20MCx2400	PRJEB37249	ERS4538570	x20MCx2400	/	/	/	47.4	ObCIII	0.7810167827331534	FALSE	Metacardis-BMIS	10.1038/s41586-020-2269-x	Bact1	No	6
x14MCx1861	PRJEB37249	ERS4538571	x14MCx1861	/	/	/	19.67	N	0.8486393061769687	FALSE	Metacardis-BMIS	10.1038/s41586-020-2269-x	Prev	No	/
x20MCx2233	PRJEB37249	ERS4538572	x20MCx2233	/	/	/	23.23	N	0.9056245965522224	TRUE	Metacardis-BMIS	10.1038/s41586-020-2269-x	Prev	No	4
x20MCx2815	PRJEB37249	ERS4538573	x20MCx2815	/	/	/	38.22	ObCII	0.8056477770224617	FALSE	Metacardis-BMIS	10.1038/s41586-020-2269-x	Bact2	No	4
x10MCx2758	PRJEB37249	ERS4538574	x10MCx2758	/	/	/	31.85	ObCI	0.7894788381391963	FALSE	Metacardis-BMIS	10.1038/s41586-020-2269-x	Bact1	No	3
x30MCx3070	PRJEB37249	ERS4538575	x30MCx3070	/	/	/	24.53	N	0.7511658531707588	FALSE	Metacardis-BMIS	10.1038/s41586-020-2269-x	Bact1	No	6
x10MCx2520	PRJEB37249	ERS4538576	x10MCx2520	/	/	/	37.38	ObCII	0.7983071424586887	FALSE	Metacardis-BMIS	10.1038/s41586-020-2269-x	Prev	No	3
x20MCx2805	PRJEB37249	ERS4538577	x20MCx2805	/	/	/	57.79	ObCIII	0.8294637004168188	FALSE	Metacardis-BMIS	10.1038/s41586-020-2269-x	Prev	No	3
x20MCx2239	PRJEB37249	ERS4538578	x20MCx2239	/	/	/	44.77	ObCIII	0.9000754293528949	TRUE	Metacardis-BMIS	10.1038/s41586-020-2269-x	Prev	No	4
x10MCx1985	PRJEB37249	ERS4538579	x10MCx1985	/	/	/	41.46	ObCIII	0.7633370019533885	FALSE	Metacardis-BMIS	10.1038/s41586-020-2269-x	Bact1	No	4
x30MCx3114	PRJEB37249	ERS4538580	x30MCx3114	/	/	/	25.99	OW	0.8787764521617105	TRUE	Metacardis-BMIS	10.1038/s41586-020-2269-x	Prev	Yes	3
x13MCx2458	PRJEB37249	ERS4538581	x13MCx2458	/	/	/	33.4	ObCI	0.985555150138042	TRUE	Metacardis-BMIS	10.1038/s41586-020-2269-x	Bact2	No	4
x30MCx3061	PRJEB37249	ERS4538582	x30MCx3061	/	/	/	25.1	OW	0.7693430779560775	FALSE	Metacardis-BMIS	10.1038/s41586-020-2269-x	Bact1	No	3
x10MCx1928	PRJEB37249	ERS4538583	x10MCx1928	/	/	/	38.56	ObCII	0.7938971392986608	FALSE	Metacardis-BMIS	10.1038/s41586-020-2269-x	Bact1	No	3
x10MCx1518	PRJEB37249	ERS4538584	x10MCx1518	/	/	/	70.08	ObCIII	0.913571150796422	TRUE	Metacardis-BMIS	10.1038/s41586-020-2269-x	Prev	No	/
x10MCx1853	PRJEB37249	ERS4538585	x10MCx1853	/	/	/	40.16	ObCIII	0.7342233177145975	FALSE	Metacardis-BMIS	10.1038/s41586-020-2269-x	Bact1	No	4
x20MCx2119	PRJEB37249	ERS4538586	x20MCx2119	/	/	/	21.62	N	0.854586402448587	FALSE	Metacardis-BMIS	10.1038/s41586-020-2269-x	Rum	No	4
x30MCx1258	PRJEB37249	ERS4538587	x30MCx1258	/	/	/	34.56	ObCI	0.8081861504916067	FALSE	Metacardis-BMIS	10.1038/s41586-020-2269-x	Bact1	No	3
x30MCx2790	PRJEB37249	ERS4538588	x30MCx2790	/	/	/	25.63	OW	0.8056687186120733	FALSE	Metacardis-BMIS	10.1038/s41586-020-2269-x	Rum	No	3
x30MCx1782	PRJEB37249	ERS4538589	x30MCx1782	/	/	/	24.95	N	0.8430515183650694	FALSE	Metacardis-BMIS	10.1038/s41586-020-2269-x	Rum	Yes	4
x20MCx1557	PRJEB37249	ERS4538590	x20MCx1557	/	/	/	49.65	ObCIII	0.7502169744247381	FALSE	Metacardis-BMIS	10.1038/s41586-020-2269-x	Bact1	No	/
x30MCx2425	PRJEB37249	ERS4538591	x30MCx2425	/	/	/	22.55	N	0.8014835943631119	FALSE	Metacardis-BMIS	10.1038/s41586-020-2269-x	Bact1	No	6
x10MCx1418	PRJEB37249	ERS4538592	x10MCx1418	/	/	/	43.05	ObCIII	0.970929003147168	TRUE	Metacardis-BMIS	10.1038/s41586-020-2269-x	Prev	No	4
x20MCx3201	PRJEB37249	ERS4538593	x20MCx3201	/	/	/	44.41	ObCIII	0.8422004171395138	FALSE	Metacardis-BMIS	10.1038/s41586-020-2269-x	Bact2	No	3
x20MCx1325	PRJEB37249	ERS4538594	x20MCx1325	/	/	/	39.15	ObCII	0.7830343955650028	FALSE	Metacardis-BMIS	10.1038/s41586-020-2269-x	Prev	No	2
x14MCx2162	PRJEB37249	ERS4538595	x14MCx2162	/	/	/	20.75	N	0.8693765249525526	FALSE	Metacardis-BMIS	10.1038/s41586-020-2269-x	Rum	No	4
x20MCx1647	PRJEB37249	ERS4538596	x20MCx1647	/	/	/	54.57	ObCIII	0.7621666076655278	FALSE	Metacardis-BMIS	10.1038/s41586-020-2269-x	Bact1	No	4
x20MCx1708	PRJEB37249	ERS4538597	x20MCx1708	/	/	/	23.75	N	0.8597995956285294	FALSE	Metacardis-BMIS	10.1038/s41586-020-2269-x	Bact1	No	1
x30MCx2327	PRJEB37249	ERS4538598	x30MCx2327	/	/	/	19.27	N	0.8372573211827922	FALSE	Metacardis-BMIS	10.1038/s41586-020-2269-x	Bact1	No	2
x30MCx2501	PRJEB37249	ERS4538599	x30MCx2501	/	/	/	27.25	OW	0.8705045631771315	FALSE	Metacardis-BMIS	10.1038/s41586-020-2269-x	Rum	Yes	2
x14MCx2682	PRJEB37249	ERS4538600	x14MCx2682	/	/	/	18.75	N	0.8286138877981649	FALSE	Metacardis-BMIS	10.1038/s41586-020-2269-x	Prev	No	/
x20MCx1854	PRJEB37249	ERS4538601	x20MCx1854	/	/	/	22.84	N	0.8000029626100555	FALSE	Metacardis-BMIS	10.1038/s41586-020-2269-x	Bact1	No	3
x30MCx2605	PRJEB37249	ERS4538602	x30MCx2605	/	/	/	25.43	OW	0.8459070289523926	FALSE	Metacardis-BMIS	10.1038/s41586-020-2269-x	Rum	No	6
x20MCx1858	PRJEB37249	ERS4538603	x20MCx1858	/	/	/	43.1	ObCIII	0.9313735937355306	TRUE	Metacardis-BMIS	10.1038/s41586-020-2269-x	Prev	No	4
x30MCx1308	PRJEB37249	ERS4538604	x30MCx1308	/	/	/	22.24	N	0.8649014381008224	FALSE	Metacardis-BMIS	10.1038/s41586-020-2269-x	Bact1	No	4
x30MCx2140	PRJEB37249	ERS4538605	x30MCx2140	/	/	/	34.06	ObCI	0.8406758210776178	FALSE	Metacardis-BMIS	10.1038/s41586-020-2269-x	Rum	No	3
x30MCx1355	PRJEB37249	ERS4538606	x30MCx1355	/	/	/	32.94	ObCI	0.7613850514736068	FALSE	Metacardis-BMIS	10.1038/s41586-020-2269-x	Bact1	No	2
x30MCx1172	PRJEB37249	ERS4538607	x30MCx1172	/	/	/	23.35	N	0.7384249154690867	FALSE	Metacardis-BMIS	10.1038/s41586-020-2269-x	Bact1	No	4
x30MCx2092	PRJEB37249	ERS4538608	x30MCx2092	/	/	/	27.69	OW	0.7464459526000714	FALSE	Metacardis-BMIS	10.1038/s41586-020-2269-x	Bact1	No	4
x10MCx3207	PRJEB37249	ERS4538609	x10MCx3207	/	/	/	41.96	ObCIII	0.8136543304739481	FALSE	Metacardis-BMIS	10.1038/s41586-020-2269-x	Rum	No	3
x14MCx1916	PRJEB37249	ERS4538610	x14MCx1916	/	/	/	21.38	N	0.8270250208285017	FALSE	Metacardis-BMIS	10.1038/s41586-020-2269-x	Bact1	No	4
x30MCx1664	PRJEB37249	ERS4538611	x30MCx1664	/	/	/	29.23	OW	0.7680714794071606	FALSE	Metacardis-BMIS	10.1038/s41586-020-2269-x	Rum	No	3
x20MCx2196	PRJEB37249	ERS4538612	x20MCx2196	/	/	/	44.02	ObCIII	0.9170424001537876	TRUE	Metacardis-BMIS	10.1038/s41586-020-2269-x	Prev	No	4
x10MCx2405	PRJEB37249	ERS4538613	x10MCx2405	/	/	/	46.53	ObCIII	0.8912869482891813	TRUE	Metacardis-BMIS	10.1038/s41586-020-2269-x	Prev	No	4
x10MCx1483	PRJEB37249	ERS4538614	x10MCx1483	/	/	/	43.4	ObCIII	0.8168266208184763	FALSE	Metacardis-BMIS	10.1038/s41586-020-2269-x	Bact1	No	3
x30MCx3213	PRJEB37249	ERS4538615	x30MCx3213	/	/	/	32.96	ObCI	0.9148111119953436	TRUE	Metacardis-BMIS	10.1038/s41586-020-2269-x	Rum	No	4
x30MCx3221	PRJEB37249	ERS4538616	x30MCx3221	/	/	/	26.06	OW	0.7867207708771469	FALSE	Metacardis-BMIS	10.1038/s41586-020-2269-x	Rum	No	2
x20MCx1360	PRJEB37249	ERS4538617	x20MCx1360	/	/	/	50.14	ObCIII	0.8943739694141886	TRUE	Metacardis-BMIS	10.1038/s41586-020-2269-x	Rum	No	4
x20MCx1634	PRJEB37249	ERS4538618	x20MCx1634	/	/	/	25.12	OW	0.7809710614820226	FALSE	Metacardis-BMIS	10.1038/s41586-020-2269-x	Bact2	No	4
x14MCx2429	PRJEB37249	ERS4538619	x14MCx2429	/	/	/	23.88	N	0.8411085743755365	FALSE	Metacardis-BMIS	10.1038/s41586-020-2269-x	Prev	No	3
x30MCx3362	PRJEB37249	ERS4538620	x30MCx3362	/	/	/	33.3	ObCI	0.8531725121788001	FALSE	Metacardis-BMIS	10.1038/s41586-020-2269-x	Rum	No	2
x10MCx2523	PRJEB37249	ERS4538621	x10MCx2523	/	/	/	44.83	ObCIII	0.796833467577745	FALSE	Metacardis-BMIS	10.1038/s41586-020-2269-x	Bact1	No	4
x10MCx3024	PRJEB37249	ERS4538622	x10MCx3024	/	/	/	49.97	ObCIII	0.894486561685868	TRUE	Metacardis-BMIS	10.1038/s41586-020-2269-x	Prev	No	4
x20MCx3177	PRJEB37249	ERS4538623	x20MCx3177	/	/	/	37.05	ObCII	0.8835781454875641	TRUE	Metacardis-BMIS	10.1038/s41586-020-2269-x	Prev	No	2
x30MCx2840	PRJEB37249	ERS4538624	x30MCx2840	/	/	/	23.43	N	0.9516863082795772	TRUE	Metacardis-BMIS	10.1038/s41586-020-2269-x	Prev	No	4
x10MCx2408	PRJEB37249	ERS4538625	x10MCx2408	/	/	/	38.54	ObCII	0.7750717472759585	FALSE	Metacardis-BMIS	10.1038/s41586-020-2269-x	Rum	No	5
x14MCx3041	PRJEB37249	ERS4538626	x14MCx3041	/	/	/	22.41	N	0.8408609192443767	FALSE	Metacardis-BMIS	10.1038/s41586-020-2269-x	Prev	No	4
x10MCx2294	PRJEB37249	ERS4538628	x10MCx2294	/	/	/	33.82	ObCI	0.7929383348160569	FALSE	Metacardis-BMIS	10.1038/s41586-020-2269-x	Bact2	No	4
x30MCx3414	PRJEB37249	ERS4538629	x30MCx3414	/	/	/	25.02	OW	0.8668889929079602	FALSE	Metacardis-BMIS	10.1038/s41586-020-2269-x	Rum	No	2
x20MCx2338	PRJEB37249	ERS4538630	x20MCx2338	/	/	/	36.03	ObCII	0.7963023961325157	FALSE	Metacardis-BMIS	10.1038/s41586-020-2269-x	Bact1	No	4
x10MCx2585	PRJEB37249	ERS4538631	x10MCx2585	/	/	/	39.71	ObCII	0.7816640241648157	FALSE	Metacardis-BMIS	10.1038/s41586-020-2269-x	Bact1	No	4
x30MCx2912	PRJEB37249	ERS4538632	x30MCx2912	/	/	/	37.34	ObCII	0.9256751738050892	TRUE	Metacardis-BMIS	10.1038/s41586-020-2269-x	Prev	No	3
x10MCx2246	PRJEB37249	ERS4538633	x10MCx2246	/	/	/	45.87	ObCIII	0.8026892739002587	FALSE	Metacardis-BMIS	10.1038/s41586-020-2269-x	Bact1	No	4
x30MCx1556	PRJEB37249	ERS4538634	x30MCx1556	/	/	/	23.1	N	0.8605141691998108	FALSE	Metacardis-BMIS	10.1038/s41586-020-2269-x	Rum	No	2
x20MCx1770	PRJEB37249	ERS4538635	x20MCx1770	/	/	/	36.49	ObCII	0.9126051367582894	TRUE	Metacardis-BMIS	10.1038/s41586-020-2269-x	Prev	No	4
x30MCx1828	PRJEB37249	ERS4538636	x30MCx1828	/	/	/	24.06	N	0.8217018089306095	FALSE	Metacardis-BMIS	10.1038/s41586-020-2269-x	Bact1	Yes	2
x20MCx1804	PRJEB37249	ERS4538637	x20MCx1804	/	/	/	47.5	ObCIII	0.833081707783726	FALSE	Metacardis-BMIS	10.1038/s41586-020-2269-x	Prev	No	6
x10MCx1810	PRJEB37249	ERS4538638	x10MCx1810	/	/	/	34.75	ObCI	0.7823862143134149	FALSE	Metacardis-BMIS	10.1038/s41586-020-2269-x	Bact1	No	4
x30MCx2138	PRJEB37249	ERS4538639	x30MCx2138	/	/	/	32.84	ObCI	0.8193696746195037	FALSE	Metacardis-BMIS	10.1038/s41586-020-2269-x	Rum	No	3
x20MCx1999	PRJEB37249	ERS4538640	x20MCx1999	/	/	/	56.82	ObCIII	0.8460577889017955	FALSE	Metacardis-BMIS	10.1038/s41586-020-2269-x	Bact1	No	6
x10MCx2907	PRJEB37249	ERS4538641	x10MCx2907	/	/	/	33.41	ObCI	0.7741697822943275	FALSE	Metacardis-BMIS	10.1038/s41586-020-2269-x	Bact1	Yes	4
x30MCx1503	PRJEB37249	ERS4538642	x30MCx1503	/	/	/	21.06	N	0.802319608306865	FALSE	Metacardis-BMIS	10.1038/s41586-020-2269-x	Bact1	No	4
x14MCx2932	PRJEB37249	ERS4538643	x14MCx2932	/	/	/	21.22	N	0.7639078091916671	FALSE	Metacardis-BMIS	10.1038/s41586-020-2269-x	Bact1	No	2
x20MCx3094	PRJEB37249	ERS4538644	x20MCx3094	/	/	/	22.84	N	0.7423684227212496	FALSE	Metacardis-BMIS	10.1038/s41586-020-2269-x	Bact1	No	3
x20MCx3418	PRJEB37249	ERS4538645	x20MCx3418	/	/	/	42.79	ObCIII	0.9001548080354156	TRUE	Metacardis-BMIS	10.1038/s41586-020-2269-x	Bact2	No	3
x14MCx2263	PRJEB37249	ERS4538646	x14MCx2263	/	/	/	21.5	N	0.8783638560349472	TRUE	Metacardis-BMIS	10.1038/s41586-020-2269-x	Prev	No	4
x20MCx2374	PRJEB37249	ERS4538647	x20MCx2374	/	/	/	60.04	ObCIII	0.7787670626855376	FALSE	Metacardis-BMIS	10.1038/s41586-020-2269-x	Bact1	No	5
x10MCx2278	PRJEB37249	ERS4538648	x10MCx2278	/	/	/	32.15	ObCI	0.8440030137063861	FALSE	Metacardis-BMIS	10.1038/s41586-020-2269-x	Bact1	Yes	3
x30MCx1569	PRJEB37249	ERS4538649	x30MCx1569	/	/	/	21.63	N	0.7961051972064265	FALSE	Metacardis-BMIS	10.1038/s41586-020-2269-x	Rum	No	4
x10MCx2829	PRJEB37249	ERS4538650	x10MCx2829	/	/	/	52.46	ObCIII	0.9384481938046588	TRUE	Metacardis-BMIS	10.1038/s41586-020-2269-x	Prev	No	4
x20MCx1837	PRJEB37249	ERS4538651	x20MCx1837	/	/	/	20	N	0.7480094686277396	FALSE	Metacardis-BMIS	10.1038/s41586-020-2269-x	Bact1	No	6
x20MCx1366	PRJEB37249	ERS4538652	x20MCx1366	/	/	/	18.32	UW	0.8270084682446865	FALSE	Metacardis-BMIS	10.1038/s41586-020-2269-x	Bact1	No	4
x20MCx3099	PRJEB37249	ERS4538653	x20MCx3099	/	/	/	23.78	N	0.8240002997833753	FALSE	Metacardis-BMIS	10.1038/s41586-020-2269-x	Bact1	No	4
x13MCx2401	PRJEB37249	ERS4538654	x13MCx2401	/	/	/	31.73	ObCI	0.7525952997682722	FALSE	Metacardis-BMIS	10.1038/s41586-020-2269-x	Bact1	Yes	4
x14MCx2641	PRJEB37249	ERS4538655	x14MCx2641	/	/	/	20.11	N	0.7497752989559068	FALSE	Metacardis-BMIS	10.1038/s41586-020-2269-x	Bact1	No	5
x13MCx3242	PRJEB37249	ERS4538656	x13MCx3242	/	/	/	30.14	ObCI	0.8458759928981351	FALSE	Metacardis-BMIS	10.1038/s41586-020-2269-x	Prev	Yes	4
x20MCx1673	PRJEB37249	ERS4538657	x20MCx1673	/	/	/	22.84	N	0.9007937786297554	TRUE	Metacardis-BMIS	10.1038/s41586-020-2269-x	Prev	No	4
x20MCx2797	PRJEB37249	ERS4538658	x20MCx2797	/	/	/	68.48	ObCIII	0.9420766888478525	TRUE	Metacardis-BMIS	10.1038/s41586-020-2269-x	Prev	No	5
x20MCx2617	PRJEB37249	ERS4538659	x20MCx2617	/	/	/	47.42	ObCIII	0.7903465421619894	FALSE	Metacardis-BMIS	10.1038/s41586-020-2269-x	Bact1	No	4
x10MCx3111	PRJEB37249	ERS4538660	x10MCx3111	/	/	/	31.11	ObCI	0.7575275049397256	FALSE	Metacardis-BMIS	10.1038/s41586-020-2269-x	Bact2	No	3
x20MCx2286	PRJEB37249	ERS4538661	x20MCx2286	/	/	/	37.29	ObCII	0.8525194316235473	FALSE	Metacardis-BMIS	10.1038/s41586-020-2269-x	Bact1	No	3
x10MCx2772	PRJEB37249	ERS4538662	x10MCx2772	/	/	/	41.59	ObCIII	0.8895392714809199	TRUE	Metacardis-BMIS	10.1038/s41586-020-2269-x	Prev	No	6
x30MCx2413	PRJEB37249	ERS4538663	x30MCx2413	/	/	/	36.38	ObCII	0.8727787588268711	FALSE	Metacardis-BMIS	10.1038/s41586-020-2269-x	Prev	No	6
x14MCx2381	PRJEB37249	ERS4538664	x14MCx2381	/	/	/	19.75	N	0.8085109678572371	FALSE	Metacardis-BMIS	10.1038/s41586-020-2269-x	Prev	No	3
x20MCx1489	PRJEB37249	ERS4538665	x20MCx1489	/	/	/	50.99	ObCIII	0.8788874315180676	TRUE	Metacardis-BMIS	10.1038/s41586-020-2269-x	Bact2	No	4
x30MCx3263	PRJEB37249	ERS4538666	x30MCx3263	/	/	/	27.01	OW	0.7630986461546941	FALSE	Metacardis-BMIS	10.1038/s41586-020-2269-x	Bact1	No	4
x14MCx2437	PRJEB37249	ERS4538667	x14MCx2437	/	/	/	22.02	N	0.7869220902735093	FALSE	Metacardis-BMIS	10.1038/s41586-020-2269-x	Rum	No	4
x30MCx1405	PRJEB37249	ERS4538668	x30MCx1405	/	/	/	28.31	OW	0.8734241507363907	TRUE	Metacardis-BMIS	10.1038/s41586-020-2269-x	Bact1	No	3
x20MCx2807	PRJEB37249	ERS4538669	x20MCx2807	/	/	/	49.03	ObCIII	0.8112586707348883	FALSE	Metacardis-BMIS	10.1038/s41586-020-2269-x	Prev	No	4
x10MCx2541	PRJEB37249	ERS4538670	x10MCx2541	/	/	/	36.02	ObCII	0.8023956610882699	FALSE	Metacardis-BMIS	10.1038/s41586-020-2269-x	Bact2	No	4
x10MCx2386	PRJEB37249	ERS4538671	x10MCx2386	/	/	/	55.51	ObCIII	0.7462295298486601	FALSE	Metacardis-BMIS	10.1038/s41586-020-2269-x	Rum	No	4
x20MCx1759	PRJEB37249	ERS4538672	x20MCx1759	/	/	/	50.23	ObCIII	0.8806413158719462	TRUE	Metacardis-BMIS	10.1038/s41586-020-2269-x	Bact2	No	3
x20MCx3151	PRJEB37249	ERS4538673	x20MCx3151	/	/	/	45.92	ObCIII	0.869968744837919	FALSE	Metacardis-BMIS	10.1038/s41586-020-2269-x	Rum	No	4
x10MCx1847	PRJEB37249	ERS4538674	x10MCx1847	/	/	/	48.8	ObCIII	0.8465462093954227	FALSE	Metacardis-BMIS	10.1038/s41586-020-2269-x	Bact1	No	4
x14MCx1953	PRJEB37249	ERS4538675	x14MCx1953	/	/	/	19.51	N	0.8087591186237667	FALSE	Metacardis-BMIS	10.1038/s41586-020-2269-x	Rum	No	3
x20MCx1152	PRJEB37249	ERS4538676	x20MCx1152	/	/	/	37.34	ObCII	0.8822957767725812	TRUE	Metacardis-BMIS	10.1038/s41586-020-2269-x	Prev	No	4
x14MCx1775	PRJEB37249	ERS4538677	x14MCx1775	/	/	/	24.18	N	0.8396486773904168	FALSE	Metacardis-BMIS	10.1038/s41586-020-2269-x	Rum	No	3
x10MCx2275	PRJEB37249	ERS4538678	x10MCx2275	/	/	/	39.78	ObCII	0.839996624183786	FALSE	Metacardis-BMIS	10.1038/s41586-020-2269-x	Prev	No	5
x30MCx2455	PRJEB37249	ERS4538679	x30MCx2455	/	/	/	23.78	N	0.922506792463544	TRUE	Metacardis-BMIS	10.1038/s41586-020-2269-x	Rum	No	4
x20MCx1829	PRJEB37249	ERS4538680	x20MCx1829	/	/	/	21.84	N	0.8169227276515459	FALSE	Metacardis-BMIS	10.1038/s41586-020-2269-x	Bact1	No	5
x10MCx2139	PRJEB37249	ERS4538681	x10MCx2139	/	/	/	37.32	ObCII	0.7675561309483506	FALSE	Metacardis-BMIS	10.1038/s41586-020-2269-x	Bact1	No	4
x30MCx2654	PRJEB37249	ERS4538682	x30MCx2654	/	/	/	24.38	N	0.9184397581772158	TRUE	Metacardis-BMIS	10.1038/s41586-020-2269-x	Prev	No	3
x30MCx1824	PRJEB37249	ERS4538683	x30MCx1824	/	/	/	28.97	OW	0.8498970753298238	FALSE	Metacardis-BMIS	10.1038/s41586-020-2269-x	Rum	No	3
x10MCx2883	PRJEB37249	ERS4538684	x10MCx2883	/	/	/	23.03	N	0.8934953036109177	TRUE	Metacardis-BMIS	10.1038/s41586-020-2269-x	Prev	Yes	4
x20MCx1614	PRJEB37249	ERS4538685	x20MCx1614	/	/	/	47.98	ObCIII	0.8078928096843571	FALSE	Metacardis-BMIS	10.1038/s41586-020-2269-x	Bact2	No	3
x10MCx3227	PRJEB37249	ERS4538686	x10MCx3227	/	/	/	38.61	ObCII	0.8609681250388111	FALSE	Metacardis-BMIS	10.1038/s41586-020-2269-x	Bact2	No	4
x14MCx2393	PRJEB37249	ERS4538687	x14MCx2393	/	/	/	22.04	N	0.8992599708210188	TRUE	Metacardis-BMIS	10.1038/s41586-020-2269-x	Rum	No	4
x20MCx1122	PRJEB37249	ERS4538688	x20MCx1122	/	/	/	24.38	N	0.7529496203556512	FALSE	Metacardis-BMIS	10.1038/s41586-020-2269-x	Bact1	No	2
x20MCx2872	PRJEB37249	ERS4538689	x20MCx2872	/	/	/	60.95	ObCIII	0.8729035189578029	FALSE	Metacardis-BMIS	10.1038/s41586-020-2269-x	Prev	No	2
x10MCx2037	PRJEB37249	ERS4538690	x10MCx2037	/	/	/	21.95	N	0.8420266947877152	FALSE	Metacardis-BMIS	10.1038/s41586-020-2269-x	Rum	No	3
x20MCx2581	PRJEB37249	ERS4538692	x20MCx2581	/	/	/	18.66	N	0.8114285263308803	FALSE	Metacardis-BMIS	10.1038/s41586-020-2269-x	Bact2	No	3
x10MCx1951	PRJEB37249	ERS4538693	x10MCx1951	/	/	/	44.75	ObCIII	0.7664579909278817	FALSE	Metacardis-BMIS	10.1038/s41586-020-2269-x	Bact2	No	4
x13MCx2252	PRJEB37249	ERS4538694	x13MCx2252	/	/	/	28.31	OW	0.8630429919573982	FALSE	Metacardis-BMIS	10.1038/s41586-020-2269-x	Rum	Yes	4
x10MCx1896	PRJEB37249	ERS4538695	x10MCx1896	/	/	/	34.36	ObCI	0.923393855987136	TRUE	Metacardis-BMIS	10.1038/s41586-020-2269-x	Bact2	No	6
x20MCx1332	PRJEB37249	ERS4538696	x20MCx1332	/	/	/	20.28	N	0.7836111887089514	FALSE	Metacardis-BMIS	10.1038/s41586-020-2269-x	Bact1	No	4
x20MCx2685	PRJEB37249	ERS4538697	x20MCx2685	/	/	/	27.55	OW	0.8947037202351699	TRUE	Metacardis-BMIS	10.1038/s41586-020-2269-x	Rum	No	2
x30MCx1566	PRJEB37249	ERS4538698	x30MCx1566	/	/	/	26.28	OW	0.8531008887647449	FALSE	Metacardis-BMIS	10.1038/s41586-020-2269-x	Rum	No	4
x30MCx1878	PRJEB37249	ERS4538699	x30MCx1878	/	/	/	32.62	ObCI	0.8216111821919978	FALSE	Metacardis-BMIS	10.1038/s41586-020-2269-x	Prev	No	6
x20MCx2634	PRJEB37249	ERS4538700	x20MCx2634	/	/	/	18.63	N	0.8932863598490804	TRUE	Metacardis-BMIS	10.1038/s41586-020-2269-x	Rum	No	3
x20MCx2117	PRJEB37249	ERS4538701	x20MCx2117	/	/	/	29.11	OW	0.9122542239484688	TRUE	Metacardis-BMIS	10.1038/s41586-020-2269-x	Prev	No	4
x10MCx2267	PRJEB37249	ERS4538702	x10MCx2267	/	/	/	51.14	ObCIII	0.8028717265180447	FALSE	Metacardis-BMIS	10.1038/s41586-020-2269-x	Prev	No	6
x30MCx3103	PRJEB37249	ERS4538703	x30MCx3103	/	/	/	24.49	N	0.8781100344232523	TRUE	Metacardis-BMIS	10.1038/s41586-020-2269-x	Rum	Yes	5
x10MCx1287	PRJEB37249	ERS4538704	x10MCx1287	/	/	/	45.26	ObCIII	0.868289647245173	FALSE	Metacardis-BMIS	10.1038/s41586-020-2269-x	Prev	No	4
x30MCx1170	PRJEB37249	ERS4538705	x30MCx1170	/	/	/	21.6	N	0.8402207300415271	FALSE	Metacardis-BMIS	10.1038/s41586-020-2269-x	Rum	No	4
x30MCx3083	PRJEB37249	ERS4538706	x30MCx3083	/	/	/	30.36	ObCI	0.8520321821294641	FALSE	Metacardis-BMIS	10.1038/s41586-020-2269-x	Prev	No	4
x20MCx3178	PRJEB37249	ERS4538707	x20MCx3178	/	/	/	55.25	ObCIII	0.9154590202971632	TRUE	Metacardis-BMIS	10.1038/s41586-020-2269-x	Rum	No	6
x10MCx3354	PRJEB37249	ERS4538708	x10MCx3354	/	/	/	36.89	ObCII	0.8620719210402348	FALSE	Metacardis-BMIS	10.1038/s41586-020-2269-x	Rum	No	4
x30MCx3068	PRJEB37249	ERS4538709	x30MCx3068	/	/	/	30.22	ObCI	0.7637105651167522	FALSE	Metacardis-BMIS	10.1038/s41586-020-2269-x	Bact1	No	5
x10MCx1624	PRJEB37249	ERS4538710	x10MCx1624	/	/	/	26.51	OW	0.8693458087244732	FALSE	Metacardis-BMIS	10.1038/s41586-020-2269-x	Prev	No	4
x10MCx2666	PRJEB37249	ERS4538711	x10MCx2666	/	/	/	52.79	ObCIII	0.7663017113009833	FALSE	Metacardis-BMIS	10.1038/s41586-020-2269-x	Bact2	No	4
x20MCx2651	PRJEB37249	ERS4538712	x20MCx2651	/	/	/	25.49	OW	0.7245357895182247	FALSE	Metacardis-BMIS	10.1038/s41586-020-2269-x	Bact1	No	3
x10MCx3159	PRJEB37249	ERS4538713	x10MCx3159	/	/	/	35.75	ObCII	0.7950929370899209	FALSE	Metacardis-BMIS	10.1038/s41586-020-2269-x	Bact1	No	4
x30MCx2168	PRJEB37249	ERS4538714	x30MCx2168	/	/	/	19.72	N	0.7995981360837605	FALSE	Metacardis-BMIS	10.1038/s41586-020-2269-x	Bact1	No	4
x20MCx2024	PRJEB37249	ERS4538715	x20MCx2024	/	/	/	22	N	0.8517309812770282	FALSE	Metacardis-BMIS	10.1038/s41586-020-2269-x	Bact1	Yes	4
x30MCx2099	PRJEB37249	ERS4538716	x30MCx2099	/	/	/	21.58	N	0.8349123423782427	FALSE	Metacardis-BMIS	10.1038/s41586-020-2269-x	Rum	Yes	4
x14MCx2903	PRJEB37249	ERS4538717	x14MCx2903	/	/	/	20.83	N	0.8862206575893642	TRUE	Metacardis-BMIS	10.1038/s41586-020-2269-x	Bact1	No	4
x10MCx2613	PRJEB37249	ERS4538718	x10MCx2613	/	/	/	33.86	ObCI	0.7762155031433366	FALSE	Metacardis-BMIS	10.1038/s41586-020-2269-x	Bact2	No	6
x20MCx2483	PRJEB37249	ERS4538719	x20MCx2483	/	/	/	22.38	N	0.7253666723221803	FALSE	Metacardis-BMIS	10.1038/s41586-020-2269-x	Bact1	No	4
x10MCx3098	PRJEB37249	ERS4538720	x10MCx3098	/	/	/	36.37	ObCII	0.8499686992113892	FALSE	Metacardis-BMIS	10.1038/s41586-020-2269-x	Prev	No	4
x10MCx2706	PRJEB37249	ERS4538721	x10MCx2706	/	/	/	47.28	ObCIII	0.8720300985037329	FALSE	Metacardis-BMIS	10.1038/s41586-020-2269-x	Prev	No	7
x10MCx2668	PRJEB37249	ERS4538722	x10MCx2668	/	/	/	47.5	ObCIII	0.7410842898882304	FALSE	Metacardis-BMIS	10.1038/s41586-020-2269-x	Rum	No	4
x14MCx2998	PRJEB37249	ERS4538723	x14MCx2998	/	/	/	23.53	N	0.740476745297686	FALSE	Metacardis-BMIS	10.1038/s41586-020-2269-x	Bact1	No	4
x30MCx2573	PRJEB37249	ERS4538724	x30MCx2573	/	/	/	19.07	N	0.8770552715707415	TRUE	Metacardis-BMIS	10.1038/s41586-020-2269-x	Bact1	No	1
x10MCx2069	PRJEB37249	ERS4538725	x10MCx2069	/	/	/	35.39	ObCII	0.874338713418776	TRUE	Metacardis-BMIS	10.1038/s41586-020-2269-x	Prev	No	4
x20MCx2547	PRJEB37249	ERS4538726	x20MCx2547	/	/	/	36.43	ObCII	0.7849026098378443	FALSE	Metacardis-BMIS	10.1038/s41586-020-2269-x	Bact2	No	4
x10MCx3313	PRJEB37249	ERS4538727	x10MCx3313	/	/	/	48.37	ObCIII	0.9525745251126276	TRUE	Metacardis-BMIS	10.1038/s41586-020-2269-x	Prev	No	4
x10MCx1574	PRJEB37249	ERS4538728	x10MCx1574	/	/	/	37.57	ObCII	0.8195269580133401	FALSE	Metacardis-BMIS	10.1038/s41586-020-2269-x	Bact2	No	4
x30MCx3030	PRJEB37249	ERS4538729	x30MCx3030	/	/	/	24.65	N	0.7721571004991065	FALSE	Metacardis-BMIS	10.1038/s41586-020-2269-x	Rum	No	4
x30MCx3257	PRJEB37249	ERS4538730	x30MCx3257	/	/	/	27.55	OW	0.8424231640743861	FALSE	Metacardis-BMIS	10.1038/s41586-020-2269-x	Rum	Yes	3
x30MCx1373	PRJEB37249	ERS4538731	x30MCx1373	/	/	/	26.77	OW	0.8852409109988006	TRUE	Metacardis-BMIS	10.1038/s41586-020-2269-x	Bact1	No	4
x20MCx2274	PRJEB37249	ERS4538732	x20MCx2274	/	/	/	46.41	ObCIII	0.8586584379119377	FALSE	Metacardis-BMIS	10.1038/s41586-020-2269-x	Prev	No	3
x30MCx2574	PRJEB37249	ERS4538733	x30MCx2574	/	/	/	25.21	OW	0.8385556543979269	FALSE	Metacardis-BMIS	10.1038/s41586-020-2269-x	Bact2	No	1
x20MCx2773	PRJEB37249	ERS4538734	x20MCx2773	/	/	/	20.06	N	0.785907609923025	FALSE	Metacardis-BMIS	10.1038/s41586-020-2269-x	Bact2	No	3
x30MCx1611	PRJEB37249	ERS4538735	x30MCx1611	/	/	/	21.64	N	0.850385716200689	FALSE	Metacardis-BMIS	10.1038/s41586-020-2269-x	Rum	No	4
x14MCx1485	PRJEB37249	ERS4538736	x14MCx1485	/	/	/	23.2	N	0.7964740672414337	FALSE	Metacardis-BMIS	10.1038/s41586-020-2269-x	Bact1	No	4
x30MCx2919	PRJEB37249	ERS4538737	x30MCx2919	/	/	/	26.24	OW	0.7948804811556208	FALSE	Metacardis-BMIS	10.1038/s41586-020-2269-x	Bact1	No	3
x14MCx1158	PRJEB37249	ERS4538738	x14MCx1158	/	/	/	21.2	N	0.817469745456356	FALSE	Metacardis-BMIS	10.1038/s41586-020-2269-x	Bact1	No	3
x20MCx3332	PRJEB37249	ERS4538739	x20MCx3332	/	/	/	45.4	ObCIII	0.8829027275739602	TRUE	Metacardis-BMIS	10.1038/s41586-020-2269-x	Prev	No	5
x20MCx2016	PRJEB37249	ERS4538740	x20MCx2016	/	/	/	20.98	N	0.866751785864231	FALSE	Metacardis-BMIS	10.1038/s41586-020-2269-x	Prev	No	2
x20MCx3020	PRJEB37249	ERS4538741	x20MCx3020	/	/	/	21.63	N	0.7993457617691334	FALSE	Metacardis-BMIS	10.1038/s41586-020-2269-x	Bact1	No	3
x30MCx1379	PRJEB37249	ERS4538742	x30MCx1379	/	/	/	37.54	ObCII	0.7573352211257427	FALSE	Metacardis-BMIS	10.1038/s41586-020-2269-x	Bact1	No	4
x10MCx1343	PRJEB37249	ERS4538743	x10MCx1343	/	/	/	46.72	ObCIII	0.8250046999874225	FALSE	Metacardis-BMIS	10.1038/s41586-020-2269-x	Bact2	No	1
x30MCx2363	PRJEB37249	ERS4538744	x30MCx2363	/	/	/	24.32	N	0.8318900739017194	FALSE	Metacardis-BMIS	10.1038/s41586-020-2269-x	Rum	No	3
x14MCx2749	PRJEB37249	ERS4538745	x14MCx2749	/	/	/	21.35	N	0.7443109117673752	FALSE	Metacardis-BMIS	10.1038/s41586-020-2269-x	Bact1	No	4
x30MCx2900	PRJEB37249	ERS4538746	x30MCx2900	/	/	/	36.5	ObCII	0.8139032050194809	FALSE	Metacardis-BMIS	10.1038/s41586-020-2269-x	Prev	No	4
x14MCx2510	PRJEB37249	ERS4538747	x14MCx2510	/	/	/	23.64	N	0.9024440841493676	TRUE	Metacardis-BMIS	10.1038/s41586-020-2269-x	Bact1	No	1
x20MCx2988	PRJEB37249	ERS4538748	x20MCx2988	/	/	/	25.15	OW	0.7710364330676157	FALSE	Metacardis-BMIS	10.1038/s41586-020-2269-x	Bact1	No	4
x20MCx1845	PRJEB37249	ERS4538749	x20MCx1845	/	/	/	34.08	ObCI	0.8475391689388952	FALSE	Metacardis-BMIS	10.1038/s41586-020-2269-x	Bact1	No	4
x30MCx2826	PRJEB37249	ERS4538750	x30MCx2826	/	/	/	29.95	OW	0.8186011687397715	FALSE	Metacardis-BMIS	10.1038/s41586-020-2269-x	Bact1	No	4
x13MCx2054	PRJEB37249	ERS4538751	x13MCx2054	/	/	/	26.17	OW	0.7611019628721091	FALSE	Metacardis-BMIS	10.1038/s41586-020-2269-x	Bact1	Yes	/
x10MCx2378	PRJEB37249	ERS4538752	x10MCx2378	/	/	/	43.6	ObCIII	0.730857138328466	FALSE	Metacardis-BMIS	10.1038/s41586-020-2269-x	Bact1	No	3
x30MCx2445	PRJEB37249	ERS4538753	x30MCx2445	/	/	/	30.18	ObCI	0.8412837386124379	FALSE	Metacardis-BMIS	10.1038/s41586-020-2269-x	Bact1	No	4
x30MCx2166	PRJEB37249	ERS4538754	x30MCx2166	/	/	/	21.08	N	0.8555524798787083	FALSE	Metacardis-BMIS	10.1038/s41586-020-2269-x	Bact1	No	4
x10MCx2639	PRJEB37249	ERS4538755	x10MCx2639	/	/	/	39.46	ObCII	0.7232077184717411	FALSE	Metacardis-BMIS	10.1038/s41586-020-2269-x	Bact1	No	4
x30MCx1860	PRJEB37249	ERS4538756	x30MCx1860	/	/	/	24.8	N	0.8774690947076482	TRUE	Metacardis-BMIS	10.1038/s41586-020-2269-x	Rum	No	4
x20MCx2256	PRJEB37249	ERS4538757	x20MCx2256	/	/	/	52.38	ObCIII	0.824525659378287	FALSE	Metacardis-BMIS	10.1038/s41586-020-2269-x	Bact2	No	6
x20MCx1322	PRJEB37249	ERS4538758	x20MCx1322	/	/	/	44.57	ObCIII	0.8541542065674158	FALSE	Metacardis-BMIS	10.1038/s41586-020-2269-x	Prev	No	6
x10MCx2852	PRJEB37249	ERS4538759	x10MCx2852	/	/	/	48.04	ObCIII	0.7588450784719777	FALSE	Metacardis-BMIS	10.1038/s41586-020-2269-x	Bact2	No	3
x13MCx2217	PRJEB37249	ERS4538760	x13MCx2217	/	/	/	39.28	ObCII	0.8260073685064306	FALSE	Metacardis-BMIS	10.1038/s41586-020-2269-x	Rum	No	4
x30MCx2777	PRJEB37249	ERS4538761	x30MCx2777	/	/	/	27.28	OW	0.8518665869455585	FALSE	Metacardis-BMIS	10.1038/s41586-020-2269-x	Bact1	No	3
x14MCx2789	PRJEB37249	ERS4538762	x14MCx2789	/	/	/	29.75	OW	0.8438127750681904	FALSE	Metacardis-BMIS	10.1038/s41586-020-2269-x	Rum	No	4
x30MCx2529	PRJEB37249	ERS4538763	x30MCx2529	/	/	/	21.03	N	0.9278726225742424	TRUE	Metacardis-BMIS	10.1038/s41586-020-2269-x	Rum	No	2
x20MCx1925	PRJEB37249	ERS4538764	x20MCx1925	/	/	/	24.92	N	0.8487907807902997	FALSE	Metacardis-BMIS	10.1038/s41586-020-2269-x	Bact1	No	3
x30MCx1831	PRJEB37249	ERS4538765	x30MCx1831	/	/	/	26.71	OW	0.750262154463421	FALSE	Metacardis-BMIS	10.1038/s41586-020-2269-x	Bact1	No	2
x14MCx3320	PRJEB37249	ERS4538766	x14MCx3320	/	/	/	19.84	N	0.760975840766031	FALSE	Metacardis-BMIS	10.1038/s41586-020-2269-x	Bact1	No	4
x14MCx1914	PRJEB37249	ERS4538767	x14MCx1914	/	/	/	23.92	N	0.7982215101187998	FALSE	Metacardis-BMIS	10.1038/s41586-020-2269-x	Rum	No	5
x20MCx2167	PRJEB37249	ERS4538768	x20MCx2167	/	/	/	38.06	ObCII	0.8071692538419715	FALSE	Metacardis-BMIS	10.1038/s41586-020-2269-x	Prev	No	4
x20MCx3039	PRJEB37249	ERS4538769	x20MCx3039	/	/	/	51.98	ObCIII	0.8460908709962263	FALSE	Metacardis-BMIS	10.1038/s41586-020-2269-x	Bact1	No	3
x20MCx1382	PRJEB37249	ERS4538770	x20MCx1382	/	/	/	38.69	ObCII	0.7759522439012526	FALSE	Metacardis-BMIS	10.1038/s41586-020-2269-x	Bact2	No	6
x20MCx3228	PRJEB37249	ERS4538771	x20MCx3228	/	/	/	21.85	N	0.8084025387561231	FALSE	Metacardis-BMIS	10.1038/s41586-020-2269-x	Bact1	No	2
x20MCx1734	PRJEB37249	ERS4538772	x20MCx1734	/	/	/	22.11	N	0.7819979416388935	FALSE	Metacardis-BMIS	10.1038/s41586-020-2269-x	Rum	No	4
x10MCx1310	PRJEB37249	ERS4538773	x10MCx1310	/	/	/	45.42	ObCIII	0.8181491345530224	FALSE	Metacardis-BMIS	10.1038/s41586-020-2269-x	Rum	No	4
x20MCx3389	PRJEB37249	ERS4538774	x20MCx3389	/	/	/	45.52	ObCIII	0.7804322392332875	FALSE	Metacardis-BMIS	10.1038/s41586-020-2269-x	Prev	No	5
x10MCx1805	PRJEB37249	ERS4538775	x10MCx1805	/	/	/	52.02	ObCIII	0.7835313844224215	FALSE	Metacardis-BMIS	10.1038/s41586-020-2269-x	Bact1	No	4
x20MCx1191	PRJEB37249	ERS4538776	x20MCx1191	/	/	/	45.59	ObCIII	0.8919028495833001	TRUE	Metacardis-BMIS	10.1038/s41586-020-2269-x	Prev	No	6
x30MCx1792	PRJEB37249	ERS4538777	x30MCx1792	/	/	/	24.11	N	0.7939195160631302	FALSE	Metacardis-BMIS	10.1038/s41586-020-2269-x	Bact1	No	6
x14MCx3150	PRJEB37249	ERS4538778	x14MCx3150	/	/	/	20.83	N	0.7903635007455645	FALSE	Metacardis-BMIS	10.1038/s41586-020-2269-x	Bact1	No	3
x20MCx2688	PRJEB37249	ERS4538779	x20MCx2688	/	/	/	41.62	ObCIII	0.7542436474812425	FALSE	Metacardis-BMIS	10.1038/s41586-020-2269-x	Bact1	No	4
x10MCx1388	PRJEB37249	ERS4538780	x10MCx1388	/	/	/	42.92	ObCIII	0.7968998551104763	FALSE	Metacardis-BMIS	10.1038/s41586-020-2269-x	Bact1	No	4
x14MCx3229	PRJEB37249	ERS4538781	x14MCx3229	/	/	/	22.78	N	0.8384987254331797	FALSE	Metacardis-BMIS	10.1038/s41586-020-2269-x	Prev	No	4
x14MCx1910	PRJEB37249	ERS4538782	x14MCx1910	/	/	/	24.04	N	0.8476202406775679	FALSE	Metacardis-BMIS	10.1038/s41586-020-2269-x	Bact1	No	4
x30MCx2354	PRJEB37249	ERS4538783	x30MCx2354	/	/	/	26.4	OW	0.8140842259655605	FALSE	Metacardis-BMIS	10.1038/s41586-020-2269-x	Bact1	No	2
x14MCx2587	PRJEB37249	ERS4538784	x14MCx2587	/	/	/	20.81	N	0.8652874701158525	FALSE	Metacardis-BMIS	10.1038/s41586-020-2269-x	Rum	No	4
x10MCx2444	PRJEB37249	ERS4538785	x10MCx2444	/	/	/	40.85	ObCIII	0.7885041536683571	FALSE	Metacardis-BMIS	10.1038/s41586-020-2269-x	Bact1	No	3
x14MCx1706	PRJEB37249	ERS4538786	x14MCx1706	/	/	/	23.59	N	0.80426722660732	FALSE	Metacardis-BMIS	10.1038/s41586-020-2269-x	Bact1	No	3
x20MCx2377	PRJEB37249	ERS4538787	x20MCx2377	/	/	/	37.45	ObCII	0.780633520201729	FALSE	Metacardis-BMIS	10.1038/s41586-020-2269-x	Bact1	No	4
x30MCx2096	PRJEB37249	ERS4538788	x30MCx2096	/	/	/	31.55	ObCI	0.8978579214341855	TRUE	Metacardis-BMIS	10.1038/s41586-020-2269-x	Rum	No	4
x20MCx2929	PRJEB37249	ERS4538789	x20MCx2929	/	/	/	23.05	N	0.7567870861789124	FALSE	Metacardis-BMIS	10.1038/s41586-020-2269-x	Bact1	No	6
x10MCx2406	PRJEB37249	ERS4538790	x10MCx2406	/	/	/	40.13	ObCIII	0.8095344338244984	FALSE	Metacardis-BMIS	10.1038/s41586-020-2269-x	Bact1	No	3
x30MCx3345	PRJEB37249	ERS4538791	x30MCx3345	/	/	/	21.02	N	0.8482095874989766	FALSE	Metacardis-BMIS	10.1038/s41586-020-2269-x	Rum	No	4
x20MCx1547	PRJEB37249	ERS4538792	x20MCx1547	/	/	/	58.63	ObCIII	0.7608245668476413	FALSE	Metacardis-BMIS	10.1038/s41586-020-2269-x	Prev	No	5
x20MCx1126	PRJEB37249	ERS4538793	x20MCx1126	/	/	/	45.65	ObCIII	0.7860803507033598	FALSE	Metacardis-BMIS	10.1038/s41586-020-2269-x	Bact2	No	3
x14MCx2756	PRJEB37249	ERS4538794	x14MCx2756	/	/	/	20.87	N	0.7795834401238577	FALSE	Metacardis-BMIS	10.1038/s41586-020-2269-x	Bact1	No	3
x10MCx2691	PRJEB37249	ERS4538795	x10MCx2691	/	/	/	36.44	ObCII	0.8787471875339741	TRUE	Metacardis-BMIS	10.1038/s41586-020-2269-x	Prev	Yes	6
x10MCx1904	PRJEB37249	ERS4538796	x10MCx1904	/	/	/	36.2	ObCII	0.7378279147576201	FALSE	Metacardis-BMIS	10.1038/s41586-020-2269-x	Bact1	No	5
x30MCx3236	PRJEB37249	ERS4538797	x30MCx3236	/	/	/	25.96	OW	0.7752919682806574	FALSE	Metacardis-BMIS	10.1038/s41586-020-2269-x	Rum	No	4
x30MCx1996	PRJEB37249	ERS4538798	x30MCx1996	/	/	/	22.01	N	0.7925482066250673	FALSE	Metacardis-BMIS	10.1038/s41586-020-2269-x	Bact1	No	4
x10MCx1811	PRJEB37249	ERS4538799	x10MCx1811	/	/	/	45.67	ObCIII	0.7744711850782023	FALSE	Metacardis-BMIS	10.1038/s41586-020-2269-x	Bact1	No	1
x14MCx1929	PRJEB37249	ERS4538800	x14MCx1929	/	/	/	23.9	N	0.9187554694280878	TRUE	Metacardis-BMIS	10.1038/s41586-020-2269-x	Rum	No	4
x20MCx2677	PRJEB37249	ERS4538801	x20MCx2677	/	/	/	21.61	N	0.8783994405500257	TRUE	Metacardis-BMIS	10.1038/s41586-020-2269-x	Prev	No	5
x14MCx3050	PRJEB37249	ERS4538802	x14MCx3050	/	/	/	21.39	N	0.8467374105113115	FALSE	Metacardis-BMIS	10.1038/s41586-020-2269-x	Prev	No	4
x30MCx2534	PRJEB37249	ERS4538803	x30MCx2534	/	/	/	20.63	N	0.8394354790099945	FALSE	Metacardis-BMIS	10.1038/s41586-020-2269-x	Bact1	No	6
x30MCx3340	PRJEB37249	ERS4538804	x30MCx3340	/	/	/	19.15	N	0.8208082077252407	FALSE	Metacardis-BMIS	10.1038/s41586-020-2269-x	Bact1	No	4
x30MCx3369	PRJEB37249	ERS4538805	x30MCx3369	/	/	/	31.06	ObCI	0.8144981887942244	FALSE	Metacardis-BMIS	10.1038/s41586-020-2269-x	Prev	Yes	4
x30MCx2881	PRJEB37249	ERS4538806	x30MCx2881	/	/	/	28.31	OW	0.7698265044269061	FALSE	Metacardis-BMIS	10.1038/s41586-020-2269-x	Bact1	No	4
x20MCx2904	PRJEB37249	ERS4538807	x20MCx2904	/	/	/	46.46	ObCIII	0.9200215795970664	TRUE	Metacardis-BMIS	10.1038/s41586-020-2269-x	Prev	No	4
x13MCx2743	PRJEB37249	ERS4538808	x13MCx2743	/	/	/	25.88	OW	0.9102135058056818	TRUE	Metacardis-BMIS	10.1038/s41586-020-2269-x	Rum	No	5
x14MCx2818	PRJEB37249	ERS4538809	x14MCx2818	/	/	/	22.11	N	0.8533732717761254	FALSE	Metacardis-BMIS	10.1038/s41586-020-2269-x	Prev	No	4
x14MCx1551	PRJEB37249	ERS4538810	x14MCx1551	/	/	/	19.4	N	0.8842414406293464	TRUE	Metacardis-BMIS	10.1038/s41586-020-2269-x	Prev	No	5
x20MCx3374	PRJEB37249	ERS4538811	x20MCx3374	/	/	/	37.89	ObCII	0.790263327408425	FALSE	Metacardis-BMIS	10.1038/s41586-020-2269-x	Bact1	No	3
x20MCx2628	PRJEB37249	ERS4538812	x20MCx2628	/	/	/	21.94	N	0.8199739396341801	FALSE	Metacardis-BMIS	10.1038/s41586-020-2269-x	Prev	No	2
x20MCx1166	PRJEB37249	ERS4538813	x20MCx1166	/	/	/	22.3	N	0.8720054730183274	FALSE	Metacardis-BMIS	10.1038/s41586-020-2269-x	Prev	Yes	4
x13MCx1818	PRJEB37249	ERS4538814	x13MCx1818	/	/	/	29.07	OW	0.8087660223892282	FALSE	Metacardis-BMIS	10.1038/s41586-020-2269-x	Bact2	Yes	6
x20MCx1514	PRJEB37249	ERS4538815	x20MCx1514	/	/	/	55.99	ObCIII	0.8624028989445929	FALSE	Metacardis-BMIS	10.1038/s41586-020-2269-x	Prev	No	6
x30MCx2561	PRJEB37249	ERS4538816	x30MCx2561	/	/	/	27.6	OW	0.9147425953364796	TRUE	Metacardis-BMIS	10.1038/s41586-020-2269-x	Prev	No	4
x20MCx2870	PRJEB37249	ERS4538817	x20MCx2870	/	/	/	23.06	N	0.8144867226841016	FALSE	Metacardis-BMIS	10.1038/s41586-020-2269-x	Bact1	No	4
x14MCx2494	PRJEB37249	ERS4538818	x14MCx2494	/	/	/	22.88	N	0.7734801885454112	FALSE	Metacardis-BMIS	10.1038/s41586-020-2269-x	Rum	No	4
x20MCx3264	PRJEB37249	ERS4538819	x20MCx3264	/	/	/	46.3	ObCIII	0.7664861499375445	FALSE	Metacardis-BMIS	10.1038/s41586-020-2269-x	Bact1	No	7
x20MCx2524	PRJEB37249	ERS4538820	x20MCx2524	/	/	/	49.4	ObCIII	0.8838361005967138	TRUE	Metacardis-BMIS	10.1038/s41586-020-2269-x	Prev	No	4
x20MCx1780	PRJEB37249	ERS4538821	x20MCx1780	/	/	/	21.37	N	0.901825764020874	TRUE	Metacardis-BMIS	10.1038/s41586-020-2269-x	Prev	No	3
x20MCx1213	PRJEB37249	ERS4538822	x20MCx1213	/	/	/	36.98	ObCII	0.8076867758421544	FALSE	Metacardis-BMIS	10.1038/s41586-020-2269-x	Rum	No	6
x30MCx1712	PRJEB37249	ERS4538823	x30MCx1712	/	/	/	29.34	OW	0.801231422549762	FALSE	Metacardis-BMIS	10.1038/s41586-020-2269-x	Rum	No	2
x20MCx1740	PRJEB37249	ERS4538824	x20MCx1740	/	/	/	44.84	ObCIII	0.8843951001059654	TRUE	Metacardis-BMIS	10.1038/s41586-020-2269-x	Prev	No	4
x20MCx2717	PRJEB37249	ERS4538825	x20MCx2717	/	/	/	22.39	N	0.8982760048603667	TRUE	Metacardis-BMIS	10.1038/s41586-020-2269-x	Prev	No	4
x30MCx3025	PRJEB37249	ERS4538826	x30MCx3025	/	/	/	35.37	ObCII	0.8333242371514967	FALSE	Metacardis-BMIS	10.1038/s41586-020-2269-x	Rum	No	4
x30MCx1917	PRJEB37249	ERS4538827	x30MCx1917	/	/	/	21.76	N	0.8208256147442422	FALSE	Metacardis-BMIS	10.1038/s41586-020-2269-x	Rum	Yes	4
x13MCx2625	PRJEB37249	ERS4538828	x13MCx2625	/	/	/	34.9	ObCI	0.7738764862464468	FALSE	Metacardis-BMIS	10.1038/s41586-020-2269-x	Bact1	No	4
x20MCx1729	PRJEB37249	ERS4538829	x20MCx1729	/	/	/	42.48	ObCIII	0.8274445743345127	FALSE	Metacardis-BMIS	10.1038/s41586-020-2269-x	Prev	No	3
x30MCx2149	PRJEB37249	ERS4538830	x30MCx2149	/	/	/	22.27	N	0.8582346062760295	FALSE	Metacardis-BMIS	10.1038/s41586-020-2269-x	Prev	No	3
x20MCx3373	PRJEB37249	ERS4538831	x20MCx3373	/	/	/	43.68	ObCIII	0.8792532838789423	TRUE	Metacardis-BMIS	10.1038/s41586-020-2269-x	Prev	No	3
x10MCx1510	PRJEB37249	ERS4538832	x10MCx1510	/	/	/	39.63	ObCII	0.7814411056713613	FALSE	Metacardis-BMIS	10.1038/s41586-020-2269-x	Rum	No	3
x10MCx2190	PRJEB37249	ERS4538833	x10MCx2190	/	/	/	31.28	ObCI	0.8425523335138032	FALSE	Metacardis-BMIS	10.1038/s41586-020-2269-x	Rum	No	4
x10MCx2594	PRJEB37249	ERS4538834	x10MCx2594	/	/	/	28.28	OW	0.903823719250914	TRUE	Metacardis-BMIS	10.1038/s41586-020-2269-x	Prev	No	4
x30MCx3291	PRJEB37249	ERS4538835	x30MCx3291	/	/	/	22.92	N	0.8560473833321757	FALSE	Metacardis-BMIS	10.1038/s41586-020-2269-x	Bact1	No	3
x13MCx2159	PRJEB37249	ERS4538836	x13MCx2159	/	/	/	27.92	OW	0.9497732326150014	TRUE	Metacardis-BMIS	10.1038/s41586-020-2269-x	Prev	No	5
x10MCx3012	PRJEB37249	ERS4538837	x10MCx3012	/	/	/	35.01	ObCII	0.7509994511718312	FALSE	Metacardis-BMIS	10.1038/s41586-020-2269-x	Bact1	No	3
x10MCx2026	PRJEB37249	ERS4538838	x10MCx2026	/	/	/	38.81	ObCII	0.9321833898902556	TRUE	Metacardis-BMIS	10.1038/s41586-020-2269-x	Prev	Yes	4
x10MCx1134	PRJEB37249	ERS4538839	x10MCx1134	/	/	/	44.37	ObCIII	0.7850644028581838	FALSE	Metacardis-BMIS	10.1038/s41586-020-2269-x	Bact1	No	1
x30MCx2497	PRJEB37249	ERS4538840	x30MCx2497	/	/	/	26.29	OW	0.7543301749195819	FALSE	Metacardis-BMIS	10.1038/s41586-020-2269-x	Bact1	No	4
x20MCx1790	PRJEB37249	ERS4538841	x20MCx1790	/	/	/	24.28	N	0.75188882144034	FALSE	Metacardis-BMIS	10.1038/s41586-020-2269-x	Bact1	No	4
x20MCx2114	PRJEB37249	ERS4538842	x20MCx2114	/	/	/	24.85	N	0.7567728654910377	FALSE	Metacardis-BMIS	10.1038/s41586-020-2269-x	Bact2	No	4
x10MCx1171	PRJEB37249	ERS4538843	x10MCx1171	/	/	/	39.01	ObCII	0.7762597565387921	FALSE	Metacardis-BMIS	10.1038/s41586-020-2269-x	Rum	No	7
x20MCx2533	PRJEB37249	ERS4538844	x20MCx2533	/	/	/	42.77	ObCIII	0.7634671202849977	FALSE	Metacardis-BMIS	10.1038/s41586-020-2269-x	Bact1	No	3
x30MCx3314	PRJEB37249	ERS4538845	x30MCx3314	/	/	/	20.55	N	0.8083220783013841	FALSE	Metacardis-BMIS	10.1038/s41586-020-2269-x	Bact1	No	4
x13MCx1340	PRJEB37249	ERS4538846	x13MCx1340	/	/	/	30.74	ObCI	0.7990348157126236	FALSE	Metacardis-BMIS	10.1038/s41586-020-2269-x	Bact1	Yes	1
x30MCx1163	PRJEB37249	ERS4538847	x30MCx1163	/	/	/	28.73	OW	0.8715208290824917	FALSE	Metacardis-BMIS	10.1038/s41586-020-2269-x	Rum	Yes	4
x30MCx1303	PRJEB37249	ERS4538848	x30MCx1303	/	/	/	26.06	OW	0.8782793199506239	TRUE	Metacardis-BMIS	10.1038/s41586-020-2269-x	Rum	No	4
x20MCx2412	PRJEB37249	ERS4538849	x20MCx2412	/	/	/	43.98	ObCIII	0.8950182359382549	TRUE	Metacardis-BMIS	10.1038/s41586-020-2269-x	Prev	No	4
x13MCx1648	PRJEB37249	ERS4538850	x13MCx1648	/	/	/	28.67	OW	0.7802781962782109	FALSE	Metacardis-BMIS	10.1038/s41586-020-2269-x	Bact1	No	4
x30MCx2061	PRJEB37249	ERS4538851	x30MCx2061	/	/	/	23.46	N	0.9021958720148562	TRUE	Metacardis-BMIS	10.1038/s41586-020-2269-x	Prev	No	4
x10MCx2722	PRJEB37249	ERS4538852	x10MCx2722	/	/	/	43.04	ObCIII	0.7654394134390545	FALSE	Metacardis-BMIS	10.1038/s41586-020-2269-x	Bact1	Yes	4
x10MCx2474	PRJEB37249	ERS4538853	x10MCx2474	/	/	/	41.2	ObCIII	0.8586254256283142	FALSE	Metacardis-BMIS	10.1038/s41586-020-2269-x	Rum	Yes	6
x14MCx1616	PRJEB37249	ERS4538854	x14MCx1616	/	/	/	19.56	N	0.8141013785820266	FALSE	Metacardis-BMIS	10.1038/s41586-020-2269-x	Bact1	No	3
x20MCx2051	PRJEB37249	ERS4538855	x20MCx2051	/	/	/	45.39	ObCIII	0.7423602642326975	FALSE	Metacardis-BMIS	10.1038/s41586-020-2269-x	Bact1	No	4
x30MCx3243	PRJEB37249	ERS4538856	x30MCx3243	/	/	/	31.33	ObCI	0.8920040284884982	TRUE	Metacardis-BMIS	10.1038/s41586-020-2269-x	Prev	No	2
x20MCx2031	PRJEB37249	ERS4538857	x20MCx2031	/	/	/	56.64	ObCIII	0.8148012139988324	FALSE	Metacardis-BMIS	10.1038/s41586-020-2269-x	Bact2	No	6
x10MCx2433	PRJEB37249	ERS4538858	x10MCx2433	/	/	/	40.33	ObCIII	0.7974886304329711	FALSE	Metacardis-BMIS	10.1038/s41586-020-2269-x	Bact2	No	4
x30MCx2708	PRJEB37249	ERS4538859	x30MCx2708	/	/	/	27.73	OW	0.7926036283415216	FALSE	Metacardis-BMIS	10.1038/s41586-020-2269-x	Bact1	Yes	4
x14MCx2420	PRJEB37249	ERS4538860	x14MCx2420	/	/	/	25.25	OW	0.8856482690178913	TRUE	Metacardis-BMIS	10.1038/s41586-020-2269-x	Rum	No	5
x14MCx2645	PRJEB37249	ERS4538861	x14MCx2645	/	/	/	19.65	N	0.8959361513790701	TRUE	Metacardis-BMIS	10.1038/s41586-020-2269-x	Prev	No	4
x30MCx1744	PRJEB37249	ERS4538862	x30MCx1744	/	/	/	32.66	ObCI	0.8428967113791029	FALSE	Metacardis-BMIS	10.1038/s41586-020-2269-x	Bact1	Yes	4
x30MCx2009	PRJEB37249	ERS4538863	x30MCx2009	/	/	/	22.53	N	0.7983424083904075	FALSE	Metacardis-BMIS	10.1038/s41586-020-2269-x	Bact1	Yes	3
x30MCx2316	PRJEB37249	ERS4538864	x30MCx2316	/	/	/	27.72	OW	0.7841729881426356	FALSE	Metacardis-BMIS	10.1038/s41586-020-2269-x	Bact1	Yes	3
x20MCx1482	PRJEB37249	ERS4538865	x20MCx1482	/	/	/	47.16	ObCIII	0.8197656482553893	FALSE	Metacardis-BMIS	10.1038/s41586-020-2269-x	Bact2	No	4
x10MCx3226	PRJEB37249	ERS4538866	x10MCx3226	/	/	/	38.72	ObCII	0.7643262103346171	FALSE	Metacardis-BMIS	10.1038/s41586-020-2269-x	Bact2	No	4
x20MCx2838	PRJEB37249	ERS4538867	x20MCx2838	/	/	/	48.18	ObCIII	0.7774487667143721	FALSE	Metacardis-BMIS	10.1038/s41586-020-2269-x	Bact1	No	4
x10MCx1563	PRJEB37249	ERS4538868	x10MCx1563	/	/	/	27.43	OW	0.8011520619001987	FALSE	Metacardis-BMIS	10.1038/s41586-020-2269-x	Bact1	Yes	1
x30MCx2415	PRJEB37249	ERS4538869	x30MCx2415	/	/	/	24.39	N	0.8887417994288298	TRUE	Metacardis-BMIS	10.1038/s41586-020-2269-x	Prev	No	6
x20MCx2921	PRJEB37249	ERS4538870	x20MCx2921	/	/	/	26.06	OW	0.7988611297345807	FALSE	Metacardis-BMIS	10.1038/s41586-020-2269-x	Bact1	Yes	4
x20MCx2385	PRJEB37249	ERS4538871	x20MCx2385	/	/	/	39.48	ObCII	0.8278902104849408	FALSE	Metacardis-BMIS	10.1038/s41586-020-2269-x	Prev	No	6
x20MCx1348	PRJEB37249	ERS4538872	x20MCx1348	/	/	/	42.68	ObCIII	0.8071519770962895	FALSE	Metacardis-BMIS	10.1038/s41586-020-2269-x	Bact1	Yes	4
x30MCx2423	PRJEB37249	ERS4538873	x30MCx2423	/	/	/	23.89	N	0.868054624612179	FALSE	Metacardis-BMIS	10.1038/s41586-020-2269-x	Prev	No	4
x10MCx1581	PRJEB37249	ERS4538874	x10MCx1581	/	/	/	50.8	ObCIII	0.9046679772886068	TRUE	Metacardis-BMIS	10.1038/s41586-020-2269-x	Prev	No	4
x10MCx2730	PRJEB37249	ERS4538875	x10MCx2730	/	/	/	32.33	ObCI	0.8016888133308359	FALSE	Metacardis-BMIS	10.1038/s41586-020-2269-x	Bact1	Yes	4
x30MCx3384	PRJEB37249	ERS4538876	x30MCx3384	/	/	/	29.55	OW	0.903709364740118	TRUE	Metacardis-BMIS	10.1038/s41586-020-2269-x	Prev	No	3
x11MCx1591	PRJEB37249	ERS4538877	x11MCx1591	/	/	/	37.61	ObCII	0.8613404634579391	FALSE	Metacardis-BMIS	10.1038/s41586-020-2269-x	Prev	No	4
x30MCx1415	PRJEB37249	ERS4538878	x30MCx1415	/	/	/	23.3	N	0.771661264212106	FALSE	Metacardis-BMIS	10.1038/s41586-020-2269-x	Bact1	No	4
x20MCx2962	PRJEB37249	ERS4538879	x20MCx2962	/	/	/	28.47	OW	0.7824851793938508	FALSE	Metacardis-BMIS	10.1038/s41586-020-2269-x	Bact1	No	4
x20MCx1194	PRJEB37249	ERS4538880	x20MCx1194	/	/	/	43.04	ObCIII	0.8511773377463828	FALSE	Metacardis-BMIS	10.1038/s41586-020-2269-x	Bact2	No	4
x30MCx1730	PRJEB37249	ERS4538881	x30MCx1730	/	/	/	37.65	ObCII	0.7985531037856766	FALSE	Metacardis-BMIS	10.1038/s41586-020-2269-x	Bact1	No	4
x14MCx1940	PRJEB37249	ERS4538882	x14MCx1940	/	/	/	29.84	OW	0.86688843874451	FALSE	Metacardis-BMIS	10.1038/s41586-020-2269-x	Rum	Yes	3
x20MCx1986	PRJEB37249	ERS4538883	x20MCx1986	/	/	/	25.09	OW	0.8619703348056507	FALSE	Metacardis-BMIS	10.1038/s41586-020-2269-x	Prev	No	4
x14MCx1578	PRJEB37249	ERS4538884	x14MCx1578	/	/	/	24.58	N	0.7662024891054947	FALSE	Metacardis-BMIS	10.1038/s41586-020-2269-x	Bact1	No	4
x30MCx1881	PRJEB37249	ERS4538885	x30MCx1881	/	/	/	22.55	N	0.957071907573306	TRUE	Metacardis-BMIS	10.1038/s41586-020-2269-x	Bact1	No	3
x30MCx2675	PRJEB37249	ERS4538886	x30MCx2675	/	/	/	29.07	OW	0.8155667699754823	FALSE	Metacardis-BMIS	10.1038/s41586-020-2269-x	Rum	No	4
x30MCx1592	PRJEB37249	ERS4538887	x30MCx1592	/	/	/	22.57	N	0.8674254818898564	FALSE	Metacardis-BMIS	10.1038/s41586-020-2269-x	Rum	No	4
x20MCx1357	PRJEB37249	ERS4538888	x20MCx1357	/	/	/	48.63	ObCIII	0.7386597782086884	FALSE	Metacardis-BMIS	10.1038/s41586-020-2269-x	Bact1	No	5
x10MCx3169	PRJEB37249	ERS4538889	x10MCx3169	/	/	/	48.06	ObCIII	0.8503685840460877	FALSE	Metacardis-BMIS	10.1038/s41586-020-2269-x	Rum	No	3
x20MCx2307	PRJEB37249	ERS4538890	x20MCx2307	/	/	/	24.98	N	0.8892774332894561	TRUE	Metacardis-BMIS	10.1038/s41586-020-2269-x	Rum	No	3
x20MCx3294	PRJEB37249	ERS4538891	x20MCx3294	/	/	/	49.94	ObCIII	0.8650280161118654	FALSE	Metacardis-BMIS	10.1038/s41586-020-2269-x	Prev	No	3
x20MCx1264	PRJEB37249	ERS4538892	x20MCx1264	/	/	/	20.74	N	0.7773278349345691	FALSE	Metacardis-BMIS	10.1038/s41586-020-2269-x	Bact1	No	4
x10MCx2066	PRJEB37249	ERS4538893	x10MCx2066	/	/	/	40.11	ObCIII	0.7811545468364886	FALSE	Metacardis-BMIS	10.1038/s41586-020-2269-x	Bact2	Yes	3
x10MCx2301	PRJEB37249	ERS4538894	x10MCx2301	/	/	/	33.77	ObCI	0.8057155578646717	FALSE	Metacardis-BMIS	10.1038/s41586-020-2269-x	Rum	No	6
x10MCx2058	PRJEB37249	ERS4538895	x10MCx2058	/	/	/	50.41	ObCIII	0.7740948570715619	FALSE	Metacardis-BMIS	10.1038/s41586-020-2269-x	Bact1	No	4
x20MCx1387	PRJEB37249	ERS4538896	x20MCx1387	/	/	/	39.14	ObCII	0.7810061868209422	FALSE	Metacardis-BMIS	10.1038/s41586-020-2269-x	Bact2	No	4
x14MCx3397	PRJEB37249	ERS4538897	x14MCx3397	/	/	/	20.06	N	0.8471743975866509	FALSE	Metacardis-BMIS	10.1038/s41586-020-2269-x	Prev	No	3
x10MCx2095	PRJEB37249	ERS4538898	x10MCx2095	/	/	/	37.65	ObCII	0.8324940771028964	FALSE	Metacardis-BMIS	10.1038/s41586-020-2269-x	Rum	Yes	3
x30MCx1972	PRJEB37249	ERS4538899	x30MCx1972	/	/	/	25.74	OW	0.9313771107963644	TRUE	Metacardis-BMIS	10.1038/s41586-020-2269-x	Prev	Yes	4
x13MCx1991	PRJEB37249	ERS4538900	x13MCx1991	/	/	/	27.01	OW	0.8126317472054584	FALSE	Metacardis-BMIS	10.1038/s41586-020-2269-x	Bact1	Yes	3
x20MCx1932	PRJEB37249	ERS4538901	x20MCx1932	/	/	/	49.26	ObCIII	0.8711676868674406	FALSE	Metacardis-BMIS	10.1038/s41586-020-2269-x	Prev	Yes	5
x10MCx1888	PRJEB37249	ERS4538902	x10MCx1888	/	/	/	46.21	ObCIII	0.7790085963939545	FALSE	Metacardis-BMIS	10.1038/s41586-020-2269-x	Bact1	No	4
x20MCx3306	PRJEB37249	ERS4538903	x20MCx3306	/	/	/	60.77	ObCIII	0.7366572049144235	FALSE	Metacardis-BMIS	10.1038/s41586-020-2269-x	Bact1	No	4
x13MCx1416	PRJEB37249	ERS4538904	x13MCx1416	/	/	/	28.38	OW	0.8779002479322109	TRUE	Metacardis-BMIS	10.1038/s41586-020-2269-x	Rum	Yes	4
x30MCx1722	PRJEB37249	ERS4538905	x30MCx1722	/	/	/	23.71	N	0.7603324234544379	FALSE	Metacardis-BMIS	10.1038/s41586-020-2269-x	Bact1	No	4
x10MCx1441	PRJEB37249	ERS4538906	x10MCx1441	/	/	/	46.53	ObCIII	0.808861712442235	FALSE	Metacardis-BMIS	10.1038/s41586-020-2269-x	Bact1	No	4
x10MCx3132	PRJEB37249	ERS4538907	x10MCx3132	/	/	/	39.27	ObCII	0.8423180757658371	FALSE	Metacardis-BMIS	10.1038/s41586-020-2269-x	Rum	No	3
x10MCx2873	PRJEB37249	ERS4538908	x10MCx2873	/	/	/	22.63	N	0.8053988161169751	FALSE	Metacardis-BMIS	10.1038/s41586-020-2269-x	Bact2	Yes	5
x10MCx2862	PRJEB37249	ERS4538909	x10MCx2862	/	/	/	35.87	ObCII	0.8994418910941009	TRUE	Metacardis-BMIS	10.1038/s41586-020-2269-x	Prev	No	3
x20MCx3262	PRJEB37249	ERS4538910	x20MCx3262	/	/	/	38.64	ObCII	0.765781304094542	FALSE	Metacardis-BMIS	10.1038/s41586-020-2269-x	Bact2	No	4
x30MCx2043	PRJEB37249	ERS4538911	x30MCx2043	/	/	/	25.93	OW	0.8403036070481561	FALSE	Metacardis-BMIS	10.1038/s41586-020-2269-x	Bact2	No	7
x14MCx1182	PRJEB37249	ERS4538912	x14MCx1182	/	/	/	21.63	N	0.7711823320511181	FALSE	Metacardis-BMIS	10.1038/s41586-020-2269-x	Bact2	No	3
x30MCx2281	PRJEB37249	ERS4538913	x30MCx2281	/	/	/	32.31	ObCI	0.8530958764077221	FALSE	Metacardis-BMIS	10.1038/s41586-020-2269-x	Rum	Yes	3
x20MCx1839	PRJEB37249	ERS4538914	x20MCx1839	/	/	/	40.76	ObCIII	0.7938096581125438	FALSE	Metacardis-BMIS	10.1038/s41586-020-2269-x	Bact1	No	3
x20MCx3056	PRJEB37249	ERS4538915	x20MCx3056	/	/	/	53.63	ObCIII	0.7930633136397053	FALSE	Metacardis-BMIS	10.1038/s41586-020-2269-x	Bact1	Yes	6
x13MCx2232	PRJEB37249	ERS4538916	x13MCx2232	/	/	/	24.94	N	0.7937533392516337	FALSE	Metacardis-BMIS	10.1038/s41586-020-2269-x	Prev	Yes	4
x20MCx1807	PRJEB37249	ERS4538917	x20MCx1807	/	/	/	43.25	ObCIII	0.7882946784751602	FALSE	Metacardis-BMIS	10.1038/s41586-020-2269-x	Bact1	No	4
x20MCx3335	PRJEB37249	ERS4538918	x20MCx3335	/	/	/	24.41	N	0.8055555254539876	FALSE	Metacardis-BMIS	10.1038/s41586-020-2269-x	Bact1	No	4
x10MCx1800	PRJEB37249	ERS4538919	x10MCx1800	/	/	/	39.86	ObCII	0.7794190943931878	FALSE	Metacardis-BMIS	10.1038/s41586-020-2269-x	Bact1	No	3
x30MCx1786	PRJEB37249	ERS4538920	x30MCx1786	/	/	/	21.97	N	0.7635002907902991	FALSE	Metacardis-BMIS	10.1038/s41586-020-2269-x	Bact1	No	3
x10MCx2360	PRJEB37249	ERS4538921	x10MCx2360	/	/	/	37.54	ObCII	0.7851453984965306	FALSE	Metacardis-BMIS	10.1038/s41586-020-2269-x	Bact1	No	4
x20MCx2161	PRJEB37249	ERS4538922	x20MCx2161	/	/	/	47.4	ObCIII	0.7471262497191928	FALSE	Metacardis-BMIS	10.1038/s41586-020-2269-x	Bact1	No	4
x20MCx2362	PRJEB37249	ERS4538923	x20MCx2362	/	/	/	41	ObCIII	0.8277475690883996	FALSE	Metacardis-BMIS	10.1038/s41586-020-2269-x	Bact1	No	3
x20MCx3102	PRJEB37249	ERS4538924	x20MCx3102	/	/	/	42.45	ObCIII	0.8627552366571585	FALSE	Metacardis-BMIS	10.1038/s41586-020-2269-x	Bact1	No	5
x20MCx2759	PRJEB37249	ERS4538925	x20MCx2759	/	/	/	21.48	N	0.8549226707501381	FALSE	Metacardis-BMIS	10.1038/s41586-020-2269-x	Rum	No	3
x20MCx1121	PRJEB37249	ERS4538926	x20MCx1121	/	/	/	50.59	ObCIII	0.7860059891365285	FALSE	Metacardis-BMIS	10.1038/s41586-020-2269-x	Bact1	No	6
x20MCx3089	PRJEB37249	ERS4538927	x20MCx3089	/	/	/	49.65	ObCIII	0.810638383226245	FALSE	Metacardis-BMIS	10.1038/s41586-020-2269-x	Rum	No	4
x20MCx2366	PRJEB37249	ERS4538928	x20MCx2366	/	/	/	49.63	ObCIII	0.8103999528900382	FALSE	Metacardis-BMIS	10.1038/s41586-020-2269-x	Bact1	No	4
x20MCx2832	PRJEB37249	ERS4538929	x20MCx2832	/	/	/	42.16	ObCIII	0.9152721100975728	TRUE	Metacardis-BMIS	10.1038/s41586-020-2269-x	Prev	No	3
x20MCx1125	PRJEB37249	ERS4538930	x20MCx1125	/	/	/	24.51	N	0.8472210865314818	FALSE	Metacardis-BMIS	10.1038/s41586-020-2269-x	Bact1	No	6
x30MCx1882	PRJEB37249	ERS4538931	x30MCx1882	/	/	/	37.61	ObCII	0.8275676445045005	FALSE	Metacardis-BMIS	10.1038/s41586-020-2269-x	Rum	No	2
x30MCx2451	PRJEB37249	ERS4538932	x30MCx2451	/	/	/	32.08	ObCI	0.8262923020718347	FALSE	Metacardis-BMIS	10.1038/s41586-020-2269-x	Bact2	No	2
x30MCx1112	PRJEB37249	ERS4538933	x30MCx1112	/	/	/	19.67	N	0.8061083615201259	FALSE	Metacardis-BMIS	10.1038/s41586-020-2269-x	Bact1	No	2
x30MCx1196	PRJEB37249	ERS4538934	x30MCx1196	/	/	/	30.47	ObCI	0.8207472098743377	FALSE	Metacardis-BMIS	10.1038/s41586-020-2269-x	Bact1	No	3
x30MCx1649	PRJEB37249	ERS4538935	x30MCx1649	/	/	/	33.61	ObCI	0.7809352472493091	FALSE	Metacardis-BMIS	10.1038/s41586-020-2269-x	Rum	No	3
x20MCx2235	PRJEB37249	ERS4538936	x20MCx2235	/	/	/	41.04	ObCIII	0.8035434797543094	FALSE	Metacardis-BMIS	10.1038/s41586-020-2269-x	Bact1	No	2
x30MCx2954	PRJEB37249	ERS4538937	x30MCx2954	/	/	/	23.3	N	0.8722454385476808	FALSE	Metacardis-BMIS	10.1038/s41586-020-2269-x	Prev	No	4
x30MCx2819	PRJEB37249	ERS4538938	x30MCx2819	/	/	/	23.11	N	0.8589641093258679	FALSE	Metacardis-BMIS	10.1038/s41586-020-2269-x	Rum	No	3
x20MCx3217	PRJEB37249	ERS4538939	x20MCx3217	/	/	/	44.34	ObCIII	0.8744619791495738	TRUE	Metacardis-BMIS	10.1038/s41586-020-2269-x	Prev	No	4
x20MCx2094	PRJEB37249	ERS4538940	x20MCx2094	/	/	/	48.19	ObCIII	0.7562235192364094	FALSE	Metacardis-BMIS	10.1038/s41586-020-2269-x	Bact1	No	3
x10MCx1694	PRJEB37249	ERS4538941	x10MCx1694	/	/	/	36.35	ObCII	0.8523185234335738	FALSE	Metacardis-BMIS	10.1038/s41586-020-2269-x	Prev	No	6
x20MCx1119	PRJEB37249	ERS4538942	x20MCx1119	/	/	/	48.27	ObCIII	0.799436601840201	FALSE	Metacardis-BMIS	10.1038/s41586-020-2269-x	Prev	No	4
x10MCx1865	PRJEB37249	ERS4538943	x10MCx1865	/	/	/	36.78	ObCII	0.8737347995293149	TRUE	Metacardis-BMIS	10.1038/s41586-020-2269-x	Prev	No	4
x20MCx2322	PRJEB37249	ERS4538944	x20MCx2322	/	/	/	47.78	ObCIII	0.900895737296061	TRUE	Metacardis-BMIS	10.1038/s41586-020-2269-x	Prev	No	5
x20MCx1899	PRJEB37249	ERS4538945	x20MCx1899	/	/	/	23.67	N	0.8452495498127468	FALSE	Metacardis-BMIS	10.1038/s41586-020-2269-x	Bact1	Yes	2
x10MCx2277	PRJEB37249	ERS4538946	x10MCx2277	/	/	/	39.27	ObCII	0.7263045723034391	FALSE	Metacardis-BMIS	10.1038/s41586-020-2269-x	Bact1	No	4
x20MCx1776	PRJEB37249	ERS4538947	x20MCx1776	/	/	/	43.09	ObCIII	0.7992760290630668	FALSE	Metacardis-BMIS	10.1038/s41586-020-2269-x	Prev	No	4
x30MCx1794	PRJEB37249	ERS4538948	x30MCx1794	/	/	/	26.67	OW	0.9197779007737138	TRUE	Metacardis-BMIS	10.1038/s41586-020-2269-x	Rum	Yes	4
x30MCx3124	PRJEB37249	ERS4538949	x30MCx3124	/	/	/	39.56	ObCII	0.8705807599437089	FALSE	Metacardis-BMIS	10.1038/s41586-020-2269-x	Rum	No	4
x30MCx1636	PRJEB37249	ERS4538950	x30MCx1636	/	/	/	28.69	OW	0.8879998053542526	TRUE	Metacardis-BMIS	10.1038/s41586-020-2269-x	Prev	No	4
x30MCx3245	PRJEB37249	ERS4538951	x30MCx3245	/	/	/	31.69	ObCI	0.8112644722205636	FALSE	Metacardis-BMIS	10.1038/s41586-020-2269-x	Bact1	No	4
x20MCx2857	PRJEB37249	ERS4538952	x20MCx2857	/	/	/	21.47	N	0.8428975163409651	FALSE	Metacardis-BMIS	10.1038/s41586-020-2269-x	Rum	No	3
x13MCx1553	PRJEB37249	ERS4538953	x13MCx1553	/	/	/	29.31	OW	0.8164376627524377	FALSE	Metacardis-BMIS	10.1038/s41586-020-2269-x	Bact1	Yes	4
x10MCx3224	PRJEB37249	ERS4538954	x10MCx3224	/	/	/	52.1	ObCIII	0.8011790895247859	FALSE	Metacardis-BMIS	10.1038/s41586-020-2269-x	Bact2	No	5
x10MCx3142	PRJEB37249	ERS4538955	x10MCx3142	/	/	/	37.39	ObCII	0.7499951271375253	FALSE	Metacardis-BMIS	10.1038/s41586-020-2269-x	Rum	Yes	4
x14MCx1739	PRJEB37249	ERS4538956	x14MCx1739	/	/	/	22.52	N	0.817021761670492	FALSE	Metacardis-BMIS	10.1038/s41586-020-2269-x	Bact1	No	1
x20MCx1726	PRJEB37249	ERS4538957	x20MCx1726	/	/	/	53.94	ObCIII	0.8938339850491014	TRUE	Metacardis-BMIS	10.1038/s41586-020-2269-x	Prev	No	4
x14MCx2055	PRJEB37249	ERS4538958	x14MCx2055	/	/	/	24.92	N	0.7894093066974504	FALSE	Metacardis-BMIS	10.1038/s41586-020-2269-x	Bact1	No	4
x20MCx1559	PRJEB37249	ERS4538959	x20MCx1559	/	/	/	22.41	N	0.8085536742716638	FALSE	Metacardis-BMIS	10.1038/s41586-020-2269-x	Bact1	No	4
x10MCx1823	PRJEB37249	ERS4538960	x10MCx1823	/	/	/	37.88	ObCII	0.8086134336526591	FALSE	Metacardis-BMIS	10.1038/s41586-020-2269-x	Bact1	No	3
x30MCx1872	PRJEB37249	ERS4538961	x30MCx1872	/	/	/	24.55	N	0.8968393288471247	TRUE	Metacardis-BMIS	10.1038/s41586-020-2269-x	Rum	No	3
x20MCx3044	PRJEB37249	ERS4538962	x20MCx3044	/	/	/	21.49	N	0.8618654236783736	FALSE	Metacardis-BMIS	10.1038/s41586-020-2269-x	Prev	No	3
x14MCx2961	PRJEB37249	ERS4538963	x14MCx2961	/	/	/	22.7	N	0.7794864862371724	FALSE	Metacardis-BMIS	10.1038/s41586-020-2269-x	Bact1	No	4
x20MCx1470	PRJEB37249	ERS4538964	x20MCx1470	/	/	/	43.33	ObCIII	0.9051306223004716	TRUE	Metacardis-BMIS	10.1038/s41586-020-2269-x	Prev	No	4
x13MCx1381	PRJEB37249	ERS4538965	x13MCx1381	/	/	/	28.87	OW	0.7984342731213122	FALSE	Metacardis-BMIS	10.1038/s41586-020-2269-x	Bact1	Yes	3
x10MCx1146	PRJEB37249	ERS4538966	x10MCx1146	/	/	/	33.55	ObCI	0.8607843161768964	FALSE	Metacardis-BMIS	10.1038/s41586-020-2269-x	Bact1	Yes	3
x30MCx1791	PRJEB37249	ERS4538967	x30MCx1791	/	/	/	24.89	N	0.9257930089839144	TRUE	Metacardis-BMIS	10.1038/s41586-020-2269-x	Rum	No	2
x30MCx3163	PRJEB37249	ERS4538968	x30MCx3163	/	/	/	32.33	ObCI	0.7619831012028881	FALSE	Metacardis-BMIS	10.1038/s41586-020-2269-x	Bact1	No	3
x20MCx1868	PRJEB37249	ERS4538969	x20MCx1868	/	/	/	25.42	OW	0.7811093219960356	FALSE	Metacardis-BMIS	10.1038/s41586-020-2269-x	Bact1	No	4
x30MCx1174	PRJEB37249	ERS4538970	x30MCx1174	/	/	/	25.73	OW	0.7970377791398124	FALSE	Metacardis-BMIS	10.1038/s41586-020-2269-x	Bact1	No	6
x10MCx3110	PRJEB37249	ERS4538972	x10MCx3110	/	/	/	48.89	ObCIII	0.7538333130926765	FALSE	Metacardis-BMIS	10.1038/s41586-020-2269-x	Prev	Yes	4
x30MCx2775	PRJEB37249	ERS4538973	x30MCx2775	/	/	/	23.62	N	0.7788709945522482	FALSE	Metacardis-BMIS	10.1038/s41586-020-2269-x	Bact1	No	2
x14MCx2479	PRJEB37249	ERS4538974	x14MCx2479	/	/	/	20.67	N	0.8573914855328721	FALSE	Metacardis-BMIS	10.1038/s41586-020-2269-x	Rum	No	4
x10MCx1727	PRJEB37249	ERS4538975	x10MCx1727	/	/	/	45.24	ObCIII	0.8010026748459401	FALSE	Metacardis-BMIS	10.1038/s41586-020-2269-x	Bact1	No	4
x20MCx2491	PRJEB37249	ERS4538976	x20MCx2491	/	/	/	26.19	OW	0.8415829475290741	FALSE	Metacardis-BMIS	10.1038/s41586-020-2269-x	Bact1	No	3
x20MCx2559	PRJEB37249	ERS4538977	x20MCx2559	/	/	/	22.17	N	0.7953522886240327	FALSE	Metacardis-BMIS	10.1038/s41586-020-2269-x	Bact2	No	3
x20MCx3210	PRJEB37249	ERS4538978	x20MCx3210	/	/	/	54.27	ObCIII	0.8649471606830683	FALSE	Metacardis-BMIS	10.1038/s41586-020-2269-x	Prev	No	6
x30MCx3000	PRJEB37249	ERS4538979	x30MCx3000	/	/	/	18.83	N	0.819243898297806	FALSE	Metacardis-BMIS	10.1038/s41586-020-2269-x	Bact1	No	1
x20MCx1964	PRJEB37249	ERS4538980	x20MCx1964	/	/	/	33.91	ObCI	0.9349623148942624	TRUE	Metacardis-BMIS	10.1038/s41586-020-2269-x	Prev	No	4
x20MCx2787	PRJEB37249	ERS4538981	x20MCx2787	/	/	/	22.63	N	0.8213814333488306	FALSE	Metacardis-BMIS	10.1038/s41586-020-2269-x	Rum	No	6
x30MCx3171	PRJEB37249	ERS4538982	x30MCx3171	/	/	/	23.43	N	0.7978732914246209	FALSE	Metacardis-BMIS	10.1038/s41586-020-2269-x	Rum	No	5
x30MCx3250	PRJEB37249	ERS4538983	x30MCx3250	/	/	/	26.6	OW	0.855424219455775	FALSE	Metacardis-BMIS	10.1038/s41586-020-2269-x	Bact1	No	4
x10MCx2097	PRJEB37249	ERS4538984	x10MCx2097	/	/	/	51.19	ObCIII	0.7948970395712297	FALSE	Metacardis-BMIS	10.1038/s41586-020-2269-x	Bact1	No	4
x20MCx2972	PRJEB37249	ERS4538986	x20MCx2972	/	/	/	46.72	ObCIII	0.7422254082293444	FALSE	Metacardis-BMIS	10.1038/s41586-020-2269-x	Bact1	No	5
x10MCx2441	PRJEB37249	ERS4538987	x10MCx2441	/	/	/	54.03	ObCIII	0.817071674636207	FALSE	Metacardis-BMIS	10.1038/s41586-020-2269-x	Bact1	No	4
x10MCx2891	PRJEB37249	ERS4538988	x10MCx2891	/	/	/	39.62	ObCII	0.8082517839109133	FALSE	Metacardis-BMIS	10.1038/s41586-020-2269-x	Bact1	No	6
x20MCx2631	PRJEB37249	ERS4538989	x20MCx2631	/	/	/	25.18	OW	0.816688727363204	FALSE	Metacardis-BMIS	10.1038/s41586-020-2269-x	Bact1	No	4
x20MCx2504	PRJEB37249	ERS4538990	x20MCx2504	/	/	/	51.61	ObCIII	0.9493197026352505	TRUE	Metacardis-BMIS	10.1038/s41586-020-2269-x	Prev	No	6
x30MCx2746	PRJEB37249	ERS4538991	x30MCx2746	/	/	/	18.97	N	0.8651659917127962	FALSE	Metacardis-BMIS	10.1038/s41586-020-2269-x	Rum	No	6
x20MCx2536	PRJEB37249	ERS4538992	x20MCx2536	/	/	/	25.47	OW	0.806075658132045	FALSE	Metacardis-BMIS	10.1038/s41586-020-2269-x	Bact1	No	3
x10MCx1875	PRJEB37249	ERS4538993	x10MCx1875	/	/	/	37.09	ObCII	0.7918574433818607	FALSE	Metacardis-BMIS	10.1038/s41586-020-2269-x	Bact1	No	4
x20MCx2943	PRJEB37249	ERS4538994	x20MCx2943	/	/	/	37.98	ObCII	0.842047616135786	FALSE	Metacardis-BMIS	10.1038/s41586-020-2269-x	Prev	No	3
x13MCx3383	PRJEB37249	ERS4538995	x13MCx3383	/	/	/	25.96	OW	0.8703714981446469	FALSE	Metacardis-BMIS	10.1038/s41586-020-2269-x	Prev	No	2
x10MCx2409	PRJEB37249	ERS4538996	x10MCx2409	/	/	/	45.87	ObCIII	0.7735435472396864	FALSE	Metacardis-BMIS	10.1038/s41586-020-2269-x	Bact2	Yes	3
x30MCx1497	PRJEB37249	ERS4538997	x30MCx1497	/	/	/	28.63	OW	0.9142405356802602	TRUE	Metacardis-BMIS	10.1038/s41586-020-2269-x	Rum	No	2
x30MCx2911	PRJEB37249	ERS4538998	x30MCx2911	/	/	/	29.11	OW	0.7491291779381781	FALSE	Metacardis-BMIS	10.1038/s41586-020-2269-x	Bact1	No	4
x10MCx1439	PRJEB37249	ERS4538999	x10MCx1439	/	/	/	45.22	ObCIII	0.8960662370670015	TRUE	Metacardis-BMIS	10.1038/s41586-020-2269-x	Prev	No	4
x10MCx3121	PRJEB37249	ERS4539000	x10MCx3121	/	/	/	38.48	ObCII	0.8075683405666264	FALSE	Metacardis-BMIS	10.1038/s41586-020-2269-x	Bact1	No	4
x13MCx1655	PRJEB37249	ERS4539001	x13MCx1655	/	/	/	30.98	ObCI	0.759572200365706	FALSE	Metacardis-BMIS	10.1038/s41586-020-2269-x	Bact1	Yes	2
x30MCx3237	PRJEB37249	ERS4539002	x30MCx3237	/	/	/	24.17	N	0.8301168153427563	FALSE	Metacardis-BMIS	10.1038/s41586-020-2269-x	Bact1	No	3
x10MCx2492	PRJEB37249	ERS4539003	x10MCx2492	/	/	/	39.95	ObCII	0.8902783664799877	TRUE	Metacardis-BMIS	10.1038/s41586-020-2269-x	Bact1	No	3
x30MCx1901	PRJEB37249	ERS4539004	x30MCx1901	/	/	/	24.47	N	0.9665803830404706	TRUE	Metacardis-BMIS	10.1038/s41586-020-2269-x	Bact1	No	4
x10MCx2448	PRJEB37249	ERS4539005	x10MCx2448	/	/	/	47.25	ObCIII	0.7426067976576821	FALSE	Metacardis-BMIS	10.1038/s41586-020-2269-x	Bact1	No	4
x20MCx2295	PRJEB37249	ERS4539006	x20MCx2295	/	/	/	45.74	ObCIII	0.8248779418434	FALSE	Metacardis-BMIS	10.1038/s41586-020-2269-x	Bact2	No	6
x30MCx2543	PRJEB37249	ERS4539007	x30MCx2543	/	/	/	30.01	ObCI	0.7964724430766171	FALSE	Metacardis-BMIS	10.1038/s41586-020-2269-x	Bact1	No	4
x30MCx1774	PRJEB37249	ERS4539008	x30MCx1774	/	/	/	23.31	N	0.8813508189992666	TRUE	Metacardis-BMIS	10.1038/s41586-020-2269-x	Rum	No	4
x30MCx1417	PRJEB37249	ERS4539009	x30MCx1417	/	/	/	23.57	N	0.8174720671349905	FALSE	Metacardis-BMIS	10.1038/s41586-020-2269-x	Bact1	No	2
x14MCx1583	PRJEB37249	ERS4539010	x14MCx1583	/	/	/	20.76	N	0.8126498511738453	FALSE	Metacardis-BMIS	10.1038/s41586-020-2269-x	Bact1	No	4
x20MCx1815	PRJEB37249	ERS4539011	x20MCx1815	/	/	/	35.34	ObCII	0.9710594660542394	TRUE	Metacardis-BMIS	10.1038/s41586-020-2269-x	Prev	No	5
x10MCx3042	PRJEB37249	ERS4539012	x10MCx3042	/	/	/	37.3	ObCII	0.7607529617801049	FALSE	Metacardis-BMIS	10.1038/s41586-020-2269-x	Bact1	No	3
x20MCx1168	PRJEB37249	ERS4539013	x20MCx1168	/	/	/	58.91	ObCIII	0.884665775402355	TRUE	Metacardis-BMIS	10.1038/s41586-020-2269-x	Bact1	No	7
x20MCx2508	PRJEB37249	ERS4539014	x20MCx2508	/	/	/	40.11	ObCIII	0.833000338264986	FALSE	Metacardis-BMIS	10.1038/s41586-020-2269-x	Prev	No	4
x14MCx1612	PRJEB37249	ERS4539015	x14MCx1612	/	/	/	22.5	N	0.7885430808321577	FALSE	Metacardis-BMIS	10.1038/s41586-020-2269-x	Bact2	No	4
x30MCx2661	PRJEB37249	ERS4539016	x30MCx2661	/	/	/	34.51	ObCI	0.7845597048925996	FALSE	Metacardis-BMIS	10.1038/s41586-020-2269-x	Bact1	No	4
x14MCx2325	PRJEB37249	ERS4539017	x14MCx2325	/	/	/	21.08	N	0.8865348093675305	TRUE	Metacardis-BMIS	10.1038/s41586-020-2269-x	Rum	No	4
x20MCx2994	PRJEB37249	ERS4539018	x20MCx2994	/	/	/	52.24	ObCIII	0.8189373454349909	FALSE	Metacardis-BMIS	10.1038/s41586-020-2269-x	Prev	No	4
x20MCx3119	PRJEB37249	ERS4539019	x20MCx3119	/	/	/	21.49	N	0.8744865489349304	TRUE	Metacardis-BMIS	10.1038/s41586-020-2269-x	Rum	No	4
x20MCx2761	PRJEB37249	ERS4539020	x20MCx2761	/	/	/	21.97	N	0.7813143851088075	FALSE	Metacardis-BMIS	10.1038/s41586-020-2269-x	Bact1	No	4
x14MCx2088	PRJEB37249	ERS4539021	x14MCx2088	/	/	/	21.23	N	0.8161342442125568	FALSE	Metacardis-BMIS	10.1038/s41586-020-2269-x	Rum	No	4
x30MCx1993	PRJEB37249	ERS4539022	x30MCx1993	/	/	/	24.25	N	0.8980763457358997	TRUE	Metacardis-BMIS	10.1038/s41586-020-2269-x	Rum	No	3
x14MCx1363	PRJEB37249	ERS4539023	x14MCx1363	/	/	/	24.2	N	0.922909206286773	TRUE	Metacardis-BMIS	10.1038/s41586-020-2269-x	Prev	No	2
x13MCx1598	PRJEB37249	ERS4539024	x13MCx1598	/	/	/	35.01	ObCII	0.781932435815401	FALSE	Metacardis-BMIS	10.1038/s41586-020-2269-x	Bact1	No	4
x10MCx1225	PRJEB37249	ERS4539025	x10MCx1225	/	/	/	49.24	ObCIII	0.7845508976050073	FALSE	Metacardis-BMIS	10.1038/s41586-020-2269-x	Bact1	No	3
x10MCx3222	PRJEB37249	ERS4539026	x10MCx3222	/	/	/	22.91	N	0.7635380859153622	FALSE	Metacardis-BMIS	10.1038/s41586-020-2269-x	Bact1	Yes	2
x10MCx1412	PRJEB37249	ERS4539027	x10MCx1412	/	/	/	45.06	ObCIII	0.8357353824851345	FALSE	Metacardis-BMIS	10.1038/s41586-020-2269-x	Prev	No	3
x30MCx2568	PRJEB37249	ERS4539028	x30MCx2568	/	/	/	29.59	OW	0.8444732260342109	FALSE	Metacardis-BMIS	10.1038/s41586-020-2269-x	Prev	Yes	6
x14MCx1724	PRJEB37249	ERS4539029	x14MCx1724	/	/	/	23.08	N	0.7932100604717771	FALSE	Metacardis-BMIS	10.1038/s41586-020-2269-x	Bact1	No	4
x20MCx2351	PRJEB37249	ERS4539030	x20MCx2351	/	/	/	19.13	N	0.8120305960200184	FALSE	Metacardis-BMIS	10.1038/s41586-020-2269-x	Bact1	No	4
x10MCx2122	PRJEB37249	ERS4539031	x10MCx2122	/	/	/	52.86	ObCIII	0.8290616844002536	FALSE	Metacardis-BMIS	10.1038/s41586-020-2269-x	Bact2	No	4
x30MCx2081	PRJEB37249	ERS4539032	x30MCx2081	/	/	/	19.85	N	0.8475347439428248	FALSE	Metacardis-BMIS	10.1038/s41586-020-2269-x	Rum	No	3
x10MCx3043	PRJEB37249	ERS4539033	x10MCx3043	/	/	/	39.29	ObCII	0.8418684535526988	FALSE	Metacardis-BMIS	10.1038/s41586-020-2269-x	Prev	No	3
x20MCx2710	PRJEB37249	ERS4539034	x20MCx2710	/	/	/	27.56	OW	0.8452984924177094	FALSE	Metacardis-BMIS	10.1038/s41586-020-2269-x	Rum	Yes	4
x20MCx2659	PRJEB37249	ERS4539035	x20MCx2659	/	/	/	38.85	ObCII	0.7349260577198886	FALSE	Metacardis-BMIS	10.1038/s41586-020-2269-x	Bact1	No	3
x10MCx3085	PRJEB37249	ERS4539036	x10MCx3085	/	/	/	41.6	ObCIII	0.9002123127813988	TRUE	Metacardis-BMIS	10.1038/s41586-020-2269-x	Prev	No	4
x20MCx2247	PRJEB37249	ERS4539037	x20MCx2247	/	/	/	42.62	ObCIII	0.8583506219525948	FALSE	Metacardis-BMIS	10.1038/s41586-020-2269-x	Bact1	No	4
x30MCx2990	PRJEB37249	ERS4539038	x30MCx2990	/	/	/	24.68	N	0.8395303042923428	FALSE	Metacardis-BMIS	10.1038/s41586-020-2269-x	Rum	No	4
x20MCx1281	PRJEB37249	ERS4539039	x20MCx1281	/	/	/	41.45	ObCIII	0.8090977214091056	FALSE	Metacardis-BMIS	10.1038/s41586-020-2269-x	Bact2	No	4
x20MCx2831	PRJEB37249	ERS4539040	x20MCx2831	/	/	/	50.04	ObCIII	0.916824639388786	TRUE	Metacardis-BMIS	10.1038/s41586-020-2269-x	Prev	No	4
x20MCx3109	PRJEB37249	ERS4539041	x20MCx3109	/	/	/	46.39	ObCIII	0.8647029883809717	FALSE	Metacardis-BMIS	10.1038/s41586-020-2269-x	Prev	No	3
x20MCx3036	PRJEB37249	ERS4539042	x20MCx3036	/	/	/	41.82	ObCIII	0.844379806848212	FALSE	Metacardis-BMIS	10.1038/s41586-020-2269-x	Prev	No	4
x10MCx1702	PRJEB37249	ERS4539043	x10MCx1702	/	/	/	34.12	ObCI	0.7730722297546487	FALSE	Metacardis-BMIS	10.1038/s41586-020-2269-x	Bact1	No	3
x20MCx2591	PRJEB37249	ERS4539044	x20MCx2591	/	/	/	44.59	ObCIII	0.951502245087563	TRUE	Metacardis-BMIS	10.1038/s41586-020-2269-x	Prev	No	4
x10MCx3175	PRJEB37249	ERS4539045	x10MCx3175	/	/	/	44.24	ObCIII	0.7650019637823937	FALSE	Metacardis-BMIS	10.1038/s41586-020-2269-x	Bact1	No	3
x20MCx2784	PRJEB37249	ERS4539046	x20MCx2784	/	/	/	52.07	ObCIII	0.8022169792790719	FALSE	Metacardis-BMIS	10.1038/s41586-020-2269-x	Bact1	Yes	6
x30MCx2450	PRJEB37249	ERS4539047	x30MCx2450	/	/	/	22.53	N	0.8440548125657232	FALSE	Metacardis-BMIS	10.1038/s41586-020-2269-x	Prev	No	3
x10MCx2407	PRJEB37249	ERS4539048	x10MCx2407	/	/	/	60.81	ObCIII	0.9093537141013582	TRUE	Metacardis-BMIS	10.1038/s41586-020-2269-x	Prev	No	4
x20MCx2902	PRJEB37249	ERS4539049	x20MCx2902	/	/	/	45.12	ObCIII	0.7848183286218413	FALSE	Metacardis-BMIS	10.1038/s41586-020-2269-x	Bact2	No	3
x20MCx1252	PRJEB37249	ERS4539050	x20MCx1252	/	/	/	23.49	N	0.9196767153241684	TRUE	Metacardis-BMIS	10.1038/s41586-020-2269-x	Prev	No	4
x10MCx3060	PRJEB37249	ERS4539051	x10MCx3060	/	/	/	39.1	ObCII	0.8003109780099762	FALSE	Metacardis-BMIS	10.1038/s41586-020-2269-x	Bact1	No	4
x10MCx1773	PRJEB37249	ERS4539052	x10MCx1773	/	/	/	42.39	ObCIII	0.9097599323116382	TRUE	Metacardis-BMIS	10.1038/s41586-020-2269-x	Prev	No	/
x10MCx1531	PRJEB37249	ERS4539053	x10MCx1531	/	/	/	37.93	ObCII	0.8035855267294609	FALSE	Metacardis-BMIS	10.1038/s41586-020-2269-x	Bact2	No	4
x10MCx2443	PRJEB37249	ERS4539054	x10MCx2443	/	/	/	48.35	ObCIII	0.7825502205073349	FALSE	Metacardis-BMIS	10.1038/s41586-020-2269-x	Bact1	No	3
x30MCx2995	PRJEB37249	ERS4539055	x30MCx2995	/	/	/	27.05	OW	0.7962632011710524	FALSE	Metacardis-BMIS	10.1038/s41586-020-2269-x	Bact1	No	3
x20MCx1184	PRJEB37249	ERS4539056	x20MCx1184	/	/	/	24.22	N	0.8158426813584194	FALSE	Metacardis-BMIS	10.1038/s41586-020-2269-x	Bact1	No	3
x20MCx1620	PRJEB37249	ERS4539057	x20MCx1620	/	/	/	23.5	N	0.8645697922892716	FALSE	Metacardis-BMIS	10.1038/s41586-020-2269-x	Prev	No	3
x30MCx1226	PRJEB37249	ERS4539058	x30MCx1226	/	/	/	20.57	N	0.8463260149063874	FALSE	Metacardis-BMIS	10.1038/s41586-020-2269-x	Bact1	No	2
x30MCx1201	PRJEB37249	ERS4539059	x30MCx1201	/	/	/	19.66	N	0.8185045740081163	FALSE	Metacardis-BMIS	10.1038/s41586-020-2269-x	Rum	No	4
x10MCx1390	PRJEB37249	ERS4539060	x10MCx1390	/	/	/	31.83	ObCI	0.7981246852846993	FALSE	Metacardis-BMIS	10.1038/s41586-020-2269-x	Bact2	No	3
x13MCx3311	PRJEB37249	ERS4539061	x13MCx3311	/	/	/	28.6	OW	0.814806852541286	FALSE	Metacardis-BMIS	10.1038/s41586-020-2269-x	Bact1	No	5
x20MCx3084	PRJEB37249	ERS4539062	x20MCx3084	/	/	/	55.88	ObCIII	0.8995547050006925	TRUE	Metacardis-BMIS	10.1038/s41586-020-2269-x	Bact2	No	1
x30MCx1911	PRJEB37249	ERS4539063	x30MCx1911	/	/	/	22.98	N	0.8934676886273475	TRUE	Metacardis-BMIS	10.1038/s41586-020-2269-x	Prev	No	4
x10MCx1814	PRJEB37249	ERS4539064	x10MCx1814	/	/	/	32.78	ObCI	0.8231197673106341	FALSE	Metacardis-BMIS	10.1038/s41586-020-2269-x	Rum	No	4
x10MCx3168	PRJEB37249	ERS4539065	x10MCx3168	/	/	/	36.83	ObCII	0.8574674224744767	FALSE	Metacardis-BMIS	10.1038/s41586-020-2269-x	Rum	No	3
x14MCx2670	PRJEB37249	ERS4539066	x14MCx2670	/	/	/	21.77	N	0.8624400131339689	FALSE	Metacardis-BMIS	10.1038/s41586-020-2269-x	Prev	No	4
x20MCx2265	PRJEB37249	ERS4539067	x20MCx2265	/	/	/	21.53	N	0.7439371710748234	FALSE	Metacardis-BMIS	10.1038/s41586-020-2269-x	Bact1	No	5
x20MCx3014	PRJEB37249	ERS4539068	x20MCx3014	/	/	/	39.6	ObCII	0.7965190993394403	FALSE	Metacardis-BMIS	10.1038/s41586-020-2269-x	Bact1	No	4
x10MCx3008	PRJEB37249	ERS4539069	x10MCx3008	/	/	/	39.35	ObCII	0.7786156614146923	FALSE	Metacardis-BMIS	10.1038/s41586-020-2269-x	Bact2	No	1
x20MCx1820	PRJEB37249	ERS4539070	x20MCx1820	/	/	/	45.08	ObCIII	0.7677599834801264	FALSE	Metacardis-BMIS	10.1038/s41586-020-2269-x	Bact1	No	4
x20MCx1577	PRJEB37249	ERS4539071	x20MCx1577	/	/	/	49.02	ObCIII	0.9133932263287652	TRUE	Metacardis-BMIS	10.1038/s41586-020-2269-x	Prev	No	4
x10MCx3271	PRJEB37249	ERS4539072	x10MCx3271	/	/	/	53.09	ObCIII	0.810407027825435	FALSE	Metacardis-BMIS	10.1038/s41586-020-2269-x	Bact1	No	3
x20MCx2344	PRJEB37249	ERS4539073	x20MCx2344	/	/	/	21.66	N	0.8248285292800132	FALSE	Metacardis-BMIS	10.1038/s41586-020-2269-x	Bact1	No	4
x20MCx2251	PRJEB37249	ERS4539074	x20MCx2251	/	/	/	24.73	N	0.7776858630007287	FALSE	Metacardis-BMIS	10.1038/s41586-020-2269-x	Bact1	No	4
x14MCx3258	PRJEB37249	ERS4539075	x14MCx3258	/	/	/	22.26	N	0.855392715882477	FALSE	Metacardis-BMIS	10.1038/s41586-020-2269-x	Prev	No	3
x20MCx1920	PRJEB37249	ERS4539076	x20MCx1920	/	/	/	36.13	ObCII	0.8186198800353722	FALSE	Metacardis-BMIS	10.1038/s41586-020-2269-x	Prev	No	4
x30MCx2941	PRJEB37249	ERS4539077	x30MCx2941	/	/	/	22.75	N	0.8257897596841514	FALSE	Metacardis-BMIS	10.1038/s41586-020-2269-x	Bact1	No	4
x30MCx2760	PRJEB37249	ERS4539078	x30MCx2760	/	/	/	24.36	N	0.8364605534967715	FALSE	Metacardis-BMIS	10.1038/s41586-020-2269-x	Rum	No	4
x10MCx2860	PRJEB37249	ERS4539079	x10MCx2860	/	/	/	41.18	ObCIII	0.7709177577808044	FALSE	Metacardis-BMIS	10.1038/s41586-020-2269-x	Bact1	No	4
x30MCx1321	PRJEB37249	ERS4539080	x30MCx1321	/	/	/	23.56	N	0.8819960778366438	TRUE	Metacardis-BMIS	10.1038/s41586-020-2269-x	Rum	No	3
x20MCx1393	PRJEB37249	ERS4539081	x20MCx1393	/	/	/	24.87	N	0.8643589087354501	FALSE	Metacardis-BMIS	10.1038/s41586-020-2269-x	Rum	No	3
x10MCx1453	PRJEB37249	ERS4539082	x10MCx1453	/	/	/	40	ObCIII	0.8049064287375246	FALSE	Metacardis-BMIS	10.1038/s41586-020-2269-x	Bact1	No	4
x20MCx2644	PRJEB37249	ERS4539083	x20MCx2644	/	/	/	52.19	ObCIII	0.806191229572195	FALSE	Metacardis-BMIS	10.1038/s41586-020-2269-x	Prev	No	4
x20MCx3048	PRJEB37249	ERS4539084	x20MCx3048	/	/	/	23.83	N	0.802810878781829	FALSE	Metacardis-BMIS	10.1038/s41586-020-2269-x	Bact1	No	3
x10MCx2155	PRJEB37249	ERS4539085	x10MCx2155	/	/	/	37.06	ObCII	0.8182159089691138	FALSE	Metacardis-BMIS	10.1038/s41586-020-2269-x	Bact1	No	2
x30MCx1193	PRJEB37249	ERS4539086	x30MCx1193	/	/	/	30.15	ObCI	0.8743975743738892	TRUE	Metacardis-BMIS	10.1038/s41586-020-2269-x	Rum	No	3
x20MCx2896	PRJEB37249	ERS4539087	x20MCx2896	/	/	/	21.8	N	0.8630350988995064	FALSE	Metacardis-BMIS	10.1038/s41586-020-2269-x	Prev	No	4
x14MCx2986	PRJEB37249	ERS4539088	x14MCx2986	/	/	/	22.22	N	0.840462496256675	FALSE	Metacardis-BMIS	10.1038/s41586-020-2269-x	Bact1	No	4
x30MCx3376	PRJEB37249	ERS4539089	x30MCx3376	/	/	/	25.02	OW	0.8320127042012793	FALSE	Metacardis-BMIS	10.1038/s41586-020-2269-x	Bact1	No	4
x20MCx2895	PRJEB37249	ERS4539090	x20MCx2895	/	/	/	20.55	N	0.8626597483068157	FALSE	Metacardis-BMIS	10.1038/s41586-020-2269-x	Bact1	No	4
x30MCx2933	PRJEB37249	ERS4539091	x30MCx2933	/	/	/	31.62	ObCI	0.7679228082346657	FALSE	Metacardis-BMIS	10.1038/s41586-020-2269-x	Bact1	No	4
x14MCx2498	PRJEB37249	ERS4539092	x14MCx2498	/	/	/	24.34	N	0.7999459842862856	FALSE	Metacardis-BMIS	10.1038/s41586-020-2269-x	Prev	No	4
x14MCx1313	PRJEB37249	ERS4539093	x14MCx1313	/	/	/	23.35	N	0.8216081502343752	FALSE	Metacardis-BMIS	10.1038/s41586-020-2269-x	Rum	No	2
x10MCx1900	PRJEB37249	ERS4539094	x10MCx1900	/	/	/	35.82	ObCII	0.8900950917457702	TRUE	Metacardis-BMIS	10.1038/s41586-020-2269-x	Bact1	No	2
x20MCx3241	PRJEB37249	ERS4539095	x20MCx3241	/	/	/	22.37	N	0.8401716393008989	FALSE	Metacardis-BMIS	10.1038/s41586-020-2269-x	Bact1	No	4
x20MCx1492	PRJEB37249	ERS4539096	x20MCx1492	/	/	/	24.32	N	0.8861277420392412	TRUE	Metacardis-BMIS	10.1038/s41586-020-2269-x	Prev	No	3
x30MCx1476	PRJEB37249	ERS4539097	x30MCx1476	/	/	/	23.91	N	0.8046848900943967	FALSE	Metacardis-BMIS	10.1038/s41586-020-2269-x	Prev	No	4
x10MCx1876	PRJEB37249	ERS4539098	x10MCx1876	/	/	/	31.88	ObCI	0.9260255874543531	TRUE	Metacardis-BMIS	10.1038/s41586-020-2269-x	Prev	No	4
x10MCx1272	PRJEB37249	ERS4539099	x10MCx1272	/	/	/	42.39	ObCIII	0.9364103024776836	TRUE	Metacardis-BMIS	10.1038/s41586-020-2269-x	Bact2	No	6
x10MCx1841	PRJEB37249	ERS4539100	x10MCx1841	/	/	/	32.53	ObCI	0.8100720835399993	FALSE	Metacardis-BMIS	10.1038/s41586-020-2269-x	Bact1	No	2
x30MCx2027	PRJEB37249	ERS4539101	x30MCx2027	/	/	/	22.41	N	0.8411632236892668	FALSE	Metacardis-BMIS	10.1038/s41586-020-2269-x	Prev	No	3
x20MCx1756	PRJEB37249	ERS4539102	x20MCx1756	/	/	/	24.06	N	0.8667865906402821	FALSE	Metacardis-BMIS	10.1038/s41586-020-2269-x	Bact1	No	3
x30MCx3017	PRJEB37249	ERS4539103	x30MCx3017	/	/	/	25.18	OW	0.8769086593223858	TRUE	Metacardis-BMIS	10.1038/s41586-020-2269-x	Prev	No	3
x30MCx2107	PRJEB37249	ERS4539104	x30MCx2107	/	/	/	24.57	N	0.849183538427593	FALSE	Metacardis-BMIS	10.1038/s41586-020-2269-x	Bact1	No	4
x10MCx2068	PRJEB37249	ERS4539105	x10MCx2068	/	/	/	37.01	ObCII	0.8315467007789143	FALSE	Metacardis-BMIS	10.1038/s41586-020-2269-x	Bact2	No	4
x14MCx1549	PRJEB37249	ERS4539106	x14MCx1549	/	/	/	23.62	N	0.8679526834845803	FALSE	Metacardis-BMIS	10.1038/s41586-020-2269-x	Bact1	No	2
x10MCx3358	PRJEB37249	ERS4539107	x10MCx3358	/	/	/	33.34	ObCI	0.807271297625171	FALSE	Metacardis-BMIS	10.1038/s41586-020-2269-x	Bact2	No	/
x20MCx2039	PRJEB37249	ERS4539108	x20MCx2039	/	/	/	24.08	N	0.8390984773421172	FALSE	Metacardis-BMIS	10.1038/s41586-020-2269-x	Prev	No	4
x30MCx2480	PRJEB37249	ERS4539109	x30MCx2480	/	/	/	24.64	N	0.8687496692711432	FALSE	Metacardis-BMIS	10.1038/s41586-020-2269-x	Bact1	Yes	4
x13MCx2238	PRJEB37249	ERS4539110	x13MCx2238	/	/	/	40.82	ObCIII	0.8837097410306912	TRUE	Metacardis-BMIS	10.1038/s41586-020-2269-x	Rum	No	4
x20MCx2802	PRJEB37249	ERS4539111	x20MCx2802	/	/	/	42.82	ObCIII	0.8686588070577126	FALSE	Metacardis-BMIS	10.1038/s41586-020-2269-x	Bact2	No	2
x20MCx2745	PRJEB37249	ERS4539112	x20MCx2745	/	/	/	21.58	N	0.8768708638027897	TRUE	Metacardis-BMIS	10.1038/s41586-020-2269-x	Prev	No	4
x20MCx1599	PRJEB37249	ERS4539113	x20MCx1599	/	/	/	50.55	ObCIII	0.9635907561041132	TRUE	Metacardis-BMIS	10.1038/s41586-020-2269-x	Prev	No	1
x10MCx3329	PRJEB37249	ERS4539114	x10MCx3329	/	/	/	25.65	OW	0.7479644306654744	FALSE	Metacardis-BMIS	10.1038/s41586-020-2269-x	Bact1	Yes	5
x30MCx2011	PRJEB37249	ERS4539115	x30MCx2011	/	/	/	23.56	N	0.8260383771420541	FALSE	Metacardis-BMIS	10.1038/s41586-020-2269-x	Rum	No	3
x10MCx1737	PRJEB37249	ERS4539116	x10MCx1737	/	/	/	39.22	ObCII	0.7830493272206915	FALSE	Metacardis-BMIS	10.1038/s41586-020-2269-x	Rum	No	3
x20MCx2465	PRJEB37249	ERS4539117	x20MCx2465	/	/	/	21.13	N	0.8245419985555177	FALSE	Metacardis-BMIS	10.1038/s41586-020-2269-x	Bact1	No	4
x10MCx3327	PRJEB37249	ERS4539118	x10MCx3327	/	/	/	33.89	ObCI	0.7195201227981526	FALSE	Metacardis-BMIS	10.1038/s41586-020-2269-x	Bact1	No	3
x20MCx2085	PRJEB37249	ERS4539119	x20MCx2085	/	/	/	19.69	N	0.800238442570172	FALSE	Metacardis-BMIS	10.1038/s41586-020-2269-x	Bact2	No	2
x20MCx1376	PRJEB37249	ERS4539120	x20MCx1376	/	/	/	57.33	ObCIII	0.7583790894424413	FALSE	Metacardis-BMIS	10.1038/s41586-020-2269-x	Bact1	No	6
x10MCx3135	PRJEB37249	ERS4539121	x10MCx3135	/	/	/	41.36	ObCIII	0.8997171433967955	TRUE	Metacardis-BMIS	10.1038/s41586-020-2269-x	Prev	No	4
x20MCx1955	PRJEB37249	ERS4539122	x20MCx1955	/	/	/	38.42	ObCII	0.8570040190924595	FALSE	Metacardis-BMIS	10.1038/s41586-020-2269-x	Prev	No	4
x30MCx3366	PRJEB37249	ERS4539123	x30MCx3366	/	/	/	23.24	N	0.871285290150995	FALSE	Metacardis-BMIS	10.1038/s41586-020-2269-x	Rum	No	3
x10MCx1667	PRJEB37249	ERS4539124	x10MCx1667	/	/	/	33.65	ObCI	0.8418856475553792	FALSE	Metacardis-BMIS	10.1038/s41586-020-2269-x	Prev	No	4
x20MCx3188	PRJEB37249	ERS4539125	x20MCx3188	/	/	/	31.4	ObCI	0.8184012511932119	FALSE	Metacardis-BMIS	10.1038/s41586-020-2269-x	Bact2	Yes	4
x10MCx2148	PRJEB37249	ERS4539126	x10MCx2148	/	/	/	51.12	ObCIII	0.7968111244518808	FALSE	Metacardis-BMIS	10.1038/s41586-020-2269-x	Bact2	No	4
x30MCx1180	PRJEB37249	ERS4539127	x30MCx1180	/	/	/	23.51	N	0.7639732981909917	FALSE	Metacardis-BMIS	10.1038/s41586-020-2269-x	Bact1	No	3
x20MCx2884	PRJEB37249	ERS4539128	x20MCx2884	/	/	/	40.7	ObCIII	0.7432952548982463	FALSE	Metacardis-BMIS	10.1038/s41586-020-2269-x	Bact1	No	4
x10MCx1546	PRJEB37249	ERS4539129	x10MCx1546	/	/	/	35.41	ObCII	0.948958095221757	TRUE	Metacardis-BMIS	10.1038/s41586-020-2269-x	Bact2	No	4
x10MCx2647	PRJEB37249	ERS4539130	x10MCx2647	/	/	/	54.99	ObCIII	0.840701591456632	FALSE	Metacardis-BMIS	10.1038/s41586-020-2269-x	Rum	No	6
x20MCx3033	PRJEB37249	ERS4539131	x20MCx3033	/	/	/	45.36	ObCIII	0.8206354585208496	FALSE	Metacardis-BMIS	10.1038/s41586-020-2269-x	Bact2	No	3
x30MCx2720	PRJEB37249	ERS4539132	x30MCx2720	/	/	/	22.6	N	0.7921059685479331	FALSE	Metacardis-BMIS	10.1038/s41586-020-2269-x	Rum	Yes	3
x14MCx2563	PRJEB37249	ERS4539133	x14MCx2563	/	/	/	21.05	N	0.7639916746340137	FALSE	Metacardis-BMIS	10.1038/s41586-020-2269-x	Bact1	No	3
x20MCx2118	PRJEB37249	ERS4539134	x20MCx2118	/	/	/	23.76	N	0.7693331232837151	FALSE	Metacardis-BMIS	10.1038/s41586-020-2269-x	Bact1	No	3
x30MCx1336	PRJEB37249	ERS4539135	x30MCx1336	/	/	/	28.43	OW	0.7847690177423045	FALSE	Metacardis-BMIS	10.1038/s41586-020-2269-x	Bact1	No	3
x30MCx3086	PRJEB37249	ERS4539136	x30MCx3086	/	/	/	31.55	ObCI	0.7660939882563059	FALSE	Metacardis-BMIS	10.1038/s41586-020-2269-x	Bact1	No	4
x13MCx1398	PRJEB37249	ERS4539137	x13MCx1398	/	/	/	28.78	OW	0.7998133063276615	FALSE	Metacardis-BMIS	10.1038/s41586-020-2269-x	Bact1	No	3
x30MCx2131	PRJEB37249	ERS4539138	x30MCx2131	/	/	/	24.07	N	0.8052902124885912	FALSE	Metacardis-BMIS	10.1038/s41586-020-2269-x	Rum	No	3
x30MCx2352	PRJEB37249	ERS4539139	x30MCx2352	/	/	/	32.46	ObCI	0.7817180433054797	FALSE	Metacardis-BMIS	10.1038/s41586-020-2269-x	Bact1	Yes	4
x10MCx1746	PRJEB37249	ERS4539140	x10MCx1746	/	/	/	39.53	ObCII	0.7787046236757744	FALSE	Metacardis-BMIS	10.1038/s41586-020-2269-x	Bact1	No	4
x14MCx2601	PRJEB37249	ERS4539141	x14MCx2601	/	/	/	19.53	N	0.8328740880093526	FALSE	Metacardis-BMIS	10.1038/s41586-020-2269-x	Bact1	No	3
x14MCx3410	PRJEB37249	ERS4539142	x14MCx3410	/	/	/	22.2	N	0.8817292130611282	TRUE	Metacardis-BMIS	10.1038/s41586-020-2269-x	Prev	No	4
x14MCx2269	PRJEB37249	ERS4539143	x14MCx2269	/	/	/	23.49	N	0.8709385006599094	FALSE	Metacardis-BMIS	10.1038/s41586-020-2269-x	Prev	No	3
x30MCx3091	PRJEB37249	ERS4539144	x30MCx3091	/	/	/	22.01	N	0.8496218842535228	FALSE	Metacardis-BMIS	10.1038/s41586-020-2269-x	Rum	No	2
x14MCx2968	PRJEB37249	ERS4539145	x14MCx2968	/	/	/	20.59	N	0.8769965942273813	TRUE	Metacardis-BMIS	10.1038/s41586-020-2269-x	Rum	No	4
x30MCx1451	PRJEB37249	ERS4539146	x30MCx1451	/	/	/	21.62	N	0.8751080567292263	TRUE	Metacardis-BMIS	10.1038/s41586-020-2269-x	Rum	Yes	4
x20MCx3138	PRJEB37249	ERS4539147	x20MCx3138	/	/	/	39.15	ObCII	0.8472420063748755	FALSE	Metacardis-BMIS	10.1038/s41586-020-2269-x	Prev	No	4
x20MCx2635	PRJEB37249	ERS4539148	x20MCx2635	/	/	/	38.16	ObCII	0.8036263302168686	FALSE	Metacardis-BMIS	10.1038/s41586-020-2269-x	Prev	No	5
x20MCx3409	PRJEB37249	ERS4539149	x20MCx3409	/	/	/	66.74	ObCIII	0.8412892587727968	FALSE	Metacardis-BMIS	10.1038/s41586-020-2269-x	Prev	No	4
x14MCx3348	PRJEB37249	ERS4539150	x14MCx3348	/	/	/	23.67	N	0.7876326518760098	FALSE	Metacardis-BMIS	10.1038/s41586-020-2269-x	Prev	No	4
x10MCx2340	PRJEB37249	ERS4539151	x10MCx2340	/	/	/	46	ObCIII	0.7494942837159935	FALSE	Metacardis-BMIS	10.1038/s41586-020-2269-x	Bact1	No	4
x20MCx1679	PRJEB37249	ERS4539152	x20MCx1679	/	/	/	44.75	ObCIII	0.8022201282407091	FALSE	Metacardis-BMIS	10.1038/s41586-020-2269-x	Bact1	No	4
x14MCx2453	PRJEB37249	ERS4539153	x14MCx2453	/	/	/	23.16	N	0.8759647374478108	TRUE	Metacardis-BMIS	10.1038/s41586-020-2269-x	Rum	No	4
x20MCx1941	PRJEB37249	ERS4539154	x20MCx1941	/	/	/	23.95	N	0.7890162874726592	FALSE	Metacardis-BMIS	10.1038/s41586-020-2269-x	Bact1	No	4
x10MCx2692	PRJEB37249	ERS4539155	x10MCx2692	/	/	/	34.76	ObCI	0.7530079322452469	FALSE	Metacardis-BMIS	10.1038/s41586-020-2269-x	Bact1	No	1
x10MCx1944	PRJEB37249	ERS4539156	x10MCx1944	/	/	/	39.02	ObCII	0.8661277854881857	FALSE	Metacardis-BMIS	10.1038/s41586-020-2269-x	Prev	No	4
x20MCx1897	PRJEB37249	ERS4539157	x20MCx1897	/	/	/	43.74	ObCIII	0.7711949416395076	FALSE	Metacardis-BMIS	10.1038/s41586-020-2269-x	Rum	No	4
x30MCx2869	PRJEB37249	ERS4539158	x30MCx2869	/	/	/	24.66	N	0.8305542938213213	FALSE	Metacardis-BMIS	10.1038/s41586-020-2269-x	Bact1	No	3
x10MCx1585	PRJEB37249	ERS4539159	x10MCx1585	/	/	/	42.37	ObCIII	0.7683713152374986	FALSE	Metacardis-BMIS	10.1038/s41586-020-2269-x	Bact1	No	3
x20MCx2175	PRJEB37249	ERS4539160	x20MCx2175	/	/	/	38.09	ObCII	0.9539213713943924	TRUE	Metacardis-BMIS	10.1038/s41586-020-2269-x	Prev	No	3
x20MCx1571	PRJEB37249	ERS4539161	x20MCx1571	/	/	/	48.54	ObCIII	0.7852767069164451	FALSE	Metacardis-BMIS	10.1038/s41586-020-2269-x	Bact2	No	4
x10MCx2424	PRJEB37249	ERS4539162	x10MCx2424	/	/	/	41.05	ObCIII	0.7692623023817498	FALSE	Metacardis-BMIS	10.1038/s41586-020-2269-x	Bact1	No	4
x20MCx2000	PRJEB37249	ERS4539163	x20MCx2000	/	/	/	22.38	N	0.7700339618227416	FALSE	Metacardis-BMIS	10.1038/s41586-020-2269-x	Bact1	No	4
x20MCx1921	PRJEB37249	ERS4539164	x20MCx1921	/	/	/	52.58	ObCIII	0.7614096302895796	FALSE	Metacardis-BMIS	10.1038/s41586-020-2269-x	Bact1	No	4
x30MCx2298	PRJEB37249	ERS4539165	x30MCx2298	/	/	/	24.43	N	0.8302303106062585	FALSE	Metacardis-BMIS	10.1038/s41586-020-2269-x	Bact1	No	2
x30MCx1926	PRJEB37249	ERS4539166	x30MCx1926	/	/	/	22.63	N	0.8002513840403643	FALSE	Metacardis-BMIS	10.1038/s41586-020-2269-x	Bact1	Yes	2
x10MCx2262	PRJEB37249	ERS4539167	x10MCx2262	/	/	/	25.7	OW	0.8286468897639735	FALSE	Metacardis-BMIS	10.1038/s41586-020-2269-x	Bact1	Yes	4
x30MCx3118	PRJEB37249	ERS4539168	x30MCx3118	/	/	/	24.32	N	0.8071257004128963	FALSE	Metacardis-BMIS	10.1038/s41586-020-2269-x	Rum	No	4
x20MCx1488	PRJEB37249	ERS4539169	x20MCx1488	/	/	/	47.52	ObCIII	0.8706998444659031	FALSE	Metacardis-BMIS	10.1038/s41586-020-2269-x	Prev	No	4
x30MCx3214	PRJEB37249	ERS4539170	x30MCx3214	/	/	/	27.59	OW	0.7729685967532574	FALSE	Metacardis-BMIS	10.1038/s41586-020-2269-x	Bact1	No	4
x20MCx1717	PRJEB37249	ERS4539171	x20MCx1717	/	/	/	25.47	OW	0.8080492244649614	FALSE	Metacardis-BMIS	10.1038/s41586-020-2269-x	Bact1	No	4
x30MCx2204	PRJEB37249	ERS4539172	x30MCx2204	/	/	/	29.13	OW	0.8963563049571052	TRUE	Metacardis-BMIS	10.1038/s41586-020-2269-x	Prev	No	3
x30MCx1601	PRJEB37249	ERS4539173	x30MCx1601	/	/	/	25.19	OW	0.8620951767372098	FALSE	Metacardis-BMIS	10.1038/s41586-020-2269-x	Prev	No	6
x20MCx2562	PRJEB37249	ERS4539174	x20MCx2562	/	/	/	26.45	OW	0.7742364387437711	FALSE	Metacardis-BMIS	10.1038/s41586-020-2269-x	Bact1	Yes	4
x30MCx2201	PRJEB37249	ERS4539175	x30MCx2201	/	/	/	21.26	N	0.8650635377124296	FALSE	Metacardis-BMIS	10.1038/s41586-020-2269-x	Bact1	No	3
x20MCx2964	PRJEB37249	ERS4539176	x20MCx2964	/	/	/	48.12	ObCIII	0.7685067707645962	FALSE	Metacardis-BMIS	10.1038/s41586-020-2269-x	Rum	No	4
x20MCx3139	PRJEB37249	ERS4539177	x20MCx3139	/	/	/	37.45	ObCII	0.7820287599000112	FALSE	Metacardis-BMIS	10.1038/s41586-020-2269-x	Bact1	Yes	4
x20MCx1127	PRJEB37249	ERS4539178	x20MCx1127	/	/	/	42.87	ObCIII	0.9345082746531894	TRUE	Metacardis-BMIS	10.1038/s41586-020-2269-x	Prev	No	3
x10MCx3022	PRJEB37249	ERS4539179	x10MCx3022	/	/	/	44.64	ObCIII	0.7853907940827716	FALSE	Metacardis-BMIS	10.1038/s41586-020-2269-x	Bact2	No	/
x10MCx2417	PRJEB37249	ERS4539180	x10MCx2417	/	/	/	40.3	ObCIII	0.91054810361096	TRUE	Metacardis-BMIS	10.1038/s41586-020-2269-x	Prev	No	4
x30MCx1527	PRJEB37249	ERS4539181	x30MCx1527	/	/	/	27	OW	0.8830378620283497	TRUE	Metacardis-BMIS	10.1038/s41586-020-2269-x	Prev	No	4
x10MCx2460	PRJEB37249	ERS4539182	x10MCx2460	/	/	/	36.4	ObCII	0.7873259066924884	FALSE	Metacardis-BMIS	10.1038/s41586-020-2269-x	Prev	No	3
x30MCx2059	PRJEB37249	ERS4539183	x30MCx2059	/	/	/	27.91	OW	0.94850202069736	TRUE	Metacardis-BMIS	10.1038/s41586-020-2269-x	Prev	No	3
x14MCx3378	PRJEB37249	ERS4539184	x14MCx3378	/	/	/	23.12	N	0.9125557315283732	TRUE	Metacardis-BMIS	10.1038/s41586-020-2269-x	Prev	No	4
x10MCx2113	PRJEB37249	ERS4539185	x10MCx2113	/	/	/	33.55	ObCI	0.8551826711462908	FALSE	Metacardis-BMIS	10.1038/s41586-020-2269-x	Prev	No	3
x30MCx2337	PRJEB37249	ERS4539186	x30MCx2337	/	/	/	31.36	ObCI	0.8456715526557155	FALSE	Metacardis-BMIS	10.1038/s41586-020-2269-x	Bact1	No	2
x20MCx3331	PRJEB37249	ERS4539187	x20MCx3331	/	/	/	35.13	ObCII	0.764269368550666	FALSE	Metacardis-BMIS	10.1038/s41586-020-2269-x	Bact1	No	6
x30MCx3204	PRJEB37249	ERS4539188	x30MCx3204	/	/	/	34.13	ObCI	0.826163709797888	FALSE	Metacardis-BMIS	10.1038/s41586-020-2269-x	Rum	No	3
x20MCx2934	PRJEB37249	ERS4539189	x20MCx2934	/	/	/	37.58	ObCII	0.9137977551816676	TRUE	Metacardis-BMIS	10.1038/s41586-020-2269-x	Prev	No	4
x30MCx2811	PRJEB37249	ERS4539190	x30MCx2811	/	/	/	18.77	N	0.8829769431715335	TRUE	Metacardis-BMIS	10.1038/s41586-020-2269-x	Rum	Yes	3
x20MCx1478	PRJEB37249	ERS4539191	x20MCx1478	/	/	/	20.51	N	0.777502233119593	FALSE	Metacardis-BMIS	10.1038/s41586-020-2269-x	Bact1	No	4
x30MCx2570	PRJEB37249	ERS4539192	x30MCx2570	/	/	/	20.27	N	0.7261628315919054	FALSE	Metacardis-BMIS	10.1038/s41586-020-2269-x	Bact1	No	6
x30MCx1517	PRJEB37249	ERS4539193	x30MCx1517	/	/	/	21.84	N	0.7980569134707682	FALSE	Metacardis-BMIS	10.1038/s41586-020-2269-x	Bact1	No	3
x20MCx3108	PRJEB37249	ERS4539194	x20MCx3108	/	/	/	23.95	N	0.8257206064978396	FALSE	Metacardis-BMIS	10.1038/s41586-020-2269-x	Bact1	No	1
x10MCx1254	PRJEB37249	ERS4539195	x10MCx1254	/	/	/	42.83	ObCIII	0.8275984802148886	FALSE	Metacardis-BMIS	10.1038/s41586-020-2269-x	Bact2	No	4
x30MCx2851	PRJEB37249	ERS4539196	x30MCx2851	/	/	/	40.66	ObCIII	0.8090443972281453	FALSE	Metacardis-BMIS	10.1038/s41586-020-2269-x	Rum	Yes	4
x10MCx2527	PRJEB37249	ERS4539197	x10MCx2527	/	/	/	48.26	ObCIII	0.7843795077574496	FALSE	Metacardis-BMIS	10.1038/s41586-020-2269-x	Rum	No	3
x10MCx1568	PRJEB37249	ERS4539198	x10MCx1568	/	/	/	37.18	ObCII	0.7646922926270066	FALSE	Metacardis-BMIS	10.1038/s41586-020-2269-x	Bact1	Yes	5
x13MCx2965	PRJEB37249	ERS4539199	x13MCx2965	/	/	/	29.71	OW	0.8858980090353836	TRUE	Metacardis-BMIS	10.1038/s41586-020-2269-x	Rum	Yes	4
x30MCx2132	PRJEB37249	ERS4539200	x30MCx2132	/	/	/	34.51	ObCI	0.8148483988582482	FALSE	Metacardis-BMIS	10.1038/s41586-020-2269-x	Rum	No	6
x20MCx1948	PRJEB37249	ERS4539201	x20MCx1948	/	/	/	37.52	ObCII	0.7595625001787722	FALSE	Metacardis-BMIS	10.1038/s41586-020-2269-x	Bact1	No	6
x10MCx1472	PRJEB37249	ERS4539202	x10MCx1472	/	/	/	45.83	ObCIII	0.8936867028510016	TRUE	Metacardis-BMIS	10.1038/s41586-020-2269-x	Prev	No	3
x20MCx3055	PRJEB37249	ERS4539203	x20MCx3055	/	/	/	38.96	ObCII	0.8680126832341335	FALSE	Metacardis-BMIS	10.1038/s41586-020-2269-x	Prev	No	6
x20MCx1526	PRJEB37249	ERS4539204	x20MCx1526	/	/	/	36.13	ObCII	0.8581894295467906	FALSE	Metacardis-BMIS	10.1038/s41586-020-2269-x	Bact1	No	4
x20MCx1736	PRJEB37249	ERS4539205	x20MCx1736	/	/	/	44.37	ObCIII	0.8845907518376318	TRUE	Metacardis-BMIS	10.1038/s41586-020-2269-x	Prev	No	4
x20MCx2368	PRJEB37249	ERS4539206	x20MCx2368	/	/	/	23.22	N	0.8179369763030692	FALSE	Metacardis-BMIS	10.1038/s41586-020-2269-x	Bact1	Yes	4
x20MCx2311	PRJEB37249	ERS4539207	x20MCx2311	/	/	/	54.22	ObCIII	0.917425593895098	TRUE	Metacardis-BMIS	10.1038/s41586-020-2269-x	Prev	No	2
x30MCx1705	PRJEB37249	ERS4539208	x30MCx1705	/	/	/	26.56	OW	0.7811736113696022	FALSE	Metacardis-BMIS	10.1038/s41586-020-2269-x	Bact1	No	3
x13MCx2033	PRJEB37249	ERS4539209	x13MCx2033	/	/	/	30.37	ObCI	0.7831087586752934	FALSE	Metacardis-BMIS	10.1038/s41586-020-2269-x	Bact1	No	3
x30MCx2783	PRJEB37249	ERS4539210	x30MCx2783	/	/	/	21.37	N	0.833329793891866	FALSE	Metacardis-BMIS	10.1038/s41586-020-2269-x	Rum	No	3
x14MCx1747	PRJEB37249	ERS4539211	x14MCx1747	/	/	/	21.42	N	0.7941487692538521	FALSE	Metacardis-BMIS	10.1038/s41586-020-2269-x	Bact2	No	2
x20MCx3402	PRJEB37249	ERS4539212	x20MCx3402	/	/	/	18.98	N	0.766717956235639	FALSE	Metacardis-BMIS	10.1038/s41586-020-2269-x	Prev	No	3
x30MCx2158	PRJEB37249	ERS4539213	x30MCx2158	/	/	/	24.76	N	0.7634724868584246	FALSE	Metacardis-BMIS	10.1038/s41586-020-2269-x	Prev	No	3
x10MCx1844	PRJEB37249	ERS4539214	x10MCx1844	/	/	/	36.21	ObCII	0.775612553969216	FALSE	Metacardis-BMIS	10.1038/s41586-020-2269-x	Bact1	No	2
x10MCx2637	PRJEB37249	ERS4539215	x10MCx2637	/	/	/	49.05	ObCIII	0.8346343861156872	FALSE	Metacardis-BMIS	10.1038/s41586-020-2269-x	Bact2	No	4
x14MCx2365	PRJEB37249	ERS4539216	x14MCx2365	/	/	/	21.6	N	0.8067660423125769	FALSE	Metacardis-BMIS	10.1038/s41586-020-2269-x	Rum	No	2
x30MCx1259	PRJEB37249	ERS4539217	x30MCx1259	/	/	/	22.92	N	0.8163677635136158	FALSE	Metacardis-BMIS	10.1038/s41586-020-2269-x	Rum	No	4
x10MCx1350	PRJEB37249	ERS4539218	x10MCx1350	/	/	/	32.21	ObCI	0.7977484288942188	FALSE	Metacardis-BMIS	10.1038/s41586-020-2269-x	Prev	No	4
x14MCx1768	PRJEB37249	ERS4539219	x14MCx1768	/	/	/	24.14	N	0.8436147290175968	FALSE	Metacardis-BMIS	10.1038/s41586-020-2269-x	Rum	No	2
x10MCx2602	PRJEB37249	ERS4539220	x10MCx2602	/	/	/	41.25	ObCIII	0.7808985476706063	FALSE	Metacardis-BMIS	10.1038/s41586-020-2269-x	Bact1	Yes	4
x14MCx1997	PRJEB37249	ERS4539221	x14MCx1997	/	/	/	21.41	N	0.7535549893649749	FALSE	Metacardis-BMIS	10.1038/s41586-020-2269-x	Bact1	No	4
x20MCx1181	PRJEB37249	ERS4539222	x20MCx1181	/	/	/	23.55	N	0.8728319480397888	FALSE	Metacardis-BMIS	10.1038/s41586-020-2269-x	Prev	No	3
x30MCx3023	PRJEB37249	ERS4539223	x30MCx3023	/	/	/	27.48	OW	0.768031297865901	FALSE	Metacardis-BMIS	10.1038/s41586-020-2269-x	Bact1	No	4
x30MCx2822	PRJEB37249	ERS4539224	x30MCx2822	/	/	/	22.64	N	0.7501674217120623	FALSE	Metacardis-BMIS	10.1038/s41586-020-2269-x	Bact1	No	4
x30MCx1314	PRJEB37249	ERS4539225	x30MCx1314	/	/	/	23.9	N	0.8915471080077456	TRUE	Metacardis-BMIS	10.1038/s41586-020-2269-x	Rum	No	3
x10MCx1493	PRJEB37249	ERS4539226	x10MCx1493	/	/	/	33.37	ObCI	0.7596453919072973	FALSE	Metacardis-BMIS	10.1038/s41586-020-2269-x	Bact1	Yes	4
x20MCx2653	PRJEB37249	ERS4539227	x20MCx2653	/	/	/	38.71	ObCII	0.7654642368583915	FALSE	Metacardis-BMIS	10.1038/s41586-020-2269-x	Bact1	No	3
x30MCx2438	PRJEB37249	ERS4539228	x30MCx2438	/	/	/	34.46	ObCI	0.8117202534965401	FALSE	Metacardis-BMIS	10.1038/s41586-020-2269-x	Bact1	Yes	3
x20MCx3308	PRJEB37249	ERS4539229	x20MCx3308	/	/	/	25.03	OW	0.8085393234421152	FALSE	Metacardis-BMIS	10.1038/s41586-020-2269-x	Prev	No	4
x10MCx2341	PRJEB37249	ERS4539230	x10MCx2341	/	/	/	44.23	ObCIII	0.7621264322420185	FALSE	Metacardis-BMIS	10.1038/s41586-020-2269-x	Bact2	No	6
x20MCx1203	PRJEB37249	ERS4539231	x20MCx1203	/	/	/	23.11	N	0.7590852643289597	FALSE	Metacardis-BMIS	10.1038/s41586-020-2269-x	Bact1	No	4
x10MCx2839	PRJEB37249	ERS4539232	x10MCx2839	/	/	/	42.3	ObCIII	0.8476529689841819	FALSE	Metacardis-BMIS	10.1038/s41586-020-2269-x	Prev	No	4
x10MCx3101	PRJEB37249	ERS4539233	x10MCx3101	/	/	/	34.09	ObCI	0.8180556908963498	FALSE	Metacardis-BMIS	10.1038/s41586-020-2269-x	Prev	No	4
x10MCx1505	PRJEB37249	ERS4539234	x10MCx1505	/	/	/	41.46	ObCIII	0.7913439111179665	FALSE	Metacardis-BMIS	10.1038/s41586-020-2269-x	Bact1	No	3
x20MCx2604	PRJEB37249	ERS4539235	x20MCx2604	/	/	/	73.26	ObCIII	0.7692916220158456	FALSE	Metacardis-BMIS	10.1038/s41586-020-2269-x	Bact1	No	4
x30MCx1748	PRJEB37249	ERS4539236	x30MCx1748	/	/	/	24.93	N	0.7709440282568367	FALSE	Metacardis-BMIS	10.1038/s41586-020-2269-x	Rum	No	4
x20MCx2844	PRJEB37249	ERS4539237	x20MCx2844	/	/	/	36.63	ObCII	0.7474848469337851	FALSE	Metacardis-BMIS	10.1038/s41586-020-2269-x	Bact2	No	4
x20MCx1351	PRJEB37249	ERS4539238	x20MCx1351	/	/	/	56.75	ObCIII	0.8276987996994976	FALSE	Metacardis-BMIS	10.1038/s41586-020-2269-x	Bact2	No	4
x20MCx2978	PRJEB37249	ERS4539239	x20MCx2978	/	/	/	44.17	ObCIII	0.8872046395548653	TRUE	Metacardis-BMIS	10.1038/s41586-020-2269-x	Bact2	No	5
x20MCx1665	PRJEB37249	ERS4539240	x20MCx1665	/	/	/	22.58	N	0.8729034547724236	FALSE	Metacardis-BMIS	10.1038/s41586-020-2269-x	Rum	No	4
x14MCx2468	PRJEB37249	ERS4539241	x14MCx2468	/	/	/	23.92	N	0.8013908210177028	FALSE	Metacardis-BMIS	10.1038/s41586-020-2269-x	Rum	No	2
x13MCx2621	PRJEB37249	ERS4539242	x13MCx2621	/	/	/	30.71	ObCI	0.9041451981343216	TRUE	Metacardis-BMIS	10.1038/s41586-020-2269-x	Rum	Yes	3
x20MCx3411	PRJEB37249	ERS4539243	x20MCx3411	/	/	/	41.57	ObCIII	0.8912674352260528	TRUE	Metacardis-BMIS	10.1038/s41586-020-2269-x	Prev	No	6
x30MCx2334	PRJEB37249	ERS4539244	x30MCx2334	/	/	/	18.39	UW	0.8110729059387808	FALSE	Metacardis-BMIS	10.1038/s41586-020-2269-x	Bact1	No	3
x20MCx2969	PRJEB37249	ERS4539245	x20MCx2969	/	/	/	23.17	N	0.812726684300335	FALSE	Metacardis-BMIS	10.1038/s41586-020-2269-x	Bact1	No	3
x30MCx3209	PRJEB37249	ERS4539246	x30MCx3209	/	/	/	36.11	ObCII	0.8152534412825554	FALSE	Metacardis-BMIS	10.1038/s41586-020-2269-x	Rum	No	4
x14MCx1302	PRJEB37249	ERS4539247	x14MCx1302	/	/	/	20.34	N	0.8508628436455627	FALSE	Metacardis-BMIS	10.1038/s41586-020-2269-x	Bact1	No	2
x10MCx1548	PRJEB37249	ERS4539248	x10MCx1548	/	/	/	43.93	ObCIII	0.9241664091159204	TRUE	Metacardis-BMIS	10.1038/s41586-020-2269-x	Prev	No	2
x20MCx2310	PRJEB37249	ERS4539249	x20MCx2310	/	/	/	41.98	ObCIII	0.8623226201812364	FALSE	Metacardis-BMIS	10.1038/s41586-020-2269-x	Prev	No	3
x20MCx3337	PRJEB37249	ERS4539250	x20MCx3337	/	/	/	23.06	N	0.8510888574665174	FALSE	Metacardis-BMIS	10.1038/s41586-020-2269-x	Rum	No	6
x10MCx2392	PRJEB37249	ERS4539251	x10MCx2392	/	/	/	29.05	OW	0.7576616587447691	FALSE	Metacardis-BMIS	10.1038/s41586-020-2269-x	Rum	Yes	4
x30MCx2565	PRJEB37249	ERS4539252	x30MCx2565	/	/	/	27.9	OW	0.8578040523135085	FALSE	Metacardis-BMIS	10.1038/s41586-020-2269-x	Bact1	No	4
x30MCx2257	PRJEB37249	ERS4539253	x30MCx2257	/	/	/	31.18	ObCI	0.8610418988603926	FALSE	Metacardis-BMIS	10.1038/s41586-020-2269-x	Rum	No	4
x10MCx2630	PRJEB37249	ERS4539254	x10MCx2630	/	/	/	38.11	ObCII	0.8612819466144799	FALSE	Metacardis-BMIS	10.1038/s41586-020-2269-x	Prev	No	4
x20MCx2810	PRJEB37249	ERS4539255	x20MCx2810	/	/	/	47.81	ObCIII	0.7946747621192484	FALSE	Metacardis-BMIS	10.1038/s41586-020-2269-x	Bact1	No	5
x11MCx3149	PRJEB37249	ERS4539256	x11MCx3149	/	/	/	35.29	ObCII	0.7787383201164798	FALSE	Metacardis-BMIS	10.1038/s41586-020-2269-x	Bact1	No	1
x10MCx2502	PRJEB37249	ERS4539257	x10MCx2502	/	/	/	36.28	ObCII	0.8326182064871283	FALSE	Metacardis-BMIS	10.1038/s41586-020-2269-x	Bact1	No	4
x10MCx2989	PRJEB37249	ERS4539258	x10MCx2989	/	/	/	36.97	ObCII	0.8523968552411378	FALSE	Metacardis-BMIS	10.1038/s41586-020-2269-x	Rum	No	5
x10MCx3407	PRJEB37249	ERS4539259	x10MCx3407	/	/	/	43.52	ObCIII	0.865602195968813	FALSE	Metacardis-BMIS	10.1038/s41586-020-2269-x	Rum	No	4
x30MCx1335	PRJEB37249	ERS4539260	x30MCx1335	/	/	/	35.28	ObCII	0.8146613387178909	FALSE	Metacardis-BMIS	10.1038/s41586-020-2269-x	Rum	No	3
x10MCx2172	PRJEB37249	ERS4539261	x10MCx2172	/	/	/	39.98	ObCII	0.7158690291716635	FALSE	Metacardis-BMIS	10.1038/s41586-020-2269-x	Bact1	No	4
x20MCx1224	PRJEB37249	ERS4539262	x20MCx1224	/	/	/	36.7	ObCII	0.855064031249583	FALSE	Metacardis-BMIS	10.1038/s41586-020-2269-x	Bact2	No	3
x30MCx2206	PRJEB37249	ERS4539263	x30MCx2206	/	/	/	23.93	N	0.741643664252563	FALSE	Metacardis-BMIS	10.1038/s41586-020-2269-x	Bact1	No	4
x30MCx1827	PRJEB37249	ERS4539264	x30MCx1827	/	/	/	37.77	ObCII	0.9501815801200812	TRUE	Metacardis-BMIS	10.1038/s41586-020-2269-x	Prev	Yes	2
x14MCx1118	PRJEB37249	ERS4539265	x14MCx1118	/	/	/	22.65	N	0.7837178449209418	FALSE	Metacardis-BMIS	10.1038/s41586-020-2269-x	Bact1	No	4
x30MCx1586	PRJEB37249	ERS4539266	x30MCx1586	/	/	/	21.3	N	0.8089116367110502	FALSE	Metacardis-BMIS	10.1038/s41586-020-2269-x	Bact1	No	4
x14MCx1540	PRJEB37249	ERS4539267	x14MCx1540	/	/	/	21.88	N	0.7812245700462321	FALSE	Metacardis-BMIS	10.1038/s41586-020-2269-x	Bact1	No	4
x14MCx2193	PRJEB37249	ERS4539268	x14MCx2193	/	/	/	21.69	N	0.9488016661437402	TRUE	Metacardis-BMIS	10.1038/s41586-020-2269-x	Prev	No	4
x13MCx3205	PRJEB37249	ERS4539269	x13MCx3205	/	/	/	31.72	ObCI	0.9530893660988068	TRUE	Metacardis-BMIS	10.1038/s41586-020-2269-x	Prev	No	6
x20MCx1424	PRJEB37249	ERS4539270	x20MCx1424	/	/	/	21.1	N	0.7695764639813059	FALSE	Metacardis-BMIS	10.1038/s41586-020-2269-x	Bact1	No	4
x20MCx1148	PRJEB37249	ERS4539271	x20MCx1148	/	/	/	49.31	ObCIII	0.8697248051968537	FALSE	Metacardis-BMIS	10.1038/s41586-020-2269-x	Bact2	No	4
x20MCx2615	PRJEB37249	ERS4539272	x20MCx2615	/	/	/	54.46	ObCIII	0.8282595457056755	FALSE	Metacardis-BMIS	10.1038/s41586-020-2269-x	Prev	No	4
x10MCx3336	PRJEB37249	ERS4539273	x10MCx3336	/	/	/	44.9	ObCIII	0.8296916192471421	FALSE	Metacardis-BMIS	10.1038/s41586-020-2269-x	Prev	No	2
x14MCx1621	PRJEB37249	ERS4539274	x14MCx1621	/	/	/	20.7	N	0.8378273909101779	FALSE	Metacardis-BMIS	10.1038/s41586-020-2269-x	Rum	No	3
x30MCx2700	PRJEB37249	ERS4539275	x30MCx2700	/	/	/	30.4	ObCI	0.8330473304750504	FALSE	Metacardis-BMIS	10.1038/s41586-020-2269-x	Rum	Yes	4
x20MCx1998	PRJEB37249	ERS4539276	x20MCx1998	/	/	/	39.98	ObCII	0.9169586182820704	TRUE	Metacardis-BMIS	10.1038/s41586-020-2269-x	Rum	Yes	4
x10MCx1219	PRJEB37249	ERS4539277	x10MCx1219	/	/	/	40.27	ObCIII	0.8361627005943962	FALSE	Metacardis-BMIS	10.1038/s41586-020-2269-x	Bact2	No	4
x14MCx2220	PRJEB37249	ERS4539278	x14MCx2220	/	/	/	24.42	N	0.8017504534896587	FALSE	Metacardis-BMIS	10.1038/s41586-020-2269-x	Rum	No	3
x14MCx1227	PRJEB37249	ERS4539279	x14MCx1227	/	/	/	23.24	N	0.8043885129385737	FALSE	Metacardis-BMIS	10.1038/s41586-020-2269-x	Bact1	No	4
x20MCx1500	PRJEB37249	ERS4539280	x20MCx1500	/	/	/	39.27	ObCII	0.7812446346406939	FALSE	Metacardis-BMIS	10.1038/s41586-020-2269-x	Bact1	No	4
x20MCx1245	PRJEB37249	ERS4539281	x20MCx1245	/	/	/	44.94	ObCIII	0.7676850185366233	FALSE	Metacardis-BMIS	10.1038/s41586-020-2269-x	Bact2	No	4
x20MCx1538	PRJEB37249	ERS4539282	x20MCx1538	/	/	/	42.02	ObCIII	0.798993078506392	FALSE	Metacardis-BMIS	10.1038/s41586-020-2269-x	Bact2	No	6
x10MCx1436	PRJEB37249	ERS4539283	x10MCx1436	/	/	/	45.83	ObCIII	0.729079860020719	FALSE	Metacardis-BMIS	10.1038/s41586-020-2269-x	Bact1	No	/
x10MCx1784	PRJEB37249	ERS4539284	x10MCx1784	/	/	/	44.67	ObCIII	0.7642159509216883	FALSE	Metacardis-BMIS	10.1038/s41586-020-2269-x	Bact1	No	4
x30MCx1479	PRJEB37249	ERS4539285	x30MCx1479	/	/	/	25.42	OW	0.8871329857481256	TRUE	Metacardis-BMIS	10.1038/s41586-020-2269-x	Prev	No	4
x20MCx2716	PRJEB37249	ERS4539286	x20MCx2716	/	/	/	35.59	ObCII	0.9022585476209812	TRUE	Metacardis-BMIS	10.1038/s41586-020-2269-x	Prev	No	4
x14MCx2979	PRJEB37249	ERS4539287	x14MCx2979	/	/	/	21.35	N	0.7982939540653122	FALSE	Metacardis-BMIS	10.1038/s41586-020-2269-x	Bact1	No	5
x10MCx3391	PRJEB37249	ERS4539288	x10MCx3391	/	/	/	37.92	ObCII	0.7364025529806897	FALSE	Metacardis-BMIS	10.1038/s41586-020-2269-x	Bact1	No	5
x20MCx1115	PRJEB37249	ERS4539289	x20MCx1115	/	/	/	17.95	UW	0.7621334293040032	FALSE	Metacardis-BMIS	10.1038/s41586-020-2269-x	Bact1	No	4
x10MCx2152	PRJEB37249	ERS4539290	x10MCx2152	/	/	/	37.75	ObCII	0.793869945128904	FALSE	Metacardis-BMIS	10.1038/s41586-020-2269-x	Bact1	No	2
x20MCx2882	PRJEB37249	ERS4539291	x20MCx2882	/	/	/	50.4	ObCIII	0.8172060681182457	FALSE	Metacardis-BMIS	10.1038/s41586-020-2269-x	Bact1	No	4
x30MCx3379	PRJEB37249	ERS4539292	x30MCx3379	/	/	/	23.56	N	0.8442875321827433	FALSE	Metacardis-BMIS	10.1038/s41586-020-2269-x	Bact1	Yes	1
x13MCx2005	PRJEB37249	ERS4539293	x13MCx2005	/	/	/	43.03	ObCIII	0.8154243665696626	FALSE	Metacardis-BMIS	10.1038/s41586-020-2269-x	Prev	No	6
x30MCx3183	PRJEB37249	ERS4539294	x30MCx3183	/	/	/	22.41	N	0.8835465902619015	TRUE	Metacardis-BMIS	10.1038/s41586-020-2269-x	Prev	No	3
x30MCx2179	PRJEB37249	ERS4539295	x30MCx2179	/	/	/	24.08	N	0.86607515872017	FALSE	Metacardis-BMIS	10.1038/s41586-020-2269-x	Rum	No	3
x10MCx3363	PRJEB37249	ERS4539296	x10MCx3363	/	/	/	52.29	ObCIII	0.8877711898792628	TRUE	Metacardis-BMIS	10.1038/s41586-020-2269-x	Prev	No	4
x14MCx1798	PRJEB37249	ERS4539297	x14MCx1798	/	/	/	20.31	N	0.8496552836989887	FALSE	Metacardis-BMIS	10.1038/s41586-020-2269-x	Prev	No	3
x10MCx2779	PRJEB37249	ERS4539298	x10MCx2779	/	/	/	39.89	ObCII	0.894194697541145	TRUE	Metacardis-BMIS	10.1038/s41586-020-2269-x	Prev	Yes	6
x10MCx1541	PRJEB37249	ERS4539299	x10MCx1541	/	/	/	33.17	ObCI	0.7724217436228359	FALSE	Metacardis-BMIS	10.1038/s41586-020-2269-x	Bact2	No	4
x20MCx1871	PRJEB37249	ERS4539300	x20MCx1871	/	/	/	21.62	N	0.9024265544688976	TRUE	Metacardis-BMIS	10.1038/s41586-020-2269-x	Rum	No	3
x20MCx2678	PRJEB37249	ERS4539301	x20MCx2678	/	/	/	27.47	OW	0.8494156932804842	FALSE	Metacardis-BMIS	10.1038/s41586-020-2269-x	Prev	No	4
x10MCx1681	PRJEB37249	ERS4539302	x10MCx1681	/	/	/	41.18	ObCIII	0.7567266346614647	FALSE	Metacardis-BMIS	10.1038/s41586-020-2269-x	Bact1	No	4
x30MCx1637	PRJEB37249	ERS4539303	x30MCx1637	/	/	/	36.53	ObCII	0.8520255401869854	FALSE	Metacardis-BMIS	10.1038/s41586-020-2269-x	Prev	No	2
x30MCx3140	PRJEB37249	ERS4539305	x30MCx3140	/	/	/	29.58	OW	0.7953524307168839	FALSE	Metacardis-BMIS	10.1038/s41586-020-2269-x	Bact1	No	4
x10MCx3105	PRJEB37249	ERS4539306	x10MCx3105	/	/	/	40.63	ObCIII	0.8814620317786259	TRUE	Metacardis-BMIS	10.1038/s41586-020-2269-x	Prev	No	3
x10MCx3421	PRJEB37249	ERS4539307	x10MCx3421	/	/	/	36.65	ObCII	0.7669709811620126	FALSE	Metacardis-BMIS	10.1038/s41586-020-2269-x	Rum	No	3
x20MCx2848	PRJEB37249	ERS4539308	x20MCx2848	/	/	/	42.51	ObCIII	0.7630009153279701	FALSE	Metacardis-BMIS	10.1038/s41586-020-2269-x	Bact2	No	4
x10MCx3286	PRJEB37249	ERS4539309	x10MCx3286	/	/	/	41.81	ObCIII	0.7611709422825172	FALSE	Metacardis-BMIS	10.1038/s41586-020-2269-x	Bact1	No	3
x30MCx1980	PRJEB37249	ERS4539310	x30MCx1980	/	/	/	31.29	ObCI	0.8773694817504898	TRUE	Metacardis-BMIS	10.1038/s41586-020-2269-x	Prev	No	3
x14MCx1397	PRJEB37249	ERS4539311	x14MCx1397	/	/	/	20.71	N	0.8595697328159619	FALSE	Metacardis-BMIS	10.1038/s41586-020-2269-x	Rum	No	4
x14MCx1209	PRJEB37249	ERS4539312	x14MCx1209	/	/	/	24.7	N	0.852794931171908	FALSE	Metacardis-BMIS	10.1038/s41586-020-2269-x	Rum	No	4
x20MCx2975	PRJEB37249	ERS4539313	x20MCx2975	/	/	/	20.26	N	0.7431552234522816	FALSE	Metacardis-BMIS	10.1038/s41586-020-2269-x	Bact1	No	3
x30MCx2473	PRJEB37249	ERS4539314	x30MCx2473	/	/	/	25.19	OW	0.7558657921560956	FALSE	Metacardis-BMIS	10.1038/s41586-020-2269-x	Bact1	No	6
x30MCx2015	PRJEB37249	ERS4539315	x30MCx2015	/	/	/	29.31	OW	0.8366979180461583	FALSE	Metacardis-BMIS	10.1038/s41586-020-2269-x	Prev	No	3
x30MCx3128	PRJEB37249	ERS4539316	x30MCx3128	/	/	/	33.36	ObCI	0.8727103808273653	FALSE	Metacardis-BMIS	10.1038/s41586-020-2269-x	Rum	No	4
x10MCx2942	PRJEB37249	ERS4539317	x10MCx2942	/	/	/	38.38	ObCII	0.8410941372155256	FALSE	Metacardis-BMIS	10.1038/s41586-020-2269-x	Rum	No	/
x30MCx2751	PRJEB37249	ERS4539318	x30MCx2751	/	/	/	24.47	N	0.8095952577702445	FALSE	Metacardis-BMIS	10.1038/s41586-020-2269-x	Prev	No	5
x10MCx3419	PRJEB37249	ERS4539319	x10MCx3419	/	/	/	37.21	ObCII	0.910951937115263	TRUE	Metacardis-BMIS	10.1038/s41586-020-2269-x	Prev	No	4
x20MCx1435	PRJEB37249	ERS4539320	x20MCx1435	/	/	/	39.74	ObCII	0.7663326835344989	FALSE	Metacardis-BMIS	10.1038/s41586-020-2269-x	Bact1	No	4
x20MCx2210	PRJEB37249	ERS4539321	x20MCx2210	/	/	/	39.83	ObCII	0.7785874231204295	FALSE	Metacardis-BMIS	10.1038/s41586-020-2269-x	Bact1	No	5
x30MCx3180	PRJEB37249	ERS4539322	x30MCx3180	/	/	/	20.59	N	0.7923992001953297	FALSE	Metacardis-BMIS	10.1038/s41586-020-2269-x	Bact1	No	2
x30MCx2920	PRJEB37249	ERS4539323	x30MCx2920	/	/	/	25.93	OW	0.9010408075601916	TRUE	Metacardis-BMIS	10.1038/s41586-020-2269-x	Prev	No	3
x20MCx2971	PRJEB37249	ERS4539324	x20MCx2971	/	/	/	41.08	ObCIII	0.7553919649843392	FALSE	Metacardis-BMIS	10.1038/s41586-020-2269-x	Bact1	No	3
x30MCx3240	PRJEB37249	ERS4539325	x30MCx3240	/	/	/	25.42	OW	0.9172339661618344	TRUE	Metacardis-BMIS	10.1038/s41586-020-2269-x	Prev	No	4
x30MCx3364	PRJEB37249	ERS4539326	x30MCx3364	/	/	/	37.3	ObCII	0.801530659362632	FALSE	Metacardis-BMIS	10.1038/s41586-020-2269-x	Bact1	No	4
x30MCx2966	PRJEB37249	ERS4539327	x30MCx2966	/	/	/	26.63	OW	0.8234395626008411	FALSE	Metacardis-BMIS	10.1038/s41586-020-2269-x	Bact1	No	3
x30MCx2349	PRJEB37249	ERS4539328	x30MCx2349	/	/	/	24.63	N	0.7909123300110533	FALSE	Metacardis-BMIS	10.1038/s41586-020-2269-x	Bact1	No	4
x30MCx3009	PRJEB37249	ERS4539329	x30MCx3009	/	/	/	23.63	N	0.7765023900107768	FALSE	Metacardis-BMIS	10.1038/s41586-020-2269-x	Bact2	No	2
x14MCx2814	PRJEB37249	ERS4539330	x14MCx2814	/	/	/	22.79	N	0.8180920843795587	FALSE	Metacardis-BMIS	10.1038/s41586-020-2269-x	Bact1	No	/
x30MCx3152	PRJEB37249	ERS4539331	x30MCx3152	/	/	/	24.36	N	0.7768818154419774	FALSE	Metacardis-BMIS	10.1038/s41586-020-2269-x	Bact1	No	4
x20MCx3206	PRJEB37249	ERS4539332	x20MCx3206	/	/	/	39.79	ObCII	0.959741898477503	TRUE	Metacardis-BMIS	10.1038/s41586-020-2269-x	Bact2	No	5
x10MCx1465	PRJEB37249	ERS4539333	x10MCx1465	/	/	/	48.01	ObCIII	0.7835725680754364	FALSE	Metacardis-BMIS	10.1038/s41586-020-2269-x	Bact1	No	4
x30MCx2499	PRJEB37249	ERS4539334	x30MCx2499	/	/	/	30.28	ObCI	0.818790637605403	FALSE	Metacardis-BMIS	10.1038/s41586-020-2269-x	Rum	No	4
x20MCx2006	PRJEB37249	ERS4539335	x20MCx2006	/	/	/	52.07	ObCIII	0.8203895721589587	FALSE	Metacardis-BMIS	10.1038/s41586-020-2269-x	Bact1	No	4
x20MCx2642	PRJEB37249	ERS4539336	x20MCx2642	/	/	/	19.78	N	0.815141095836397	FALSE	Metacardis-BMIS	10.1038/s41586-020-2269-x	Bact1	No	1
x20MCx1469	PRJEB37249	ERS4539337	x20MCx1469	/	/	/	21.44	N	0.8335370484812047	FALSE	Metacardis-BMIS	10.1038/s41586-020-2269-x	Bact1	No	3
x20MCx2795	PRJEB37249	ERS4539338	x20MCx2795	/	/	/	47.65	ObCIII	0.7893710099465908	FALSE	Metacardis-BMIS	10.1038/s41586-020-2269-x	Prev	No	3
x10MCx1268	PRJEB37249	ERS4539339	x10MCx1268	/	/	/	39.88	ObCII	0.8394100304273501	FALSE	Metacardis-BMIS	10.1038/s41586-020-2269-x	Rum	No	4
x10MCx2747	PRJEB37249	ERS4539340	x10MCx2747	/	/	/	42.4	ObCIII	0.8650378598411609	FALSE	Metacardis-BMIS	10.1038/s41586-020-2269-x	Prev	Yes	5
x10MCx1162	PRJEB37249	ERS4539341	x10MCx1162	/	/	/	36.62	ObCII	0.76557920837169	FALSE	Metacardis-BMIS	10.1038/s41586-020-2269-x	Bact1	No	3
x10MCx2411	PRJEB37249	ERS4539342	x10MCx2411	/	/	/	40.12	ObCIII	0.8290599303540074	FALSE	Metacardis-BMIS	10.1038/s41586-020-2269-x	Prev	Yes	5
x20MCx2328	PRJEB37249	ERS4539343	x20MCx2328	/	/	/	19.85	N	0.796346666407924	FALSE	Metacardis-BMIS	10.1038/s41586-020-2269-x	Bact1	No	3
x20MCx2244	PRJEB37249	ERS4539344	x20MCx2244	/	/	/	39.82	ObCII	0.8809969842711378	TRUE	Metacardis-BMIS	10.1038/s41586-020-2269-x	Prev	No	4
x14MCx2842	PRJEB37249	ERS4539345	x14MCx2842	/	/	/	22.68	N	0.9098626547079416	TRUE	Metacardis-BMIS	10.1038/s41586-020-2269-x	Prev	No	4
x20MCx2542	PRJEB37249	ERS4539346	x20MCx2542	/	/	/	21.03	N	0.7645223614599878	FALSE	Metacardis-BMIS	10.1038/s41586-020-2269-x	Bact1	No	2
x30MCx1280	PRJEB37249	ERS4539347	x30MCx1280	/	/	/	27.83	OW	0.7761169361757105	FALSE	Metacardis-BMIS	10.1038/s41586-020-2269-x	Bact2	Yes	6
x10MCx3338	PRJEB37249	ERS4539348	x10MCx3338	/	/	/	54.14	ObCIII	0.7397635870470305	FALSE	Metacardis-BMIS	10.1038/s41586-020-2269-x	Bact1	No	3
x30MCx1966	PRJEB37249	ERS4539349	x30MCx1966	/	/	/	20.02	N	0.7990994905360503	FALSE	Metacardis-BMIS	10.1038/s41586-020-2269-x	Bact1	No	4
x20MCx3182	PRJEB37249	ERS4539350	x20MCx3182	/	/	/	42.72	ObCIII	0.9177425367393256	TRUE	Metacardis-BMIS	10.1038/s41586-020-2269-x	Prev	No	4
x20MCx3387	PRJEB37249	ERS4539351	x20MCx3387	/	/	/	57.26	ObCIII	0.8837892787409305	TRUE	Metacardis-BMIS	10.1038/s41586-020-2269-x	Prev	No	4
x13MCx2963	PRJEB37249	ERS4539352	x13MCx2963	/	/	/	28.64	OW	0.778610267097398	FALSE	Metacardis-BMIS	10.1038/s41586-020-2269-x	Bact2	No	4
x13MCx1129	PRJEB37249	ERS4539353	x13MCx1129	/	/	/	36.2	ObCII	0.9142562775718986	TRUE	Metacardis-BMIS	10.1038/s41586-020-2269-x	Prev	No	5
x30MCx1516	PRJEB37249	ERS4539354	x30MCx1516	/	/	/	35.54	ObCII	0.960219184075546	TRUE	Metacardis-BMIS	10.1038/s41586-020-2269-x	Bact2	No	5
x10MCx1745	PRJEB37249	ERS4539355	x10MCx1745	/	/	/	30.39	ObCI	0.7909415110379638	FALSE	Metacardis-BMIS	10.1038/s41586-020-2269-x	Bact1	Yes	4
x14MCx2355	PRJEB37249	ERS4539356	x14MCx2355	/	/	/	21.25	N	0.8689953806224471	FALSE	Metacardis-BMIS	10.1038/s41586-020-2269-x	Prev	No	4
x30MCx1270	PRJEB37249	ERS4539357	x30MCx1270	/	/	/	24.86	N	0.868091340738473	FALSE	Metacardis-BMIS	10.1038/s41586-020-2269-x	Rum	No	4
x10MCx3078	PRJEB37249	ERS4539358	x10MCx3078	/	/	/	36.46	ObCII	0.8755289201434858	TRUE	Metacardis-BMIS	10.1038/s41586-020-2269-x	Bact1	No	3
x20MCx1278	PRJEB37249	ERS4539359	x20MCx1278	/	/	/	21.87	N	0.7762668767435021	FALSE	Metacardis-BMIS	10.1038/s41586-020-2269-x	Rum	No	6
x30MCx1142	PRJEB37249	ERS4539360	x30MCx1142	/	/	/	24.18	N	0.8260489069286234	FALSE	Metacardis-BMIS	10.1038/s41586-020-2269-x	Prev	No	6
x30MCx3195	PRJEB37249	ERS4539361	x30MCx3195	/	/	/	31.83	ObCI	0.7852075247467191	FALSE	Metacardis-BMIS	10.1038/s41586-020-2269-x	Rum	No	3
x10MCx2044	PRJEB37249	ERS4539362	x10MCx2044	/	/	/	31.21	ObCI	0.8230296663279478	FALSE	Metacardis-BMIS	10.1038/s41586-020-2269-x	Bact1	Yes	4
x30MCx3100	PRJEB37249	ERS4539363	x30MCx3100	/	/	/	25.82	OW	0.9298910420325596	TRUE	Metacardis-BMIS	10.1038/s41586-020-2269-x	Rum	No	3
x20MCx2959	PRJEB37249	ERS4539364	x20MCx2959	/	/	/	42.35	ObCIII	0.8291593790745797	FALSE	Metacardis-BMIS	10.1038/s41586-020-2269-x	Prev	No	4
x13MCx2273	PRJEB37249	ERS4539365	x13MCx2273	/	/	/	22.87	N	0.8759280606692931	TRUE	Metacardis-BMIS	10.1038/s41586-020-2269-x	Rum	Yes	1
x20MCx2531	PRJEB37249	ERS4539366	x20MCx2531	/	/	/	34.71	ObCI	0.8212538948436863	FALSE	Metacardis-BMIS	10.1038/s41586-020-2269-x	Bact2	No	4
x30MCx3375	PRJEB37249	ERS4539367	x30MCx3375	/	/	/	19.19	N	0.7869472324528559	FALSE	Metacardis-BMIS	10.1038/s41586-020-2269-x	Bact1	No	2
x14MCx2741	PRJEB37249	ERS4539368	x14MCx2741	/	/	/	21.26	N	0.7960017479862318	FALSE	Metacardis-BMIS	10.1038/s41586-020-2269-x	Bact1	No	4
x10MCx1396	PRJEB37249	ERS4539369	x10MCx1396	/	/	/	45.8	ObCIII	0.8314539182120951	FALSE	Metacardis-BMIS	10.1038/s41586-020-2269-x	Rum	No	3
x30MCx2676	PRJEB37249	ERS4539370	x30MCx2676	/	/	/	31.45	ObCI	0.8399564491653316	FALSE	Metacardis-BMIS	10.1038/s41586-020-2269-x	Rum	No	4
x20MCx2214	PRJEB37249	ERS4539371	x20MCx2214	/	/	/	31.78	ObCI	0.7978406928618461	FALSE	Metacardis-BMIS	10.1038/s41586-020-2269-x	Rum	Yes	4
x14MCx1965	PRJEB37249	ERS4539372	x14MCx1965	/	/	/	21.41	N	0.8702903424039081	FALSE	Metacardis-BMIS	10.1038/s41586-020-2269-x	Rum	No	1
x14MCx2237	PRJEB37249	ERS4539373	x14MCx2237	/	/	/	23.28	N	0.8241906551541636	FALSE	Metacardis-BMIS	10.1038/s41586-020-2269-x	Prev	No	4
x20MCx1297	PRJEB37249	ERS4539374	x20MCx1297	/	/	/	50.39	ObCIII	0.8948486770033911	TRUE	Metacardis-BMIS	10.1038/s41586-020-2269-x	Bact2	No	4
x30MCx2022	PRJEB37249	ERS4539375	x30MCx2022	/	/	/	20.39	N	0.9037774414387044	TRUE	Metacardis-BMIS	10.1038/s41586-020-2269-x	Rum	No	6
x10MCx2200	PRJEB37249	ERS4539376	x10MCx2200	/	/	/	46.99	ObCIII	0.91926094097104	TRUE	Metacardis-BMIS	10.1038/s41586-020-2269-x	Bact2	No	4
x13MCx2282	PRJEB37249	ERS4539377	x13MCx2282	/	/	/	31.35	ObCI	0.8467724283909099	FALSE	Metacardis-BMIS	10.1038/s41586-020-2269-x	Rum	Yes	2
x10MCx1680	PRJEB37249	ERS4539378	x10MCx1680	/	/	/	45.23	ObCIII	0.7832492827900197	FALSE	Metacardis-BMIS	10.1038/s41586-020-2269-x	Prev	Yes	/
x10MCx3235	PRJEB37249	ERS4539379	x10MCx3235	/	/	/	40.94	ObCIII	0.7816491957856521	FALSE	Metacardis-BMIS	10.1038/s41586-020-2269-x	Bact1	No	4
x20MCx2893	PRJEB37249	ERS4539380	x20MCx2893	/	/	/	40.79	ObCIII	0.7724541214034596	FALSE	Metacardis-BMIS	10.1038/s41586-020-2269-x	Bact1	No	4
x20MCx2526	PRJEB37249	ERS4539381	x20MCx2526	/	/	/	33.72	ObCI	0.7821228166124212	FALSE	Metacardis-BMIS	10.1038/s41586-020-2269-x	Bact1	No	4
x20MCx2885	PRJEB37249	ERS4539382	x20MCx2885	/	/	/	24.54	N	0.7937739642041828	FALSE	Metacardis-BMIS	10.1038/s41586-020-2269-x	Rum	No	4
x30MCx2353	PRJEB37249	ERS4539383	x30MCx2353	/	/	/	32.8	ObCI	0.8826259611162827	TRUE	Metacardis-BMIS	10.1038/s41586-020-2269-x	Prev	No	4
x30MCx2662	PRJEB37249	ERS4539384	x30MCx2662	/	/	/	21.9	N	0.8519671648501899	FALSE	Metacardis-BMIS	10.1038/s41586-020-2269-x	Rum	No	4
x10MCx2769	PRJEB37249	ERS4539385	x10MCx2769	/	/	/	43.57	ObCIII	0.848566625794826	FALSE	Metacardis-BMIS	10.1038/s41586-020-2269-x	Prev	No	4
x10MCx3300	PRJEB37249	ERS4539386	x10MCx3300	/	/	/	45.35	ObCIII	0.7825872968955967	FALSE	Metacardis-BMIS	10.1038/s41586-020-2269-x	Bact2	No	4
x30MCx3065	PRJEB37249	ERS4539387	x30MCx3065	/	/	/	22.91	N	0.8664500199321908	FALSE	Metacardis-BMIS	10.1038/s41586-020-2269-x	Bact1	No	2
x30MCx2909	PRJEB37249	ERS4539388	x30MCx2909	/	/	/	18.77	N	0.8901470955940073	TRUE	Metacardis-BMIS	10.1038/s41586-020-2269-x	Prev	No	4
x13MCx3401	PRJEB37249	ERS4539389	x13MCx3401	/	/	/	38.2	ObCII	0.7595950550811249	FALSE	Metacardis-BMIS	10.1038/s41586-020-2269-x	Bact1	No	4
x20MCx1631	PRJEB37249	ERS4539390	x20MCx1631	/	/	/	23.43	N	0.8671841112461616	FALSE	Metacardis-BMIS	10.1038/s41586-020-2269-x	Rum	No	5
x30MCx1606	PRJEB37249	ERS4539391	x30MCx1606	/	/	/	24.57	N	0.7390813853290271	FALSE	Metacardis-BMIS	10.1038/s41586-020-2269-x	Bact1	Yes	4
x20MCx3176	PRJEB37249	ERS4539392	x20MCx3176	/	/	/	47.85	ObCIII	0.7960824713069691	FALSE	Metacardis-BMIS	10.1038/s41586-020-2269-x	Bact1	No	3
x10MCx1315	PRJEB37249	ERS4539393	x10MCx1315	/	/	/	37.89	ObCII	0.726215289700873	FALSE	Metacardis-BMIS	10.1038/s41586-020-2269-x	Bact1	No	2
x10MCx2550	PRJEB37249	ERS4539394	x10MCx2550	/	/	/	24.8	N	0.7671507883583462	FALSE	Metacardis-BMIS	10.1038/s41586-020-2269-x	Bact1	Yes	3
x20MCx1641	PRJEB37249	ERS4539395	x20MCx1641	/	/	/	41.17	ObCIII	0.7639185267503313	FALSE	Metacardis-BMIS	10.1038/s41586-020-2269-x	Bact1	No	4

## Sheet: met_diet
Sample_ID	ProjectID	SRA	Patient_ID	Nationality	sex	age	BMI	diagnosis	Dysbiosis_Index	Is_dysbiotic	Study	reference	Diet	Timepoint
DIN_238	PRJEB33500	ERS4277505	P31	Italy	Male	51	/	/	0.885036	TRUE	PRJEB33500	10.1136/gutjnl-2019-320438	CONTROL_DIET	8_weeks
DIN_235	PRJEB33500	ERS4277504	P30	Italy	Male	27	/	/	0.848244	FALSE	PRJEB33500	10.1136/gutjnl-2019-320438	MED_DIET	8_weeks
DIN_232	PRJEB33500	ERS4277503	P29	Italy	Male	38	/	/	0.745503	FALSE	PRJEB33500	10.1136/gutjnl-2019-320438	CONTROL_DIET	8_weeks
DIN_229	PRJEB33500	ERS4277502	P28	Italy	Male	59	/	/	0.805919	FALSE	PRJEB33500	10.1136/gutjnl-2019-320438	CONTROL_DIET	8_weeks
DIN_226	PRJEB33500	ERS4277501	P27	Italy	Female	59	/	/	0.764224	FALSE	PRJEB33500	10.1136/gutjnl-2019-320438	MED_DIET	8_weeks
DIN_223	PRJEB33500	ERS4277500	P26	Italy	Male	33	/	/	0.824883	FALSE	PRJEB33500	10.1136/gutjnl-2019-320438	MED_DIET	8_weeks
DIN_220	PRJEB33500	ERS4277499	P25	Italy	Female	51	/	/	0.886762	TRUE	PRJEB33500	10.1136/gutjnl-2019-320438	MED_DIET	8_weeks
DIN_217	PRJEB33500	ERS4277498	P23	Italy	Female	50	/	/	0.794973	FALSE	PRJEB33500	10.1136/gutjnl-2019-320438	CONTROL_DIET	8_weeks
DIN_214	PRJEB33500	ERS4277497	P22	Italy	Female	50	/	/	0.823484	FALSE	PRJEB33500	10.1136/gutjnl-2019-320438	MED_DIET	8_weeks
DIN_211	PRJEB33500	ERS4277496	P21	Italy	Female	60	/	/	0.761918	FALSE	PRJEB33500	10.1136/gutjnl-2019-320438	MED_DIET	8_weeks
DIN_208	PRJEB33500	ERS4277495	P20	Italy	Male	31	/	/	0.800521	FALSE	PRJEB33500	10.1136/gutjnl-2019-320438	CONTROL_DIET	8_weeks
DIN_190	PRJEB33500	ERS4277494	P19	Italy	Female	38	/	/	0.768853	FALSE	PRJEB33500	10.1136/gutjnl-2019-320438	MED_DIET	8_weeks
DIN_187	PRJEB33500	ERS4277493	P18	Italy	Female	40	/	/	0.838249	FALSE	PRJEB33500	10.1136/gutjnl-2019-320438	MED_DIET	8_weeks
DIN_184	PRJEB33500	ERS4277492	P17	Italy	Female	27	/	/	0.770796	FALSE	PRJEB33500	10.1136/gutjnl-2019-320438	CONTROL_DIET	8_weeks
DIN_205	PRJEB33500	ERS4277491	P16	Italy	Female	28	/	/	0.782541	FALSE	PRJEB33500	10.1136/gutjnl-2019-320438	CONTROL_DIET	8_weeks
DIN_202	PRJEB33500	ERS4277490	P15	Italy	Male	60	/	/	0.863716	FALSE	PRJEB33500	10.1136/gutjnl-2019-320438	CONTROL_DIET	8_weeks
DIN_199	PRJEB33500	ERS4277489	P14	Italy	Female	58	/	/	0.85094	FALSE	PRJEB33500	10.1136/gutjnl-2019-320438	CONTROL_DIET	8_weeks
DIN_196	PRJEB33500	ERS4277488	P13	Italy	Male	46	/	/	0.791409	FALSE	PRJEB33500	10.1136/gutjnl-2019-320438	MED_DIET	8_weeks
DIN_193	PRJEB33500	ERS4277487	P12	Italy	Female	44	/	/	0.75156	FALSE	PRJEB33500	10.1136/gutjnl-2019-320438	MED_DIET	8_weeks
DIN_175	PRJEB33500	ERS4277486	P11	Italy	Female	25	/	/	0.742669	FALSE	PRJEB33500	10.1136/gutjnl-2019-320438	MED_DIET	8_weeks
DIN_172	PRJEB33500	ERS4277485	P10	Italy	Male	24	/	/	0.847702	FALSE	PRJEB33500	10.1136/gutjnl-2019-320438	MED_DIET	8_weeks
DIN_03	PRJEB33500	ERS4277484	P9	Italy	Female	57	/	/	0.84827	FALSE	PRJEB33500	10.1136/gutjnl-2019-320438	CONTROL_DIET	8_weeks
DIN_99	PRJEB33500	ERS4277483	P8	Italy	Female	47	/	/	0.769011	FALSE	PRJEB33500	10.1136/gutjnl-2019-320438	CONTROL_DIET	8_weeks
DIN_96	PRJEB33500	ERS4277482	P6	Italy	Male	26	/	/	0.886553	TRUE	PRJEB33500	10.1136/gutjnl-2019-320438	MED_DIET	8_weeks
DIN_90	PRJEB33500	ERS4277481	P5	Italy	Male	59	/	/	0.840729	FALSE	PRJEB33500	10.1136/gutjnl-2019-320438	MED_DIET	8_weeks
DIN_84	PRJEB33500	ERS4277480	P4	Italy	Female	38	/	/	0.822123	FALSE	PRJEB33500	10.1136/gutjnl-2019-320438	MED_DIET	8_weeks
DIN_78	PRJEB33500	ERS4277479	P3	Italy	Male	43	/	/	0.810796	FALSE	PRJEB33500	10.1136/gutjnl-2019-320438	MED_DIET	8_weeks
DIN_93	PRJEB33500	ERS4277478	P2	Italy	Male	36	/	/	0.756147	FALSE	PRJEB33500	10.1136/gutjnl-2019-320438	CONTROL_DIET	8_weeks
DIN_87	PRJEB33500	ERS4277477	P1	Italy	Male	53	/	/	0.966671	TRUE	PRJEB33500	10.1136/gutjnl-2019-320438	CONTROL_DIET	8_weeks
DIN_181	PRJEB33500	ERS4277476	D55	Italy	Male	51	/	/	0.868657	FALSE	PRJEB33500	10.1136/gutjnl-2019-320438	CONTROL_DIET	8_weeks
DIN_178	PRJEB33500	ERS4277475	D54	Italy	Female	44	/	/	0.824018	FALSE	PRJEB33500	10.1136/gutjnl-2019-320438	CONTROL_DIET	8_weeks
DIN_169	PRJEB33500	ERS4277474	D53	Italy	Male	47	/	/	0.828847	FALSE	PRJEB33500	10.1136/gutjnl-2019-320438	MED_DIET	8_weeks
DIN_160	PRJEB33500	ERS4277473	D52	Italy	Male	59	/	/	0.728843	FALSE	PRJEB33500	10.1136/gutjnl-2019-320438	MED_DIET	8_weeks
DIN_157	PRJEB33500	ERS4277472	D51	Italy	Female	44	/	/	0.854039	FALSE	PRJEB33500	10.1136/gutjnl-2019-320438	MED_DIET	8_weeks
DIN_166	PRJEB33500	ERS4277471	D50	Italy	Female	37	/	/	0.737721	FALSE	PRJEB33500	10.1136/gutjnl-2019-320438	CONTROL_DIET	8_weeks
DIN_163	PRJEB33500	ERS4277470	D49	Italy	Male	44	/	/	0.840097	FALSE	PRJEB33500	10.1136/gutjnl-2019-320438	CONTROL_DIET	8_weeks
DIN_154	PRJEB33500	ERS4277469	D48	Italy	Male	46	/	/	0.894654	TRUE	PRJEB33500	10.1136/gutjnl-2019-320438	CONTROL_DIET	8_weeks
DIN_151	PRJEB33500	ERS4277468	D47	Italy	Female	24	/	/	0.759308	FALSE	PRJEB33500	10.1136/gutjnl-2019-320438	CONTROL_DIET	8_weeks
DIN_148	PRJEB33500	ERS4277467	D46	Italy	Male	54	/	/	0.849867	FALSE	PRJEB33500	10.1136/gutjnl-2019-320438	MED_DIET	8_weeks
DIN_145	PRJEB33500	ERS4277466	D44	Italy	Female	43	/	/	0.918583	TRUE	PRJEB33500	10.1136/gutjnl-2019-320438	CONTROL_DIET	8_weeks
DIN_247	PRJEB33500	ERS4277465	D43	Italy	Female	64	/	/	0.850207	FALSE	PRJEB33500	10.1136/gutjnl-2019-320438	MED_DIET	8_weeks
DIN_244	PRJEB33500	ERS4277464	D42	Italy	Male	64	/	/	0.85281	FALSE	PRJEB33500	10.1136/gutjnl-2019-320438	MED_DIET	8_weeks
DIN_142	PRJEB33500	ERS4277463	D41	Italy	Male	26	/	/	0.964402	TRUE	PRJEB33500	10.1136/gutjnl-2019-320438	CONTROL_DIET	8_weeks
DIN_241	PRJEB33500	ERS4277462	D40	Italy	Male	65	/	/	0.744147	FALSE	PRJEB33500	10.1136/gutjnl-2019-320438	MED_DIET	8_weeks
DIN_139	PRJEB33500	ERS4277461	D39	Italy	Male	50	/	/	0.773075	FALSE	PRJEB33500	10.1136/gutjnl-2019-320438	CONTROL_DIET	8_weeks
DIN_136	PRJEB33500	ERS4277460	D38	Italy	Female	19	/	/	0.75994	FALSE	PRJEB33500	10.1136/gutjnl-2019-320438	MED_DIET	8_weeks
DIN_133	PRJEB33500	ERS4277459	D37	Italy	Female	19	/	/	0.7557	FALSE	PRJEB33500	10.1136/gutjnl-2019-320438	MED_DIET	8_weeks
DIN_130	PRJEB33500	ERS4277458	D36	Italy	Male	40	/	/	0.886015	TRUE	PRJEB33500	10.1136/gutjnl-2019-320438	MED_DIET	8_weeks
DIN_127	PRJEB33500	ERS4277457	D35	Italy	Female	33	/	/	0.950464	TRUE	PRJEB33500	10.1136/gutjnl-2019-320438	MED_DIET	8_weeks
DIN_124	PRJEB33500	ERS4277456	D34	Italy	Female	41	/	/	0.863154	FALSE	PRJEB33500	10.1136/gutjnl-2019-320438	CONTROL_DIET	8_weeks
DIN_121	PRJEB33500	ERS4277455	D33	Italy	Male	46	/	/	0.798007	FALSE	PRJEB33500	10.1136/gutjnl-2019-320438	CONTROL_DIET	8_weeks
DIN_118	PRJEB33500	ERS4277454	D32	Italy	Female	54	/	/	0.879236	TRUE	PRJEB33500	10.1136/gutjnl-2019-320438	MED_DIET	8_weeks
DIN_115	PRJEB33500	ERS4277453	D31	Italy	Female	41	/	/	0.800188	FALSE	PRJEB33500	10.1136/gutjnl-2019-320438	MED_DIET	8_weeks
DIN_112	PRJEB33500	ERS4277451	D30	Italy	Male	42	/	/	0.854656	FALSE	PRJEB33500	10.1136/gutjnl-2019-320438	CONTROL_DIET	8_weeks
DIN_109	PRJEB33500	ERS4277450	D29	Italy	Female	45	/	/	0.904102	TRUE	PRJEB33500	10.1136/gutjnl-2019-320438	CONTROL_DIET	8_weeks
DIN_106	PRJEB33500	ERS4277449	D28	Italy	Male	47	/	/	0.781599	FALSE	PRJEB33500	10.1136/gutjnl-2019-320438	MED_DIET	8_weeks
DIN_103	PRJEB33500	ERS4277448	D27	Italy	Female	44	/	/	0.762017	FALSE	PRJEB33500	10.1136/gutjnl-2019-320438	MED_DIET	8_weeks
DIN_72	PRJEB33500	ERS4277447	D26	Italy	Male	29	/	/	0.897164	TRUE	PRJEB33500	10.1136/gutjnl-2019-320438	MED_DIET	8_weeks
DIN_66	PRJEB33500	ERS4277446	D25	Italy	Male	46	/	/	0.956659	TRUE	PRJEB33500	10.1136/gutjnl-2019-320438	MED_DIET	8_weeks
DIN_81	PRJEB33500	ERS4277445	D24	Italy	Female	42	/	/	0.81092	FALSE	PRJEB33500	10.1136/gutjnl-2019-320438	CONTROL_DIET	8_weeks
DIN_60	PRJEB33500	ERS4277444	D22	Italy	Female	21	/	/	0.761972	FALSE	PRJEB33500	10.1136/gutjnl-2019-320438	MED_DIET	8_weeks
DIN_54	PRJEB33500	ERS4277443	D21	Italy	Female	59	/	/	0.790976	FALSE	PRJEB33500	10.1136/gutjnl-2019-320438	MED_DIET	8_weeks
DIN_75	PRJEB33500	ERS4277442	D20	Italy	Female	40	/	/	0.775813	FALSE	PRJEB33500	10.1136/gutjnl-2019-320438	CONTROL_DIET	8_weeks
DIN_69	PRJEB33500	ERS4277441	D19	Italy	Female	46	/	/	0.776404	FALSE	PRJEB33500	10.1136/gutjnl-2019-320438	CONTROL_DIET	8_weeks
DIN_63	PRJEB33500	ERS4277440	D18	Italy	Female	22	/	/	0.809905	FALSE	PRJEB33500	10.1136/gutjnl-2019-320438	CONTROL_DIET	8_weeks
DIN_57	PRJEB33500	ERS4277439	D17	Italy	Female	22	/	/	0.860026	FALSE	PRJEB33500	10.1136/gutjnl-2019-320438	CONTROL_DIET	8_weeks
DIN_48	PRJEB33500	ERS4277438	D16	Italy	Female	55	/	/	0.81617	FALSE	PRJEB33500	10.1136/gutjnl-2019-320438	MED_DIET	8_weeks
DIN_51	PRJEB33500	ERS4277437	D15	Italy	Male	51	/	/	0.884852	TRUE	PRJEB33500	10.1136/gutjnl-2019-320438	CONTROL_DIET	8_weeks
DIN_45	PRJEB33500	ERS4277436	D14	Italy	Male	55	/	/	0.812589	FALSE	PRJEB33500	10.1136/gutjnl-2019-320438	CONTROL_DIET	8_weeks
DIN_39	PRJEB33500	ERS4277435	D13	Italy	Female	29	/	/	0.856344	FALSE	PRJEB33500	10.1136/gutjnl-2019-320438	CONTROL_DIET	8_weeks
DIN_42	PRJEB33500	ERS4277434	D12	Italy	Female	54	/	/	0.815816	FALSE	PRJEB33500	10.1136/gutjnl-2019-320438	MED_DIET	8_weeks
DIN_33	PRJEB33500	ERS4277433	D11	Italy	Female	57	/	/	0.819574	FALSE	PRJEB33500	10.1136/gutjnl-2019-320438	CONTROL_DIET	8_weeks
DIN_27	PRJEB33500	ERS4277432	D10	Italy	Male	18	/	/	0.898638	TRUE	PRJEB33500	10.1136/gutjnl-2019-320438	CONTROL_DIET	8_weeks
DIN_36	PRJEB33500	ERS4277431	D9	Italy	Male	30	/	/	0.857709	FALSE	PRJEB33500	10.1136/gutjnl-2019-320438	MED_DIET	8_weeks
DIN_21	PRJEB33500	ERS4277430	D8	Italy	Male	58	/	/	0.734163	FALSE	PRJEB33500	10.1136/gutjnl-2019-320438	CONTROL_DIET	8_weeks
DIN_15	PRJEB33500	ERS4277429	D7	Italy	Female	31	/	/	0.877113	TRUE	PRJEB33500	10.1136/gutjnl-2019-320438	CONTROL_DIET	8_weeks
DIN_30	PRJEB33500	ERS4277428	D6	Italy	Male	42	/	/	0.80993	FALSE	PRJEB33500	10.1136/gutjnl-2019-320438	MED_DIET	8_weeks
DIN_24	PRJEB33500	ERS4277427	D5	Italy	Female	32	/	/	0.799145	FALSE	PRJEB33500	10.1136/gutjnl-2019-320438	MED_DIET	8_weeks
DIN_18	PRJEB33500	ERS4277426	D4	Italy	Male	40	/	/	0.876557	TRUE	PRJEB33500	10.1136/gutjnl-2019-320438	MED_DIET	8_weeks
DIN_12	PRJEB33500	ERS4277425	D3	Italy	Male	42	/	/	0.853184	FALSE	PRJEB33500	10.1136/gutjnl-2019-320438	MED_DIET	8_weeks
DIN_09	PRJEB33500	ERS4277424	D2	Italy	Female	54	/	/	0.792725	FALSE	PRJEB33500	10.1136/gutjnl-2019-320438	CONTROL_DIET	8_weeks
DIN_06	PRJEB33500	ERS4277423	D1	Italy	Male	43	/	/	0.937104	TRUE	PRJEB33500	10.1136/gutjnl-2019-320438	MED_DIET	8_weeks
DIN_234	PRJEB33500	ERS4277421	P30	Italy	Male	27	/	/	0.816655	FALSE	PRJEB33500	10.1136/gutjnl-2019-320438	MED_DIET	4_weeks
DIN_231	PRJEB33500	ERS4277420	P29	Italy	Male	38	/	/	0.742639	FALSE	PRJEB33500	10.1136/gutjnl-2019-320438	CONTROL_DIET	4_weeks
DIN_228	PRJEB33500	ERS4277419	P28	Italy	Male	59	/	/	0.761747	FALSE	PRJEB33500	10.1136/gutjnl-2019-320438	CONTROL_DIET	4_weeks
DIN_225	PRJEB33500	ERS4277418	P27	Italy	Female	59	/	/	0.759817	FALSE	PRJEB33500	10.1136/gutjnl-2019-320438	MED_DIET	4_weeks
DIN_222	PRJEB33500	ERS4277417	P26	Italy	Male	33	/	/	0.812192	FALSE	PRJEB33500	10.1136/gutjnl-2019-320438	MED_DIET	4_weeks
DIN_219	PRJEB33500	ERS4277416	P25	Italy	Female	51	/	/	0.917725	TRUE	PRJEB33500	10.1136/gutjnl-2019-320438	MED_DIET	4_weeks
DIN_216	PRJEB33500	ERS4277415	P23	Italy	Female	50	/	/	0.799851	FALSE	PRJEB33500	10.1136/gutjnl-2019-320438	CONTROL_DIET	4_weeks
DIN_213	PRJEB33500	ERS4277414	P22	Italy	Female	50	/	/	0.862738	FALSE	PRJEB33500	10.1136/gutjnl-2019-320438	MED_DIET	4_weeks
DIN_210	PRJEB33500	ERS4277413	P21	Italy	Female	60	/	/	0.777829	FALSE	PRJEB33500	10.1136/gutjnl-2019-320438	MED_DIET	4_weeks
DIN_207	PRJEB33500	ERS4277412	P20	Italy	Male	31	/	/	0.777501	FALSE	PRJEB33500	10.1136/gutjnl-2019-320438	CONTROL_DIET	4_weeks
DIN_186	PRJEB33500	ERS4277410	P18	Italy	Female	40	/	/	0.821684	FALSE	PRJEB33500	10.1136/gutjnl-2019-320438	MED_DIET	4_weeks
DIN_183	PRJEB33500	ERS4277409	P17	Italy	Female	26	/	/	0.768216	FALSE	PRJEB33500	10.1136/gutjnl-2019-320438	CONTROL_DIET	4_weeks
DIN_204	PRJEB33500	ERS4277408	P16	Italy	Female	28	/	/	0.778417	FALSE	PRJEB33500	10.1136/gutjnl-2019-320438	CONTROL_DIET	4_weeks
DIN_201	PRJEB33500	ERS4277407	P15	Italy	Male	60	/	/	0.862359	FALSE	PRJEB33500	10.1136/gutjnl-2019-320438	CONTROL_DIET	4_weeks
DIN_198	PRJEB33500	ERS4277406	P14	Italy	Female	58	/	/	0.878374	TRUE	PRJEB33500	10.1136/gutjnl-2019-320438	CONTROL_DIET	4_weeks
DIN_195	PRJEB33500	ERS4277405	P13	Italy	Male	46	/	/	0.759551	FALSE	PRJEB33500	10.1136/gutjnl-2019-320438	MED_DIET	4_weeks
DIN_192	PRJEB33500	ERS4277404	P12	Italy	Female	44	/	/	0.781654	FALSE	PRJEB33500	10.1136/gutjnl-2019-320438	MED_DIET	4_weeks
DIN_174	PRJEB33500	ERS4277403	P11	Italy	Female	25	/	/	0.730432	FALSE	PRJEB33500	10.1136/gutjnl-2019-320438	MED_DIET	4_weeks
DIN_171	PRJEB33500	ERS4277402	P10	Italy	Male	24	/	/	0.821109	FALSE	PRJEB33500	10.1136/gutjnl-2019-320438	MED_DIET	4_weeks
DIN_02	PRJEB33500	ERS4277401	P9	Italy	Female	57	/	/	0.840269	FALSE	PRJEB33500	10.1136/gutjnl-2019-320438	CONTROL_DIET	4_weeks
DIN_98	PRJEB33500	ERS4277400	P8	Italy	Female	47	/	/	0.804076	FALSE	PRJEB33500	10.1136/gutjnl-2019-320438	CONTROL_DIET	4_weeks
DIN_95	PRJEB33500	ERS4277399	P6	Italy	Male	26	/	/	0.871124	FALSE	PRJEB33500	10.1136/gutjnl-2019-320438	MED_DIET	4_weeks
DIN_89	PRJEB33500	ERS4277398	P5	Italy	Male	59	/	/	0.840633	FALSE	PRJEB33500	10.1136/gutjnl-2019-320438	MED_DIET	4_weeks
DIN_83	PRJEB33500	ERS4277397	P4	Italy	Female	38	/	/	0.759379	FALSE	PRJEB33500	10.1136/gutjnl-2019-320438	MED_DIET	4_weeks
DIN_77	PRJEB33500	ERS4277396	P3	Italy	Male	43	/	/	0.764698	FALSE	PRJEB33500	10.1136/gutjnl-2019-320438	MED_DIET	4_weeks
DIN_92	PRJEB33500	ERS4277395	P2	Italy	Male	36	/	/	0.731321	FALSE	PRJEB33500	10.1136/gutjnl-2019-320438	CONTROL_DIET	4_weeks
DIN_86	PRJEB33500	ERS4277394	P1	Italy	Male	53	/	/	0.90631	TRUE	PRJEB33500	10.1136/gutjnl-2019-320438	CONTROL_DIET	4_weeks
DIN_180	PRJEB33500	ERS4277393	D55	Italy	Male	50	/	/	0.843776	FALSE	PRJEB33500	10.1136/gutjnl-2019-320438	CONTROL_DIET	4_weeks
DIN_177	PRJEB33500	ERS4277392	D54	Italy	Female	44	/	/	0.831959	FALSE	PRJEB33500	10.1136/gutjnl-2019-320438	CONTROL_DIET	4_weeks
DIN_168	PRJEB33500	ERS4277391	D53	Italy	Male	47	/	/	0.873504	TRUE	PRJEB33500	10.1136/gutjnl-2019-320438	MED_DIET	4_weeks
DIN_159	PRJEB33500	ERS4277390	D52	Italy	Male	59	/	/	0.796156	FALSE	PRJEB33500	10.1136/gutjnl-2019-320438	MED_DIET	4_weeks
DIN_156	PRJEB33500	ERS4277389	D51	Italy	Female	44	/	/	0.825145	FALSE	PRJEB33500	10.1136/gutjnl-2019-320438	MED_DIET	4_weeks
DIN_165	PRJEB33500	ERS4277388	D50	Italy	Female	37	/	/	0.750837	FALSE	PRJEB33500	10.1136/gutjnl-2019-320438	CONTROL_DIET	4_weeks
DIN_162	PRJEB33500	ERS4277387	D49	Italy	Male	44	/	/	0.859198	FALSE	PRJEB33500	10.1136/gutjnl-2019-320438	CONTROL_DIET	4_weeks
DIN_153	PRJEB33500	ERS4277386	D48	Italy	Male	46	/	/	0.881009	TRUE	PRJEB33500	10.1136/gutjnl-2019-320438	CONTROL_DIET	4_weeks
DIN_150	PRJEB33500	ERS4277385	D47	Italy	Female	23	/	/	0.752537	FALSE	PRJEB33500	10.1136/gutjnl-2019-320438	CONTROL_DIET	4_weeks
DIN_147	PRJEB33500	ERS4277384	D46	Italy	Male	54	/	/	0.840964	FALSE	PRJEB33500	10.1136/gutjnl-2019-320438	MED_DIET	4_weeks
DIN_144	PRJEB33500	ERS4277383	D44	Italy	Female	43	/	/	0.973536	TRUE	PRJEB33500	10.1136/gutjnl-2019-320438	CONTROL_DIET	4_weeks
DIN_246	PRJEB33500	ERS4277382	D43	Italy	Female	64	/	/	0.85146	FALSE	PRJEB33500	10.1136/gutjnl-2019-320438	MED_DIET	4_weeks
DIN_243	PRJEB33500	ERS4277381	D42	Italy	Male	64	/	/	0.864097	FALSE	PRJEB33500	10.1136/gutjnl-2019-320438	MED_DIET	4_weeks
DIN_141	PRJEB33500	ERS4277380	D41	Italy	Male	26	/	/	0.904844	TRUE	PRJEB33500	10.1136/gutjnl-2019-320438	CONTROL_DIET	4_weeks
DIN_240	PRJEB33500	ERS4277379	D40	Italy	Male	65	/	/	0.741748	FALSE	PRJEB33500	10.1136/gutjnl-2019-320438	MED_DIET	4_weeks
DIN_138	PRJEB33500	ERS4277378	D39	Italy	Male	50	/	/	0.765521	FALSE	PRJEB33500	10.1136/gutjnl-2019-320438	CONTROL_DIET	4_weeks
DIN_135	PRJEB33500	ERS4277377	D38	Italy	Female	19	/	/	0.759526	FALSE	PRJEB33500	10.1136/gutjnl-2019-320438	MED_DIET	4_weeks
DIN_132	PRJEB33500	ERS4277376	D37	Italy	Female	19	/	/	0.758891	FALSE	PRJEB33500	10.1136/gutjnl-2019-320438	MED_DIET	4_weeks
DIN_129	PRJEB33500	ERS4277375	D36	Italy	Male	40	/	/	0.847536	FALSE	PRJEB33500	10.1136/gutjnl-2019-320438	MED_DIET	4_weeks
DIN_126	PRJEB33500	ERS4277374	D35	Italy	Female	33	/	/	0.860707	FALSE	PRJEB33500	10.1136/gutjnl-2019-320438	MED_DIET	4_weeks
DIN_123	PRJEB33500	ERS4277373	D34	Italy	Female	41	/	/	0.811302	FALSE	PRJEB33500	10.1136/gutjnl-2019-320438	CONTROL_DIET	4_weeks
DIN_120	PRJEB33500	ERS4277372	D33	Italy	Male	46	/	/	0.799923	FALSE	PRJEB33500	10.1136/gutjnl-2019-320438	CONTROL_DIET	4_weeks
DIN_117	PRJEB33500	ERS4277371	D32	Italy	Female	54	/	/	0.87959	TRUE	PRJEB33500	10.1136/gutjnl-2019-320438	MED_DIET	4_weeks
DIN_114	PRJEB33500	ERS4277370	D31	Italy	Female	41	/	/	0.792344	FALSE	PRJEB33500	10.1136/gutjnl-2019-320438	MED_DIET	4_weeks
DIN_111	PRJEB33500	ERS4277369	D30	Italy	Male	42	/	/	0.809252	FALSE	PRJEB33500	10.1136/gutjnl-2019-320438	CONTROL_DIET	4_weeks
DIN_108	PRJEB33500	ERS4277368	D29	Italy	Female	45	/	/	0.903522	TRUE	PRJEB33500	10.1136/gutjnl-2019-320438	CONTROL_DIET	4_weeks
DIN_105	PRJEB33500	ERS4277367	D28	Italy	Male	47	/	/	0.787795	FALSE	PRJEB33500	10.1136/gutjnl-2019-320438	MED_DIET	4_weeks
DIN_102	PRJEB33500	ERS4277366	D27	Italy	Female	44	/	/	0.733543	FALSE	PRJEB33500	10.1136/gutjnl-2019-320438	MED_DIET	4_weeks
DIN_71	PRJEB33500	ERS4277365	D26	Italy	Male	29	/	/	0.911818	TRUE	PRJEB33500	10.1136/gutjnl-2019-320438	MED_DIET	4_weeks
DIN_65	PRJEB33500	ERS4277364	D25	Italy	Male	46	/	/	0.953667	TRUE	PRJEB33500	10.1136/gutjnl-2019-320438	MED_DIET	4_weeks
DIN_80	PRJEB33500	ERS4277363	D24	Italy	Female	42	/	/	0.770116	FALSE	PRJEB33500	10.1136/gutjnl-2019-320438	CONTROL_DIET	4_weeks
DIN_59	PRJEB33500	ERS4277362	D22	Italy	Female	21	/	/	0.757902	FALSE	PRJEB33500	10.1136/gutjnl-2019-320438	MED_DIET	4_weeks
DIN_53	PRJEB33500	ERS4277361	D21	Italy	Female	59	/	/	0.801421	FALSE	PRJEB33500	10.1136/gutjnl-2019-320438	MED_DIET	4_weeks
DIN_74	PRJEB33500	ERS4277360	D20	Italy	Female	40	/	/	0.773324	FALSE	PRJEB33500	10.1136/gutjnl-2019-320438	CONTROL_DIET	4_weeks
DIN_68	PRJEB33500	ERS4277359	D19	Italy	Female	46	/	/	0.766212	FALSE	PRJEB33500	10.1136/gutjnl-2019-320438	CONTROL_DIET	4_weeks
DIN_62	PRJEB33500	ERS4277358	D18	Italy	Female	21	/	/	0.820564	FALSE	PRJEB33500	10.1136/gutjnl-2019-320438	CONTROL_DIET	4_weeks
DIN_56	PRJEB33500	ERS4277357	D17	Italy	Female	22	/	/	0.836945	FALSE	PRJEB33500	10.1136/gutjnl-2019-320438	CONTROL_DIET	4_weeks
DIN_47	PRJEB33500	ERS4277356	D16	Italy	Female	55	/	/	0.824188	FALSE	PRJEB33500	10.1136/gutjnl-2019-320438	MED_DIET	4_weeks
DIN_50	PRJEB33500	ERS4277355	D15	Italy	Male	51	/	/	0.818294	FALSE	PRJEB33500	10.1136/gutjnl-2019-320438	CONTROL_DIET	4_weeks
DIN_44	PRJEB33500	ERS4277354	D14	Italy	Male	55	/	/	0.794923	FALSE	PRJEB33500	10.1136/gutjnl-2019-320438	CONTROL_DIET	4_weeks
DIN_38	PRJEB33500	ERS4277353	D13	Italy	Female	29	/	/	0.833081	FALSE	PRJEB33500	10.1136/gutjnl-2019-320438	CONTROL_DIET	4_weeks
DIN_41	PRJEB33500	ERS4277352	D12	Italy	Female	54	/	/	0.824312	FALSE	PRJEB33500	10.1136/gutjnl-2019-320438	MED_DIET	4_weeks
DIN_32	PRJEB33500	ERS4277351	D11	Italy	Female	57	/	/	0.824642	FALSE	PRJEB33500	10.1136/gutjnl-2019-320438	CONTROL_DIET	4_weeks
DIN_26	PRJEB33500	ERS4277350	D10	Italy	Male	18	/	/	0.883572	TRUE	PRJEB33500	10.1136/gutjnl-2019-320438	CONTROL_DIET	4_weeks
DIN_35	PRJEB33500	ERS4277349	D9	Italy	Male	30	/	/	0.869594	FALSE	PRJEB33500	10.1136/gutjnl-2019-320438	MED_DIET	4_weeks
DIN_20	PRJEB33500	ERS4277348	D8	Italy	Male	58	/	/	0.730914	FALSE	PRJEB33500	10.1136/gutjnl-2019-320438	CONTROL_DIET	4_weeks
DIN_14	PRJEB33500	ERS4277347	D7	Italy	Female	31	/	/	0.886139	TRUE	PRJEB33500	10.1136/gutjnl-2019-320438	CONTROL_DIET	4_weeks
DIN_29	PRJEB33500	ERS4277346	D6	Italy	Male	42	/	/	0.821738	FALSE	PRJEB33500	10.1136/gutjnl-2019-320438	MED_DIET	4_weeks
DIN_23	PRJEB33500	ERS4277345	D5	Italy	Female	32	/	/	0.778754	FALSE	PRJEB33500	10.1136/gutjnl-2019-320438	MED_DIET	4_weeks
DIN_17	PRJEB33500	ERS4277344	D4	Italy	Male	40	/	/	0.878828	TRUE	PRJEB33500	10.1136/gutjnl-2019-320438	MED_DIET	4_weeks
DIN_11	PRJEB33500	ERS4277343	D3	Italy	Male	42	/	/	0.850317	FALSE	PRJEB33500	10.1136/gutjnl-2019-320438	MED_DIET	4_weeks
DIN_08	PRJEB33500	ERS4277342	D2	Italy	Female	54	/	/	0.852654	FALSE	PRJEB33500	10.1136/gutjnl-2019-320438	CONTROL_DIET	4_weeks
DIN_05	PRJEB33500	ERS4277341	D1	Italy	Male	43	/	/	0.906177	TRUE	PRJEB33500	10.1136/gutjnl-2019-320438	MED_DIET	4_weeks
DIN_236	PRJEB33500	ERS4277340	P31	Italy	Male	51	/	/	0.8487	FALSE	PRJEB33500	10.1136/gutjnl-2019-320438	CONTROL_DIET	baseline
DIN_233	PRJEB33500	ERS4277339	P30	Italy	Male	27	/	/	0.840909	FALSE	PRJEB33500	10.1136/gutjnl-2019-320438	MED_DIET	baseline
DIN_230	PRJEB33500	ERS4277338	P29	Italy	Male	38	/	/	0.747987	FALSE	PRJEB33500	10.1136/gutjnl-2019-320438	CONTROL_DIET	baseline
DIN_227	PRJEB33500	ERS4277337	P28	Italy	Male	59	/	/	0.756515	FALSE	PRJEB33500	10.1136/gutjnl-2019-320438	CONTROL_DIET	baseline
DIN_224	PRJEB33500	ERS4277336	P27	Italy	Female	59	/	/	0.749591	FALSE	PRJEB33500	10.1136/gutjnl-2019-320438	MED_DIET	baseline
DIN_221	PRJEB33500	ERS4277335	P26	Italy	Male	33	/	/	0.838691	FALSE	PRJEB33500	10.1136/gutjnl-2019-320438	MED_DIET	baseline
DIN_218	PRJEB33500	ERS4277334	P25	Italy	Female	51	/	/	0.899146	TRUE	PRJEB33500	10.1136/gutjnl-2019-320438	MED_DIET	baseline
DIN_215	PRJEB33500	ERS4277333	P23	Italy	Female	50	/	/	0.838171	FALSE	PRJEB33500	10.1136/gutjnl-2019-320438	CONTROL_DIET	baseline
DIN_212	PRJEB33500	ERS4277332	P22	Italy	Female	50	/	/	0.833635	FALSE	PRJEB33500	10.1136/gutjnl-2019-320438	MED_DIET	baseline
DIN_209	PRJEB33500	ERS4277331	P21	Italy	Female	60	/	/	0.759333	FALSE	PRJEB33500	10.1136/gutjnl-2019-320438	MED_DIET	baseline
DIN_206	PRJEB33500	ERS4277330	P20	Italy	Male	30	/	/	0.830808	FALSE	PRJEB33500	10.1136/gutjnl-2019-320438	CONTROL_DIET	baseline
DIN_188	PRJEB33500	ERS4277329	P19	Italy	Female	38	/	/	0.774916	FALSE	PRJEB33500	10.1136/gutjnl-2019-320438	MED_DIET	baseline
DIN_185	PRJEB33500	ERS4277328	P18	Italy	Female	40	/	/	0.798858	FALSE	PRJEB33500	10.1136/gutjnl-2019-320438	MED_DIET	baseline
DIN_182	PRJEB33500	ERS4277327	P17	Italy	Female	26	/	/	0.763264	FALSE	PRJEB33500	10.1136/gutjnl-2019-320438	CONTROL_DIET	baseline
DIN_203	PRJEB33500	ERS4277326	P16	Italy	Female	28	/	/	0.788863	FALSE	PRJEB33500	10.1136/gutjnl-2019-320438	CONTROL_DIET	baseline
DIN_200	PRJEB33500	ERS4277325	P15	Italy	Male	60	/	/	0.813729	FALSE	PRJEB33500	10.1136/gutjnl-2019-320438	CONTROL_DIET	baseline
DIN_197	PRJEB33500	ERS4277324	P14	Italy	Female	58	/	/	0.846672	FALSE	PRJEB33500	10.1136/gutjnl-2019-320438	CONTROL_DIET	baseline
DIN_194	PRJEB33500	ERS4277323	P13	Italy	Male	46	/	/	0.790012	FALSE	PRJEB33500	10.1136/gutjnl-2019-320438	MED_DIET	baseline
DIN_191	PRJEB33500	ERS4277322	P12	Italy	Female	44	/	/	0.761931	FALSE	PRJEB33500	10.1136/gutjnl-2019-320438	MED_DIET	baseline
DIN_173	PRJEB33500	ERS4277321	P11	Italy	Female	25	/	/	0.795784	FALSE	PRJEB33500	10.1136/gutjnl-2019-320438	MED_DIET	baseline
DIN_170	PRJEB33500	ERS4277320	P10	Italy	Male	24	/	/	0.815869	FALSE	PRJEB33500	10.1136/gutjnl-2019-320438	MED_DIET	baseline
DIN_01	PRJEB33500	ERS4277319	P9	Italy	Female	57	/	/	0.827184	FALSE	PRJEB33500	10.1136/gutjnl-2019-320438	CONTROL_DIET	baseline
DIN_97	PRJEB33500	ERS4277318	P8	Italy	Female	47	/	/	0.772628	FALSE	PRJEB33500	10.1136/gutjnl-2019-320438	CONTROL_DIET	baseline
DIN_94	PRJEB33500	ERS4277317	P6	Italy	Male	26	/	/	0.887908	TRUE	PRJEB33500	10.1136/gutjnl-2019-320438	MED_DIET	baseline
DIN_88	PRJEB33500	ERS4277316	P5	Italy	Male	58	/	/	0.827674	FALSE	PRJEB33500	10.1136/gutjnl-2019-320438	MED_DIET	baseline
DIN_82	PRJEB33500	ERS4277315	P4	Italy	Female	38	/	/	0.773778	FALSE	PRJEB33500	10.1136/gutjnl-2019-320438	MED_DIET	baseline
DIN_76	PRJEB33500	ERS4277314	P3	Italy	Male	43	/	/	0.742015	FALSE	PRJEB33500	10.1136/gutjnl-2019-320438	MED_DIET	baseline
DIN_91	PRJEB33500	ERS4277313	P2	Italy	Male	35	/	/	0.767004	FALSE	PRJEB33500	10.1136/gutjnl-2019-320438	CONTROL_DIET	baseline
DIN_85	PRJEB33500	ERS4277312	P1	Italy	Male	53	/	/	0.935264	TRUE	PRJEB33500	10.1136/gutjnl-2019-320438	CONTROL_DIET	baseline
DIN_179	PRJEB33500	ERS4277311	D55	Italy	Male	50	/	/	0.852116	FALSE	PRJEB33500	10.1136/gutjnl-2019-320438	CONTROL_DIET	baseline
DIN_176	PRJEB33500	ERS4277310	D54	Italy	Female	44	/	/	0.815235	FALSE	PRJEB33500	10.1136/gutjnl-2019-320438	CONTROL_DIET	baseline
DIN_167	PRJEB33500	ERS4277309	D53	Italy	Male	46	/	/	0.893028	TRUE	PRJEB33500	10.1136/gutjnl-2019-320438	MED_DIET	baseline
DIN_158	PRJEB33500	ERS4277308	D52	Italy	Male	58	/	/	0.745829	FALSE	PRJEB33500	10.1136/gutjnl-2019-320438	MED_DIET	baseline
DIN_155	PRJEB33500	ERS4277307	D51	Italy	Female	44	/	/	0.868935	FALSE	PRJEB33500	10.1136/gutjnl-2019-320438	MED_DIET	baseline
DIN_164	PRJEB33500	ERS4277306	D50	Italy	Female	37	/	/	0.775493	FALSE	PRJEB33500	10.1136/gutjnl-2019-320438	CONTROL_DIET	baseline
DIN_161	PRJEB33500	ERS4277305	D49	Italy	Male	44	/	/	0.833966	FALSE	PRJEB33500	10.1136/gutjnl-2019-320438	CONTROL_DIET	baseline
DIN_152	PRJEB33500	ERS4277304	D48	Italy	Male	45	/	/	0.835254	FALSE	PRJEB33500	10.1136/gutjnl-2019-320438	CONTROL_DIET	baseline
DIN_149	PRJEB33500	ERS4277303	D47	Italy	Female	23	/	/	0.751306	FALSE	PRJEB33500	10.1136/gutjnl-2019-320438	CONTROL_DIET	baseline
DIN_146	PRJEB33500	ERS4277302	D46	Italy	Male	54	/	/	0.830116	FALSE	PRJEB33500	10.1136/gutjnl-2019-320438	MED_DIET	baseline
DIN_143	PRJEB33500	ERS4277301	D44	Italy	Female	43	/	/	0.968445	TRUE	PRJEB33500	10.1136/gutjnl-2019-320438	CONTROL_DIET	baseline
DIN_245	PRJEB33500	ERS4277300	D43	Italy	Female	64	/	/	0.855448	FALSE	PRJEB33500	10.1136/gutjnl-2019-320438	MED_DIET	baseline
DIN_242	PRJEB33500	ERS4277299	D42	Italy	Male	63	/	/	0.832986	FALSE	PRJEB33500	10.1136/gutjnl-2019-320438	MED_DIET	baseline
DIN_140	PRJEB33500	ERS4277298	D41	Italy	Male	26	/	/	0.866448	FALSE	PRJEB33500	10.1136/gutjnl-2019-320438	CONTROL_DIET	baseline
DIN_239	PRJEB33500	ERS4277297	D40	Italy	Male	65	/	/	0.762559	FALSE	PRJEB33500	10.1136/gutjnl-2019-320438	MED_DIET	baseline
DIN_137	PRJEB33500	ERS4277296	D39	Italy	Male	50	/	/	0.779669	FALSE	PRJEB33500	10.1136/gutjnl-2019-320438	CONTROL_DIET	baseline
DIN_134	PRJEB33500	ERS4277295	D38	Italy	Female	19	/	/	0.748505	FALSE	PRJEB33500	10.1136/gutjnl-2019-320438	MED_DIET	baseline
DIN_131	PRJEB33500	ERS4277294	D37	Italy	Female	19	/	/	0.814913	FALSE	PRJEB33500	10.1136/gutjnl-2019-320438	MED_DIET	baseline
DIN_128	PRJEB33500	ERS4277293	D36	Italy	Male	40	/	/	0.875065	TRUE	PRJEB33500	10.1136/gutjnl-2019-320438	MED_DIET	baseline
DIN_125	PRJEB33500	ERS4277292	D35	Italy	Female	33	/	/	0.914803	TRUE	PRJEB33500	10.1136/gutjnl-2019-320438	MED_DIET	baseline
DIN_122	PRJEB33500	ERS4277291	D34	Italy	Female	41	/	/	0.811563	FALSE	PRJEB33500	10.1136/gutjnl-2019-320438	CONTROL_DIET	baseline
DIN_119	PRJEB33500	ERS4277290	D33	Italy	Male	46	/	/	0.788335	FALSE	PRJEB33500	10.1136/gutjnl-2019-320438	CONTROL_DIET	baseline
DIN_116	PRJEB33500	ERS4277289	D32	Italy	Female	54	/	/	0.815155	FALSE	PRJEB33500	10.1136/gutjnl-2019-320438	MED_DIET	baseline
DIN_113	PRJEB33500	ERS4277288	D31	Italy	Female	41	/	/	0.80438	FALSE	PRJEB33500	10.1136/gutjnl-2019-320438	MED_DIET	baseline
DIN_110	PRJEB33500	ERS4277287	D30	Italy	Male	42	/	/	0.894957	TRUE	PRJEB33500	10.1136/gutjnl-2019-320438	CONTROL_DIET	baseline
DIN_107	PRJEB33500	ERS4277286	D29	Italy	Female	45	/	/	0.828699	FALSE	PRJEB33500	10.1136/gutjnl-2019-320438	CONTROL_DIET	baseline
DIN_104	PRJEB33500	ERS4277285	D28	Italy	Male	47	/	/	0.79457	FALSE	PRJEB33500	10.1136/gutjnl-2019-320438	MED_DIET	baseline
DIN_101	PRJEB33500	ERS4277284	D27	Italy	Female	44	/	/	0.750029	FALSE	PRJEB33500	10.1136/gutjnl-2019-320438	MED_DIET	baseline
DIN_70	PRJEB33500	ERS4277283	D26	Italy	Male	29	/	/	0.88068	TRUE	PRJEB33500	10.1136/gutjnl-2019-320438	MED_DIET	baseline
DIN_64	PRJEB33500	ERS4277282	D25	Italy	Male	46	/	/	0.956528	TRUE	PRJEB33500	10.1136/gutjnl-2019-320438	MED_DIET	baseline
DIN_79	PRJEB33500	ERS4277281	D24	Italy	Female	42	/	/	0.800787	FALSE	PRJEB33500	10.1136/gutjnl-2019-320438	CONTROL_DIET	baseline
DIN_58	PRJEB33500	ERS4277280	D22	Italy	Female	21	/	/	0.798209	FALSE	PRJEB33500	10.1136/gutjnl-2019-320438	MED_DIET	baseline
DIN_52	PRJEB33500	ERS4277279	D21	Italy	Female	59	/	/	0.790583	FALSE	PRJEB33500	10.1136/gutjnl-2019-320438	MED_DIET	baseline
DIN_73	PRJEB33500	ERS4277278	D20	Italy	Female	40	/	/	0.784078	FALSE	PRJEB33500	10.1136/gutjnl-2019-320438	CONTROL_DIET	baseline
DIN_67	PRJEB33500	ERS4277277	D19	Italy	Female	46	/	/	0.843791	FALSE	PRJEB33500	10.1136/gutjnl-2019-320438	CONTROL_DIET	baseline
DIN_61	PRJEB33500	ERS4277276	D18	Italy	Female	21	/	/	0.816539	FALSE	PRJEB33500	10.1136/gutjnl-2019-320438	CONTROL_DIET	baseline
DIN_55	PRJEB33500	ERS4277275	D17	Italy	Female	22	/	/	0.838796	FALSE	PRJEB33500	10.1136/gutjnl-2019-320438	CONTROL_DIET	baseline
DIN_46	PRJEB33500	ERS4277274	D16	Italy	Female	55	/	/	0.812328	FALSE	PRJEB33500	10.1136/gutjnl-2019-320438	MED_DIET	baseline
DIN_49	PRJEB33500	ERS4277273	D15	Italy	Male	51	/	/	0.808629	FALSE	PRJEB33500	10.1136/gutjnl-2019-320438	CONTROL_DIET	baseline
DIN_43	PRJEB33500	ERS4277272	D14	Italy	Male	55	/	/	0.82503	FALSE	PRJEB33500	10.1136/gutjnl-2019-320438	CONTROL_DIET	baseline
DIN_37	PRJEB33500	ERS4277271	D13	Italy	Female	29	/	/	0.7868	FALSE	PRJEB33500	10.1136/gutjnl-2019-320438	CONTROL_DIET	baseline
DIN_40	PRJEB33500	ERS4277270	D12	Italy	Female	54	/	/	0.842723	FALSE	PRJEB33500	10.1136/gutjnl-2019-320438	MED_DIET	baseline
DIN_31	PRJEB33500	ERS4277269	D11	Italy	Female	57	/	/	0.83552	FALSE	PRJEB33500	10.1136/gutjnl-2019-320438	CONTROL_DIET	baseline
DIN_25	PRJEB33500	ERS4277268	D10	Italy	Male	18	/	/	0.842544	FALSE	PRJEB33500	10.1136/gutjnl-2019-320438	CONTROL_DIET	baseline
DIN_34	PRJEB33500	ERS4277267	D9	Italy	Male	30	/	/	0.83995	FALSE	PRJEB33500	10.1136/gutjnl-2019-320438	MED_DIET	baseline
DIN_19	PRJEB33500	ERS4277266	D8	Italy	Male	58	/	/	0.723507	FALSE	PRJEB33500	10.1136/gutjnl-2019-320438	CONTROL_DIET	baseline
DIN_13	PRJEB33500	ERS4277265	D7	Italy	Female	31	/	/	0.846516	FALSE	PRJEB33500	10.1136/gutjnl-2019-320438	CONTROL_DIET	baseline
DIN_28	PRJEB33500	ERS4277264	D6	Italy	Male	41	/	/	0.778039	FALSE	PRJEB33500	10.1136/gutjnl-2019-320438	MED_DIET	baseline
DIN_22	PRJEB33500	ERS4277263	D5	Italy	Female	32	/	/	0.812897	FALSE	PRJEB33500	10.1136/gutjnl-2019-320438	MED_DIET	baseline
DIN_16	PRJEB33500	ERS4277262	D4	Italy	Male	40	/	/	0.862634	FALSE	PRJEB33500	10.1136/gutjnl-2019-320438	MED_DIET	baseline
DIN_10	PRJEB33500	ERS4277261	D3	Italy	Male	42	/	/	0.851921	FALSE	PRJEB33500	10.1136/gutjnl-2019-320438	MED_DIET	baseline
DIN_07	PRJEB33500	ERS4277260	D2	Italy	Female	54	/	/	0.819622	FALSE	PRJEB33500	10.1136/gutjnl-2019-320438	CONTROL_DIET	baseline
DIN_04	PRJEB33500	ERS4277259	D1	Italy	Male	43	/	/	0.898051	TRUE	PRJEB33500	10.1136/gutjnl-2019-320438	MED_DIET	baseline

## Sheet: parkinson
Sample_ID	ProjectID	SRA	Patient_ID	Nationality	sex	age	BMI	diagnosis	Dysbiosis_Index	Is_dysbiotic	Study	reference
ERS1647277	PRJEB17784	ERS1647277	PD-30	Germany	male	/	/	PD	0.923279	TRUE	/	10.1186/s13073-017-0428-y
ERS1647278	PRJEB17784	ERS1647278	PD-16	Germany	male	/	/	PD	0.867807	FALSE	/	10.1186/s13073-017-0428-y
ERS1647279	PRJEB17784	ERS1647279	PD-13	Germany	male	/	/	PD	0.838346	FALSE	/	10.1186/s13073-017-0428-y
ERS1647280	PRJEB17784	ERS1647280	PD-06	Germany	male	/	/	PD	0.81147	FALSE	/	10.1186/s13073-017-0428-y
ERS1647281	PRJEB17784	ERS1647281	PD-28	Germany	male	/	/	PD	0.828727	FALSE	/	10.1186/s13073-017-0428-y
ERS1647282	PRJEB17784	ERS1647282	PD-21	Germany	male	/	/	PD	0.918082	TRUE	/	10.1186/s13073-017-0428-y
ERS1647283	PRJEB17784	ERS1647283	PD-18	Germany	male	/	/	PD	0.849104	FALSE	/	10.1186/s13073-017-0428-y
ERS1647284	PRJEB17784	ERS1647284	PD-36	Germany	male	/	/	PD	0.836814	FALSE	/	10.1186/s13073-017-0428-y
ERS1647285	PRJEB17784	ERS1647285	PD-15	Germany	male	/	/	PD	0.848977	FALSE	/	10.1186/s13073-017-0428-y
ERS1647286	PRJEB17784	ERS1647286	PD-37	Germany	male	/	/	PD	0.873944	TRUE	/	10.1186/s13073-017-0428-y
ERS1647287	PRJEB17784	ERS1647287	PD-12	Germany	male	/	/	PD	0.75099	FALSE	/	10.1186/s13073-017-0428-y
ERS1647288	PRJEB17784	ERS1647288	PD-05	Germany	male	/	/	PD	0.840983	FALSE	/	10.1186/s13073-017-0428-y
ERS1647289	PRJEB17784	ERS1647289	PD-01	Germany	male	/	/	PD	0.859221	FALSE	/	10.1186/s13073-017-0428-y
ERS1647290	PRJEB17784	ERS1647290	PD-04	Germany	male	/	/	PD	0.802159	FALSE	/	10.1186/s13073-017-0428-y
ERS1647291	PRJEB17784	ERS1647291	PD-23	Germany	male	/	/	PD	0.92099	TRUE	/	10.1186/s13073-017-0428-y
ERS1647292	PRJEB17784	ERS1647292	PD-03	Germany	male	/	/	PD	0.87667	TRUE	/	10.1186/s13073-017-0428-y
ERS1647293	PRJEB17784	ERS1647293	PD-22	Germany	male	/	/	PD	0.841175	FALSE	/	10.1186/s13073-017-0428-y
ERS1647294	PRJEB17784	ERS1647294	PD-14	Germany	male	/	/	PD	0.784539	FALSE	/	10.1186/s13073-017-0428-y
ERS1647295	PRJEB17784	ERS1647295	PD-02	Germany	male	/	/	PD	0.86896	FALSE	/	10.1186/s13073-017-0428-y
ERS1647296	PRJEB17784	ERS1647296	PD-07	Germany	male	/	/	PD	0.821696	FALSE	/	10.1186/s13073-017-0428-y
ERS1647297	PRJEB17784	ERS1647297	PD-25	Germany	male	/	/	PD	0.889547	TRUE	/	10.1186/s13073-017-0428-y
ERS1647298	PRJEB17784	ERS1647298	PD-20	Germany	male	/	/	PD	0.89592	TRUE	/	10.1186/s13073-017-0428-y
ERS1647299	PRJEB17784	ERS1647299	PD-38	Germany	male	/	/	PD	0.79948	FALSE	/	10.1186/s13073-017-0428-y
ERS1647300	PRJEB17784	ERS1647300	PD-08	Germany	male	/	/	PD	0.839659	FALSE	/	10.1186/s13073-017-0428-y
ERS1647301	PRJEB17784	ERS1647301	PD-19	Germany	male	/	/	PD	0.744438	FALSE	/	10.1186/s13073-017-0428-y
ERS1647302	PRJEB17784	ERS1647302	PD-11	Germany	male	/	/	PD	0.788667	FALSE	/	10.1186/s13073-017-0428-y
ERS1647303	PRJEB17784	ERS1647303	CO-01	Germany	male	/	/	HC	0.822591	FALSE	/	10.1186/s13073-017-0428-y
ERS1647304	PRJEB17784	ERS1647304	CO-07	Germany	male	/	/	HC	0.79663	FALSE	/	10.1186/s13073-017-0428-y
ERS1647305	PRJEB17784	ERS1647305	CO-03	Germany	male	/	/	HC	0.796593	FALSE	/	10.1186/s13073-017-0428-y
ERS1647306	PRJEB17784	ERS1647306	CO-09	Germany	male	/	/	HC	0.84844	FALSE	/	10.1186/s13073-017-0428-y
ERS1647307	PRJEB17784	ERS1647307	CO-06	Germany	male	/	/	HC	0.790032	FALSE	/	10.1186/s13073-017-0428-y
ERS1647308	PRJEB17784	ERS1647308	CO-08	Germany	male	/	/	HC	0.855365	FALSE	/	10.1186/s13073-017-0428-y
ERS1647309	PRJEB17784	ERS1647309	CO-04	Germany	male	/	/	HC	0.8488	FALSE	/	10.1186/s13073-017-0428-y
ERS1647310	PRJEB17784	ERS1647310	CO-05	Germany	male	/	/	HC	0.822626	FALSE	/	10.1186/s13073-017-0428-y
ERS1647311	PRJEB17784	ERS1647311	CO-02	Germany	male	/	/	HC	0.748123	FALSE	/	10.1186/s13073-017-0428-y
ERS1647312	PRJEB17784	ERS1647312	DC-07	Germany	male	/	/	HC	0.866451	FALSE	/	10.1186/s13073-017-0428-y
ERS1647313	PRJEB17784	ERS1647313	DC-10	Germany	male	/	/	HC	0.788779	FALSE	/	10.1186/s13073-017-0428-y
ERS1647314	PRJEB17784	ERS1647314	DC-05	Germany	male	/	/	HC	0.855586	FALSE	/	10.1186/s13073-017-0428-y
ERS1647315	PRJEB17784	ERS1647315	DC-09	Germany	male	/	/	HC	0.887373	TRUE	/	10.1186/s13073-017-0428-y
ERS1647316	PRJEB17784	ERS1647316	DC-02	Germany	male	/	/	HC	0.858496	FALSE	/	10.1186/s13073-017-0428-y
ERS1647317	PRJEB17784	ERS1647317	DC-01	Germany	male	/	/	HC	0.754888	FALSE	/	10.1186/s13073-017-0428-y
ERS1647318	PRJEB17784	ERS1647318	DC-06	Germany	male	/	/	HC	0.744473	FALSE	/	10.1186/s13073-017-0428-y
ERS1647319	PRJEB17784	ERS1647319	DC-04	Germany	male	/	/	HC	0.909196	TRUE	/	10.1186/s13073-017-0428-y
ERS1647320	PRJEB17784	ERS1647320	DC-08	Germany	male	/	/	HC	0.796953	FALSE	/	10.1186/s13073-017-0428-y
ERS1647321	PRJEB17784	ERS1647321	DC-03	Germany	male	/	/	HC	0.90695	TRUE	/	10.1186/s13073-017-0428-y
ERS1647322	PRJEB17784	ERS1647322	CO-10	Germany	male	/	/	HC	0.888567	TRUE	/	10.1186/s13073-017-0428-y
ERS1647323	PRJEB17784	ERS1647323	CO-11	Germany	male	/	/	HC	0.860992	FALSE	/	10.1186/s13073-017-0428-y
ERS1647324	PRJEB17784	ERS1647324	CO-12	Germany	male	/	/	HC	0.844734	FALSE	/	10.1186/s13073-017-0428-y
ERS1647325	PRJEB17784	ERS1647325	CO-13	Germany	male	/	/	HC	0.805096	FALSE	/	10.1186/s13073-017-0428-y
ERS1647326	PRJEB17784	ERS1647326	DC-11	Germany	male	/	/	HC	0.829282	FALSE	/	10.1186/s13073-017-0428-y
ERS1647327	PRJEB17784	ERS1647327	DC-12	Germany	male	/	/	HC	0.894095	TRUE	/	10.1186/s13073-017-0428-y
ERS1647328	PRJEB17784	ERS1647328	DC-13	Germany	male	/	/	HC	0.803128	FALSE	/	10.1186/s13073-017-0428-y
ERS1647329	PRJEB17784	ERS1647329	DC-14	Germany	male	/	/	HC	0.79076	FALSE	/	10.1186/s13073-017-0428-y
ERS1647330	PRJEB17784	ERS1647330	DC-15	Germany	male	/	/	HC	0.866446	FALSE	/	10.1186/s13073-017-0428-y
ERS1647331	PRJEB17784	ERS1647331	PD-17	Germany	male	/	/	PD	0.839507	FALSE	/	10.1186/s13073-017-0428-y
ERS1647332	PRJEB17784	ERS1647332	PD-26	Germany	male	/	/	PD	0.82394	FALSE	/	10.1186/s13073-017-0428-y
ERS1647333	PRJEB17784	ERS1647333	PD-31	Germany	male	/	/	PD	0.807434	FALSE	/	10.1186/s13073-017-0428-y
ERS1647334	PRJEB17784	ERS1647334	PD-41	Germany	male	/	/	PD	0.790696	FALSE	/	10.1186/s13073-017-0428-y
ERS1647335	PRJEB17784	ERS1647335	PD-42	Germany	male	/	/	PD	0.783808	FALSE	/	10.1186/s13073-017-0428-y

## Sheet: train
Sample_ID	ProjectID	SRA	Patient_ID	Nationality	sex	age	BMI	diagnosis	Dysbiosis_Index	Is_dysbiotic	Study	reference	Excluded
ERS199281	PRJEB1220	ERS199281	V1.CD15	Spanish	female	34	19	CD	0.8055481493604072	FALSE	Spanish_CD	10.1038/nbt.2939	/
ERS199284	PRJEB1220	ERS199284	V1.CD17	Spanish	male	21	23.4	CD	0.7912679315174722	FALSE	Spanish_CD	10.1038/nbt.2939	/
ERS199285	PRJEB1220	ERS199285	V1.CD18	Spanish	male	18	19.6	CD	0.8455482749926746	FALSE	Spanish_CD	10.1038/nbt.2939	/
ERS199286	PRJEB1220	ERS199286	V1.CD18	Spanish	male	18	18	CD	0.8531531041005795	FALSE	Spanish_CD	10.1038/nbt.2939	/
ERS199287	PRJEB1220	ERS199287	V1.CD19	Spanish	male	42	26	N	0.8523546624813636	FALSE	Spanish_N	10.1038/nbt.2939	/
ERS199289	PRJEB1220	ERS199289	V1.CD20	Spanish	male	26	21.6	CD	0.7998248838305136	FALSE	Spanish_CD	10.1038/nbt.2939	/
ERS199290	PRJEB1220	ERS199290	V1.CD21	Spanish	female	34	19.1	CD	0.839159792161705	FALSE	Spanish_CD	10.1038/nbt.2939	/
ERS199291	PRJEB1220	ERS199291	V1.CD21	Spanish	female	34	19.1	CD	0.8229284954187869	FALSE	Spanish_CD	10.1038/nbt.2939	/
ERS199292	PRJEB1220	ERS199292	V1.CD22	Spanish	male	68	24.2	N	0.8603520458016551	FALSE	Spanish_N	10.1038/nbt.2939	/
ERS199295	PRJEB1220	ERS199295	V1.CD25	Spanish	female	41	17.3	CD	0.8022770351498513	FALSE	Spanish_CD	10.1038/nbt.2939	/
ERS199297	PRJEB1220	ERS199297	V1.CD28	Spanish	male	24	21.5	N	0.8339384340201491	FALSE	Spanish_N	10.1038/nbt.2939	/
ERS199302	PRJEB1220	ERS199302	V1.CD34	Spanish	female	54	23.6	N	0.8948105758419308	TRUE	Spanish_N	10.1038/nbt.2939	/
ERS199303	PRJEB1220	ERS199303	V1.CD35	Spanish	female	27	28.7	CD	0.8422616034608523	FALSE	Spanish_CD	10.1038/nbt.2939	/
ERS199304	PRJEB1220	ERS199304	V1.CD35	Spanish	female	27	29.4	CD	0.8773416649388647	TRUE	Spanish_CD	10.1038/nbt.2939	/
ERS199305	PRJEB1220	ERS199305	V1.CD36	Spanish	male	20	22	N	0.7823347085572642	FALSE	Spanish_N	10.1038/nbt.2939	/
ERS199306	PRJEB1220	ERS199306	V1.CD38	Spanish	female	63	26.8	N	0.8173488575953262	FALSE	Spanish_N	10.1038/nbt.2939	/
ERS199308	PRJEB1220	ERS199308	V1.CD41	Spanish	female	25	19	CD	0.8102863325512015	FALSE	Spanish_CD	10.1038/nbt.2939	/
ERS199309	PRJEB1220	ERS199309	V1.CD42	Spanish	male	48	24.8	N	0.7830028233775247	FALSE	Spanish_N	10.1038/nbt.2939	/
ERS199311	PRJEB1220	ERS199311	V1.CD6	Spanish	female	36	19.8	CD	0.7787994848781243	FALSE	Spanish_CD	10.1038/nbt.2939	/
ERS199313	PRJEB1220	ERS199313	V1.CD7	Spanish	male	22	19.5	CD	0.9109422244028914	TRUE	Spanish_CD	10.1038/nbt.2939	/
ERS199318	PRJEB1220	ERS199318	V1.UC10	Spanish	male	45	27.3	UC	0.8210077138798267	FALSE	Spanish_UC	10.1038/nbt.2939	/
ERS199320	PRJEB1220	ERS199320	V1.UC11	Spanish	female	48	23	UC	0.8206577237221766	FALSE	Spanish_UC	10.1038/nbt.2939	/
ERS199322	PRJEB1220	ERS199322	V1.UC12	Spanish	female	41	19.8	UC	0.8731078098593894	FALSE	Spanish_UC	10.1038/nbt.2939	/
ERS199324	PRJEB1220	ERS199324	V1.UC13	Spanish	female	51	28.9	UC	0.8371736398765453	FALSE	Spanish_UC	10.1038/nbt.2939	/
ERS199326	PRJEB1220	ERS199326	V1.UC14	Spanish	female	53	20.1	UC	0.8634220843685254	FALSE	Spanish_UC	10.1038/nbt.2939	/
ERS199328	PRJEB1220	ERS199328	V1.UC15	Spanish	female	25	23.2	UC	0.824478767310986	FALSE	Spanish_UC	10.1038/nbt.2939	/
ERS199331	PRJEB1220	ERS199331	V1.UC17	Spanish	female	41	24.8	UC	0.8724281134002279	FALSE	Spanish_UC	10.1038/nbt.2939	/
ERS199335	PRJEB1220	ERS199335	V1.UC2	Spanish	male	62	30	UC	0.7909957397368486	FALSE	Spanish_UC	10.1038/nbt.2939	/
ERS199337	PRJEB1220	ERS199337	V1.UC21	Spanish	male	62	26.3	UC	0.8084371696925972	FALSE	Spanish_UC	10.1038/nbt.2939	/
ERS199339	PRJEB1220	ERS199339	V1.UC23	Spanish	male	43	26.5	UC	0.8402250830667454	FALSE	Spanish_UC	10.1038/nbt.2939	/
ERS199342	PRJEB1220	ERS199342	V1.UC25	Spanish	female	52	23	UC	False	FALSE	Spanish_UC	10.1038/nbt.2939	contaminated
ERS199344	PRJEB1220	ERS199344	V1.UC26	Spanish	female	36	26.3	UC	0.8802756852875185	TRUE	Spanish_UC	10.1038/nbt.2939	/
ERS199352	PRJEB1220	ERS199352	V1.UC31	Spanish	female	26	22.2	UC	0.7665263208145698	FALSE	Spanish_UC	10.1038/nbt.2939	/
ERS199353	PRJEB1220	ERS199353	V1.UC32	Spanish	male	56	25.7	N	0.79184825194143	FALSE	Spanish_N	10.1038/nbt.2939	/
ERS199354	PRJEB1220	ERS199354	V1.UC33	Spanish	female	53	26.5	N	0.8315817882834646	FALSE	Spanish_N	10.1038/nbt.2939	/
ERS199355	PRJEB1220	ERS199355	V1.UC34	Spanish	male	31	23.1	N	0.7892509917668568	FALSE	Spanish_N	10.1038/nbt.2939	/
ERS199356	PRJEB1220	ERS199356	V1.UC35	Spanish	female	33	19.4	UC	False	FALSE	Spanish_UC	10.1038/nbt.2939	contaminated
ERS199357	PRJEB1220	ERS199357	V1.UC35	Spanish	female	33	20.4	UC	0.7865504927260076	FALSE	Spanish_UC	10.1038/nbt.2939	/
ERS199360	PRJEB1220	ERS199360	V1.UC38	Spanish	male	24	18.1	UC	0.822355795097679	FALSE	Spanish_UC	10.1038/nbt.2939	/
ERS199363	PRJEB1220	ERS199363	V1.UC4	Spanish	female	47	26.4	UC	0.7773672268731953	FALSE	Spanish_UC	10.1038/nbt.2939	/
ERS199365	PRJEB1220	ERS199365	V1.UC41	Spanish	female	54	23.9	N	0.7737209349035571	FALSE	Spanish_N	10.1038/nbt.2939	/
ERS199367	PRJEB1220	ERS199367	V1.UC43	Spanish	female	27	17.7	N	0.8387613351921424	FALSE	Spanish_N	10.1038/nbt.2939	/
ERS199372	PRJEB1220	ERS199372	V1.UC48	Spanish	male	26	20.9	N	False	FALSE	Spanish_N	10.1038/nbt.2939	duplicated
ERS199373	PRJEB1220	ERS199373	V1.UC49	Spanish	female	25	19.8	UC	False	FALSE	Spanish_UC	10.1038/nbt.2939	duplicated
ERS199374	PRJEB1220	ERS199374	V1.UC49	Spanish	female	25	20.2	UC	False	FALSE	Spanish_UC	10.1038/nbt.2939	duplicated
ERS199376	PRJEB1220	ERS199376	V1.UC5	Spanish	female	30	20.7	UC	0.8482606035338507	FALSE	Spanish_UC	10.1038/nbt.2939	/
ERS199377	PRJEB1220	ERS199377	V1.UC50	Spanish	female	45	20.7	UC	0.8506554401528231	FALSE	Spanish_UC	10.1038/nbt.2939	/
ERS199378	PRJEB1220	ERS199378	V1.UC51	Spanish	female	44	23.3	UC	0.7834244718306519	FALSE	Spanish_UC	10.1038/nbt.2939	/
ERS199379	PRJEB1220	ERS199379	V1.UC51	Spanish	female	44	23.3	UC	False	FALSE	Spanish_UC	10.1038/nbt.2939	contaminated
ERS199380	PRJEB1220	ERS199380	V1.UC52	Spanish	female	43	29.3	UC	0.7995854237924511	FALSE	Spanish_UC	10.1038/nbt.2939	/
ERS199381	PRJEB1220	ERS199381	V1.UC52	Spanish	female	43	29.3	UC	0.8120918502825798	FALSE	Spanish_UC	10.1038/nbt.2939	/
ERS199382	PRJEB1220	ERS199382	V1.UC53	Spanish	female	24	20.2	UC	0.9228994237997136	TRUE	Spanish_UC	10.1038/nbt.2939	/
ERS199383	PRJEB1220	ERS199383	V1.UC53	Spanish	female	24	19.6	UC	0.9380387605562812	TRUE	Spanish_UC	10.1038/nbt.2939	/
ERS199384	PRJEB1220	ERS199384	V1.UC54	Spanish	male	32	35.6	UC	0.8420033299978643	FALSE	Spanish_UC	10.1038/nbt.2939	/
ERS199385	PRJEB1220	ERS199385	V1.UC55	Spanish	female	46	18.8	UC	0.897034515544355	TRUE	Spanish_UC	10.1038/nbt.2939	/
ERS199386	PRJEB1220	ERS199386	V1.UC55	Spanish	female	46	18.8	UC	0.8368384831198045	FALSE	Spanish_UC	10.1038/nbt.2939	/
ERS199387	PRJEB1220	ERS199387	V1.UC56	Spanish	female	35	18.8	UC	0.9167535575562838	TRUE	Spanish_UC	10.1038/nbt.2939	/
ERS199388	PRJEB1220	ERS199388	V1.UC58	Spanish	female	41	28.4	UC	0.8115181303618425	FALSE	Spanish_UC	10.1038/nbt.2939	/
ERS199389	PRJEB1220	ERS199389	V1.UC57	Spanish	female	32	20	N	0.8755360385931712	TRUE	Spanish_N	10.1038/nbt.2939	/
ERS199391	PRJEB1220	ERS199391	V1.UC61	Spanish	male	33	27.8	N	0.7596916921767354	FALSE	Spanish_N	10.1038/nbt.2939	/
ERS199392	PRJEB1220	ERS199392	V1.UC62	Spanish	female	37	22.6	N	0.765476155234958	FALSE	Spanish_N	10.1038/nbt.2939	/
ERS328822	PRJEB4336	ERS328822	MH0108	Danish	/	/	34	N	0.8510439410632163	FALSE	Danish_N	10.1038/nature12506	/
ERS328832	PRJEB4336	ERS328832	MH0119	Danish	/	/	42.9	N	0.8261082610224018	FALSE	Danish_N	10.1038/nature12506	/
ERS328844	PRJEB4336	ERS328844	MH0131	Danish	/	/	31.2	N	0.8914039547935414	TRUE	Danish_N	10.1038/nature12506	/
ERS328863	PRJEB4336	ERS328863	MH0150	Danish	/	/	36.6	N	0.7626101881610594	FALSE	Danish_N	10.1038/nature12506	/
ERS328874	PRJEB4336	ERS328874	MH0161	Danish	/	/	22	N	0.8302029715809259	FALSE	Danish_N	10.1038/nature12506	/
ERS328888	PRJEB4336	ERS328888	MH0176	Danish	/	/	31.4	N	0.7757065794909583	FALSE	Danish_N	10.1038/nature12506	/
ERS328899	PRJEB4336	ERS328899	MH0187	Danish	/	/	36.7	N	0.8508337292510458	FALSE	Danish_N	10.1038/nature12506	/
ERS328900	PRJEB4336	ERS328900	MH0188	Danish	/	/	32.1	N	0.806667586748133	FALSE	Danish_N	10.1038/nature12506	/
ERS328901	PRJEB4336	ERS328901	MH0189	Danish	/	/	43.5	N	0.96233960923927	TRUE	Danish_N	10.1038/nature12506	/
ERS328902	PRJEB4336	ERS328902	MH0191	Danish	/	/	31.1	N	0.8143014871158852	FALSE	Danish_N	10.1038/nature12506	/
ERS328903	PRJEB4336	ERS328903	MH0193	Danish	/	/	24.5	N	0.8069785316637592	FALSE	Danish_N	10.1038/nature12506	/
ERS328904	PRJEB4336	ERS328904	MH0195	Danish	/	/	30.9	N	False	FALSE	Danish_N	10.1038/nature12506	contaminated
ERS328905	PRJEB4336	ERS328905	MH0196	Danish	/	/	46.6	N	0.8160711374858789	FALSE	Danish_N	10.1038/nature12506	/
ERS328906	PRJEB4336	ERS328906	MH0197	Danish	/	/	23.9	N	0.8938230498827281	TRUE	Danish_N	10.1038/nature12506	/
ERS328907	PRJEB4336	ERS328907	MH0198	Danish	/	/	35.4	N	0.8032731095924872	FALSE	Danish_N	10.1038/nature12506	/
ERS328908	PRJEB4336	ERS328908	MH0199	Danish	/	/	45.7	N	0.7195914160936122	FALSE	Danish_N	10.1038/nature12506	/
ERS328909	PRJEB4336	ERS328909	MH0200	Danish	/	/	24.8	N	0.8865798111220824	TRUE	Danish_N	10.1038/nature12506	/
ERS328910	PRJEB4336	ERS328910	MH0203	Danish	/	/	22.8	N	0.7862695427379982	FALSE	Danish_N	10.1038/nature12506	/
ERS328911	PRJEB4336	ERS328911	MH0204	Danish	/	/	37.2	N	0.8220599674168342	FALSE	Danish_N	10.1038/nature12506	/
ERS328912	PRJEB4336	ERS328912	MH0205	Danish	/	/	41.2	N	0.7859202009894419	FALSE	Danish_N	10.1038/nature12506	/
ERS328913	PRJEB4336	ERS328913	MH0206	Danish	/	/	25	N	0.8188531258164092	FALSE	Danish_N	10.1038/nature12506	/
ERS328914	PRJEB4336	ERS328914	MH0211	Danish	/	/	32.7	N	0.7594235391059789	FALSE	Danish_N	10.1038/nature12506	/
ERS328915	PRJEB4336	ERS328915	MH0212	Danish	/	/	23.5	N	0.7923510544590135	FALSE	Danish_N	10.1038/nature12506	/
ERS328916	PRJEB4336	ERS328916	MH0217	Danish	/	/	33.4	N	0.8541896498331273	FALSE	Danish_N	10.1038/nature12506	/
ERS328917	PRJEB4336	ERS328917	MH0220	Danish	/	/	37.2	N	0.8524860644363883	FALSE	Danish_N	10.1038/nature12506	/
ERS328918	PRJEB4336	ERS328918	MH0224	Danish	/	/	22.3	N	0.9013618901087392	TRUE	Danish_N	10.1038/nature12506	/
ERS328919	PRJEB4336	ERS328919	MH0227	Danish	/	/	32	N	0.7763198641411642	FALSE	Danish_N	10.1038/nature12506	/
ERS328920	PRJEB4336	ERS328920	MH0229	Danish	/	/	30.2	N	0.8567283148165676	FALSE	Danish_N	10.1038/nature12506	/
ERS328921	PRJEB4336	ERS328921	MH0230	Danish	/	/	32.4	N	0.8109202418781988	FALSE	Danish_N	10.1038/nature12506	/
ERS328922	PRJEB4336	ERS328922	MH0233	Danish	/	/	31.6	N	0.8906485735745471	TRUE	Danish_N	10.1038/nature12506	/
ERS328923	PRJEB4336	ERS328923	MH0236	Danish	/	/	37.5	N	0.787747722966093	FALSE	Danish_N	10.1038/nature12506	/
ERS328924	PRJEB4336	ERS328924	MH0239	Danish	/	/	34.3	N	0.8210067337680236	FALSE	Danish_N	10.1038/nature12506	/
ERS328925	PRJEB4336	ERS328925	MH0243	Danish	/	/	34.4	N	0.9011026977705432	TRUE	Danish_N	10.1038/nature12506	/
ERS328926	PRJEB4336	ERS328926	MH0244	Danish	/	/	32.7	N	0.8193575647621686	FALSE	Danish_N	10.1038/nature12506	/
ERS328927	PRJEB4336	ERS328927	MH0247	Danish	/	/	22.5	N	0.7910870777641609	FALSE	Danish_N	10.1038/nature12506	/
ERS328928	PRJEB4336	ERS328928	MH0250	Danish	/	/	23.3	N	0.8255798219739153	FALSE	Danish_N	10.1038/nature12506	/
ERS328929	PRJEB4336	ERS328929	MH0251	Danish	/	/	24.7	N	0.7781720890649522	FALSE	Danish_N	10.1038/nature12506	/
ERS328930	PRJEB4336	ERS328930	MH0253	Danish	/	/	33.8	N	0.8083691688961696	FALSE	Danish_N	10.1038/nature12506	/
ERS328931	PRJEB4336	ERS328931	MH0257	Danish	/	/	30.7	N	0.9168464964580492	TRUE	Danish_N	10.1038/nature12506	/
ERS328932	PRJEB4336	ERS328932	MH0267	Danish	/	/	30.2	N	0.839026370157508	FALSE	Danish_N	10.1038/nature12506	/
ERS328933	PRJEB4336	ERS328933	MH0272	Danish	/	/	21.2	N	False	FALSE	Danish_N	10.1038/nature12506	contaminated
ERS328934	PRJEB4336	ERS328934	MH0274	Danish	/	/	24.4	N	False	FALSE	Danish_N	10.1038/nature12506	contaminated
ERS328935	PRJEB4336	ERS328935	MH0275	Danish	/	/	24.1	N	0.7731133971327567	FALSE	Danish_N	10.1038/nature12506	/
ERS328936	PRJEB4336	ERS328936	MH0276	Danish	/	/	30.2	N	0.9045743569931745	TRUE	Danish_N	10.1038/nature12506	/
ERS328938	PRJEB4336	ERS328938	MH0286	Danish	/	/	24.5	N	0.8908285593397367	TRUE	Danish_N	10.1038/nature12506	/
ERS328939	PRJEB4336	ERS328939	MH0287	Danish	/	/	35.1	N	0.765633432695862	FALSE	Danish_N	10.1038/nature12506	/
ERS328940	PRJEB4336	ERS328940	MH0288	Danish	/	/	21.1	N	0.8541475630978238	FALSE	Danish_N	10.1038/nature12506	/
ERS328941	PRJEB4336	ERS328941	MH0289	Danish	/	/	30.6	N	0.7961312761350038	FALSE	Danish_N	10.1038/nature12506	/
ERS328942	PRJEB4336	ERS328942	MH0292	Danish	/	/	22.1	N	0.8163082725820028	FALSE	Danish_N	10.1038/nature12506	/
ERS328943	PRJEB4336	ERS328943	MH0302	Danish	/	/	23.6	N	0.8588739160050106	FALSE	Danish_N	10.1038/nature12506	/
ERS328944	PRJEB4336	ERS328944	MH0305	Danish	/	/	33	N	0.8795710868852772	TRUE	Danish_N	10.1038/nature12506	/
ERS328945	PRJEB4336	ERS328945	MH0307	Danish	/	/	19.5	N	0.8546263449765864	FALSE	Danish_N	10.1038/nature12506	/
ERS328946	PRJEB4336	ERS328946	MH0313	Danish	/	/	33.5	N	0.8921213426394798	TRUE	Danish_N	10.1038/nature12506	/
ERS328947	PRJEB4336	ERS328947	MH0316	Danish	/	/	37	N	0.7817987561234245	FALSE	Danish_N	10.1038/nature12506	/
ERS328948	PRJEB4336	ERS328948	MH0318	Danish	/	/	18.1	N	0.9034846557731728	TRUE	Danish_N	10.1038/nature12506	/
ERS328949	PRJEB4336	ERS328949	MH0321	Danish	/	/	34.9	N	0.8732708942792049	TRUE	Danish_N	10.1038/nature12506	/
ERS328950	PRJEB4336	ERS328950	MH0322	Danish	/	/	21.9	N	0.855879119833741	FALSE	Danish_N	10.1038/nature12506	/
ERS328951	PRJEB4336	ERS328951	MH0333	Danish	/	/	32.4	N	0.9176826546307932	TRUE	Danish_N	10.1038/nature12506	/
ERS328952	PRJEB4336	ERS328952	MH0403	Danish	/	/	35.4	N	0.7847189042544929	FALSE	Danish_N	10.1038/nature12506	/
ERS328953	PRJEB4336	ERS328953	MH0404	Danish	/	/	23.5	N	0.8537445378934323	FALSE	Danish_N	10.1038/nature12506	/
ERS328954	PRJEB4336	ERS328954	MH0405	Danish	/	/	23.4	N	0.8744987137934196	TRUE	Danish_N	10.1038/nature12506	/
ERS328955	PRJEB4336	ERS328955	MH0406	Danish	/	/	33.7	N	0.8096013619029161	FALSE	Danish_N	10.1038/nature12506	/
ERS328956	PRJEB4336	ERS328956	MH0407	Danish	/	/	30.6	N	0.9153250602699248	TRUE	Danish_N	10.1038/nature12506	/
ERS328957	PRJEB4336	ERS328957	MH0408	Danish	/	/	20.1	N	0.8001859961693284	FALSE	Danish_N	10.1038/nature12506	/
ERS328958	PRJEB4336	ERS328958	MH0409	Danish	/	/	23.4	N	0.8315329833276367	FALSE	Danish_N	10.1038/nature12506	/
ERS328959	PRJEB4336	ERS328959	MH0410	Danish	/	/	31.2	N	0.802117844891111	FALSE	Danish_N	10.1038/nature12506	/
ERS328960	PRJEB4336	ERS328960	MH0411	Danish	/	/	31.6	N	0.8181168709286946	FALSE	Danish_N	10.1038/nature12506	/
ERS328961	PRJEB4336	ERS328961	MH0412	Danish	/	/	36.7	N	0.7844669381171351	FALSE	Danish_N	10.1038/nature12506	/
ERS328962	PRJEB4336	ERS328962	MH0413	Danish	/	/	31.3	N	0.8671514802994872	FALSE	Danish_N	10.1038/nature12506	/
ERS328963	PRJEB4336	ERS328963	MH0414	Danish	/	/	36.9	N	0.8845357226301158	TRUE	Danish_N	10.1038/nature12506	/
ERS328964	PRJEB4336	ERS328964	MH0415	Danish	/	/	23.3	N	0.8779159997967726	TRUE	Danish_N	10.1038/nature12506	/
ERS328965	PRJEB4336	ERS328965	MH0416	Danish	/	/	29	N	0.8014131866436915	FALSE	Danish_N	10.1038/nature12506	/
ERS328966	PRJEB4336	ERS328966	MH0417	Danish	/	/	32	N	0.8624846775383525	FALSE	Danish_N	10.1038/nature12506	/
ERS328967	PRJEB4336	ERS328967	MH0418	Danish	/	/	34.5	N	0.8056796551116598	FALSE	Danish_N	10.1038/nature12506	/
ERS328968	PRJEB4336	ERS328968	MH0419	Danish	/	/	23.5	N	False	FALSE	Danish_N	10.1038/nature12506	contaminated
ERS328969	PRJEB4336	ERS328969	MH0420	Danish	/	/	19	N	0.8469165407710326	FALSE	Danish_N	10.1038/nature12506	/
ERS328970	PRJEB4336	ERS328970	MH0421	Danish	/	/	30.4	N	0.8956707944747141	TRUE	Danish_N	10.1038/nature12506	/
ERS328971	PRJEB4336	ERS328971	MH0422	Danish	/	/	31.1	N	0.8705992363057083	FALSE	Danish_N	10.1038/nature12506	/
ERS328972	PRJEB4336	ERS328972	MH0423	Danish	/	/	30.7	N	0.8455786323186184	FALSE	Danish_N	10.1038/nature12506	/
ERS328973	PRJEB4336	ERS328973	MH0424	Danish	/	/	21.8	N	0.7759262027165742	FALSE	Danish_N	10.1038/nature12506	/
ERS328974	PRJEB4336	ERS328974	MH0425	Danish	/	/	20.8	N	0.7222541828053971	FALSE	Danish_N	10.1038/nature12506	/
ERS328975	PRJEB4336	ERS328975	MH0426	Danish	/	/	40.2	N	0.8133414486236262	FALSE	Danish_N	10.1038/nature12506	/
ERS328976	PRJEB4336	ERS328976	MH0427	Danish	/	/	34.4	N	0.9331647590065034	TRUE	Danish_N	10.1038/nature12506	/
ERS328977	PRJEB4336	ERS328977	MH0428	Danish	/	/	25.2	N	0.9087334431919382	TRUE	Danish_N	10.1038/nature12506	/
ERS328978	PRJEB4336	ERS328978	MH0429	Danish	/	/	31.9	N	0.8209275960920969	FALSE	Danish_N	10.1038/nature12506	/
ERS328979	PRJEB4336	ERS328979	MH0430	Danish	/	/	30.3	N	0.9088439684591628	TRUE	Danish_N	10.1038/nature12506	/
ERS328980	PRJEB4336	ERS328980	MH0431	Danish	/	/	34.9	N	0.8442001156005274	FALSE	Danish_N	10.1038/nature12506	/
ERS328981	PRJEB4336	ERS328981	MH0432	Danish	/	/	19.9	N	0.8019697893538072	FALSE	Danish_N	10.1038/nature12506	/
ERS328982	PRJEB4336	ERS328982	MH0433	Danish	/	/	34	N	0.8503712211212775	FALSE	Danish_N	10.1038/nature12506	/
ERS328983	PRJEB4336	ERS328983	MH0434	Danish	/	/	23.6	N	0.8291023027026094	FALSE	Danish_N	10.1038/nature12506	/
ERS328984	PRJEB4336	ERS328984	MH0435	Danish	/	/	29.5	N	0.806271049107007	FALSE	Danish_N	10.1038/nature12506	/
ERS328985	PRJEB4336	ERS328985	MH0436	Danish	/	/	38.3	N	0.8851569074954553	TRUE	Danish_N	10.1038/nature12506	/
ERS328986	PRJEB4336	ERS328986	MH0437	Danish	/	/	20.2	N	0.8909516764374966	TRUE	Danish_N	10.1038/nature12506	/
ERS328987	PRJEB4336	ERS328987	MH0438	Danish	/	/	22.7	N	0.8297765677033029	FALSE	Danish_N	10.1038/nature12506	/
ERS328988	PRJEB4336	ERS328988	MH0439	Danish	/	/	23.3	N	0.8495077996343751	FALSE	Danish_N	10.1038/nature12506	/
ERS328989	PRJEB4336	ERS328989	MH0440	Danish	/	/	32.1	N	0.81217094707879	FALSE	Danish_N	10.1038/nature12506	/
ERS328990	PRJEB4336	ERS328990	MH0441	Danish	/	/	34.9	N	0.8319522684773638	FALSE	Danish_N	10.1038/nature12506	/
ERS328991	PRJEB4336	ERS328991	MH0442	Danish	/	/	36.4	N	0.8782033667569927	TRUE	Danish_N	10.1038/nature12506	/
ERS328992	PRJEB4336	ERS328992	MH0443	Danish	/	/	39.1	N	0.8276846239410516	FALSE	Danish_N	10.1038/nature12506	/
ERS328993	PRJEB4336	ERS328993	MH0444	Danish	/	/	31.9	N	0.7896835705255274	FALSE	Danish_N	10.1038/nature12506	/
ERS328994	PRJEB4336	ERS328994	MH0445	Danish	/	/	20.8	N	0.8162057440850944	FALSE	Danish_N	10.1038/nature12506	/
ERS328995	PRJEB4336	ERS328995	MH0446	Danish	/	/	31.4	N	0.8161652546015605	FALSE	Danish_N	10.1038/nature12506	/
ERS328996	PRJEB4336	ERS328996	MH0447	Danish	/	/	24	N	0.8574505128820942	FALSE	Danish_N	10.1038/nature12506	/
ERS328997	PRJEB4336	ERS328997	MH0448	Danish	/	/	24	N	0.8942886670652757	TRUE	Danish_N	10.1038/nature12506	/
ERS328998	PRJEB4336	ERS328998	MH0450	Danish	/	/	40.7	N	0.8197396196909157	FALSE	Danish_N	10.1038/nature12506	/
ERS328999	PRJEB4336	ERS328999	MH0451	Danish	/	/	33.3	N	0.771514270577166	FALSE	Danish_N	10.1038/nature12506	/
ERS329000	PRJEB4336	ERS329000	MH0452	Danish	/	/	35.4	N	0.7917178355735994	FALSE	Danish_N	10.1038/nature12506	/
ERS329001	PRJEB4336	ERS329001	MH0453	Danish	/	/	32.9	N	0.817232784308801	FALSE	Danish_N	10.1038/nature12506	/
ERS329002	PRJEB4336	ERS329002	MH0454	Danish	/	/	22.9	N	0.8409877795932216	FALSE	Danish_N	10.1038/nature12506	/
ERS329003	PRJEB4336	ERS329003	MH0455	Danish	/	/	31.3	N	False	FALSE	Danish_N	10.1038/nature12506	contaminated
ERS329004	PRJEB4336	ERS329004	MH0456	Danish	/	/	25.2	N	0.807618285383838	FALSE	Danish_N	10.1038/nature12506	/
ERS329005	PRJEB4336	ERS329005	MH0457	Danish	/	/	23.7	N	0.8252199428839234	FALSE	Danish_N	10.1038/nature12506	/
ERS329006	PRJEB4336	ERS329006	MH0458	Danish	/	/	33.4	N	0.7773444692814513	FALSE	Danish_N	10.1038/nature12506	/
ERS329007	PRJEB4336	ERS329007	MH0462	Danish	/	/	36.2	N	0.7356520376307102	FALSE	Danish_N	10.1038/nature12506	/
ERS396293	PRJEB5224	ERS396293	MH0192	Danish	/	/	/	/	0.870057552624281	FALSE	Metahit_Unknown	10.5524/100064	/
ERS396294	PRJEB5224	ERS396294	MH0221	Danish	/	/	/	/	0.8935727656972862	TRUE	Metahit_Unknown	10.5524/100064	/
ERS396295	PRJEB5224	ERS396295	MH0222	Danish	/	/	/	/	0.8636637562490698	FALSE	Metahit_Unknown	10.5524/100064	/
ERS396296	PRJEB5224	ERS396296	MH0234	Danish	/	/	/	/	0.7731008769188138	FALSE	Metahit_Unknown	10.5524/100064	/
ERS396297	PRJEB5224	ERS396297	MH0238	Danish	/	/	/	/	0.8570969334174063	FALSE	Metahit_Unknown	10.5524/100064	/
ERS396298	PRJEB5224	ERS396298	MH0245	Danish	/	/	/	/	0.8262360000249322	FALSE	Metahit_Unknown	10.5524/100064	/
ERS396299	PRJEB5224	ERS396299	MH0246	Danish	/	/	/	/	0.7973571905440486	FALSE	Metahit_Unknown	10.5524/100064	/
ERS396300	PRJEB5224	ERS396300	MH0252	Danish	/	/	/	/	0.8893144090846808	TRUE	Metahit_Unknown	10.5524/100064	/
ERS396301	PRJEB5224	ERS396301	MH0259	Danish	/	/	/	/	0.8235740858526364	FALSE	Metahit_Unknown	10.5524/100064	/
ERS396302	PRJEB5224	ERS396302	MH0260	Danish	/	/	/	/	0.8784311508660828	TRUE	Metahit_Unknown	10.5524/100064	/
ERS396303	PRJEB5224	ERS396303	MH0261	Danish	/	/	/	/	0.9012880003271988	TRUE	Metahit_Unknown	10.5524/100064	/
ERS396304	PRJEB5224	ERS396304	MH0262	Danish	/	/	/	/	0.9204541776695612	TRUE	Metahit_Unknown	10.5524/100064	/
ERS396305	PRJEB5224	ERS396305	MH0264	Danish	/	/	/	/	0.9277870853449748	TRUE	Metahit_Unknown	10.5524/100064	/
ERS396306	PRJEB5224	ERS396306	MH0265	Danish	/	/	/	/	0.8519621072582941	FALSE	Metahit_Unknown	10.5524/100064	/
ERS396307	PRJEB5224	ERS396307	MH0266	Danish	/	/	/	/	0.7648384387451069	FALSE	Metahit_Unknown	10.5524/100064	/
ERS396308	PRJEB5224	ERS396308	MH0268	Danish	/	/	/	/	0.7668158509131551	FALSE	Metahit_Unknown	10.5524/100064	/
ERS396309	PRJEB5224	ERS396309	MH0270	Danish	/	/	/	/	0.786277648223109	FALSE	Metahit_Unknown	10.5524/100064	/
ERS396310	PRJEB5224	ERS396310	MH0271	Danish	/	/	/	/	0.7722048083419031	FALSE	Metahit_Unknown	10.5524/100064	/
ERS396311	PRJEB5224	ERS396311	MH0280	Danish	/	/	/	/	0.8413977971656055	FALSE	Metahit_Unknown	10.5524/100064	/
ERS396312	PRJEB5224	ERS396312	MH0281	Danish	/	/	/	/	0.8255394387906353	FALSE	Metahit_Unknown	10.5524/100064	/
ERS396313	PRJEB5224	ERS396313	MH0283	Danish	/	/	/	/	0.9250318178181102	TRUE	Metahit_Unknown	10.5524/100064	/
ERS396314	PRJEB5224	ERS396314	MH0284	Danish	/	/	/	/	0.8784326160548669	TRUE	Metahit_Unknown	10.5524/100064	/
ERS396315	PRJEB5224	ERS396315	MH0290	Danish	/	/	/	/	0.8277399271362885	FALSE	Metahit_Unknown	10.5524/100064	/
ERS396316	PRJEB5224	ERS396316	MH0293	Danish	/	/	/	/	0.811241756876113	FALSE	Metahit_Unknown	10.5524/100064	/
ERS396317	PRJEB5224	ERS396317	MH0297	Danish	/	/	/	/	0.7234008595197907	FALSE	Metahit_Unknown	10.5524/100064	/
ERS396318	PRJEB5224	ERS396318	MH0298	Danish	/	/	/	/	0.8187362553445642	FALSE	Metahit_Unknown	10.5524/100064	/
ERS396319	PRJEB5224	ERS396319	MH0299	Danish	/	/	/	/	0.8718128651407849	FALSE	Metahit_Unknown	10.5524/100064	/
ERS396320	PRJEB5224	ERS396320	MH0301	Danish	/	/	/	/	0.7862473667629537	FALSE	Metahit_Unknown	10.5524/100064	/
ERS396321	PRJEB5224	ERS396321	MH0303	Danish	/	/	/	/	0.8976201707622492	TRUE	Metahit_Unknown	10.5524/100064	/
ERS396322	PRJEB5224	ERS396322	MH0308	Danish	/	/	/	/	0.8221307162128645	FALSE	Metahit_Unknown	10.5524/100064	/
ERS396323	PRJEB5224	ERS396323	MH0309	Danish	/	/	/	/	0.8538323564246649	FALSE	Metahit_Unknown	10.5524/100064	/
ERS396324	PRJEB5224	ERS396324	MH0310	Danish	/	/	/	/	0.7742031552767911	FALSE	Metahit_Unknown	10.5524/100064	/
ERS396325	PRJEB5224	ERS396325	MH0311	Danish	/	/	/	/	0.7558406060784013	FALSE	Metahit_Unknown	10.5524/100064	/
ERS396326	PRJEB5224	ERS396326	MH0314	Danish	/	/	/	/	0.8134557581378414	FALSE	Metahit_Unknown	10.5524/100064	/
ERS396327	PRJEB5224	ERS396327	MH0315	Danish	/	/	/	/	0.8044669513857027	FALSE	Metahit_Unknown	10.5524/100064	/
ERS396328	PRJEB5224	ERS396328	MH0319	Danish	/	/	/	/	0.7900196959620946	FALSE	Metahit_Unknown	10.5524/100064	/
ERS396329	PRJEB5224	ERS396329	MH0323	Danish	/	/	/	/	0.8659529011713727	FALSE	Metahit_Unknown	10.5524/100064	/
ERS396330	PRJEB5224	ERS396330	MH0325	Danish	/	/	/	/	0.8063681578857125	FALSE	Metahit_Unknown	10.5524/100064	/
ERS396331	PRJEB5224	ERS396331	MH0326	Danish	/	/	/	/	0.8399890962391767	FALSE	Metahit_Unknown	10.5524/100064	/
ERS396332	PRJEB5224	ERS396332	MH0327	Danish	/	/	/	/	0.7995687689264607	FALSE	Metahit_Unknown	10.5524/100064	/
ERS396333	PRJEB5224	ERS396333	MH0328	Danish	/	/	/	/	0.8826645068811887	TRUE	Metahit_Unknown	10.5524/100064	/
ERS396334	PRJEB5224	ERS396334	MH0329	Danish	/	/	/	/	0.8728305206709738	FALSE	Metahit_Unknown	10.5524/100064	/
ERS396335	PRJEB5224	ERS396335	MH0330	Danish	/	/	/	/	0.837709952718703	FALSE	Metahit_Unknown	10.5524/100064	/
ERS396336	PRJEB5224	ERS396336	MH0332	Danish	/	/	/	/	0.8276697511488701	FALSE	Metahit_Unknown	10.5524/100064	/
ERS396337	PRJEB5224	ERS396337	MH0334	Danish	/	/	/	/	0.8281499144633969	FALSE	Metahit_Unknown	10.5524/100064	/
ERS396338	PRJEB5224	ERS396338	MH0335	Danish	/	/	/	/	0.7963770656393815	FALSE	Metahit_Unknown	10.5524/100064	/
ERS396339	PRJEB5224	ERS396339	MH0336	Danish	/	/	/	/	0.8759363008555153	TRUE	Metahit_Unknown	10.5524/100064	/
ERS396356	PRJEB5224	ERS396356	MH0356	Danish	/	/	/	/	0.8147722777559451	FALSE	Metahit_Unknown	10.5524/100064	/
ERS396340	PRJEB5224	ERS396340	MH0337	Danish	/	/	/	/	0.8005729773884475	FALSE	Metahit_Unknown	10.5524/100064	/
ERS396341	PRJEB5224	ERS396341	MH0338	Danish	/	/	/	/	0.8983320226221521	TRUE	Metahit_Unknown	10.5524/100064	/
ERS396342	PRJEB5224	ERS396342	MH0339	Danish	/	/	/	/	0.8519001629260057	FALSE	Metahit_Unknown	10.5524/100064	/
ERS396343	PRJEB5224	ERS396343	MH0340	Danish	/	/	/	/	0.7762955973591164	FALSE	Metahit_Unknown	10.5524/100064	/
ERS396344	PRJEB5224	ERS396344	MH0341	Danish	/	/	/	/	0.8288060738449973	FALSE	Metahit_Unknown	10.5524/100064	/
ERS396345	PRJEB5224	ERS396345	MH0342	Danish	/	/	/	/	0.7555364903505449	FALSE	Metahit_Unknown	10.5524/100064	/
ERS396346	PRJEB5224	ERS396346	MH0343	Danish	/	/	/	/	0.8057029102824427	FALSE	Metahit_Unknown	10.5524/100064	/
ERS396370	PRJEB5224	ERS396370	MH0370	Danish	/	/	/	/	0.8872249015245822	TRUE	Metahit_Unknown	10.5524/100064	/
ERS396347	PRJEB5224	ERS396347	MH0345	Danish	/	/	/	/	0.8419596123865375	FALSE	Metahit_Unknown	10.5524/100064	/
ERS396348	PRJEB5224	ERS396348	MH0346	Danish	/	/	/	/	0.8155458168977082	FALSE	Metahit_Unknown	10.5524/100064	/
ERS396349	PRJEB5224	ERS396349	MH0347	Danish	/	/	/	/	0.8057326351325217	FALSE	Metahit_Unknown	10.5524/100064	/
ERS396350	PRJEB5224	ERS396350	MH0348	Danish	/	/	/	/	0.8534393807994115	FALSE	Metahit_Unknown	10.5524/100064	/
ERS396351	PRJEB5224	ERS396351	MH0349	Danish	/	/	/	/	0.86096155193106	FALSE	Metahit_Unknown	10.5524/100064	/
ERS396352	PRJEB5224	ERS396352	MH0350	Danish	/	/	/	/	0.7906942253794184	FALSE	Metahit_Unknown	10.5524/100064	/
ERS396353	PRJEB5224	ERS396353	MH0351	Danish	/	/	/	/	0.8352032116194302	FALSE	Metahit_Unknown	10.5524/100064	/
ERS396354	PRJEB5224	ERS396354	MH0354	Danish	/	/	/	/	0.9043101788723572	TRUE	Metahit_Unknown	10.5524/100064	/
ERS396355	PRJEB5224	ERS396355	MH0355	Danish	/	/	/	/	0.8831614677042141	TRUE	Metahit_Unknown	10.5524/100064	/
ERS396357	PRJEB5224	ERS396357	MH0357	Danish	/	/	/	/	0.9386851323522128	TRUE	Metahit_Unknown	10.5524/100064	/
ERS396358	PRJEB5224	ERS396358	MH0358	Danish	/	/	/	/	0.8357652523723071	FALSE	Metahit_Unknown	10.5524/100064	/
ERS396359	PRJEB5224	ERS396359	MH0359	Danish	/	/	/	/	0.7988884922505401	FALSE	Metahit_Unknown	10.5524/100064	/
ERS396360	PRJEB5224	ERS396360	MH0360	Danish	/	/	/	/	0.8240602308826209	FALSE	Metahit_Unknown	10.5524/100064	/
ERS396361	PRJEB5224	ERS396361	MH0361	Danish	/	/	/	/	0.7770751956203308	FALSE	Metahit_Unknown	10.5524/100064	/
ERS396362	PRJEB5224	ERS396362	MH0362	Danish	/	/	/	/	0.8231718463035992	FALSE	Metahit_Unknown	10.5524/100064	/
ERS396363	PRJEB5224	ERS396363	MH0363	Danish	/	/	/	/	0.8160311325758902	FALSE	Metahit_Unknown	10.5524/100064	/
ERS396364	PRJEB5224	ERS396364	MH0364	Danish	/	/	/	/	0.7975200264764131	FALSE	Metahit_Unknown	10.5524/100064	/
ERS396365	PRJEB5224	ERS396365	MH0365	Danish	/	/	/	/	0.8171238163639151	FALSE	Metahit_Unknown	10.5524/100064	/
ERS396366	PRJEB5224	ERS396366	MH0366	Danish	/	/	/	/	0.9235734241287692	TRUE	Metahit_Unknown	10.5524/100064	/
ERS396367	PRJEB5224	ERS396367	MH0367	Danish	/	/	/	/	0.8349768902690369	FALSE	Metahit_Unknown	10.5524/100064	/
ERS396368	PRJEB5224	ERS396368	MH0368	Danish	/	/	/	/	0.7989722561962593	FALSE	Metahit_Unknown	10.5524/100064	/
ERS396369	PRJEB5224	ERS396369	MH0369	Danish	/	/	/	/	0.8583538444549076	FALSE	Metahit_Unknown	10.5524/100064	/
ERS396371	PRJEB5224	ERS396371	MH0371	Danish	/	/	/	/	0.7933308087608245	FALSE	Metahit_Unknown	10.5524/100064	/
ERS396372	PRJEB5224	ERS396372	MH0372	Danish	/	/	/	/	0.8585592501411887	FALSE	Metahit_Unknown	10.5524/100064	/
ERS396373	PRJEB5224	ERS396373	MH0373	Danish	/	/	/	/	0.8612265497523037	FALSE	Metahit_Unknown	10.5524/100064	/
ERS396374	PRJEB5224	ERS396374	MH0374	Danish	/	/	/	/	0.8916899784359161	TRUE	Metahit_Unknown	10.5524/100064	/
ERS396375	PRJEB5224	ERS396375	MH0375	Danish	/	/	/	/	0.8138639174881905	FALSE	Metahit_Unknown	10.5524/100064	/
ERS396376	PRJEB5224	ERS396376	MH0376	Danish	/	/	/	/	0.8092174412860853	FALSE	Metahit_Unknown	10.5524/100064	/
ERS396377	PRJEB5224	ERS396377	MH0377	Danish	/	/	/	/	0.8243398484224544	FALSE	Metahit_Unknown	10.5524/100064	/
ERS396378	PRJEB5224	ERS396378	MH0378	Danish	/	/	/	/	0.8052800570085034	FALSE	Metahit_Unknown	10.5524/100064	/
ERS396379	PRJEB5224	ERS396379	MH0379	Danish	/	/	/	/	0.7688243001511017	FALSE	Metahit_Unknown	10.5524/100064	/
ERS396380	PRJEB5224	ERS396380	MH0381	Danish	/	/	/	/	0.7948133307252293	FALSE	Metahit_Unknown	10.5524/100064	/
ERS396381	PRJEB5224	ERS396381	MH0382	Danish	/	/	/	/	0.8647310039731742	FALSE	Metahit_Unknown	10.5524/100064	/
ERS396382	PRJEB5224	ERS396382	MH0383	Danish	/	/	/	/	0.8917721799186719	TRUE	Metahit_Unknown	10.5524/100064	/
ERS396383	PRJEB5224	ERS396383	MH0384	Danish	/	/	/	/	0.8447856650109685	FALSE	Metahit_Unknown	10.5524/100064	/
ERS396384	PRJEB5224	ERS396384	MH0385	Danish	/	/	/	/	0.8924299756763937	TRUE	Metahit_Unknown	10.5524/100064	/
ERS396385	PRJEB5224	ERS396385	MH0386	Danish	/	/	/	/	0.8361070629975137	FALSE	Metahit_Unknown	10.5524/100064	/
ERS396386	PRJEB5224	ERS396386	MH0387	Danish	/	/	/	/	0.756194538728041	FALSE	Metahit_Unknown	10.5524/100064	/
ERS396387	PRJEB5224	ERS396387	MH0388	Danish	/	/	/	/	0.7304980233090421	FALSE	Metahit_Unknown	10.5524/100064	/
ERS396388	PRJEB5224	ERS396388	MH0389	Danish	/	/	/	/	0.8506662662910517	FALSE	Metahit_Unknown	10.5524/100064	/
ERS396389	PRJEB5224	ERS396389	MH0390	Danish	/	/	/	/	0.8696816060565624	FALSE	Metahit_Unknown	10.5524/100064	/
ERS396390	PRJEB5224	ERS396390	MH0391	Danish	/	/	/	/	0.806925066414738	FALSE	Metahit_Unknown	10.5524/100064	/
ERS396391	PRJEB5224	ERS396391	MH0392	Danish	/	/	/	/	0.852927201366336	FALSE	Metahit_Unknown	10.5524/100064	/
ERS396392	PRJEB5224	ERS396392	MH0393	Danish	/	/	/	/	0.775019484707679	FALSE	Metahit_Unknown	10.5524/100064	/
ERS396393	PRJEB5224	ERS396393	MH0394	Danish	/	/	/	/	0.8667252465507924	FALSE	Metahit_Unknown	10.5524/100064	/
ERS396394	PRJEB5224	ERS396394	MH0395	Danish	/	/	/	/	0.7867861495549624	FALSE	Metahit_Unknown	10.5524/100064	/
ERS396395	PRJEB5224	ERS396395	MH0396	Danish	/	/	/	/	0.828416286071836	FALSE	Metahit_Unknown	10.5524/100064	/
ERS396396	PRJEB5224	ERS396396	MH0397	Danish	/	/	/	/	0.8595971462484628	FALSE	Metahit_Unknown	10.5524/100064	/
ERS396397	PRJEB5224	ERS396397	MH0398	Danish	/	/	/	/	0.8066983263242282	FALSE	Metahit_Unknown	10.5524/100064	/
ERS396398	PRJEB5224	ERS396398	MH0399	Danish	/	/	/	/	0.8156037407011504	FALSE	Metahit_Unknown	10.5524/100064	/
ERS396399	PRJEB5224	ERS396399	MH0400	Danish	/	/	/	/	0.906207023015636	TRUE	Metahit_Unknown	10.5524/100064	/
ERS396400	PRJEB5224	ERS396400	MH0401	Danish	/	/	/	/	0.8907108508565607	TRUE	Metahit_Unknown	10.5524/100064	/
ERS396401	PRJEB5224	ERS396401	MH0402	Danish	/	/	/	/	0.9047229353470604	TRUE	Metahit_Unknown	10.5524/100064	/
ERS396402	PRJEB5224	ERS396402	O2.CD1	Spanish	/	/	/	/	0.7725898077401557	FALSE	Metahit_Unknown	10.5524/100064	/
ERS396403	PRJEB5224	ERS396403	O2.CD1	Spanish	/	/	/	/	0.8386053464086752	FALSE	Metahit_Unknown	10.5524/100064	/
ERS396404	PRJEB5224	ERS396404	O2.CD2	Spanish	/	/	/	/	0.9428812900719188	TRUE	Metahit_Unknown	10.5524/100064	/
ERS396405	PRJEB5224	ERS396405	O2.CD2	Spanish	/	/	/	/	0.8352801777406119	FALSE	Metahit_Unknown	10.5524/100064	/
ERS396407	PRJEB5224	ERS396407	O2.UC1	Spanish	male	37	31	UC	0.8640189253284896	FALSE	Spanish_UC	10.5524/100064	/
ERS396408	PRJEB5224	ERS396408	O2.UC11	Spanish	female	34	18.7	UC	0.8190325849386566	FALSE	Spanish_UC	10.5524/100064	/
ERS396409	PRJEB5224	ERS396409	O2.UC12	Spanish	male	43	21.6	UC	0.9055773091495668	TRUE	Spanish_UC	10.5524/100064	/
ERS396410	PRJEB5224	ERS396410	O2.UC13	Spanish	female	68	23.4	UC	0.8681498752454375	FALSE	Spanish_UC	10.5524/100064	/
ERS396411	PRJEB5224	ERS396411	O2.UC14	Spanish	male	31	32.7	UC	0.8391406588935396	FALSE	Spanish_UC	10.5524/100064	/
ERS396412	PRJEB5224	ERS396412	O2.UC15	Spanish	/	/	/	/	0.799268317079157	FALSE	Metahit_Unknown	10.5524/100064	/
ERS396413	PRJEB5224	ERS396413	O2.UC15	Spanish	/	/	/	/	0.8633431070784771	FALSE	Metahit_Unknown	10.5524/100064	/
ERS396414	PRJEB5224	ERS396414	O2.UC15	Spanish	/	/	/	/	0.8386340332308813	FALSE	Metahit_Unknown	10.5524/100064	/
ERS396415	PRJEB5224	ERS396415	O2.UC16	Spanish	male	47	26.4	UC	0.9191644971277362	TRUE	Spanish_UC	10.5524/100064	/
ERS396416	PRJEB5224	ERS396416	O2.UC17	Spanish	female	56	21.9	UC	0.8455600463423324	FALSE	Spanish_UC	10.5524/100064	/
ERS396417	PRJEB5224	ERS396417	O2.UC18	Spanish	male	48	24.2	UC	0.8364798331134746	FALSE	Spanish_UC	10.5524/100064	/
ERS396418	PRJEB5224	ERS396418	O2.UC19	Spanish	male	42	25.7	UC	0.8361799532320621	FALSE	Spanish_UC	10.5524/100064	/
ERS396419	PRJEB5224	ERS396419	O2.UC20	Spanish	female	51	24	UC	0.8273375303919592	FALSE	Spanish_UC	10.5524/100064	/
ERS396420	PRJEB5224	ERS396420	O2.UC2	Spanish	male	46	24	UC	0.8495233947351942	FALSE	Spanish_UC	10.5524/100064	/
ERS396421	PRJEB5224	ERS396421	O2.UC21	Spanish	female	49	30.5	UC	0.7798533504275169	FALSE	Spanish_UC	10.5524/100064	/
ERS396422	PRJEB5224	ERS396422	O2.UC22	Spanish	male	44	25.4	UC	0.7725082229681346	FALSE	Spanish_UC	10.5524/100064	/
ERS396423	PRJEB5224	ERS396423	O2.UC23	Spanish	female	41	28.2	UC	0.8538778831981871	FALSE	Spanish_UC	10.5524/100064	/
ERS396424	PRJEB5224	ERS396424	O2.UC24	Spanish	female	55	28.8	UC	0.9213890869884936	TRUE	Spanish_UC	10.5524/100064	/
ERS396426	PRJEB5224	ERS396426	O2.UC27	Spanish	female	52	23.3	UC	0.8329039800108381	FALSE	Spanish_UC	10.5524/100064	/
ERS396427	PRJEB5224	ERS396427	O2.UC28	Spanish	/	/	/	/	0.8764607086622628	TRUE	Metahit_Unknown	10.5524/100064	/
ERS396428	PRJEB5224	ERS396428	O2.UC28	Spanish	/	/	/	/	0.7709631806040489	FALSE	Metahit_Unknown	10.5524/100064	/
ERS396429	PRJEB5224	ERS396429	O2.UC28	Spanish	/	/	/	/	0.901246396660488	TRUE	Metahit_Unknown	10.5524/100064	/
ERS396430	PRJEB5224	ERS396430	O2.UC29	Spanish	female	55	26	UC	0.8746734283563081	TRUE	Spanish_UC	10.5524/100064	/
ERS396431	PRJEB5224	ERS396431	O2.UC30	Spanish	male	51	23.3	UC	0.8410650228086982	FALSE	Spanish_UC	10.5524/100064	/
ERS396432	PRJEB5224	ERS396432	O2.UC3	Spanish	female	41	18.9	UC	0.7578142952230591	FALSE	Spanish_UC	10.5524/100064	/
ERS396433	PRJEB5224	ERS396433	O2.UC31	Spanish	male	30	22.7	UC	0.8227278545446788	FALSE	Spanish_UC	10.5524/100064	/
ERS396434	PRJEB5224	ERS396434	O2.UC32	Spanish	female	54	26.8	UC	0.8440661200578151	FALSE	Spanish_UC	10.5524/100064	/
ERS396435	PRJEB5224	ERS396435	O2.UC35	Spanish	female	39	30.3	UC	0.7722161818209636	FALSE	Spanish_UC	10.5524/100064	/
ERS396436	PRJEB5224	ERS396436	O2.UC36	Spanish	male	43	/	UC	0.8123180435837504	FALSE	Spanish_UC	10.5524/100064	/
ERS396437	PRJEB5224	ERS396437	O2.UC36	Spanish	male	43	/	UC	0.7361826850245906	FALSE	Spanish_UC	10.5524/100064	/
ERS396438	PRJEB5224	ERS396438	O2.UC37	Spanish	female	44	23.3	UC	0.8083357480696176	FALSE	Spanish_UC	10.5524/100064	/
ERS396439	PRJEB5224	ERS396439	O2.UC38	Spanish	male	55	31	UC	0.853908072926794	FALSE	Spanish_UC	10.5524/100064	/
ERS396440	PRJEB5224	ERS396440	O2.UC40	Spanish	male	35	22.7	UC	0.8620680586701943	FALSE	Spanish_UC	10.5524/100064	/
ERS396441	PRJEB5224	ERS396441	O2.UC4	Spanish	female	57	28.5	UC	0.8271758387138783	FALSE	Spanish_UC	10.5524/100064	/
ERS396442	PRJEB5224	ERS396442	O2.UC41	Spanish	female	43	29.3	UC	0.7680171060523474	FALSE	Spanish_UC	10.5524/100064	/
ERS396443	PRJEB5224	ERS396443	O2.UC43	Spanish	male	24	20.2	UC	0.943358878676413	TRUE	Spanish_UC	10.5524/100064	/
ERS396444	PRJEB5224	ERS396444	O2.UC44	Spanish	female	45	30.3	UC	0.8405477823213354	FALSE	Spanish_UC	10.5524/100064	/
ERS396445	PRJEB5224	ERS396445	O2.UC46	Spanish	male	32	35.6	UC	0.869101075503046	FALSE	Spanish_UC	10.5524/100064	/
ERS396446	PRJEB5224	ERS396446	O2.UC47	Spanish	female	29	21.5	UC	0.859906944531773	FALSE	Spanish_UC	10.5524/100064	/
ERS396447	PRJEB5224	ERS396447	O2.UC48	Spanish	female	46	18.8	UC	0.8320654067329224	FALSE	Spanish_UC	10.5524/100064	/
ERS396448	PRJEB5224	ERS396448	O2.UC5	Spanish	female	40	20.9	UC	0.7796566672578266	FALSE	Spanish_UC	10.5524/100064	/
ERS396449	PRJEB5224	ERS396449	O2.UC6	Spanish	/	/	/	/	0.9032855221365752	TRUE	Metahit_Unknown	10.5524/100064	/
ERS396450	PRJEB5224	ERS396450	O2.UC6	Spanish	/	/	/	/	0.8662021573664618	FALSE	Metahit_Unknown	10.5524/100064	/
ERS396451	PRJEB5224	ERS396451	O2.UC6	Spanish	/	/	/	/	0.8748963761531413	TRUE	Metahit_Unknown	10.5524/100064	/
ERS396452	PRJEB5224	ERS396452	O2.UC7	Spanish	/	/	/	/	0.8434978381752859	FALSE	Metahit_Unknown	10.5524/100064	/
ERS396453	PRJEB5224	ERS396453	O2.UC7	Spanish	/	/	/	/	0.8462947501644579	FALSE	Metahit_Unknown	10.5524/100064	/
ERS396454	PRJEB5224	ERS396454	O2.UC8	Spanish	/	/	/	/	0.8340763553655218	FALSE	Metahit_Unknown	10.5524/100064	/
ERS396455	PRJEB5224	ERS396455	O2.UC8	Spanish	/	/	/	/	0.8282704357355868	FALSE	Metahit_Unknown	10.5524/100064	/
ERS396456	PRJEB5224	ERS396456	O2.UC8	Spanish	/	/	/	/	0.8026124798706575	FALSE	Metahit_Unknown	10.5524/100064	/
ERS396457	PRJEB5224	ERS396457	O2.UC9	Spanish	female	52	24.2	UC	0.7635551226072724	FALSE	Spanish_UC	10.5524/100064	/
ERS396458	PRJEB5224	ERS396458	V1.CD1	Spanish	female	25	17.9	CD	0.7957467590187575	FALSE	Spanish_CD	10.1038/nature08821	/
ERS396459	PRJEB5224	ERS396459	V1.CD1	Spanish	female	25	17.9	CD	0.7722711499096135	FALSE	Spanish_CD	10.1038/nature08821	/
ERS396460	PRJEB5224	ERS396460	V1.CD12	Spanish	female	41	20.2	CD	0.8323370440753475	FALSE	Spanish_CD	10.5524/100064	/
ERS396462	PRJEB5224	ERS396462	V1.CD20	Spanish	male	26	21.6	CD	0.8100528945233593	FALSE	Spanish_CD	10.5524/100064	/
ERS396463	PRJEB5224	ERS396463	V1.CD2	Spanish	male	49	27.8	N	0.7877363043097126	FALSE	Spanish_N	10.1038/nature08821	/
ERS396464	PRJEB5224	ERS396464	V1.CD2	Spanish	male	49	27.8	N	0.9240208085158906	TRUE	Spanish_N	10.1038/nature08821	/
ERS396465	PRJEB5224	ERS396465	V1.CD3	Spanish	female	18	21.5	N	0.9423830870976208	TRUE	Spanish_N	10.1038/nature08821	/
ERS396466	PRJEB5224	ERS396466	V1.CD3	Spanish	female	18	21.5	N	0.9878407151207717	TRUE	Spanish_N	10.1038/nature08821	/
ERS396467	PRJEB5224	ERS396467	V1.CD32	Spanish	/	/	/	/	0.899885034881082	TRUE	Metahit_Unknown	10.5524/100064	/
ERS396468	PRJEB5224	ERS396468	V1.CD32	Spanish	/	/	/	/	0.9018534785509292	TRUE	Metahit_Unknown	10.5524/100064	/
ERS396470	PRJEB5224	ERS396470	V1.CD37	Spanish	/	/	/	/	0.7793241559510662	FALSE	Metahit_Unknown	10.5524/100064	/
ERS396471	PRJEB5224	ERS396471	V1.CD40	Spanish	/	/	/	/	0.8694537034021893	FALSE	Metahit_Unknown	10.5524/100064	/
ERS396472	PRJEB5224	ERS396472	V1.CD4	Spanish	female	46	29.7	N	0.7969273575533111	FALSE	Spanish_N	10.1038/nature08821	/
ERS396473	PRJEB5224	ERS396473	V1.CD4	Spanish	female	46	29.7	N	0.9886181405910156	TRUE	Spanish_N	10.1038/nature08821	/
ERS396474	PRJEB5224	ERS396474	V1.CD43	Spanish	/	/	/	/	0.8498680687727685	FALSE	Metahit_Unknown	10.5524/100064	/
ERS396475	PRJEB5224	ERS396475	V1.CD44	Spanish	/	/	/	/	0.933200403127296	TRUE	Metahit_Unknown	10.5524/100064	/
ERS396476	PRJEB5224	ERS396476	V1.CD44	Spanish	/	/	/	/	0.9136873439100852	TRUE	Metahit_Unknown	10.5524/100064	/
ERS396477	PRJEB5224	ERS396477	V1.CD45	Spanish	/	/	/	/	0.8799828250540502	TRUE	Metahit_Unknown	10.5524/100064	/
ERS396478	PRJEB5224	ERS396478	V1.CD46	Spanish	/	/	/	/	0.8620212212849728	FALSE	Metahit_Unknown	10.5524/100064	/
ERS396479	PRJEB5224	ERS396479	V1.CD48	Spanish	/	/	/	/	0.8336491770448176	FALSE	Metahit_Unknown	10.5524/100064	/
ERS396480	PRJEB5224	ERS396480	V1.CD49	Spanish	/	/	/	/	0.7821371377382741	FALSE	Metahit_Unknown	10.5524/100064	/
ERS396481	PRJEB5224	ERS396481	V1.CD50	Spanish	/	/	/	/	0.7922362924128812	FALSE	Metahit_Unknown	10.5524/100064	/
ERS396483	PRJEB5224	ERS396483	V1.CD51	Spanish	/	/	/	/	0.7936390225242355	FALSE	Metahit_Unknown	10.5524/100064	/
ERS396484	PRJEB5224	ERS396484	V1.CD52	Spanish	/	/	/	/	0.7886467156323662	FALSE	Metahit_Unknown	10.5524/100064	/
ERS396485	PRJEB5224	ERS396485	V1.CD53	Spanish	/	/	/	/	0.8123985863182663	FALSE	Metahit_Unknown	10.5524/100064	/
ERS396486	PRJEB5224	ERS396486	V1.CD54	Spanish	/	/	/	/	0.925205215416557	TRUE	Metahit_Unknown	10.5524/100064	/
ERS396487	PRJEB5224	ERS396487	V1.CD55	Spanish	/	/	/	/	0.7907752319881287	FALSE	Metahit_Unknown	10.5524/100064	/
ERS396488	PRJEB5224	ERS396488	V1.CD6	Spanish	female	36	18.5	CD	0.8790179747704022	TRUE	Spanish_CD	10.1038/nature08821	/
ERS396489	PRJEB5224	ERS396489	V1.CD6	Spanish	female	36	18.5	CD	0.9068806029879862	TRUE	Spanish_CD	10.1038/nature08821	/
ERS396490	PRJEB1220	ERS396490	V1.CD7	Spanish	male	22	18.2	CD	0.987388435460642	TRUE	Spanish_CD	10.1038/nbt.2939	/
ERS396491	PRJEB5224	ERS396491	V1.CD8	Spanish	male	51	29.4	N	0.8677104334067526	FALSE	Spanish_N	10.1038/nature08821	/
ERS396492	PRJEB5224	ERS396492	V1.FI01	Spanish	/	/	/	/	0.7887428581135546	FALSE	Metahit_Unknown	10.5524/100064	/
ERS396493	PRJEB5224	ERS396493	V1.FI02	Spanish	/	/	/	/	0.7910061002903112	FALSE	Metahit_Unknown	10.5524/100064	/
ERS396494	PRJEB5224	ERS396494	V1.FI03	Spanish	/	/	/	/	0.8074645851832517	FALSE	Metahit_Unknown	10.5524/100064	/
ERS396495	PRJEB5224	ERS396495	V1.FI04	Spanish	/	/	/	/	0.8096579122378759	FALSE	Metahit_Unknown	10.5524/100064	/
ERS396496	PRJEB5224	ERS396496	V1.FI05	Spanish	/	/	/	/	0.8414427150311494	FALSE	Metahit_Unknown	10.5524/100064	/
ERS396497	PRJEB5224	ERS396497	V1.FI06	Spanish	/	/	/	/	0.8363215756712098	FALSE	Metahit_Unknown	10.5524/100064	/
ERS396498	PRJEB5224	ERS396498	V1.FI07	Spanish	/	/	/	/	0.8486005875960004	FALSE	Metahit_Unknown	10.5524/100064	/
ERS396499	PRJEB5224	ERS396499	V1.FI08	Spanish	/	/	/	/	0.7758333490228251	FALSE	Metahit_Unknown	10.5524/100064	/
ERS396500	PRJEB5224	ERS396500	V1.FI09	Spanish	/	/	/	/	0.9083981131987106	TRUE	Metahit_Unknown	10.5524/100064	/
ERS396501	PRJEB5224	ERS396501	V1.FI10	Spanish	/	/	/	/	0.9001217966805942	TRUE	Metahit_Unknown	10.5524/100064	/
ERS396502	PRJEB5224	ERS396502	V1.FI11	Spanish	/	/	/	/	False	FALSE	Metahit_Unknown	10.5524/100064	contaminated
ERS396503	PRJEB5224	ERS396503	V1.FI12	Spanish	/	/	/	/	0.8488935778423888	FALSE	Metahit_Unknown	10.5524/100064	/
ERS396504	PRJEB5224	ERS396504	V1.FI13	Spanish	/	/	/	/	0.7630654087053527	FALSE	Metahit_Unknown	10.5524/100064	/
ERS396505	PRJEB5224	ERS396505	V1.FI14	Spanish	/	/	/	/	0.9112407203843358	TRUE	Metahit_Unknown	10.5524/100064	/
ERS396506	PRJEB5224	ERS396506	V1.FI15	Spanish	/	/	/	/	0.8332819010046489	FALSE	Metahit_Unknown	10.5524/100064	/
ERS396507	PRJEB5224	ERS396507	V1.FI16	Spanish	/	/	/	/	0.8031644799005837	FALSE	Metahit_Unknown	10.5524/100064	/
ERS396508	PRJEB5224	ERS396508	V1.FI17	Spanish	/	/	/	/	0.8659357031449119	FALSE	Metahit_Unknown	10.5524/100064	/
ERS396509	PRJEB5224	ERS396509	V1.FI18	Spanish	/	/	/	/	0.8457378190091411	FALSE	Metahit_Unknown	10.5524/100064	/
ERS396510	PRJEB5224	ERS396510	V1.FI19	Spanish	/	/	/	/	0.812337530252245	FALSE	Metahit_Unknown	10.5524/100064	/
ERS396511	PRJEB5224	ERS396511	V1.FI20	Spanish	/	/	/	/	0.7827665074352047	FALSE	Metahit_Unknown	10.5524/100064	/
ERS396512	PRJEB5224	ERS396512	V1.FI21	Spanish	/	/	/	/	0.8862052221463902	TRUE	Metahit_Unknown	10.5524/100064	/
ERS396513	PRJEB5224	ERS396513	V1.FI22	Spanish	/	/	/	/	0.7915142185140471	FALSE	Metahit_Unknown	10.5524/100064	/
ERS396514	PRJEB5224	ERS396514	V1.FI23	Spanish	/	/	/	/	0.8297011020848007	FALSE	Metahit_Unknown	10.5524/100064	/
ERS396515	PRJEB5224	ERS396515	V1.FI24	Spanish	/	/	/	/	0.8007706083569257	FALSE	Metahit_Unknown	10.5524/100064	/
ERS396516	PRJEB5224	ERS396516	V1.FI25	Spanish	/	/	/	/	0.770196774248262	FALSE	Metahit_Unknown	10.5524/100064	/
ERS396517	PRJEB5224	ERS396517	V1.FI26	Spanish	/	/	/	/	0.7876599559091346	FALSE	Metahit_Unknown	10.5524/100064	/
ERS396518	PRJEB5224	ERS396518	V1.FI27	Spanish	/	/	/	/	0.8594074293379242	FALSE	Metahit_Unknown	10.5524/100064	/
ERS396519	PRJEB5224	ERS396519	V1.FI28	Spanish	/	/	/	/	0.8106233288620447	FALSE	Metahit_Unknown	10.5524/100064	/
ERS396520	PRJEB5224	ERS396520	V1.FI29	Spanish	/	/	/	/	0.8386611563244862	FALSE	Metahit_Unknown	10.5524/100064	/
ERS396521	PRJEB5224	ERS396521	V1.FI30	Spanish	/	/	/	/	0.8177717746123375	FALSE	Metahit_Unknown	10.5524/100064	/
ERS396522	PRJEB5224	ERS396522	V1.FI31	Spanish	/	/	/	/	0.8768847979773235	TRUE	Metahit_Unknown	10.5524/100064	/
ERS396523	PRJEB5224	ERS396523	V1.FI32	Spanish	/	/	/	/	0.8295521407337569	FALSE	Metahit_Unknown	10.5524/100064	/
ERS396524	PRJEB5224	ERS396524	V1.FI33	Spanish	/	/	/	/	0.8966191600378889	TRUE	Metahit_Unknown	10.5524/100064	/
ERS396525	PRJEB5224	ERS396525	V1.FI34	Spanish	/	/	/	/	0.8520834262990027	FALSE	Metahit_Unknown	10.5524/100064	/
ERS396526	PRJEB5224	ERS396526	V1.FI35	Spanish	/	/	/	/	0.7500625744150011	FALSE	Metahit_Unknown	10.5524/100064	/
ERS396527	PRJEB5224	ERS396527	V1.FI36	Spanish	/	/	/	/	0.8416947686235542	FALSE	Metahit_Unknown	10.5524/100064	/
ERS396528	PRJEB5224	ERS396528	V1.FI37	Spanish	/	/	/	/	0.8385628679352601	FALSE	Metahit_Unknown	10.5524/100064	/
ERS396529	PRJEB5224	ERS396529	V1.UC22	Spanish	/	/	/	/	0.8329565369104979	FALSE	Metahit_Unknown	10.5524/100064	/
ERS396530	PRJEB5224	ERS396530	V1.UC38	Spanish	male	24	18.1	UC	0.7812213348034015	FALSE	Spanish_UC	10.5524/100064	/
ERS396531	PRJEB5224	ERS396531	V1.UC39	Spanish	male	26	22.4	UC	0.804256903133125	FALSE	Spanish_UC	10.5524/100064	/
ERS396532	PRJEB5224	ERS396532	V1.UC40	Spanish	female	32	25.9	UC	0.8420900698796686	FALSE	Spanish_UC	10.5524/100064	/
ERS396533	PRJEB5224	ERS396533	V1.UC47	Spanish	male	46	25.7	UC	0.7532820482079391	FALSE	Spanish_UC	10.5524/100064	/
ERS396534	PRJEB5224	ERS396534	V1.UC54	Spanish	male	32	35.6	UC	0.84323671802925	FALSE	Spanish_UC	10.5524/100064	/
ERS396536	PRJEB5224	ERS396536	V1.UC58	Spanish	female	41	28.4	UC	0.8049446679275493	FALSE	Spanish_UC	10.5524/100064	/
ERS396537	PRJEB5224	ERS396537	V1.UC59	Spanish	/	/	/	/	0.7478540569858216	FALSE	Metahit_Unknown	10.5524/100064	/
ERS396539	PRJEB5224	ERS396539	V1.UC60	Spanish	/	/	/	/	0.8095979956976886	FALSE	Metahit_Unknown	10.5524/100064	/
ERS396540	PRJEB5224	ERS396540	V1.UC63	Spanish	/	/	/	/	0.8486546630538578	FALSE	Metahit_Unknown	10.5524/100064	/
ERS396541	PRJEB5224	ERS396541	V1.UC64	Spanish	/	/	/	/	0.8041935700451474	FALSE	Metahit_Unknown	10.5524/100064	/
SRS011061	PRJNA48479	SRS011061	158458797	American	/	/	/	N	0.8079925440745962	FALSE	American_N	10.1038/nature23889	/
SRS011084	PRJNA48479	SRS011084	158479027	American	/	/	/	N	0.767231205439032	FALSE	American_N	10.1038/nature23889	/
SRS011134	PRJNA48479	SRS011134	158499257	American	/	/	/	N	0.826286371132286	FALSE	American_N	10.1038/nature23889	/
SRS011239	PRJNA48479	SRS011239	158742018	American	/	/	/	N	0.7684225234451113	FALSE	American_N	10.1038/nature23889	/
SRS011271	PRJNA48479	SRS011271	158802708	American	/	/	/	N	0.8360507873717742	FALSE	American_N	10.1038/nature23889	/
SRS011302	PRJNA48479	SRS011302	158944319	American	/	/	/	N	0.8551524106200323	FALSE	American_N	10.1038/nature23889	/
SRS011405	PRJNA48479	SRS011405	159247771	American	/	/	/	N	0.7964947656563547	FALSE	American_N	10.1038/nature23889	/
SRS011452	PRJNA48479	SRS011452	159146620	American	/	/	/	N	0.8169541522820832	FALSE	American_N	10.1038/nature23889	/
SRS011529	PRJNA48479	SRS011529	159166850	American	/	/	/	N	0.817463506647588	FALSE	American_N	10.1038/nature23889	/
SRS011586	PRJNA48479	SRS011586	159733294	American	/	/	/	N	0.7958362787679735	FALSE	American_N	10.1038/nature23889	/
SRS012273	PRJNA48479	SRS012273	158337416	American	/	/	/	N	0.8268824873297849	FALSE	American_N	10.1038/nature23889	/
SRS012902	PRJNA48479	SRS012902	158883629	American	/	/	/	N	0.867658342222563	FALSE	American_N	10.1038/nature23889	/
SRS013158	PRJNA48479	SRS013158	159369152	American	/	/	/	N	0.8392715313060027	FALSE	American_N	10.1038/nature23889	/
SRS013215	PRJNA48479	SRS013215	159591683	American	/	/	/	N	0.8953716894618714	TRUE	American_N	10.1038/nature23889	/
SRS013476	PRJNA48479	SRS013476	159207311	American	/	/	/	N	0.7981298107646939	FALSE	American_N	10.1038/nature23889	/
SRS013521	PRJNA48479	SRS013521	159227541	American	/	/	/	N	0.8222113154194861	FALSE	American_N	10.1038/nature23889	/
SRS013687	PRJNA48479	SRS013687	159268001	American	/	/	/	N	0.8640209106300965	FALSE	American_N	10.1038/nature23889	/
SRS013800	PRJNA48479	SRS013800	159571453	American	/	/	/	N	0.7930947009054812	FALSE	American_N	10.1038/nature23889	/
SRS013951	PRJNA48479	SRS013951	763496533	American	/	/	/	N	0.8431325434191932	FALSE	American_N	10.1038/nature23889	/
SRS014235	PRJNA48479	SRS014235	763678604	American	/	/	/	N	0.7466533886552605	FALSE	American_N	10.1038/nature23889	/
SRS014287	PRJNA48479	SRS014287	763536994	American	/	/	/	N	0.8286877278090057	FALSE	American_N	10.1038/nature23889	/
SRS014313	PRJNA48479	SRS014313	763820215	American	/	/	/	N	0.8177302810370822	FALSE	American_N	10.1038/nature23889	/
SRS014459	PRJNA48479	SRS014459	763577454	American	/	/	/	N	0.7595541314679796	FALSE	American_N	10.1038/nature23889	/
SRS014613	PRJNA48479	SRS014613	763840445	American	/	/	/	N	0.7630027926950382	FALSE	American_N	10.1038/nature23889	/
SRS014683	PRJNA48479	SRS014683	763961826	American	/	/	/	N	0.7571068823541397	FALSE	American_N	10.1038/nature23889	/
SRS014923	PRJNA48479	SRS014923	763860675	American	/	/	/	N	0.8516437141135178	FALSE	American_N	10.1038/nature23889	/
SRS014979	PRJNA48479	SRS014979	764062976	American	/	/	/	N	0.8699708572662668	FALSE	American_N	10.1038/nature23889	/
SRS015065	PRJNA48479	SRS015065	763577454	American	/	/	/	N	0.7484618232150924	FALSE	American_N	10.1038/nature23889	/
SRS015190	PRJNA48479	SRS015190	763759525	American	/	/	/	N	0.8064207103371227	FALSE	American_N	10.1038/nature23889	/
SRS015217	PRJNA48479	SRS015217	764143897	American	/	/	/	N	0.8753037562260229	TRUE	American_N	10.1038/nature23889	/
SRS015264	PRJNA48479	SRS015264	763982056	American	/	/	/	N	0.7257854558211163	FALSE	American_N	10.1038/nature23889	/
SRS015369	PRJNA48479	SRS015369	764042746	American	/	/	/	N	0.7894761883539931	FALSE	American_N	10.1038/nature23889	/
SRS015578	PRJNA48479	SRS015578	764285508	American	/	/	/	N	0.7510508799214073	FALSE	American_N	10.1038/nature23889	/
SRS015663	PRJNA48479	SRS015663	764487809	American	/	/	/	N	0.8268745235098356	FALSE	American_N	10.1038/nature23889	/
SRS015782	PRJNA48479	SRS015782	764224817	American	/	/	/	N	0.7914580636627121	FALSE	American_N	10.1038/nature23889	/
SRS015794	PRJNA48479	SRS015794	763435843	American	/	/	/	N	0.8464180262214923	FALSE	American_N	10.1038/nature23889	/
SRS015854	PRJNA48479	SRS015854	764002286	American	/	/	/	N	0.7695358509858595	FALSE	American_N	10.1038/nature23889	/
SRS015960	PRJNA48479	SRS015960	764325968	American	/	/	/	N	0.7626327140644791	FALSE	American_N	10.1038/nature23889	/
SRS016018	PRJNA48479	SRS016018	764447348	American	/	/	/	N	0.7917881740720804	FALSE	American_N	10.1038/nature23889	/
SRS016056	PRJNA48479	SRS016056	764508039	American	/	/	/	N	0.7851204925742915	FALSE	American_N	10.1038/nature23889	/
SRS016095	PRJNA48479	SRS016095	764588959	American	/	/	/	N	0.8265386498679217	FALSE	American_N	10.1038/nature23889	/
SRS016203	PRJNA48479	SRS016203	764649650	American	/	/	/	N	0.7439860929025395	FALSE	American_N	10.1038/nature23889	/
SRS016267	PRJNA48479	SRS016267	764669880	American	/	/	/	N	0.90057840013391	TRUE	American_N	10.1038/nature23889	/
SRS016335	PRJNA48479	SRS016335	765074482	American	/	/	/	N	0.8258409400988161	FALSE	American_N	10.1038/nature23889	/
SRS016495	PRJNA48479	SRS016495	159753524	American	/	/	/	N	0.9037664598800218	TRUE	American_N	10.1038/nature23889	/
SRS016753	PRJNA48479	SRS016753	160421117	American	/	/	/	N	0.8197274532375277	FALSE	American_N	10.1038/nature23889	/
SRS016954	PRJNA48479	SRS016954	159611913	American	/	/	/	N	0.7339304639285764	FALSE	American_N	10.1038/nature23889	/
SRS016989	PRJNA48479	SRS016989	159490532	American	/	/	/	N	0.776712571897637	FALSE	American_N	10.1038/nature23889	/
SRS017103	PRJNA48479	SRS017103	159551223	American	/	/	/	N	0.7389096023754859	FALSE	American_N	10.1038/nature23889	/
SRS017191	PRJNA48479	SRS017191	159814214	American	/	/	/	N	0.778232714452431	FALSE	American_N	10.1038/nature23889	/
SRS017247	PRJNA48479	SRS017247	159510762	American	/	/	/	N	0.8003529749753399	FALSE	American_N	10.1038/nature23889	/
SRS017307	PRJNA48479	SRS017307	159632143	American	/	/	/	N	0.8541617629196971	FALSE	American_N	10.1038/nature23889	/
SRS017433	PRJNA48479	SRS017433	160319967	American	/	/	/	N	0.7861181950587456	FALSE	American_N	10.1038/nature23889	/
SRS017521	PRJNA48479	SRS017521	160502038	American	/	/	/	N	0.7833987117652119	FALSE	American_N	10.1038/nature23889	/
SRS017701	PRJNA48479	SRS017701	160582958	American	/	/	/	N	0.7649466853501085	FALSE	American_N	10.1038/nature23889	/
SRS017821	PRJNA48479	SRS017821	160603188	American	/	/	/	N	0.7466591831496491	FALSE	American_N	10.1038/nature23889	/
SRS018133	PRJNA48479	SRS018133	160158126	American	/	/	/	N	0.8174246886169291	FALSE	American_N	10.1038/nature23889	/
SRS018351	PRJNA48479	SRS018351	160178356	American	/	/	/	N	0.8215980194471652	FALSE	American_N	10.1038/nature23889	/
SRS018427	PRJNA48479	SRS018427	160218816	American	/	/	/	N	0.7479038104574148	FALSE	American_N	10.1038/nature23889	/
SRS018575	PRJNA48479	SRS018575	765094712	American	/	/	/	N	0.8023939026046966	FALSE	American_N	10.1038/nature23889	/
SRS018656	PRJNA48479	SRS018656	765013792	American	/	/	/	N	0.926810351871874	TRUE	American_N	10.1038/nature23889	/
SRS018817	PRJNA48479	SRS018817	765135172	American	/	/	/	N	0.8038915250160331	FALSE	American_N	10.1038/nature23889	/
SRS019030	PRJNA48479	SRS019030	763961826	American	/	/	/	N	0.7215103664938389	FALSE	American_N	10.1038/nature23889	/
SRS019161	PRJNA48479	SRS019161	763496533	American	/	/	/	N	0.7236200954655506	FALSE	American_N	10.1038/nature23889	/
SRS019267	PRJNA48479	SRS019267	765034022	American	/	/	/	N	0.7917918974993209	FALSE	American_N	10.1038/nature23889	/
SRS019397	PRJNA48479	SRS019397	765560005	American	/	/	/	N	0.8027091303493178	FALSE	American_N	10.1038/nature23889	/
[truncated: 670 more rows]

## Sheet: hmp2_MTX
Sample_ID	SRA	Patient_ID	Nationality	sex	age	BMI	diagnosis	Study	reference	week_num	is_inflamed	Excluded	In_reference_set	Dysbiosis_Index	Is_dysbiotic	ProjectID
[truncated: 762 more rows]
