# Supplementary material for: Four functional profiles for fibre and mucin metabolism in the human gut microbiome
Source: Microbiome. 2023 Oct 20;11:231. doi: 10.1186/s40168-023-01667-y (PMC10588041; doi:10.1186/s40168-023-01667-y)
Supplement: Supplementary file 12 — Additional file 11. Dataset count matrices, Profile decomposition and metadata. The input data needed for the analysis are provided. • Metadata.xlsx: excel file containing the metadata of all the datasets used in the analysis. Field definition: – Sample_ID : internal ID. – ProjectID : study accession number. – SRA : SRA sample accession ID. – Patient_ID : internal patient ID. – Nationality, sex, age, BMI : patient nationality, sex, age and BMI. – Diagnosis : internal diagnosis code. N = healthy, CD = Crohn’s disease, UC = Ulcerative colitis, Control = Control sample, ObCIII = class 3 obesity, ObCII = class 2 obesity, ObCI= class 1 obesity, OW = overweight (but not obese), UW = underweight, PD = Parkinson disease, HC = healthy control, Diab = diabetis, ankylosing_spondylitis = ankylosing spondylitis. – Dysbiosis_index : dysbiosis index computed from HMP2 samples (see material and methods), Is_dysbiotic = above or under dysbiotic threshold (see material and methods). – Study : internal study ID. – reference : doi of the related publication. – alias : internal alias of the sample (HMP2 dataset only). – enterotype : sample enterotypes (metacardis dataset only). – Statin : statin intake (metacardis dataset only). – Bristol : Bristol score (metacardis dataset only). – Diet : diet taken by the patient (control or Mediterranean diet, med diet dataset only). – Timepoint : baseline, 4_weeks, 8_weeks (med_diet dataset only). • W.xlsx: weight matrix for the different datasets. • X_AFT.xlsx: AFT count matrix for the different datasets. The header indicates the AFT names as in Table 2. • X_mgs.xlsx: MGS count matrix at the genus level (train dataset only). • X_pg.xlsx: Prevalent genomes count matrix for the different datasets. The first sheet indicates the NCBI taxonomy ID and the name of the 203 prevalent genomes included in the study. • Genome_list.xlsx: list of the 203 genomes included in the study. • H.xlsx: matrices \documentclass[12pt]{minimal} \usepackage{amsmath} \usepack [file 40168_2023_1667_MOESM11_ESM.zip › W.xlsx]

## Sheet: hmp2
Sample_ID	Profile1	Profile2	Profile3	Profile4
SRS2432867	0.0135094	0.00404409	6.89934e-05	0.000181085
SRS2432866	0.0194023	0.00152931	5.58105e-05	-3.33739e-08
SRS2432869	0.018477	0.00187583	0.00133475	0.000293703
SRS2432864	0.0124942	0.00466447	-1.33278e-08	-1.07809e-07
SRS2432863	0.0191384	0.00148376	7.3841e-05	0.000115977
SRS2432862	0.0213186	0.00101262	0.00018355	7.99252e-05
SRS2432859	0.00713269	0.0124302	0.000542436	-1.5449e-08
SRS2432861	0.0118063	0.00791506	-2.00293e-08	-1.66275e-07
SRS2432858	0.0259083	-2.86009e-08	-1.97566e-08	-6.12057e-08
SRS2432860	0.00388961	0.0110952	0.000262494	-1.75973e-07
SRS2432857	0.0251426	-4.56405e-08	0.000750214	-1.35523e-07
SRS2432853	0.0250778	0.00159681	-5.39014e-09	-4.38644e-08
SRS2432855	0.0140267	0.00551444	-6.85651e-09	-5.67824e-08
SRS2432852	0.0159083	0.00470618	2.30373e-05	4.14601e-05
SRS2432850	0.024785	0.000627832	5.83314e-05	-3.85512e-10
SRS2432851	0.0213076	0.00249089	-3.84883e-09	-2.92719e-08
SRS2432854	0.02108	0.000519979	-4.93649e-11	1.65564e-05
SRS2432849	0.0220017	0.00234509	-3.25257e-10	8.42777e-06
SRS2432848	0.0227107	-2.32766e-19	7.73507e-06	7.87838e-06
SRS2432847	0.026341	-5.47006e-09	-3.9541e-09	-1.14292e-08
SRS2432844	0.0261338	0.00162107	-4.49055e-09	-3.5668e-08
SRS2432845	0.0254014	-1.93835e-18	9.73695e-05	3.27002e-06
SRS2432842	0.0159281	0.00322085	1.6798e-05	-1.80567e-08
SRS2432843	0.0198857	0.003027	0.000680471	3.479e-05
SRS2432846	0.0250418	-3.76616e-10	-7.51744e-10	6.48504e-07
SRS2432840	0.0230616	0.00310732	-1.55589e-08	-1.23725e-07
SRS2432841	0.0101205	0.00693337	0.000378408	-1.40701e-07
SRS2432839	0.0138041	0.00428308	0.00107747	9.92304e-06
SRS2432838	0.0171524	0.00218075	-4.03291e-09	-3.32718e-08
SRS2432836	0.0136096	0.00524209	0.000177564	-8.58375e-08
SRS2432835	0.0179862	0.00146547	0.000118167	8.83288e-05
SRS2432834	0.0212506	0.000651693	5.0651e-05	4.33178e-05
SRS2432837	0.0068989	0.00860339	0.000406652	-1.38844e-07
SRS2432831	0.0236629	0.000169784	-1.53402e-10	7.07147e-06
SRS2432832	0.018061	0.00228049	0.000237334	-2.19251e-08
SRS2432833	0.0068331	0.00922781	0.000195858	-1.85954e-07
SRS2432830	0.0198912	0.00211742	-6.04597e-11	5.20749e-05
SRS2432828	0.0214446	0.00148575	0.000248381	-3.43097e-08
SRS2432827	0.0234658	0.000355355	0.000242676	7.22926e-05
SRS2432826	0.0263059	0.00106453	-8.51627e-09	-6.88567e-08
SRS2432829	0.0213531	0.000230865	8.87188e-05	4.30245e-06
SRS2432825	0.00851376	0.0072575	-2.56743e-08	-2.12473e-07
SRS2432823	0.0233046	0.00136875	0.000520722	7.61114e-05
SRS2432824	0.0126976	0.00479934	0.000135371	-1.02897e-07
SRS2432822	0.0152293	0.00308239	-6.65288e-09	-5.32008e-08
SRS2432820	0.0233339	0.00117341	-3.56525e-09	-2.81948e-08
SRS2432819	0.019886	0.00231169	-5.97484e-09	-4.57212e-08
SRS2432818	0.0198218	0.00456588	-1.10459e-08	-8.68335e-08
SRS2432821	0.015126	0.00435745	0.000406242	4.64937e-05
SRS2432817	0.0221207	-5.72996e-08	-3.92198e-08	-1.23189e-07
SRS2432816	0.0221132	0.00311098	0.00012826	2.37507e-05
SRS2432815	0.0101655	0.00794609	-9.07556e-09	-6.80238e-08
SRS2432814	0.00256094	0.0128601	0.00376258	0.000402456
SRS2432811	0.0266758	-1.96817e-08	-1.34371e-08	-4.23682e-08
SRS2432812	0.0137762	0.0058498	4.87031e-05	-5.7931e-08
SRS2432810	0.018072	0.00317454	0.000250476	-5.08617e-08
SRS2432813	0.0163732	0.00318788	3.14399e-05	7.1206e-06
SRS2432809	0.00710325	0.00854125	7.43338e-05	0.00031306
SRS2432808	0.00249343	0.0136924	0.00051388	-2.65229e-07
SRS2432807	0.00551553	0.0102977	0.0021588	0.000109079
SRS2432806	0.0198994	0.00301538	0.000180272	-3.1898e-08
SRS2432804	0.0175181	0.00245146	-6.23384e-09	-5.19094e-08
SRS2432803	0.017678	0.00403959	-4.58059e-09	-3.87531e-08
SRS2432802	0.0202359	0.0012474	0.000674535	3.91257e-05
SRS2432805	0.0199559	0.00169924	0.000285487	2.12598e-05
SRS2432801	0.0156286	0.00436606	4.60424e-05	6.98193e-06
SRS2432800	0.0207396	0.00114358	1.97838e-05	6.86367e-05
SRS2432799	0.0174755	0.00308794	4.93346e-05	-2.70249e-08
SRS2432798	0.0196908	0.00355311	-6.05737e-09	-4.58101e-08
SRS2432796	0.0234438	0.000213283	0.000254571	0.000100076
SRS2432795	0.0214208	0.00202418	0.000663226	5.4608e-05
SRS2432794	0.0198403	0.00243306	-3.2647e-09	-2.59069e-08
SRS2432797	0.0186066	0.00287671	5.54253e-05	-4.7635e-08
SRS2432793	0.020291	0.00244056	2.20132e-05	-5.2319e-08
SRS2432792	0.0220413	0.000416665	-1.18124e-11	1.93279e-05
SRS2432791	0.0243053	-4.57018e-10	-9.12228e-10	5.01372e-06
SRS2432790	0.0058585	0.0116563	0.00136014	-2.00453e-08
SRS2432788	0.0249673	-4.26006e-09	0.000170431	-1.26496e-08
SRS2432787	0.0140601	0.00363091	0.000252228	4.67071e-05
SRS2432789	0.0261071	-3.39545e-08	-2.31492e-08	-7.31436e-08
SRS2432786	0.0233518	0.000955638	7.845e-05	-1.09558e-08
SRS2432784	0.0184868	0.00276705	-7.34142e-09	-6.00176e-08
SRS2432783	0.0135263	0.00569659	-4.57717e-09	-3.60335e-08
SRS2432782	0.0233027	0.000163395	6.6266e-06	2.15936e-05
SRS2432781	0.024723	0.000542774	0.000195254	6.58842e-05
SRS2432780	0.0179253	0.00303229	0.000333174	-1.37348e-08
SRS2432779	0.019229	0.00182059	-6.92501e-11	1.00545e-05
SRS2432778	0.0226517	0.000775856	0.00016369	5.15173e-05
SRS2432777	0.00476901	0.00836237	0.0033374	-6.26004e-08
SRS2432775	0.00675306	0.0117013	-2.27245e-08	-1.87742e-07
SRS2432776	0.0201294	0.0033299	-7.99018e-09	-6.19642e-08
SRS2432774	0.0120015	0.00650626	-1.64565e-08	-1.32211e-07
SRS2432773	0.0186421	0.00294213	-6.92596e-09	-5.68948e-08
SRS2432771	0.00783782	0.00848641	7.0284e-06	-1.30444e-07
SRS2432772	0.0158633	0.003783	5.28218e-05	-7.81401e-10
SRS2432770	0.0227944	0.000433195	-2.84704e-09	-2.33557e-08
SRS2432769	0.00966864	0.00525667	0.000130941	-1.01576e-07
SRS2432768	0.00771412	0.00956461	3.80923e-05	-9.25298e-08
SRS2432767	0.0216519	0.00078531	0.000402664	0.000163145
SRS2432766	0.0213453	0.00143671	-5.53558e-09	-4.58996e-08
SRS2432765	0.0209859	0.000922857	0.000108823	4.10889e-05
SRS2432764	0.0125447	0.0038023	0.00045001	-2.33337e-08
SRS2432763	0.0180736	0.00386065	7.48578e-05	-6.90107e-09
SRS2432762	0.0244939	0.00047016	0.000217313	-3.02788e-08
SRS2432761	0.0155987	0.00320334	0.000412323	2.93211e-05
SRS2432760	0.0150681	0.00366563	0.000274658	3.2272e-05
SRS2432759	0.0210066	0.00377754	1.1486e-05	3.02583e-05
SRS2432758	0.0233262	0.00121851	0.000350806	5.08066e-05
SRS2432757	0.0201499	0.00168607	0.000164837	-6.5286e-08
SRS2432756	0.0216049	0.000928314	-4.02627e-09	-3.29968e-08
SRS2432755	0.0196788	0.00105653	7.63245e-05	-1.65671e-08
SRS2432754	0.0163366	0.00358544	0.000224587	-3.14004e-08
SRS2432753	0.0201372	0.00170733	2.70288e-05	-4.99962e-08
SRS2432752	0.02034	0.000956851	8.24839e-05	2.79722e-05
SRS2432750	0.021619	0.00102607	7.56572e-05	5.22952e-05
SRS2432749	0.0193564	0.00335675	-7.83661e-09	-6.25289e-08
SRS2432748	0.0198078	0.00217779	0.000326855	8.26791e-05
SRS2432747	0.0199726	0.00123168	-3.85388e-09	-3.08527e-08
SRS2432746	0.023908	0.00233095	-7.13411e-09	-5.79581e-08
SRS2432745	0.0243483	0.000342242	1.47468e-05	4.24423e-05
SRS2432743	0.0196361	0.00253516	6.75264e-05	-4.46822e-08
SRS2432744	0.0255319	0.00209776	-1.28406e-09	-9.07034e-09
SRS2432742	0.00728433	0.00981927	-2.88565e-08	-2.34736e-07
SRS2432740	0.0182785	0.00374898	-7.82539e-09	-6.25129e-08
SRS2432739	0.00456416	0.0124024	0.00257622	1.3475e-05
SRS2432738	0.0193916	0.00168814	8.61246e-05	6.45745e-05
SRS2432741	0.0209725	0.00082329	3.15664e-05	-3.46555e-09
SRS2432736	0.0279817	-8.0007e-08	-5.51252e-08	-1.71436e-07
SRS2432737	0.0266611	0.000407071	4.88326e-05	6.68938e-05
SRS2432735	0.0216773	0.00101269	7.98592e-06	-1.60649e-08
SRS2432734	0.0110869	0.00251864	0.00278876	8.22004e-06
SRS2432732	0.0308192	-5.31318e-08	-3.67521e-08	-1.13622e-07
SRS2432731	0.0215676	0.000938594	-2.91431e-11	1.01893e-05
SRS2432730	0.0215418	0.000943293	0.00018719	3.39341e-05
SRS2432733	0.00443045	0.0110811	-4.14918e-08	-3.45371e-07
SRS2432729	0.0134374	0.00404338	0.000192764	-3.86144e-08
SRS2432728	0.00979498	0.00662543	1.46377e-05	-1.02032e-07
SRS2432725	0.0192354	0.00152385	-4.63045e-09	-3.84134e-08
SRS2432724	0.018936	0.00278706	1.87916e-05	8.06337e-06
SRS2432723	0.0122843	0.0040579	0.000689661	0.000246446
SRS2432722	0.0132718	0.0044931	0.000292422	-2.70562e-08
SRS2432726	0.0220771	0.00221183	-3.90193e-09	-2.89601e-08
SRS2432721	0.0196695	0.00288942	0.000168637	3.18096e-05
SRS2432720	0.00251657	0.0128392	0.00106569	-2.69204e-07
SRS2432719	0.0167334	0.00362091	0.000159641	2.47218e-05
SRS2432718	0.01991	0.00128071	9.07952e-05	6.4232e-05
SRS2432716	0.026579	-6.47933e-08	-4.34922e-08	-1.4065e-07
SRS2432714	0.00464985	0.0101448	0.000360922	-1.80309e-07
SRS2432715	0.0148706	0.00251928	0.000700625	0.000182878
SRS2432717	-2.01913e-17	0.0139618	0.00503792	0.000923333
SRS2432713	0.0163869	0.00387103	5.88374e-05	7.84324e-05
SRS2432712	0.0225893	0.00196268	-2.4507e-10	2.62897e-05
SRS2432711	0.00737474	0.0075225	-1.78956e-09	-1.3844e-08
SRS2432710	0.00827096	0.00912863	0.000361429	-1.18014e-07
SRS2432708	0.00203556	0.0129464	0.00233287	-1.29887e-08
SRS2432707	0.0204541	0.00154261	0.000612807	0.000198232
SRS2432706	0.0264429	-1.81407e-08	0.000154728	-5.38662e-08
SRS2432709	0.0202234	0.00110668	4.06448e-05	-2.40661e-08
SRS2432704	0.0258303	1.25185e-05	0.000190478	4.59152e-06
SRS2432703	0.00152909	0.00261094	0.00701494	-9.55156e-08
SRS2432701	0.0221786	0.000288528	0.000292572	5.89068e-05
SRS2432700	0.0228293	0.000995185	0.000191544	5.03305e-05
SRS2432699	0.0240465	0.000392108	3.23622e-05	3.59946e-05
SRS2432702	0.0235953	0.000361164	-2.65686e-10	1.60796e-05
SRS2432697	0.0214845	0.00101388	-7.10244e-09	-5.77257e-08
SRS2432695	0.0206128	0.00146441	0.000927501	0.000231865
SRS2432696	0.0212518	0.00288929	-1.73217e-09	-1.03239e-08
SRS2432694	0.0195867	0.00388234	-2.7493e-09	-1.83046e-08
SRS2432692	0.0166708	0.00359869	0.000204822	7.86179e-06
SRS2432691	0.0234912	0.00072079	-2.00205e-10	1.47096e-05
SRS2432690	0.00726601	0.00616694	0.000557297	0.000100416
SRS2432693	0.0237416	0.00117055	0.000232562	2.73111e-05
SRS2432689	0.0203971	0.000825065	0.000332025	8.82516e-05
SRS2432686	0.0185606	0.00370401	0.000336145	7.88463e-05
SRS2432684	0.0110919	0.00891839	-2.20469e-08	-1.85076e-07
SRS2432683	0.0229398	0.000120091	0.000283501	9.694e-05
SRS2432682	0.0167126	0.00408209	0.000103393	-4.71843e-08
SRS2432685	0.0111223	0.00456267	0.00113364	0.000554093
SRS2432681	0.0248101	0.000332405	9.44198e-05	-2.26764e-08
SRS2432680	0.0172602	0.00284152	-8.46466e-09	-6.84405e-08
SRS2432678	0.0238676	0.000171141	1.86571e-05	1.88813e-05
SRS2432679	0.013509	0.0043032	0.000102313	-4.07123e-08
SRS2433065	0.0250581	0.000171656	0.000619686	2.56948e-05
SRS2433062	0.0206034	0.00159808	0.000150061	3.54873e-05
SRS2433060	0.0208694	0.00225845	0.000261773	4.75076e-05
SRS2433058	0.00560226	0.00876795	0.000324718	-3.04889e-08
SRS2433059	0.0143423	0.00591561	0.000282253	-5.3508e-09
SRS2433061	0.00505921	0.00840379	0.000522208	-1.11665e-08
SRS2433063	0.0222045	0.00309012	-1.21547e-08	-9.90132e-08
SRS2433057	0.0220728	0.00196568	-3.39067e-10	1.0744e-05
SRS2433055	0.0171232	0.00189062	0.000199677	-3.30232e-08
SRS2433056	0.0128867	0.00609535	0.00021821	-1.36868e-07
SRS2433053	0.0198037	0.0024808	0.000173507	-2.78554e-08
SRS2433052	0.0215804	0.000620573	5.78825e-05	-8.48019e-09
SRS2433050	0.0147929	0.00500152	0.000256475	-4.68894e-09
SRS2433049	0.0135084	0.00566797	4.67676e-05	-3.50507e-08
SRS2433047	0.0187578	0.00287199	-2.23901e-10	1.62791e-05
SRS2433045	0.0171796	0.00264897	7.89925e-05	-1.47453e-08
SRS2433048	0.0202192	0.00194624	-4.69832e-09	-3.9305e-08
SRS2433044	0.0166943	0.00265495	1.88459e-05	-3.75739e-08
SRS2433042	0.0064704	0.00767273	0.000251143	-6.71482e-08
SRS2433043	0.0145441	0.00413042	-9.6893e-09	-7.90689e-08
SRS2433046	0.0274301	-7.22567e-08	-4.89324e-08	-1.56173e-07
SRS2433039	0.00453185	0.0123692	0.000266425	-2.86125e-07
SRS2433041	0.00379372	0.0137891	0.0020844	0.000131666
SRS2433040	0.0195996	0.000913834	0.000527371	6.74462e-06
SRS2433038	0.0205875	0.00141819	-3.12574e-09	-2.43811e-08
SRS2433034	0.0167303	0.00220683	0.0002493	5.16057e-05
SRS2433035	0.0148225	0.0052718	0.00043988	9.74366e-05
SRS2433036	0.0223868	0.00137462	7.76443e-05	-6.54785e-09
SRS2433037	0.0132381	0.00557211	9.6896e-05	-1.08063e-07
SRS2433032	0.0110043	0.00748255	9.89195e-05	-1.31197e-07
SRS2433033	0.0116577	0.00739772	-2.62485e-09	-1.7144e-08
SRS2433030	0.0117827	0.00632437	-1.62032e-08	-1.33628e-07
SRS2433031	0.0111085	0.00771333	0.000103902	1.31379e-05
SRS2433028	0.00996385	0.00769941	-2.22591e-09	-1.73072e-08
SRS2433027	0.0186809	0.00232055	3.20063e-05	2.14107e-05
SRS2433026	0.0097357	0.00745995	-3.04305e-10	0.000130661
SRS2433029	0.0210155	0.0011861	0.000132116	-2.53957e-08
SRS2433025	0.0134334	0.00479651	-7.70936e-09	-6.11447e-08
SRS2433024	0.016667	0.00476508	-6.95151e-12	6.66013e-05
SRS2433023	0.00614626	0.0106548	-3.76619e-08	-3.1181e-07
SRS2433019	0.0231948	0.00212813	-3.12639e-11	2.20022e-06
SRS2433022	0.00910882	0.00943969	-3.77126e-11	0.000243165
SRS2433018	0.0230457	0.000846689	-4.37128e-11	1.31381e-05
SRS2433021	0.0255464	-4.24893e-09	9.73706e-05	-1.26166e-08
SRS2433017	0.0100725	0.00428126	0.00139119	0.000519791
SRS2433016	0.0253821	3.00818e-18	0.000573124	2.96219e-05
SRS2433015	0.0217773	0.00189436	0.000125901	6.88082e-05
SRS2433014	0.0101127	0.00407671	9.80516e-05	0.000171879
SRS2433012	0.0136069	0.00440488	-1.15341e-08	-9.41873e-08
SRS2433011	0.0152704	0.0030389	7.70055e-05	1.04108e-05
SRS2433010	0.0118201	0.00555303	-6.33991e-10	0.00026099
SRS2433013	0.0281231	-6.35829e-08	-4.35916e-08	-1.36586e-07
SRS2433009	0.0201136	0.00350328	-2.60304e-10	3.43608e-05
SRS2433007	0.00475606	0.0111567	0.000322384	-2.10713e-07
SRS2433006	0.0228674	0.0016126	-4.50208e-10	2.81158e-06
SRS2433004	0.018323	0.000158437	0.000190851	-5.08873e-11
SRS2433003	0.0264213	-2.88608e-08	9.79102e-05	-8.56979e-08
SRS2433002	0.0144657	0.00429575	6.90156e-05	-3.58641e-08
SRS2433005	0.0247445	0.000211149	1.98405e-06	1.9909e-05
SRS2433001	0.0194509	0.00375244	-1.44828e-08	-1.18699e-07
SRS2432999	0.0210127	0.00120011	-2.45505e-10	-9.05558e-10
SRS2433000	0.0262979	-2.55929e-08	-1.74499e-08	-5.51291e-08
SRS2432998	0.0226531	-4.48492e-08	0.00269892	-1.33173e-07
SRS2432997	0.0220414	1.04685e-18	0.000555716	3.50792e-05
SRS2432995	0.0213959	-5.76337e-18	2.79395e-06	2.49153e-05
SRS2432996	0.023266	0.000686602	6.92411e-05	-1.74751e-08
SRS2432993	0.0182804	0.00215472	9.13367e-05	4.29225e-05
SRS2432992	0.0109025	0.00457509	0.000725133	-4.15362e-08
SRS2432990	0.019167	0.00230502	0.00012021	-3.24268e-10
SRS2432991	0.0191587	0.00248878	0.000139644	4.01685e-05
SRS2432986	0.0237597	3.82269e-18	1.0063e-05	4.48414e-06
SRS2432987	0.0187101	0.00257884	-5.63093e-09	-4.49698e-08
SRS2432988	0.0277658	-4.65203e-08	2.55655e-05	-1.38135e-07
SRS2432989	0.0235665	0.000634336	5.71375e-05	4.12247e-05
SRS2432985	0.0273041	-4.15228e-09	4.50211e-05	-1.23296e-08
SRS2432984	0.016851	0.0033406	0.000151123	8.2421e-05
SRS2432983	0.0237316	0.000923263	9.2111e-05	2.28452e-05
SRS2432980	0.023215	0.00300393	-6.88803e-09	-5.35242e-08
SRS2432981	0.0186837	0.00359324	-6.8397e-09	-5.488e-08
SRS2432979	0.0194427	0.0014072	0.000159022	1.48375e-05
SRS2432978	0.0098666	0.00955338	0.000678871	-2.30422e-07
SRS2432982	0.00775373	0.00884125	0.000199926	-9.91037e-08
SRS2432977	0.0193221	0.00177462	0.000236734	6.79483e-05
SRS2432973	0.025372	0.0011359	0.000112519	9.2482e-05
SRS2432974	0.0127788	0.00545485	-1.42135e-10	0.00010488
SRS2432975	3.24623e-18	0.00211611	0.0102362	4.35431e-06
SRS2432972	0.0122255	0.00605933	-1.71696e-08	-1.42478e-07
SRS2432970	0.0193437	0.0016444	9.01924e-05	1.02607e-05
SRS2432968	0.0204225	0.00323129	-1.15614e-08	-9.55946e-08
SRS2432976	0.0189591	0.000915894	4.65106e-05	4.10404e-05
SRS2432969	0.00329173	0.00880194	0.00134963	-9.04282e-08
SRS2432971	0.00844378	0.00677102	0.000164942	0.000227923
SRS2432967	0.0162103	0.00264664	2.92647e-05	5.43485e-05
SRS2432966	0.0236865	0.000332589	2.14452e-05	-5.94935e-09
SRS2432965	0.025873	1.32954e-18	0.000123916	2.50082e-06
SRS2432962	0.0164039	0.00424445	2.08137e-05	-2.89587e-08
SRS2432964	0.0162433	0.00253879	5.872e-05	-3.24405e-09
SRS2432963	0.0241926	0.000375995	-7.24894e-09	-5.6687e-08
SRS2432961	0.0220912	0.000636612	0.000131961	-3.2785e-09
SRS2432960	0.0217908	0.00195195	0.000423314	5.4019e-05
SRS2432959	0.0239334	0.000118162	-9.22154e-11	2.6911e-05
SRS2432958	0.016879	0.00387576	-3.51088e-09	-2.83397e-08
SRS2432955	0.00629957	0.0126166	0.000238189	-2.77338e-08
SRS2432957	0.0245697	0.000326742	0.000266054	8.66089e-06
SRS2432954	0.0210671	0.00171923	2.95659e-05	2.80143e-05
SRS2432956	0.0296446	-8.7792e-08	-5.9761e-08	-1.89265e-07
SRS2432953	0.012069	0.00530973	0.000224849	0.000207149
SRS2432951	0.0158977	0.0028364	2.84734e-05	-4.41811e-08
SRS2432952	0.0285585	-1.27458e-07	-8.70324e-08	-2.74354e-07
SRS2432950	0.0237621	-2.11316e-09	4.75031e-05	-6.27472e-09
SRS2432947	0.0147379	0.00511457	0.000211248	7.02372e-05
SRS2432948	0.0260572	-4.65077e-08	-3.1333e-08	-1.00776e-07
SRS2432946	0.0248087	-1.40899e-08	0.000533199	-4.18379e-08
SRS2432949	0.0208074	0.00258297	3.28728e-05	6.48335e-05
SRS2432945	0.0105072	0.00591106	0.000117959	-5.23174e-08
SRS2432943	0.0122286	0.00705722	0.000426765	0.00010157
SRS2432942	0.0206113	0.000245049	-1.15722e-10	3.28526e-05
SRS2432944	0.0267849	-3.70011e-08	-2.53841e-08	-7.94579e-08
SRS2432940	0.0150225	0.00306314	7.17496e-05	-3.48994e-08
SRS2432938	0.0223876	0.0035735	1.69435e-06	2.94102e-05
SRS2432941	0.0243505	0.000338207	0.000250384	-4.07251e-09
SRS2432937	0.00850918	0.0068816	6.99506e-05	0.000321724
SRS2432936	0.0147386	0.00436653	1.04152e-05	-1.33681e-07
SRS2432935	0.023642	0.000149424	-1.58897e-10	3.30913e-05
SRS2432931	4.30802e-18	0.0154146	0.00384809	0.000967442
SRS2432934	0.0168667	0.00252213	0.000114095	2.8034e-05
SRS2432930	0.00768193	0.00646421	0.00103921	0.000624918
SRS2432933	0.0147098	0.00310625	5.66455e-05	1.28647e-05
SRS2432929	0.019048	0.00257603	-6.44966e-09	-5.26867e-08
SRS2432928	0.0141394	0.00481414	0.000245173	0.000168639
SRS2432927	0.0147031	0.00450999	0.000140223	0.000140433
SRS2432926	0.0217714	0.00152303	0.000278332	2.46115e-06
SRS2432924	0.0215045	0.000413732	1.58756e-06	-2.83054e-08
SRS2432923	0.0228843	-5.41047e-08	0.0029284	-1.60656e-07
SRS2432921	0.0202564	0.00334413	-5.00861e-10	5.68118e-06
SRS2432925	0.0208665	0.00112757	3.81071e-05	-1.86641e-08
SRS2432922	0.0209237	0.000598584	1.65807e-05	1.85122e-05
SRS2432919	0.0124032	0.00593242	-1.31838e-08	-1.09227e-07
SRS2432920	0.00416129	0.0127401	0.00105277	-1.56595e-07
SRS2432918	0.029605	0.000348992	-4.95596e-09	-3.66332e-08
SRS2432916	0.00807242	0.00383556	-1.21529e-08	-1.01518e-07
SRS2432915	-1.58325e-17	0.0138319	0.00342177	0.000109158
SRS2432913	0.0227918	0.000918007	2.21512e-05	3.43421e-05
SRS2432917	0.0236108	0.000695542	0.000439163	0.000133111
SRS2432914	0.0278126	-2.00185e-10	-3.99578e-10	2.39075e-06
SRS2432912	0.0197407	0.00172499	-9.81519e-11	8.98367e-06
SRS2432911	0.0132878	0.00319246	7.12469e-05	8.88352e-05
SRS2432910	0.0201795	0.00320624	-3.89124e-09	-2.78874e-08
SRS2432908	0.0137959	0.00532593	-4.81998e-09	-3.8815e-08
SRS2432907	0.0200861	0.0022086	0.000360506	4.43795e-06
SRS2432906	0.0233129	0.000666877	0.000179175	6.01973e-05
SRS2432909	0.0165044	0.00185435	0.00110341	2.55997e-05
SRS2432905	0.0240315	0.000262487	6.28843e-05	-1.13233e-08
SRS2432904	0.00500989	0.00979412	0.000950412	-6.83997e-08
SRS2432902	0.00753166	0.0100193	0.000141917	-1.87352e-07
SRS2432903	0.0262248	-3.34216e-08	-2.24181e-08	-7.25754e-08
SRS2432900	0.0117001	0.00567913	0.000167642	3.61229e-05
SRS2432896	0.0103339	0.008312	-2.06899e-08	-1.67535e-07
SRS2432898	1.14641e-08	0.00105739	0.0100153	-1.87059e-07
SRS2432901	0.01104	0.00576064	2.95106e-07	0.000181052
SRS2432899	0.0258629	0.00131026	-9.11915e-12	7.25721e-05
SRS2432895	0.0100984	0.00811776	-1.3305e-08	-1.06134e-07
SRS2432897	0.0159114	0.00111654	0.000466016	-2.46908e-08
SRS2432892	0.011998	0.00609709	-1.56189e-08	-1.27344e-07
SRS2432890	0.00891124	0.00571073	0.0010416	0.00012207
SRS2432894	0.00732937	0.0068258	-1.0783e-08	-8.90299e-08
SRS2432891	0.0201694	0.00327548	-6.53902e-09	-5.21308e-08
SRS2432893	0.00396839	0.00910133	0.000127422	0.000183382
SRS2432888	0.02131	0.00109326	-1.45976e-10	1.1472e-05
SRS2432887	0.0147134	0.00419026	-5.00144e-09	-4.15723e-08
SRS2432885	0.0207375	-7.57479e-19	2.74146e-05	1.137e-05
SRS2432886	0.0172472	0.00275921	-7.41121e-10	-5.74796e-09
SRS2432889	0.0260315	-1.32616e-10	-2.64707e-10	1.32639e-06
SRS2432884	0.0235883	0.00159661	-1.40394e-08	-1.15752e-07
SRS2432881	0.0254533	0.000117508	-1.21576e-10	4.36568e-06
SRS2432883	0.0168979	0.00215685	0.000113811	1.50924e-05
SRS2432882	0.024858	-9.34878e-09	-6.34984e-09	-2.01765e-08
SRS2432880	0.0136448	0.00554342	-4.23818e-10	2.25236e-05
SRS2432879	0.0209219	0.000593414	0.000190821	3.54591e-05
SRS2432877	0.021339	0.00189127	0.000378384	9.7905e-05
SRS2432876	0.0123978	0.0056813	-2.41767e-10	0.000255282
SRS2432874	0.023054	0.000454941	8.46266e-05	5.39998e-05
SRS2432875	0.0228454	0.000278329	5.50499e-06	-2.90757e-09
SRS2432878	0.0164054	0.00287386	0.000237269	3.6389e-06
SRS2432873	0.00986611	0.00482698	8.63641e-05	-9.9277e-08
SRS2432871	0.0153226	0.00323643	5.55597e-05	-3.31428e-08
SRS2432872	0.00972108	0.0102709	0.000116203	5.20621e-05
SRS2432870	0.00814561	0.00798045	7.42569e-05	-1.16426e-07
SRS2432868	0.0215932	0.000908622	0.000112096	2.27118e-05
SRS2433177	0.0208785	0.000743818	0.000270025	-6.38108e-08
SRS2433174	0.0193924	5.54565e-18	0.0022245	6.97162e-05
SRS2433176	0.0105251	0.00527888	2.20973e-05	-1.24254e-07
SRS2433171	0.0252314	1.09169e-18	4.01686e-06	1.00728e-05
SRS2433175	0.00848533	0.00699697	6.34143e-05	0.000264191
SRS2433170	0.0205354	0.00161276	2.35319e-06	-2.86603e-08
SRS2433172	0.00970786	0.00798658	-2.28945e-08	-1.87168e-07
SRS2433168	0.0108172	0.00548285	0.000126939	-2.94775e-08
SRS2433166	-1.0612e-17	0.0215302	0.000209849	9.51622e-05
SRS2433169	0.0227468	0.00319413	-2.43923e-10	3.99485e-05
SRS2433167	0.00102785	-1.32025e-08	0.0101635	-3.9203e-08
SRS2433164	0.0125205	0.00319049	0.00132313	-2.46631e-08
SRS2433163	0.0129603	0.00489006	0.000363811	0.000282244
SRS2433162	0.0298807	-2.45406e-09	7.04022e-05	-7.28697e-09
SRS2433165	0.0136061	0.00492448	-8.19997e-09	-6.51294e-08
SRS2433161	0.0120812	0.00767151	-1.50006e-10	0.000177215
SRS2433160	0.0134785	0.00464458	-1.42205e-08	-1.18597e-07
SRS2433159	0.0275173	0.000175837	-5.3769e-09	-3.97505e-08
SRS2433158	0.0248637	-3.30602e-08	0.000301443	-9.81674e-08
SRS2433156	0.0178559	0.00210786	-6.44026e-09	-5.29787e-08
SRS2433152	0.0160075	0.00344517	0.000323321	7.80107e-05
SRS2433155	0.0254836	-2.09419e-11	-4.1801e-11	2.60676e-05
SRS2433157	0.0273343	-1.57218e-08	1.46182e-05	-4.66834e-08
SRS2433153	0.0239342	-9.49015e-09	-6.29348e-09	-2.07217e-08
SRS2433154	0.0207903	0.00110187	8.35363e-05	3.48006e-05
SRS2433151	0.0264892	-5.25067e-08	-3.59382e-08	-1.12887e-07
SRS2433150	0.02313	2.88604e-18	0.000129124	1.60652e-05
SRS2433148	0.0151936	0.00563899	-8.09299e-09	-6.52222e-08
SRS2433146	0.0197918	0.000417533	9.84716e-05	4.91458e-05
SRS2433147	0.0229248	0.00116695	0.000148539	2.60796e-05
SRS2433149	0.0236861	0.00112326	5.85319e-05	4.01588e-05
SRS2433145	0.0189342	0.00145161	9.96117e-05	7.68241e-07
SRS2433144	0.0219967	0.000388994	0.000401092	0.000103908
SRS2433141	0.0187999	0.00221657	-1.77229e-11	5.84532e-05
SRS2433139	0.0154047	0.0058553	-1.68474e-08	-1.38495e-07
SRS2433137	0.0247129	0.00041585	-6.9058e-09	-5.47387e-08
SRS2433140	0.0156747	0.0044382	5.16038e-05	-1.35813e-08
SRS2433138	0.0110772	0.00707577	0.000141319	-1.04532e-07
SRS2433136	0.0218005	0.00140277	-4.55101e-11	7.07405e-06
SRS2433134	0.0083814	0.00721086	-1.6388e-08	-1.33269e-07
SRS2433135	0.0184594	0.00200698	9.78771e-08	-3.37781e-08
SRS2433131	0.0118191	0.00553434	0.000122315	0.000283098
SRS2433133	0.0236137	0.00063116	-2.2002e-09	-1.62965e-08
SRS2433130	0.0257075	0.000814305	-1.75462e-09	-1.40762e-08
SRS2433132	0.0218073	0.00165407	6.92544e-05	1.18951e-05
SRS2433128	0.0226549	0.00162479	0.000119726	5.1715e-05
SRS2433125	0.0108558	0.00694173	-9.80521e-09	-7.84258e-08
SRS2433127	0.0237666	0.000833288	0.000270741	0.000111746
SRS2433124	0.0184491	0.00194688	-1.5454e-11	8.61025e-06
SRS2433123	0.0114075	0.00536777	0.00025539	-4.25661e-08
SRS2433122	0.0179485	0.00424326	-5.52843e-09	-4.16879e-08
SRS2433126	0.0271505	-2.57956e-08	-1.77072e-08	-5.53782e-08
SRS2433120	0.0234396	0.000178598	6.97283e-05	4.42351e-05
SRS2433121	0.0190623	0.00122459	0.000366269	7.64682e-05
SRS2433119	0.0213986	0.00237748	0.000153154	0.000139925
SRS2433118	0.00675511	0.0119321	0.000332872	-9.71933e-08
SRS2433115	0.0260001	-2.67024e-08	5.11699e-05	-7.92887e-08
SRS2433114	0.00923252	0.00664761	0.000172222	-1.15344e-08
SRS2433117	0.0126815	0.00328531	0.000173442	3.09445e-05
SRS2433113	0.00656256	0.00993784	-1.92031e-08	-1.54482e-07
SRS2433112	0.0268195	4.07719e-23	3.26213e-05	3.10566e-06
SRS2433110	0.0201491	0.00242535	-3.41142e-09	-2.76528e-08
SRS2433111	0.0268175	-3.5972e-08	-2.39856e-08	-7.83393e-08
SRS2433106	0.0182532	0.00297066	-3.39972e-09	-2.60398e-08
SRS2433108	0.0160395	0.0042071	0.000152101	-8.75913e-08
SRS2433107	0.0247943	-1.34621e-08	-9.67971e-09	-2.82089e-08
SRS2433109	0.021824	0.00286643	-1.71957e-10	8.42839e-06
SRS2433104	0.0128375	0.00725536	0.000269853	-1.19564e-07
SRS2433105	0.0235547	0.00178129	0.000144946	-9.83171e-08
SRS2433103	0.0210168	0.00300481	-4.22634e-09	-3.50344e-08
SRS2433101	0.0145107	0.00287216	-3.65737e-09	-3.01562e-08
SRS2433100	0.0243892	0.000170367	7.08636e-05	-2.89277e-09
SRS2433099	0.0191494	0.0028399	-2.65909e-09	-2.18762e-08
SRS2433098	0.0240553	-4.50692e-09	2.63435e-05	-1.33826e-08
SRS2433102	0.0178932	0.00123922	-3.21259e-09	-2.66014e-08
SRS2433097	0.000689239	0.0126092	0.00509002	0.000571272
SRS2433096	0.0247417	-9.35899e-19	0.000905359	1.19556e-05
SRS2433094	0.0101943	0.0065788	-1.3878e-08	-1.16323e-07
SRS2433095	0.00833895	0.00854914	4.8725e-05	-1.18601e-07
SRS2433092	0.00913739	0.00674695	0.000396569	-9.25797e-08
SRS2433090	0.0209849	0.000842205	0.000106441	-1.31479e-08
SRS2433088	0.0145329	0.00385463	0.000184372	1.89098e-05
SRS2433093	0.0184966	0.00421735	-4.11463e-10	8.02352e-06
SRS2433091	0.0190747	0.00326137	-4.73769e-10	4.96658e-05
SRS2433089	0.0220953	0.00074703	0.0002226	4.68033e-05
SRS2433086	0.022854	0.00136334	0.000104505	2.69639e-05
SRS2433087	0.0218952	0.000448191	0.000469854	0.000207078
SRS2433082	0.0260261	-7.72598e-09	2.28927e-05	-2.29411e-08
SRS2433085	0.0177375	0.00334193	-3.68265e-09	-3.02477e-08
SRS2433083	0.0205117	0.00361662	-1.45758e-08	-1.17837e-07
SRS2433084	0.00060335	0.0130359	0.00494187	0.000812674
SRS2433081	8.06924e-18	0.00429937	0.00696538	0.000112614
SRS2433080	0.0212875	0.00158849	0.000113591	5.50673e-05
SRS2433078	0.021753	0.00133574	-4.7208e-11	2.7966e-05
SRS2433077	0.00622964	0.00458582	0.000330914	-2.22523e-08
SRS2433076	0.0221009	0.000179099	0.000177147	5.09969e-06
SRS2433075	0.0245735	-1.87027e-08	0.000137997	-5.55349e-08
SRS2433072	0.0196378	0.00240623	-7.94864e-09	-6.15263e-08
SRS2433079	0.00540748	0.00932129	6.22096e-05	-1.34383e-07
SRS2433073	0.0075796	0.0101132	-2.61502e-08	-2.12845e-07
SRS2433074	0.0199293	0.00100793	0.000118578	2.64257e-05
SRS2433070	0.0176931	0.0025169	0.000139334	-2.11006e-08
SRS2433071	0.00733557	0.0119945	-2.1726e-08	-1.79872e-07
SRS2433068	0.0214163	-6.05019e-10	5.23205e-05	-1.79651e-09
SRS2433066	0.0205464	0.00281252	-3.60635e-10	6.06898e-06
SRS2433064	0.0243973	-5.75253e-18	6.10372e-05	2.9663e-06
SRS2433069	0.0259564	0.000393915	-7.46765e-09	-5.75336e-08
SRS2433067	0.0149712	0.00513746	0.000172791	0.000107094
SRS2440641	0.0142173	0.00262542	4.6935e-05	-2.75508e-08
SRS2440640	0.0251042	0.00103187	0.000440952	-3.62497e-08
SRS2440645	1.0188e-17	0.0105243	0.00575689	1.40499e-06
SRS2440642	0.0188406	0.00264966	-1.52343e-10	-1.27357e-09
SRS2440639	0.0193824	0.00146981	0.00023112	2.8408e-05
SRS2440638	0.00681808	0.0107298	3.35305e-05	-1.85729e-07
SRS2440637	0.0253227	-1.77945e-08	0.000375421	-5.2838e-08
SRS2440634	0.020381	0.00136905	0.000116093	4.18853e-05
SRS2440635	0.0234853	0.00143705	0.000183201	1.33281e-05
SRS2440633	0.0170643	0.00284731	4.42145e-05	2.77197e-05
SRS2440636	0.0157741	0.00396739	0.000394704	4.66607e-05
SRS2440632	0.0231508	0.00199113	-2.60013e-10	4.49221e-05
SRS2440629	0.0212945	0.000713104	7.14183e-05	1.93725e-05
SRS2440628	0.00305777	0.00765114	0.00532845	-7.00185e-08
SRS2440631	0.0172245	-1.22593e-08	0.00331971	-3.64021e-08
SRS2440623	0.0260128	-4.45837e-10	-8.89911e-10	3.09475e-06
SRS2440627	0.0153751	0.00298679	0.000285608	7.79593e-05
SRS2440625	0.0267897	-3.2007e-08	-1.47466e-08	-8.00535e-08
SRS2440630	0.0215032	0.000386111	-9.27944e-11	1.4207e-05
SRS2440626	0.025295	-4.18007e-08	-2.83457e-08	-9.02867e-08
SRS2440624	0.0153565	0.00447714	-5.76151e-09	-4.60163e-08
SRS2440622	0.0128332	0.00640395	-2.5531e-09	-1.80957e-08
SRS2440621	0.0268342	-2.29749e-08	-1.5535e-08	-4.96945e-08
SRS2440617	0.0121691	0.00736707	0.000255965	7.70221e-05
SRS2440619	0.017559	0.00244883	0.000211339	7.03956e-05
SRS2440616	0.0158503	0.00457157	-6.44967e-09	-5.30463e-08
SRS2440615	0.0166998	0.00419341	-1.27326e-08	-1.05885e-07
SRS2440614	0.0188449	0.00192237	0.000168012	1.2774e-05
SRS2440613	0.00765646	0.00760235	0.000276332	-8.39423e-08
SRS2440608	0.0241501	-1.6935e-08	-1.15407e-08	-3.64889e-08
SRS2440611	0.00618318	0.00904407	0.000220044	0.000164949
SRS2440609	0.0120025	0.0065271	-9.62739e-09	-7.84718e-08
SRS2440612	0.0144831	0.00504781	0.000354207	7.28426e-06
SRS2440610	0.0121227	0.0051659	0.000557644	-1.87014e-08
SRS2440607	0.0206481	0.00321924	5.36062e-05	3.56847e-05
SRS2440606	0.0173807	0.00242878	7.30321e-05	2.08358e-05
SRS2440602	0.0208508	0.000590309	-5.34953e-09	-4.47022e-08
SRS2440603	0.0212055	0.000853569	7.73012e-05	7.86715e-05
SRS2440605	0.0157315	0.00323898	-2.71215e-09	-1.99094e-08
SRS2440601	0.0166464	0.0032477	-1.85963e-09	-1.47935e-08
SRS2440604	-1.40902e-17	0.0156026	0.00291442	0.000319715
SRS2440600	0.0265318	-4.61849e-08	-3.15299e-08	-9.94232e-08
SRS2440597	0.0200471	0.00179883	0.000152335	2.59889e-05
SRS2440596	9.94446e-05	-8.96845e-08	0.011538	-2.66305e-07
SRS2440598	0.0106919	0.00710067	-5.0046e-10	0.000182908
SRS2440595	0.0217553	0.00258331	0.000325418	4.64336e-06
SRS2440591	0.0207147	0.00229751	0.000104072	0.000103852
SRS2440594	0.0263093	-4.62596e-20	9.1518e-05	2.67261e-05
SRS2440599	0.00262715	0.00687725	0.00365567	-2.90165e-07
SRS2440593	0.0208699	0.00082749	1.8867e-05	2.7703e-05
SRS2440592	0.0271928	0.000502564	4.65362e-05	1.96111e-05
SRS2440590	0.024272	0.000335216	8.95235e-05	2.33007e-05
SRS2440587	0.0178859	0.00308371	0.000526783	5.4359e-05
SRS2440588	0.0176109	0.0020457	-6.56816e-11	2.29943e-05
SRS2440586	0.0231906	-1.01364e-08	1.15609e-05	-3.00985e-08
SRS2440585	-2.92821e-08	-3.92327e-08	0.00896939	-9.005e-08
SRS2440589	0.0180477	0.00311681	8.94747e-05	4.45423e-05
SRS2440583	0.00811809	0.0128402	-1.2889e-08	-1.03243e-07
SRS2440584	0.0152638	0.00536668	-4.84489e-09	-3.84825e-08
SRS2440582	0.0217109	0.0020162	0.000164677	6.91651e-05
SRS2440581	0.0185387	0.00225831	0.000133372	3.95774e-05
SRS2440579	0.00467817	0.0126682	0.000512777	-2.70234e-07
SRS2440578	0.0191313	0.00197677	4.32114e-05	-1.81665e-08
SRS2440577	0.0206992	0.00307082	-4.02914e-09	-3.07985e-08
SRS2440580	0.0126785	0.00673543	-4.13466e-09	-2.9807e-08
SRS2440576	0.0225699	-2.81137e-18	0.000184211	4.47893e-05
SRS2440575	0.0233141	4.38024e-19	0.000674282	7.48664e-05
SRS2440574	0.0245231	0.00199035	-6.13251e-10	-3.3289e-09
SRS2440573	0.0231372	0.0012066	0.000380814	1.41636e-05
SRS2440571	0.00421208	0.0101579	0.000409762	-8.49273e-09
SRS2440570	7.47011e-09	0.0112454	0.00569074	-1.21889e-07
SRS2440569	0.0188	0.00204452	-5.7386e-09	-4.60654e-08
SRS2440572	0.0168769	0.00567273	9.27055e-05	-3.57619e-08
SRS2440568	0.0171947	0.00395889	0.000181753	2.18569e-05
SRS2440567	0.0195807	0.00171967	4.07535e-06	-1.5121e-08
SRS2440564	0.00729476	0.00974891	-4.02809e-10	0.000230626
SRS2440565	0.0182518	0.0018731	-4.59582e-09	-3.77606e-08
SRS2440563	0.0176238	0.0021434	6.5113e-05	3.94648e-05
SRS2440562	0.0280872	0.000200876	-7.32387e-11	9.33747e-06
SRS2440561	0.00428397	0.0102292	0.00416734	0.000192745
SRS2440566	0.0191272	0.00194085	0.000103248	1.1075e-05
SRS2440560	0.0188106	0.0019628	-2.2415e-10	6.34859e-05
SRS2440559	0.0157248	0.0045485	-4.06891e-09	-3.2199e-08
SRS2440558	0.0249411	0.000199932	-4.54238e-11	1.55697e-05
SRS2440557	0.0244983	-1.19397e-08	0.000990105	-3.54532e-08
SRS2440556	0.0142079	0.00436478	0.000316249	0.000206739
SRS2440553	0.0226409	4.47932e-05	3.51856e-05	2.87895e-05
SRS2440555	0.0218771	0.00154958	-1.21075e-10	5.70333e-06
SRS2440552	0.0187359	0.00316479	9.25607e-05	-6.62001e-08
SRS2440551	0.0250835	0.000118687	7.86786e-05	-2.26098e-08
SRS2440550	0.0148287	0.00616091	-2.24928e-08	-1.8401e-07
SRS2440549	0.0234811	0.00125834	-9.10414e-10	-5.74543e-09
SRS2440548	0.0229247	0.000885222	-1.85787e-09	-1.49489e-08
SRS2440547	0.024921	0.00115641	-8.25732e-11	2.78987e-05
SRS2440546	0.0133931	0.00778159	-9.14258e-09	-6.82989e-08
SRS2440545	0.0183536	0.00304051	-2.34763e-09	-1.79894e-08
SRS2440544	0.0118009	0.00489729	0.000362922	3.01789e-05
SRS2440543	0.0241628	-1.49096e-08	-1.00848e-08	-3.22441e-08
SRS2440542	0.015541	0.00477907	1.44405e-05	-5.61007e-08
SRS2440541	0.0146938	0.00451793	5.98568e-05	-3.75904e-08
SRS2440540	0.00988677	0.00701043	0.000131888	-7.14811e-09
SRS2440539	0.010501	0.00739012	4.40405e-05	3.32003e-05
SRS2440538	0.0154405	0.00471122	3.13342e-05	-1.173e-07
SRS2440536	0.0106537	0.00841801	-1.40315e-08	-1.10066e-07
SRS2440537	0.00576093	0.0055797	0.000777056	-1.62742e-08
SRS2440535	0.0162706	0.00286156	0.00028101	6.78446e-05
SRS2440534	0.0221162	0.00159543	0.000170321	3.25744e-05
SRS2440533	0.0199155	0.00103088	9.33744e-05	2.7192e-05
SRS2440532	0.0245571	0.00248282	-2.15541e-09	-1.38723e-08
SRS2440531	0.0199852	0.000921145	5.78798e-05	8.17885e-06
SRS2440530	0.0151269	0.0030402	0.000143756	-8.65608e-08
SRS2440529	0.00494449	0.0110561	0.00307695	0.000146066
SRS2440528	0.00144027	0.000404845	0.00578928	-8.47323e-08
SRS2440527	0.00199646	0.0123776	0.000675337	-3.68074e-08
SRS2440526	0.0110723	0.00654975	0.000102269	-5.06145e-09
SRS2440524	0.0155169	0.00460858	-3.20851e-09	-2.52968e-08
SRS2440525	0.0171464	0.00301407	0.000115289	-2.47663e-08
SRS2440523	0.0183114	0.00165054	0.000167549	7.71806e-05
SRS2440522	0.0227337	5.24494e-07	-1.4137e-09	-1.0933e-08
SRS2440521	0.0165643	0.0022581	0.000355546	2.07985e-05
SRS2440518	0.0239068	0.000628636	-4.92168e-09	-3.73909e-08
SRS2440519	0.0172172	0.00350695	-4.95795e-11	2.65461e-05
SRS2440517	0.0140014	0.00499183	-1.37053e-10	1.89442e-05
SRS2440516	0.0199813	0.00129878	-2.74406e-09	-2.16504e-08
SRS2440514	0.0153431	0.00469272	0.000186292	-3.13325e-08
SRS2440513	0.0142584	0.00332088	0.000367966	-4.21757e-08
SRS2440515	0.00651219	0.00950381	-1.10026e-08	-9.08776e-08
SRS2440512	0.0231623	0.000540171	9.15308e-06	1.3479e-05
SRS2440511	0.024456	1.24231e-18	1.16516e-05	1.22131e-05
SRS2440510	0.0247672	-3.6389e-08	-2.50207e-08	-7.80542e-08
SRS2440508	0.0205947	0.00189745	-6.67221e-09	-5.51242e-08
SRS2440505	0.0064785	0.00536294	0.000758949	-1.20867e-07
SRS2440506	0.0173143	0.00277011	0.0001408	-8.85497e-09
SRS2440507	0.01966	0.00207118	2.85227e-05	-1.39487e-08
SRS2440504	0.0172265	0.0053819	-1.0017e-08	-8.09652e-08
SRS2440503	0.0232932	0.000818856	-3.61991e-09	-2.96844e-08
SRS2440502	0.0155173	0.00454227	-5.96056e-09	-4.80603e-08
SRS2440501	0.0140361	0.00551991	-2.38296e-09	-1.84534e-08
SRS2440498	0.0196507	0.0013675	0.000117902	-1.41577e-08
SRS2440500	0.0278154	-6.36112e-09	1.31568e-05	-1.88884e-08
SRS2440497	0.0250073	-3.68572e-18	0.000281283	8.06912e-05
SRS2440499	0.0107817	0.00387609	-7.41291e-09	-6.02041e-08
SRS2440496	0.0212834	0.00206354	2.89957e-05	1.6044e-06
SRS2440493	0.0267697	2.83801e-19	0.000146297	3.41881e-05
SRS2440494	0.0160343	0.00318433	0.000123948	4.34115e-05
SRS2440491	0.0165637	0.00249551	0.000597466	2.20442e-05
SRS2440490	0.0256557	0.00150287	-3.02057e-10	-8.67767e-10
SRS2440487	0.0272583	-8.65811e-08	-5.90737e-08	-1.86439e-07
SRS2440492	0.0209848	0.00241028	8.47084e-05	6.81948e-05
SRS2440489	0.0125632	0.00609206	-2.62778e-09	-1.85668e-08
SRS2440486	0.014725	0.00289459	0.000890431	0.00016051
SRS2440484	0.0245449	0.00117288	-9.30196e-09	-7.72718e-08
SRS2440483	0.0228373	-5.81328e-10	-1.16036e-09	4.74416e-06
SRS2440482	0.0235761	0.00166463	-1.29993e-08	-1.05688e-07
SRS2440481	0.0213271	0.000627373	9.07639e-05	2.53982e-05
SRS2440485	0.0210083	0.00160261	5.43049e-05	-2.32944e-08
SRS2440480	0.0220528	0.00150522	0.000179299	-3.26468e-09
SRS2440479	0.0213585	0.00101502	0.000338172	2.22503e-05
SRS2440476	0.0244144	-3.46427e-18	0.00021258	4.28654e-05
SRS2440477	0.0181148	0.00259825	0.000727463	0.000136087
SRS2440474	0.00659073	0.0083628	0.000226612	-5.69765e-08
SRS2440473	0.00132123	0.00322851	0.00740786	-9.22333e-08
SRS2440475	0.0197564	0.00112984	0.000706042	2.77495e-05
SRS2440472	0.0185093	0.00317401	-3.3007e-10	5.00718e-06
SRS2440470	0.0174656	0.00388017	-2.15289e-09	-1.62943e-08
SRS2440471	0.0249479	0.000120694	-1.32381e-09	-9.53256e-09
SRS2440469	0.0163297	0.00227619	4.49439e-05	1.05789e-05
SRS2440466	0.0168066	0.0034621	-5.50732e-09	-4.39877e-08
SRS2440465	0.0209928	0.000739834	0.000225657	2.55708e-05
SRS2440467	0.013121	0.00366674	0.000489939	-5.71697e-08
SRS2440468	0.0224119	-6.64269e-19	4.71367e-06	1.27723e-05
SRS2440464	0.0179233	0.00358724	1.38683e-05	-1.95386e-08
SRS2440463	0.00879181	0.00470205	0.00101215	0.00124332
SRS2440462	0.024317	-1.24198e-18	1.23468e-05	1.05188e-05
SRS2440460	0.0209767	0.00261686	-4.61563e-09	-3.51431e-08
SRS2440459	0.0177313	0.00327764	-1.95213e-10	1.48782e-05
SRS2440458	0.0230887	0.00052016	7.14747e-05	3.37487e-06
SRS2440457	0.0263122	-3.92812e-08	-2.68794e-08	-8.44627e-08
SRS2440461	0.0123742	0.00786516	-1.3729e-08	-1.07039e-07
SRS2440456	0.0225108	0.000400773	-4.7812e-12	2.96798e-06
SRS2440455	0.0219954	0.0024797	5.59554e-05	9.63592e-07
SRS2440454	0.0171525	0.00283413	0.0001104	6.50842e-05
SRS2440453	0.0210369	0.00210754	-4.20215e-09	-3.44493e-08
SRS2440837	0.0250956	-1.17151e-08	3.38196e-05	-3.47864e-08
SRS2440835	0.000340269	-1.2544e-08	0.00924992	-3.72476e-08
SRS2440839	0.0231614	0.00163559	6.50096e-05	-2.22759e-08
SRS2440832	0.0175312	0.000127834	0.000366516	2.26115e-05
SRS2440838	0.0240682	0.00160645	-7.53027e-09	-5.9543e-08
SRS2440833	0.0270976	8.90272e-05	0.000449921	-1.15459e-09
SRS2440834	0.0206929	0.0026013	-3.8162e-10	8.63192e-05
SRS2440836	0.00654094	0.00689689	0.00144114	0.000178305
SRS2440831	0.0204867	0.00250088	-8.07537e-09	-6.71036e-08
SRS2440829	0.0163177	0.00324255	-2.67575e-09	-2.25472e-08
SRS2440830	0.00647257	0.00699128	6.96892e-05	-8.87821e-08
SRS2440826	0.0164869	0.00460417	0.000164009	3.33876e-05
SRS2440828	0.0220694	0.00373463	-1.56354e-09	-9.8874e-09
SRS2440824	0.021667	0.000957908	-4.41433e-09	-3.52821e-08
SRS2440825	0.0106429	0.0087849	-2.92186e-08	-2.43704e-07
SRS2440827	0.0202825	0.00308565	0.000134529	4.53385e-05
SRS2440822	0.024211	0.000909408	-2.87822e-10	3.04096e-05
SRS2440823	0.0177667	0.00244787	0.000116798	1.70768e-05
SRS2440821	0.0192382	0.00165965	-9.27661e-11	1.75544e-05
SRS2440818	0.0132934	0.00393667	0.000136766	0.000114506
SRS2440817	0.0134555	0.00492443	2.43174e-05	-5.48426e-08
SRS2440814	0.0194099	0.00410653	-1.11e-08	-8.70348e-08
SRS2440820	0.00673478	0.00808343	0.000142035	0.00032681
SRS2440813	0.0148396	0.00322952	-2.09844e-09	-1.6166e-08
SRS2440819	0.0216823	0.000237775	7.29945e-06	-5.87617e-09
SRS2440815	0.00888682	0.013203	0.000525231	-1.30402e-07
SRS2440816	0.0247813	5.63134e-05	0.000783837	9.40037e-05
SRS2440811	0.0202307	0.00263517	0.000114518	1.2155e-05
SRS2440810	0.0139822	0.00492799	9.53864e-06	-5.30508e-08
SRS2440808	0.0188696	0.00190967	0.00026974	9.88347e-05
SRS2440812	0.0265902	-1.88514e-18	0.000377646	2.7105e-07
SRS2440809	0.0189176	0.00207214	5.32177e-05	-2.25476e-08
SRS2440807	0.0234252	0.000537804	-6.48919e-09	-5.17372e-08
SRS2440806	0.0196823	0.00115956	7.6278e-05	3.25974e-05
SRS2440805	0.0187118	0.00187366	5.81366e-05	3.88311e-05
SRS2440803	0.00896053	0.00695669	0.000533498	-1.32492e-07
SRS2440802	0.0149834	0.002715	0.000564851	0.00056442
SRS2440801	0.0147379	0.00469539	0.000189461	3.65803e-05
SRS2440804	0.0170132	0.00404483	-8.20684e-11	2.11511e-05
SRS2440800	0.0168893	0.00339287	0.000278493	-8.00991e-08
SRS2440799	0.018835	0.000965972	-1.48521e-10	0.000111705
SRS2440796	0.0243303	0.000414212	1.48902e-05	-2.15657e-08
SRS2440795	0.0247466	2.86189e-18	3.24101e-05	2.81971e-05
SRS2440794	0.0234245	0.000391166	4.9114e-05	1.01203e-05
SRS2440793	0.0206274	0.0024418	0.000103914	5.64555e-05
SRS2440797	0.0211182	0.000641876	1.38822e-05	-3.0661e-09
SRS2440792	0.0166465	0.00256024	4.35368e-05	9.41633e-05
SRS2440791	0.01651	0.00269563	0.000108998	-1.51066e-08
SRS2440788	0.0246723	0.000610872	-9.50151e-09	-7.73543e-08
SRS2440790	0.0181831	0.00407948	0.000853708	3.84007e-05
SRS2440787	0.0165411	0.00524992	-3.27237e-10	3.5254e-05
SRS2440786	0.0109392	0.0029191	0.00330252	-1.45691e-07
SRS2440789	0.0271024	-3.86588e-08	-2.61148e-08	-8.36584e-08
SRS2440785	0.0205158	0.00172632	1.36273e-05	-1.41078e-08
SRS2440783	0.015946	0.00447396	0.000366513	5.43825e-05
SRS2440782	0.0259816	-1.24807e-08	0.000645664	-3.70597e-08
SRS2440781	0.0222287	0.00201734	0.000362396	-1.91765e-08
SRS2440780	0.0192262	0.00206694	0.00013423	-3.25297e-08
SRS2440777	0.0159481	0.00434933	3.33436e-05	-6.04194e-08
SRS2440778	0.0186404	0.00189298	8.12809e-05	4.93485e-05
SRS2440779	0.0255613	0.000724476	6.09565e-05	3.07543e-05
SRS2440776	0.0147272	0.00392632	-1.1637e-08	-9.6861e-08
SRS2440774	0.0145818	0.000418777	7.05664e-05	2.23333e-05
SRS2440773	0.01577	0.00371681	-7.6436e-09	-6.01631e-08
SRS2440775	0.0191513	0.00245969	0.000754046	5.13267e-05
SRS2440771	8.40943e-05	0.00435299	0.00849097	-1.2986e-07
SRS2440770	0.0228549	0.000801032	2.05121e-05	3.62569e-05
SRS2440772	0.0146955	0.00709918	-1.07132e-08	-8.41359e-08
SRS2440768	0.00996722	0.00891882	-1.26115e-08	-9.87489e-08
SRS2440767	0.0191001	0.00334715	-5.64523e-10	2.21674e-05
SRS2440766	0.0120895	0.0046975	0.000128424	8.84383e-05
SRS2440764	0.0215153	0.000304016	4.25159e-05	9.33484e-06
SRS2440762	0.0176622	0.00389913	3.88754e-05	4.62702e-05
SRS2440760	0.0259607	0.0010295	3.4236e-05	3.20744e-05
SRS2440763	0.0287371	-4.51078e-08	-3.07271e-08	-9.72108e-08
SRS2440761	0.0191001	0.00472107	-4.69968e-09	-3.64024e-08
SRS2440758	0.0125384	0.00748182	-1.38444e-08	-1.0977e-07
SRS2440759	0.0232846	4.11316e-19	8.61784e-05	1.03815e-05
SRS2440757	0.0226108	0.000324958	3.25515e-05	-5.55012e-09
SRS2440755	0.0204327	0.000943564	-4.10557e-09	-3.17743e-08
SRS2440752	0.0182116	0.00296967	2.82995e-05	1.15447e-05
SRS2440754	0.0244264	0.00161794	0.000253303	-1.10158e-08
SRS2440756	0.0221543	0.000916185	-3.87474e-09	-3.18692e-08
SRS2440753	-4.90831e-19	0.0173477	0.00310728	7.36703e-05
SRS2440750	0.0210409	0.00114884	5.07244e-05	1.1901e-05
SRS2440748	0.0155778	0.00435751	0.000164603	9.0426e-05
SRS2440749	0.0219497	-8.98746e-09	3.03403e-05	-2.66869e-08
SRS2440747	0.0165499	0.00413495	1.49987e-05	-3.06333e-08
SRS2440746	0.0173301	0.00446176	-2.09373e-08	-1.69848e-07
SRS2440745	0.0140227	0.00577258	-9.43225e-09	-7.44722e-08
SRS2440751	0.015345	0.00462528	-1.39713e-08	-1.15557e-07
SRS2440741	0.0218144	0.00273445	-3.56539e-10	1.94702e-05
SRS2440743	0.00967526	0.00844966	0.000186063	2.98786e-05
SRS2440744	0.0194575	0.00118204	6.34022e-05	1.11514e-05
SRS2440739	0.027345	-5.6772e-08	-3.91569e-08	-1.21585e-07
SRS2440740	-1.09976e-17	0.0140358	0.000244546	0.00117056
SRS2440738	0.00542014	0.0101236	-2.51532e-08	-2.09202e-07
SRS2440737	0.0201363	0.00295919	0.000278913	4.50069e-05
SRS2440742	0.0173302	0.00366613	-9.48574e-09	-7.8777e-08
SRS2440734	0.0161325	0.00302817	0.000242458	3.09912e-05
SRS2440732	0.00377408	0.0107994	0.000563264	-9.53243e-08
SRS2440735	0.0223484	1.08315e-18	3.20033e-05	2.19997e-06
SRS2440736	0.0255232	0.000369461	6.20796e-06	3.6788e-05
SRS2440733	0.0139199	0.00494116	0.000372082	0.000122934
SRS2440730	0.0219161	0.000889697	-3.11268e-09	-2.48578e-08
SRS2440729	0.0131218	0.00672552	-9.90035e-09	-7.81093e-08
SRS2440731	0.0134234	0.00495137	0.000277425	-1.12919e-07
SRS2440728	0.0289833	-4.12822e-09	6.06837e-05	-1.22581e-08
SRS2440726	0.00897947	0.0044222	0.000533302	0.000256346
SRS2440727	0.0197336	0.00245993	0.000917411	0.000229444
SRS2440724	0.0247846	0.000708297	0.000549678	-3.19509e-09
SRS2440721	0.0231916	0.00224704	1.80299e-05	3.10858e-05
SRS2440725	0.0224424	0.00167533	0.000167312	2.64983e-05
SRS2440723	0.00367048	0.0151458	0.000814173	-1.43306e-07
SRS2440722	0.0128898	0.0065132	-1.71959e-08	-1.40004e-07
SRS2440720	0.0204137	0.000702575	0.000382096	0.000130321
SRS2440719	0.0271472	-2.60105e-08	5.00847e-05	-7.72343e-08
SRS2440718	0.0160957	0.00279115	3.95595e-05	3.49338e-05
SRS2440717	0.0184784	0.0017529	0.000176579	4.72855e-05
SRS2440715	0.0188334	0.0015394	0.000253021	8.4376e-05
SRS2440712	0.0236156	0.00125548	5.92916e-05	1.31746e-05
SRS2440711	0.0137676	0.00656929	-3.93034e-09	-2.95732e-08
SRS2440716	0.0107306	0.00366984	0.00018918	-5.3017e-08
SRS2440714	0.0131578	0.00647333	-1.09171e-08	-8.92669e-08
SRS2440713	0.019916	0.00341707	-5.69769e-09	-4.26206e-08
SRS2440710	0.0181049	0.00327771	-3.47758e-10	4.23507e-06
SRS2440709	0.0206953	0.00246827	9.13225e-05	-2.69989e-08
SRS2440704	0.0142796	0.00649512	0.000266012	-3.99345e-08
SRS2440707	0.0183288	0.0019748	-3.91575e-09	-3.15338e-08
SRS2440705	0.00570091	0.00606817	0.000733415	0.000816465
SRS2440708	0.0163353	0.00560713	-4.53428e-09	-3.2053e-08
SRS2440706	0.0239126	0.000641155	1.24394e-05	-2.46379e-08
SRS2440703	0.0241086	6.26677e-05	9.73726e-05	4.93274e-06
SRS2440701	0.0273204	-5.50877e-08	-3.72723e-08	-1.19117e-07
SRS2440702	0.0232183	0.00127524	-2.17659e-09	-1.34488e-08
SRS2440696	0.000434197	0.011671	0.00484537	0.000452335
SRS2440700	0.0262259	4.88978e-05	-2.03795e-11	1.10876e-05
SRS2440698	0.0154097	0.00379729	0.000430965	1.05477e-05
SRS2440699	0.0233952	0.000943788	6.41916e-05	1.59663e-05
SRS2440697	0.0263601	0.000262292	-5.89902e-09	-4.8959e-08
SRS2440695	0.0276657	-5.25991e-18	0.00084327	4.47847e-06
SRS2440694	0.020426	0.00310194	7.35025e-05	8.57124e-05
SRS2440693	0.00750642	0.00708199	0.000424529	2.40965e-05
SRS2440687	0.0228103	0.00406651	-5.16387e-10	5.14387e-06
SRS2440685	0.0225475	0.00122365	0.00131699	-4.45382e-08
SRS2440691	0.0178251	0.0034181	0.000176486	6.24845e-05
SRS2440686	0.0179809	0.00207695	-1.36748e-10	1.34144e-05
SRS2440692	0.0209504	0.000729623	0.000151276	6.29699e-05
SRS2440689	0.0204445	0.00202056	2.40151e-05	1.82257e-05
SRS2440690	0.0209164	0.00381947	-4.75541e-09	-3.6312e-08
SRS2440683	0.0256352	0.000133328	-4.35845e-09	-3.63962e-08
SRS2440682	0.0134876	0.00616381	-7.04017e-09	-5.50024e-08
SRS2440684	0.0152828	0.00423807	-1.13275e-08	-9.30436e-08
SRS2440681	0.0165124	0.00241863	0.000167766	2.15108e-05
SRS2440680	0.0203939	0.00337045	-9.66638e-09	-7.59947e-08
SRS2440679	0.0158531	0.00235793	0.000153638	-6.74534e-08
SRS2440678	0.0186097	0.0020842	0.000236751	1.41886e-06
SRS2440677	0.0151642	0.00601913	-1.15113e-08	-8.86261e-08
SRS2440676	0.020301	0.00201137	-3.73098e-10	-2.17935e-09
SRS2440674	0.00432717	0.00966391	0.000742597	-1.07173e-07
SRS2440672	0.0137076	0.00543923	0.000420572	0.000161775
SRS2440675	0.00464467	0.00456829	0.00486497	3.05629e-05
SRS2440671	0.0265681	0.000792499	-1.3103e-08	-1.0556e-07
SRS2440673	0.0175869	0.00365745	8.99799e-05	3.63025e-05
SRS2440669	0.0160469	0.00395765	0.000148032	-6.0604e-09
SRS2440670	0.00578156	0.0100086	-1.34523e-08	-1.11285e-07
SRS2440668	0.0238652	0.00128795	-6.89642e-09	-5.38953e-08
SRS2440666	0.00864548	0.00840222	5.64856e-05	-1.42504e-07
SRS2440665	0.0195684	0.00297714	-2.43535e-10	1.99852e-05
SRS2440667	0.00454072	0.011155	0.000713865	-5.49444e-08
SRS2440664	0.0034406	0.0085113	0.000199712	0.00102482
SRS2440662	0.0117897	0.00586768	0.00132496	0.000236089
SRS2440661	0.00424895	0.0125572	0.000469119	-1.62734e-07
SRS2440660	0.0170307	0.00289916	-9.71831e-09	-7.92826e-08
SRS2440659	0.0188081	0.00304731	2.34827e-05	-3.55389e-08
SRS2440657	0.0178503	0.00396136	0.00011146	4.38663e-06
SRS2440656	0.025778	-3.78516e-08	-2.56246e-08	-8.18247e-08
SRS2440663	0.0152715	0.00223041	6.79616e-05	0.000168402
SRS2440658	0.0193298	0.00327148	0.000334157	9.73035e-05
SRS2440655	0.018426	0.00344134	0.000287619	6.48694e-05
SRS2440654	0.0084308	0.00727778	0.000155724	0.000316541
SRS2440653	0.021481	0.00179055	0.000150739	4.99301e-05
SRS2440649	0.0211237	0.00176729	0.000322418	0.000103634
SRS2440650	0.0176712	0.00353566	-6.39815e-09	-4.91197e-08
SRS2440651	0.0178894	0.00386906	3.51409e-05	-6.1202e-08
SRS2440648	0.0084211	0.0101041	-3.0884e-08	-2.51614e-07
SRS2440644	0.0249219	0.000671773	0.000148997	6.81416e-06
SRS2440647	0.0167099	0.00246173	-4.39971e-10	5.90649e-06
SRS2440646	0.0219827	0.00109918	5.55416e-05	-4.72839e-08
SRS2440643	0.0204552	-8.14707e-20	0.00012511	1.63429e-05
SRS2440952	0.0189357	0.00267095	-4.66068e-09	-3.57419e-08
SRS2440951	0.0170378	0.00255381	-3.21429e-10	8.40433e-06
SRS2440950	0.0114347	0.00659512	0.000558079	-1.3365e-07
SRS2440949	0.0153066	0.00384395	0.000548	7.03827e-05
SRS2440946	0.0268825	-4.81785e-08	-3.23626e-08	-1.04548e-07
SRS2440945	0.0185567	0.00125066	0.000108496	-1.07916e-08
SRS2440948	0.0193647	0.00152615	6.36045e-05	-5.15896e-08
SRS2440947	0.0195735	0.00149268	4.55592e-05	5.90506e-05
SRS2440943	0.021201	0.000988531	-1.68573e-09	-1.22581e-08
SRS2440942	0.0231787	2.86136e-18	0.000525614	4.16638e-05
SRS2440944	0.0223431	0.00113363	0.00133621	1.08906e-05
SRS2440941	0.00543932	0.00880994	-1.95491e-08	-1.62447e-07
SRS2440939	0.0102915	0.00736662	-7.94651e-09	-6.60698e-08
SRS2440938	0.00729279	0.0036229	0.000282395	-1.04675e-08
SRS2440937	0.0151216	0.00637597	-1.36892e-08	-1.10915e-07
SRS2440936	1.9913e-08	0.0110487	0.00599544	-3.24919e-07
SRS2440935	0.0153964	0.00310085	5.29794e-05	-3.00176e-08
SRS2440934	0.0257645	-1.3039e-08	1.25717e-05	-3.87174e-08
SRS2440931	0.00821047	-5.41342e-19	0.000726183	0.00499236
SRS2440933	0.0170626	0.00160532	9.34799e-05	3.1557e-05
SRS2440932	0.02006	0.00136547	-2.30614e-09	-1.83441e-08
SRS2440930	0.0163457	0.00275525	4.14338e-05	-3.91845e-08
SRS2440929	0.0208218	0.00112753	0.000116598	5.36208e-05
SRS2440928	0.0235145	0.00113583	1.70173e-05	-2.85919e-08
SRS2440927	0.0203945	0.00273478	-5.2814e-09	-4.07059e-08
SRS2440922	0.0110893	0.00757769	2.2763e-05	7.29385e-05
SRS2440926	0.0189999	0.00323621	-4.31512e-10	7.22155e-07
SRS2440925	0.0226189	0.000685316	0.000137188	5.42349e-05
SRS2440923	0.0144816	0.0055725	-4.89669e-09	-4.02448e-08
SRS2440920	0.0198762	0.003797	-3.93261e-09	-2.99639e-08
SRS2440921	0.0194575	0.00241205	9.99874e-05	4.17373e-06
SRS2440924	0.0172926	0.00270399	-9.68266e-09	-8.03884e-08
SRS2440919	0.0107621	0.00714191	0.000802129	0.000238423
SRS2440918	0.00558633	0.00965595	0.00081851	0.000413952
SRS2440914	0.016628	0.00410492	-4.62116e-09	-3.70477e-08
SRS2440917	0.0171267	0.00372622	-4.02647e-10	4.8869e-05
SRS2440916	0.028578	-5.6199e-08	-3.85677e-08	-1.20664e-07
SRS2440913	0.0213083	0.000288506	4.58043e-05	1.16024e-05
SRS2440915	0.0175733	0.0037814	-5.55428e-09	-4.5057e-08
SRS2440912	0.0149283	0.00400433	0.000165008	9.13284e-06
SRS2440911	0.0218979	3.55832e-18	0.000131717	1.05941e-05
SRS2440909	0.00673764	0.00864322	0.0005333	-9.41798e-09
SRS2440907	0.0259056	0.000546055	0.000507569	7.30076e-05
SRS2440905	0.0186843	0.0017915	0.000582933	4.23296e-05
SRS2440903	0.0138455	0.00448978	0.00010999	-4.40384e-08
SRS2440908	0.0161265	0.0044519	0.000224883	5.67885e-05
SRS2440902	0.0129641	0.00763903	-3.39356e-10	0.000174781
SRS2440904	0.0204515	0.000905737	6.69353e-05	3.34571e-05
SRS2440906	0.0198844	0.00170685	0.000186481	2.20419e-05
SRS2440899	0.0209749	0.00170303	0.000193147	2.4667e-07
SRS2440897	0.0189824	0.00198971	0.000150878	-1.64233e-08
SRS2440898	0.019552	0.0026288	5.30786e-05	3.67918e-05
SRS2440896	0.00841683	0.00785814	0.000605674	-6.56474e-08
SRS2440895	0.0132856	0.00614575	-1.55582e-08	-1.30385e-07
SRS2440900	0.0228846	1.26951e-18	0.000152009	5.37396e-05
SRS2440893	0.00673057	0.0130882	0.000279851	-2.05382e-08
SRS2440894	0.0220332	0.00065094	1.08085e-05	7.43196e-06
SRS2440892	0.0165159	0.00482885	-8.05637e-09	-6.63871e-08
SRS2440889	0.0127509	0.00804608	0.00167496	4.19581e-05
SRS2440891	0.0143662	0.00557667	0.000255576	6.39821e-05
SRS2440885	0.0253065	-2.25092e-18	6.754e-05	2.91326e-05
SRS2440887	0.020639	0.00135139	0.000131634	8.31661e-05
SRS2440886	0.0160557	0.003561	0.000100246	6.59156e-05
SRS2440883	0.0237976	1.82554e-18	0.000245879	4.88687e-05
SRS2440881	0.0243366	0.00184858	-9.65482e-09	-8.08069e-08
SRS2440884	0.025502	-1.22232e-08	-8.5997e-09	-2.59113e-08
SRS2440880	0.00509251	0.01251	-2.55406e-08	-2.15051e-07
SRS2440879	0.0224291	0.00157919	-6.88068e-09	-5.63136e-08
SRS2440876	0.0155007	0.00438255	4.9173e-05	3.45323e-05
SRS2440877	0.0174546	0.00290012	-7.95103e-09	-6.3343e-08
SRS2440874	0.0159289	0.0035699	-1.15499e-08	-9.64841e-08
SRS2440875	0.0132636	0.00548348	-1.30492e-08	-1.09221e-07
SRS2440873	0.0238293	2.07742e-05	9.75653e-05	5.81068e-05
SRS2440878	0.0155798	0.00378463	0.000122942	5.81769e-06
SRS2440872	0.0140962	0.00711827	-1.21752e-08	-9.85946e-08
SRS2440868	0.000885894	0.0166262	-4.63573e-08	-3.86727e-07
SRS2440871	0.0182159	0.00205998	0.000142329	3.71323e-05
SRS2440866	0.0102298	0.00675328	0.000151328	-5.94914e-08
SRS2440867	0.0107733	0.00649958	0.00139006	0.000251559
SRS2440869	0.00420628	0.0101841	0.000918491	-1.07317e-07
SRS2440864	0.0130088	0.00490893	-1.12352e-08	-9.3393e-08
SRS2440870	9.48322e-09	0.00171333	0.0106355	-1.54737e-07
SRS2440865	0.0122275	0.00574877	0.000155805	-6.16106e-08
SRS2440861	0.0142376	0.00540678	-1.72326e-08	-1.43709e-07
SRS2440859	0.0230115	0.00106673	9.19967e-05	4.1722e-05
SRS2440858	0.0187714	0.000907758	4.65848e-05	-2.58284e-08
SRS2440863	0.0202851	-5.69816e-08	0.00254504	-1.69198e-07
SRS2440857	0.0192553	0.001336	4.1627e-05	5.97291e-05
SRS2440860	0.00759581	0.0078832	-2.11515e-08	-1.76526e-07
SRS2440856	0.0277926	-4.90664e-18	0.000231984	5.8499e-05
SRS2440855	0.0247815	1.16027e-18	0.000163082	4.12944e-05
SRS2440853	0.00594534	0.0106305	0.00140937	-1.84068e-07
SRS2440852	0.0241917	-2.94838e-08	-1.99115e-08	-6.3812e-08
SRS2440854	0.0182568	0.00290657	-1.09491e-08	-9.00233e-08
SRS2440850	0.000583733	0.00239364	0.00716318	0.000107461
SRS2440851	0.00396602	0.00984447	0.00260605	-1.25031e-07
SRS2440849	0.0261222	0.000379372	0.00021338	0.000125744
SRS2440847	0.0242279	0.000414155	-1.67691e-10	7.66677e-06
SRS2440845	0.0233453	0.00137091	-2.89172e-09	-2.27676e-08
SRS2440844	0.0226405	-2.31317e-19	6.22992e-05	3.35107e-05
SRS2440846	0.0247246	0.000490612	8.47541e-05	1.99238e-05
SRS2440843	0.0294579	-7.23044e-08	-4.90996e-08	-1.56064e-07
SRS2440842	0.0256043	0.0021936	-2.16544e-10	6.45752e-06
SRS2440840	0.0199676	0.00191157	0.000135353	-4.67193e-10
SRS2440841	0.0188867	0.00320783	-2.84306e-09	-2.28228e-08
SRS2444376	0.0247669	0.000795477	8.80392e-05	2.77607e-05
SRS2444374	0.0237377	-7.49517e-09	8.53141e-05	-2.22558e-08
SRS2444377	0.0241825	2.77534e-05	-9.60007e-11	1.67946e-06
SRS2444373	0.0169026	0.00194985	0.000175172	7.39188e-05
SRS2444372	0.0257857	-3.32596e-09	9.271e-06	-9.87594e-09
SRS2444371	0.0138897	0.00704809	-7.56918e-09	-5.73258e-08
SRS2444370	0.017771	0.00232221	-1.10335e-10	3.81575e-06
SRS2444368	0.0174095	0.00458265	-3.25601e-10	4.58197e-05
SRS2444367	0.0205299	0.00224713	3.63443e-05	-1.48259e-09
SRS2444366	0.0231365	0.000563366	0.000861158	4.48394e-05
SRS2444369	0.021632	0.00193575	3.16359e-05	-5.33447e-08
SRS2444365	0.0216796	0.00274288	1.20699e-05	-7.78327e-08
SRS2444364	0.0229921	0.00167597	0.000546517	7.39912e-05
SRS2444363	0.0247677	-1.25648e-08	-8.52458e-09	-2.71324e-08
SRS2444362	0.017126	0.00258926	0.000593763	1.40404e-05
SRS2444360	-1.69697e-07	-1.39927e-07	-1.68925e-07	0.0207933
SRS2444359	0.0177266	0.00178478	0.000230925	0.000171237
SRS2444358	0.0205964	0.00262622	0.000246574	2.96565e-05
SRS2444361	0.0231058	0.00116936	0.000322786	7.11654e-05
SRS2444357	0.0152142	0.00456193	-6.29192e-09	-5.0128e-08
SRS2444356	0.0237041	0.00238963	-2.97669e-09	-2.13809e-08
SRS2444355	0.0265267	-5.64373e-09	3.36939e-05	-1.67582e-08
SRS2444354	0.0226889	0.0028412	-1.69309e-11	2.82808e-05
SRS2444352	0.0183574	0.00263552	-2.97392e-09	-2.24373e-08
SRS2444351	0.0231797	0.000777906	-1.51176e-09	-1.18508e-08
SRS2444350	0.022865	0.00164122	-2.10566e-10	7.74791e-05
SRS2444353	0.0207449	0.00174476	0.000111765	2.01246e-05
SRS2444349	0.0198638	0.00200275	4.62123e-05	3.25052e-05
SRS2444348	0.0117321	0.00864117	-9.41544e-09	-7.44575e-08
SRS2444347	0.0267343	-2.50834e-08	-1.7531e-08	-5.33563e-08
SRS2444346	0.0211124	0.00191627	2.98352e-05	-2.88201e-08
SRS2444345	0.0174784	0.00400699	-2.70146e-10	3.24509e-06
SRS2444342	0.014095	0.00485067	7.48922e-05	-3.82867e-08
SRS2444343	0.0211394	0.000755805	0.000196804	2.49358e-05
SRS2444344	0.0116519	0.00787946	-1.67924e-08	-1.34607e-07
SRS2444340	0.00937724	0.00704828	0.000114055	-8.80412e-08
SRS2444341	0.0153443	0.00431055	-1.13689e-10	2.78705e-05
SRS2444339	0.0114865	0.00513876	0.000130727	-9.25008e-08
SRS2444338	0.0134593	0.00391003	0.00025113	0.000102759
SRS2444336	0.0188355	0.00153537	8.39875e-06	-3.91369e-08
SRS2444335	0.0231307	0.000718869	4.77917e-05	1.90845e-05
SRS2444334	0.0197761	0.00288857	0.000128505	2.23438e-05
SRS2444337	0.0269943	3.16058e-18	0.000425621	1.243e-05
SRS2444333	0.02397	0.000844784	-1.09939e-10	1.16671e-05
SRS2444332	0.0209355	0.0013457	0.000200457	6.66451e-05
SRS2444328	0.00983914	0.00907897	-2.0879e-08	-1.67881e-07
SRS2444327	0.0100879	0.0035099	0.00248856	0.000489068
SRS2444326	0.0219889	0.00140047	-5.35734e-09	-4.28573e-08
SRS2444329	0.0245934	0.000649477	-1.65183e-09	-1.35386e-08
SRS2444324	0.025069	2.6692e-05	8.72555e-05	3.4429e-05
SRS2444325	0.0227257	2.75325e-18	0.000105535	5.74346e-06
SRS2444323	0.00220641	0.0118087	0.000535727	-4.32235e-08
SRS2444322	0.004989	0.00429944	0.0048913	1.45211e-07
SRS2444320	0.027194	-3.76375e-08	-2.54462e-08	-8.14147e-08
SRS2444319	0.0232303	-9.86371e-09	4.99406e-05	-2.92888e-08
SRS2444318	0.0189615	0.00280404	0.000129894	3.13532e-05
SRS2444321	0.0228016	0.00170609	9.19795e-07	-6.10783e-08
SRS2444317	0.0178796	0.00232023	-3.3626e-10	1.15583e-05
SRS2444316	0.00978985	0.00610014	0.000445767	-5.0974e-08
SRS2444314	0.0155612	0.00657256	-5.58109e-09	-4.483e-08
SRS2444315	0.0179702	0.00240087	3.33463e-05	-4.90894e-08
SRS2444312	0.0215104	0.00215068	-2.59262e-09	-2.08865e-08
SRS2444311	0.0171844	0.00433537	3.52775e-05	-3.93357e-08
SRS2444310	0.0272128	0.000700086	8.33392e-06	4.23069e-05
SRS2444313	0.0127736	0.0051793	-9.00676e-09	-7.23569e-08
SRS2444309	0.0185508	0.00185141	8.90009e-05	5.95823e-05
SRS2444308	0.0175288	0.00488289	1.39744e-05	-1.06554e-07
SRS2444307	0.0173069	0.00346831	0.000265809	4.81678e-05
SRS2444306	0.0200621	0.00244747	5.72563e-05	3.30937e-06
SRS2444304	0.0288108	0.000128824	-5.60842e-11	2.0168e-06
SRS2444303	0.00959687	0.00741574	0.000446688	-2.10188e-07
SRS2444302	0.0249615	0.00114059	3.33861e-05	-3.93265e-08
SRS2444305	0.0165029	0.00474193	0.000130821	7.25817e-05
SRS2444301	0.0124493	0.00795251	-1.21575e-08	-9.4678e-08
SRS2444300	0.0091847	0.00769694	4.70323e-05	0.000115038
SRS2444299	0.0138208	0.00620533	-9.24168e-09	-7.20559e-08
SRS2444298	0.0177598	0.00301103	-1.21395e-10	8.61783e-05
SRS2444296	0.0182454	0.00428876	0.000345477	0.000143359
SRS2444295	0.0147861	0.00327112	0.000411958	0.000163665
SRS2444294	0.0277791	-5.40704e-09	0.000489234	-1.60554e-08
SRS2444297	0.0251898	1.10127e-18	8.76519e-05	3.97016e-05
SRS2444293	0.0265	-4.67853e-08	-3.1493e-08	-1.0142e-07
SRS2444292	0.0229727	5.77094e-18	6.33688e-05	1.49657e-05
SRS2444291	0.0249194	0.000529313	-3.65889e-11	4.98811e-05
SRS2444290	0.0175532	0.00428642	-1.84084e-08	-1.50997e-07
SRS2444289	0.013682	0.0054121	-8.40938e-09	-6.694e-08
SRS2444288	0.0174881	0.00265684	6.46667e-06	-2.30422e-08
SRS2444287	0.00735448	0.00706332	0.000599897	1.93697e-05
SRS2444286	0.0173272	0.00375253	-1.10144e-09	-8.15584e-09
SRS2444285	0.0214493	0.00187015	0.000163229	2.8043e-05
SRS2444284	0.0172393	0.00369318	-1.42754e-08	-1.17981e-07
SRS2444283	0.021806	0.00239408	0.00012211	1.69226e-05
SRS2444282	0.0215127	7.68517e-19	0.00104422	2.49953e-05
SRS2444281	0.0176345	-2.11911e-08	0.00276218	-6.29237e-08
SRS2444280	0.0193132	0.00185336	4.95211e-05	-2.11185e-08
SRS2444279	0.014178	0.00745622	-8.36226e-09	-6.49302e-08
SRS2444278	0.0178252	0.00162231	0.000249424	5.59741e-05
SRS2444277	0.0198401	0.00113519	-1.15434e-09	-8.51289e-09
SRS2444276	0.0260158	0.000163594	0.000155092	4.27566e-06
SRS2444275	0.0194572	0.00167361	2.18185e-05	7.58283e-05
SRS2444274	0.0182184	0.00359967	0.000175553	-1.7742e-08
SRS2444273	0.0202337	0.00194252	1.68846e-05	-1.24218e-08
SRS2444272	0.000943569	0.00289559	0.00717004	-1.15142e-08
SRS2444271	0.0213713	0.000805892	-3.44381e-09	-2.78879e-08
SRS2444270	0.0160218	0.00737042	0.000670597	7.44754e-05
SRS2444269	0.0202361	0.00257243	-1.10283e-08	-9.13996e-08
SRS2444268	0.0153924	0.00293091	0.000269716	0.000274351
SRS2444267	0.0176885	0.00176641	2.76987e-05	3.66995e-05
SRS2444266	0.0234085	0.000856328	-1.04527e-10	1.17926e-05
SRS2444265	0.0165821	0.00322702	0.000127343	-6.72056e-08
SRS2444263	0.0216023	0.00208463	-2.43819e-10	1.95437e-05
SRS2444264	0.0221367	0.000690308	-2.20554e-10	2.82547e-06
SRS2444262	0.0184724	0.00217048	5.76052e-06	-3.55828e-08
SRS2444261	0.0145486	0.00570737	1.0561e-05	-4.17636e-08
SRS2444260	0.0214685	0.0013891	0.000728105	-2.41064e-08
SRS2444259	0.0233859	0.000422109	0.000116628	5.42465e-05
SRS2444257	0.0218361	0.00272961	7.34427e-05	9.99366e-05
SRS2444258	0.0150222	0.00321343	0.000201188	7.75023e-05
SRS2444256	0.0166236	0.00335516	6.25975e-05	-4.15688e-08
SRS2444255	0.0187119	0.00233639	-2.24734e-09	-1.72213e-08
SRS2444254	0.0113129	0.00669257	0.000566093	-4.94289e-08
SRS2444253	0.0236423	-2.03465e-08	-1.3915e-08	-4.37614e-08
SRS2444252	0.025639	3.06166e-05	0.000144213	1.09975e-07
SRS2444251	0.0163461	0.00331052	-2.29553e-10	6.32429e-05
SRS2444250	0.026088	-6.74554e-08	-4.61171e-08	-1.45109e-07
SRS2444248	0.000973081	0.01323	0.00113579	0.000155148
SRS2444247	0.0238005	0.000627901	0.00015791	1.46165e-05
SRS2444246	0.00336375	0.00905974	0.00054658	-1.1931e-08
SRS2444249	0.0189051	0.00215611	-2.09737e-11	4.39012e-05
SRS2444244	0.0226803	0.000663957	-7.45341e-11	1.67502e-05
SRS2444243	0.0198939	0.00186476	0.000342192	3.46939e-05
SRS2444241	0.0196721	0.000885647	-1.73151e-10	9.66694e-05
SRS2444240	0.0228575	0.00135127	1.66935e-05	-2.00061e-08
SRS2444237	0.0196929	0.00139281	-3.92614e-09	-3.07998e-08
SRS2444239	0.00696815	0.00918941	-2.32119e-08	-1.87947e-07
SRS2444242	0.0212598	0.00321563	0.000601473	-1.19817e-08
SRS2444238	0.0195168	0.00329297	-9.73182e-09	-7.94233e-08
SRS2444234	0.0168623	0.00436331	0.000260847	-6.46533e-08
SRS2444233	0.0131367	0.00753613	0.000225776	0.000112073
SRS2444231	0.0234737	-7.25324e-09	7.30202e-05	-2.15374e-08
SRS2444230	0.017057	0.00243356	-2.25463e-10	2.78322e-05
SRS2444232	0.0140824	0.00392519	0.000110314	5.68754e-05
SRS2444235	0.00829041	0.00566526	0.000996492	0.000548551
SRS2444229	0.000794315	0.0112533	0.00125513	0.000195554
SRS2444228	0.0219682	0.00191619	-1.68489e-09	-1.33173e-08
SRS2444227	0.0195173	0.00125625	0.000107523	2.41523e-05
SRS2444224	0.0149318	0.0034712	0.000175986	4.21809e-05
SRS2444226	0.0246471	0.00101956	-1.95166e-11	1.04492e-05
SRS2444223	0.0238738	-1.63831e-10	-3.27014e-10	2.57086e-06
SRS2444222	0.0164727	0.00194805	-1.65131e-11	0.000149869
SRS2444225	0.0257622	-4.17437e-08	0.000247601	-1.23952e-07
SRS2444221	0.0161425	0.00308875	-4.50365e-09	-3.68343e-08
SRS2444220	0.0277558	-6.68563e-08	-4.55982e-08	-1.43992e-07
SRS2444219	0.0214134	0.00256895	-9.10513e-09	-7.46765e-08
SRS2444218	0.0203599	0.00248592	-1.6696e-10	1.34905e-05
SRS2444216	0.0231204	4.32133e-18	8.838e-05	1.66357e-05
SRS2444215	0.0252974	-2.83869e-18	1.89776e-05	1.08486e-05
SRS2444214	0.0202722	0.00114038	0.000704549	0.000102088
SRS2444217	0.0261169	0.000193304	0.000141286	8.19401e-08
SRS2444212	0.0202351	0.00181706	-1.02853e-09	-6.60917e-09
SRS2444211	0.0211273	0.00137824	0.000161041	0.000100973
SRS2444210	0.0239477	0.000896456	-4.2951e-09	-3.45624e-08
SRS2444208	0.0216606	0.00209957	0.000246084	3.46137e-05
SRS2444207	-1.86784e-10	0.0131838	-9.01464e-10	0.00137325
SRS2444206	0.0169053	0.00342426	0.000254812	4.07329e-06
SRS2444209	0.0066472	0.00737164	0.000200333	-1.02031e-07
SRS2444205	0.0176539	0.00280021	6.52513e-05	-2.37549e-08
SRS2444204	0.0188679	0.00201622	0.00020774	6.03967e-05
SRS2444203	0.0286245	-4.60452e-08	-3.19015e-08	-9.83866e-08
SRS2444202	0.0124184	0.00660882	-9.93678e-09	-7.65391e-08
SRS2444200	0.0197255	0.00225258	7.57135e-05	-6.61671e-10
SRS2444199	0.0106935	0.00938476	-1.79209e-08	-1.42586e-07
SRS2444198	0.0209739	0.00133649	0.000124429	2.96606e-06
SRS2444201	0.0202698	0.00241392	1.45959e-05	-3.18817e-08
SRS2444197	0.0174057	0.00354332	-1.2231e-08	-1.00266e-07
SRS2444196	0.0137797	0.00504188	-7.42331e-09	-5.6653e-08
SRS2444195	0.0258813	3.09304e-19	0.00011814	2.20451e-05
SRS2444194	0.0241974	0.00211015	-9.37399e-11	8.14468e-05
SRS2444192	0.0239218	0.00104689	-1.39117e-09	-9.29775e-09
SRS2444191	0.0184003	0.00209825	0.000136721	3.08123e-05
SRS2444190	0.0254719	0.000767835	-5.28589e-10	-3.31369e-09
SRS2444193	0.0255421	7.34628e-05	4.29938e-05	1.51848e-05
SRS2444189	0.008066	0.00740164	0.000285721	2.46355e-05
SRS2444188	0.0192493	0.00180301	-4.81679e-09	-3.94859e-08
SRS2444187	0.0200982	0.00258976	-2.58525e-09	-1.98999e-08
SRS2444186	0.0192539	0.0014537	0.000174619	-1.84896e-08
SRS2444496	0.00379839	0.0115344	0.000180744	-2.20923e-07
SRS2444495	0.0224252	-6.84363e-19	0.000141025	2.66491e-05
SRS2444494	0.020189	0.000603739	4.15511e-05	-4.56122e-09
SRS2444493	0.0212107	0.00068697	-1.46139e-09	-1.18064e-08
SRS2444492	0.0164518	0.00446862	0.00011398	-7.4792e-09
SRS2444491	0.0245375	0.00144919	-2.69732e-10	2.79665e-05
SRS2444488	0.00136394	0.00135244	0.0101981	-1.33003e-07
SRS2444487	0.0262728	0.000845109	-1.40271e-09	-1.07492e-08
SRS2444486	0.0228106	0.000143445	0.000267772	2.2781e-05
SRS2444489	0.0251165	-8.46045e-09	8.43451e-05	-2.5122e-08
SRS2444484	0.0113529	0.00776809	8.00075e-05	0.000204239
SRS2444485	0.026061	0.000102965	-1.36135e-09	-9.8814e-09
SRS2444483	0.0130511	0.00580808	0.000236832	-7.26522e-08
SRS2444482	0.0179502	0.00312287	-3.46416e-09	-2.86339e-08
SRS2444480	0.0111696	0.0067603	-2.86409e-08	-2.34474e-07
SRS2444479	0.0272423	-4.15313e-08	-2.8277e-08	-8.9525e-08
SRS2444478	0.0174374	0.0033392	0.000706218	0.000198309
SRS2444481	0.0181944	0.00357712	-2.98812e-10	1.35413e-05
SRS2444477	0.0235279	0.00169596	2.90209e-05	-3.21564e-08
SRS2444476	0.0190857	0.000942965	0.000397186	7.21424e-05
SRS2444475	0.0135583	0.00456079	0.000649078	0.000129686
SRS2444474	0.0109101	0.0106051	-2.05813e-08	-1.63602e-07
SRS2444473	0.0137048	0.00537415	0.000338515	8.46814e-05
SRS2444471	0.00877292	0.00996356	-1.79859e-08	-1.42969e-07
SRS2444470	0.0137565	0.00554943	1.42603e-05	0.000115762
SRS2444472	0.00753877	0.00842355	0.0011852	0.000181542
SRS2444469	0.0072031	0.00658878	0.000880657	-1.15034e-07
SRS2444468	0.0227728	0.00104007	6.95465e-06	-1.09001e-08
SRS2444466	0.0122692	0.00394448	0.000408951	-7.8046e-09
SRS2444467	0.0148208	0.00582109	0.000119981	6.80556e-05
SRS2444464	0.00927931	0.00932966	-1.3891e-08	-1.08552e-07
SRS2444463	0.0200121	0.00195796	4.24486e-05	-4.93245e-09
SRS2444462	0.0120282	0.0054871	0.000406989	-1.97347e-08
SRS2444465	0.0235522	0.000377507	2.29932e-05	7.11445e-06
SRS2444460	0.024156	0.000544682	3.25841e-05	2.75926e-05
SRS2444461	0.0178062	0.00416513	-1.39545e-09	-1.01226e-08
SRS2444459	0.0211471	0.0027572	-1.22865e-08	-1.01033e-07
SRS2444457	0.0143551	0.0042277	1.46061e-05	-3.70753e-08
SRS2444456	0.0236878	1.8939e-18	6.52007e-05	3.38738e-06
SRS2444454	0.0230669	0.000920106	-5.04521e-09	-3.95897e-08
SRS2444455	0.0237322	-5.87375e-18	0.000160736	3.56295e-05
SRS2444458	0.0192506	0.00184752	5.27477e-05	7.12675e-05
SRS2444453	0.0244313	-2.52199e-10	-5.03401e-10	1.43558e-05
SRS2444452	0.0265932	-3.13724e-08	5.58955e-05	-9.31557e-08
SRS2444450	0.0164292	0.0033614	0.00023493	3.36952e-05
SRS2444451	0.0191833	0.001016	0.000213621	9.73604e-05
SRS2444447	0.0188726	0.00188079	5.76948e-05	2.095e-05
SRS2444449	0.0219691	0.00176983	0.000143983	2.20867e-05
SRS2444446	0.0208591	0.00240663	-9.93222e-09	-8.08879e-08
SRS2444448	0.0213301	0.000383381	-3.42399e-09	-2.78092e-08
SRS2444445	0.0210624	0.000607464	0.000208465	7.44064e-05
SRS2444444	0.0230939	0.000388237	7.39578e-05	4.64853e-05
SRS2444441	0.0247719	6.30114e-05	0.000554386	6.44373e-06
SRS2444442	0.0187415	0.00244923	9.91864e-05	-3.05368e-08
SRS2444440	0.0200635	0.000830607	0.000408964	3.74619e-05
SRS2444439	0.01712	0.00273112	0.000112208	8.5963e-05
SRS2444438	0.0102176	0.00528178	0.000764422	0.000483274
SRS2444443	0.000975508	0.00946259	-3.93939e-10	0.00143511
SRS2444437	0.0230872	0.00155709	1.17209e-05	-7.8852e-09
SRS2444436	0.0250542	0.000366385	0.000412199	4.55566e-05
SRS2444435	0.00841148	0.00528879	0.00164303	0.000397711
SRS2444434	0.0209762	0.00270071	-7.04915e-09	-5.73131e-08
SRS2444432	0.0151371	0.00109092	0.000295856	-3.77913e-08
SRS2444430	0.0255232	0.000709754	-1.45646e-10	1.3897e-06
SRS2444431	0.0172865	0.00224222	0.000216999	0.000130431
SRS2444429	0.0155494	0.00495921	0.000320467	0.000172582
SRS2444428	0.0120948	0.00532915	0.000255122	-8.41457e-09
SRS2444427	0.0191219	0.00148072	4.42708e-05	1.26518e-06
SRS2444426	0.0206815	0.00246265	-4.31041e-10	7.59472e-06
SRS2444424	0.00538729	0.0101292	0.00017339	-7.93103e-08
SRS2444423	0.0132885	0.00767198	-6.21266e-09	-4.65927e-08
SRS2444422	0.0153834	0.00414219	0.000125203	2.13527e-05
SRS2444425	0.0257895	9.73556e-05	-5.56218e-11	6.31468e-05
SRS2444421	0.0204321	0.00152231	0.000926663	-1.83118e-08
SRS2444420	0.0167824	0.000642225	0.000185277	1.18909e-05
SRS2444419	0.0180461	0.00193045	-1.983e-10	2.05268e-05
SRS2444418	0.0154373	0.00308915	0.000115	-6.31188e-08
SRS2444416	0.0157015	0.00398845	0.000182056	-2.13616e-08
SRS2444415	0.0262243	1.06595e-18	0.000155243	5.95084e-05
SRS2444414	0.0109342	0.00732937	0.000105841	-7.69149e-10
SRS2444417	0.0101297	0.0118935	-1.71703e-08	-1.41545e-07
SRS2444413	0.00844066	0.00687831	0.000249089	0.000292876
SRS2444412	0.00988868	0.0078252	-1.6292e-10	0.000181922
SRS2444411	0.0163508	0.00237562	0.000291472	0.000124286
SRS2444410	0.0199908	0.00126287	4.58003e-05	-9.14732e-09
SRS2444407	0.0194187	0.00287009	-1.89798e-10	3.42022e-05
SRS2444406	0.0174771	0.00224416	1.95407e-05	-2.10699e-08
SRS2444408	0.0215715	0.000142174	-7.45866e-10	-5.91684e-09
SRS2444405	0.0173053	0.00201576	1.72395e-05	-6.18945e-08
SRS2444404	0.0131943	0.00384666	0.000574653	0.000324957
SRS2444403	0.0242257	-2.88007e-18	4.14537e-05	2.04253e-05
SRS2444402	0.0202318	0.00187647	-3.56733e-10	-2.99068e-09
SRS2444400	0.0232964	0.000419668	-1.64809e-09	-1.23139e-08
SRS2444399	0.0222301	0.00282579	7.88006e-05	4.07565e-05
SRS2444398	0.023172	-5.36915e-19	0.000116199	6.87165e-06
SRS2444401	0.0205853	0.00182373	5.16311e-05	3.61154e-05
SRS2444396	0.0277135	-5.34539e-08	-3.63888e-08	-1.15235e-07
SRS2444397	0.0187134	0.00377146	5.00198e-05	0.000121586
SRS2444394	0.0276661	-2.17622e-18	0.000617309	4.59645e-05
SRS2444395	0.0209443	0.00214644	-6.34972e-09	-5.12927e-08
SRS2444392	0.0167296	0.00372649	0.000426819	4.06546e-05
SRS2444391	0.0111273	0.00475599	0.000335244	-8.80395e-08
SRS2444390	0.0236829	0.00118847	-6.79555e-09	-5.62206e-08
SRS2444393	0.0194038	0.00239566	-7.43946e-09	-5.8269e-08
SRS2444387	0.0207337	0.00171422	0.000363587	4.24721e-05
SRS2444389	0.0145298	0.00573388	-1.76255e-08	-1.41964e-07
SRS2444388	0.0120977	0.00616005	-9.41551e-09	-7.52773e-08
SRS2444386	0.0156956	0.00403117	0.000334881	0.000124033
SRS2444384	0.022815	0.000847387	3.15859e-05	5.86301e-06
SRS2444383	0.0255056	0.00134574	-1.86691e-09	-1.41522e-08
SRS2444381	0.0211868	0.000989727	-3.61518e-09	-2.99241e-08
SRS2444385	0.0163636	0.00304298	4.85056e-05	0.000146042
SRS2444382	0.0206822	0.000773565	7.83707e-05	6.29192e-06
SRS2444379	0.0162756	0.00300094	-8.36444e-10	-5.02335e-09
SRS2444380	0.0128546	0.00773155	0.000258275	9.65753e-05
SRS2444378	0.0266793	-9.5563e-09	-6.89677e-09	-1.99845e-08
SRS2444375	0.0208677	0.00114418	6.31066e-05	-2.39396e-10
SRS2455624	0.0221733	-3.69239e-18	3.26306e-05	1.53293e-05
SRS2455622	0.0216576	0.00134858	-3.71227e-09	-2.7768e-08
SRS2455621	0.0231558	0.00157806	4.04357e-05	-1.2768e-08
SRS2455617	0.0131028	0.00961446	-1.85165e-08	-1.48452e-07
SRS2455619	0.0240907	2.2754e-18	0.000207657	5.88524e-05
SRS2455618	0.0252964	1.28309e-19	3.20241e-05	1.75948e-05

## Sheet: CD
Sample_ID	Profile1	Profile2	Profile3	Profile4
ERS1343439	0.00226915	0.0100589	0.00130807	-1.40698e-09
ERS1343438	0.0157913	0.00330587	0.000677159	-5.11904e-10
ERS1343437	0.00404957	0.00541803	0.00100978	-8.81186e-10
ERS1343436	0.0123144	0.00756322	-1.34022e-10	-5.70548e-10
ERS1343435	0.02254	0.00317807	0.000270312	2.83328e-06
ERS1343434	0.0188824	0.00189963	9.89468e-05	-2.59078e-10
ERS1343433	0.0140937	0.00603116	-9.54094e-11	-4.06169e-10
ERS1343432	0.00606678	0.00852675	0.000828403	-7.28579e-10
ERS1343431	0.0188313	0.00304059	0.000169751	-3.0928e-10
ERS1343430	0.0117826	0.00905704	2.13943e-19	8.97323e-07
ERS1343429	0.0110556	0.00857228	-1.3148e-10	-5.59724e-10
ERS1343428	0.0139876	0.00415351	0.00147353	-3.46489e-10
ERS1343427	0.00679911	0.0112535	-1.71236e-10	-7.28972e-10
ERS1343426	0.0139109	0.006458	0.000117008	-6.22414e-10
ERS1343425	0.019396	0.00375767	3.90876e-05	-2.84091e-11
ERS1343424	0.0134373	0.00746553	-1.58274e-10	-6.73789e-10
ERS1343423	0.00499178	0.00742834	0.00246444	-1.70797e-09
ERS1343422	0.00834707	0.0109841	-8.84146e-11	-3.76392e-10
ERS1343421	0.0216408	0.00267366	-7.15803e-11	-3.04726e-10
ERS1343420	0.0162303	0.00372307	-3.53187e-11	-1.50356e-10
ERS1343419	0.0164853	0.0039586	-4.96236e-11	-2.11253e-10
ERS1343418	0.00876464	0.0105627	-2.40242e-10	-1.02274e-09
ERS1343417	0.00876737	0.00855317	-2.71626e-18	2.1058e-05
ERS1343416	0.0134429	0.00465654	0.000848977	-7.33489e-10
ERS1343415	0.0143381	0.00356803	0.00068651	-6.19467e-10
ERS1343414	0.0194896	0.0041438	1.03649e-05	-3.03255e-10
ERS1343411	0.0151504	0.00359835	0.00152633	-7.39137e-10
ERS1343409	0.00592632	0.008658	0.000810144	-1.03876e-09
ERS1343408	0.018082	0.00765989	-1.94696e-10	-8.28844e-10
ERS1343407	0.00736348	0.00327671	0.00404548	-8.94968e-10
ERS1343406	0.0103238	0.00671894	0.000485613	1.05472e-07
ERS1343405	0.0171665	0.00607548	-6.66051e-11	-2.83546e-10
ERS1343404	0.00959549	0.0094902	-1.22435e-10	-5.21221e-10
ERS1343403	0.0074018	0.0105837	0.000430232	-6.52507e-10
ERS1343402	0.0155133	0.00503513	0.000319003	-6.0258e-10
ERS1343401	0.0102132	0.00885984	-1.81546e-10	-7.72861e-10
ERS1343400	0.00875914	0.013583	-2.01262e-10	-8.56797e-10
ERS1343399	0.0149873	0.00410419	6.21132e-05	-3.3581e-10
ERS1343398	0.0256909	0.00317781	-7.2376e-11	-3.08113e-10
ERS1343397	0.00378774	0.00927474	0.00140034	-1.36414e-09
ERS1343396	0.0120621	0.00493705	0.00160856	-9.78673e-10
ERS1343394	0.0125571	0.00451516	0.00200808	-1.14467e-09
ERS1343393	0.00735671	0.00749001	7.59123e-05	0.000841294
ERS1343392	0.00736173	0.010644	0.00025626	-9.42765e-10
ERS1343391	0.0136084	0.00553892	0.000432802	2.07802e-06
ERS1343390	0.0187689	0.00362102	0.001091	-7.40747e-10
ERS1343389	0.0193287	0.00348246	0.000192599	-3.45636e-10
ERS1343388	0.0100496	0.00779349	0.000888298	-1.09064e-09
ERS1343387	0.00870981	0.00771313	0.000564989	8.82646e-05
ERS1343386	0.0131419	0.00628084	0.00177805	-1.33525e-09
ERS1343385	0.014596	0.00585019	-1.2372e-10	-5.2669e-10
ERS1343384	0.00221252	0.0153987	-2.06896e-10	-8.80781e-10
ERS1343383	0.00939224	0.00888617	0.00055916	2.3107e-05
ERS1343382	0.0125367	0.0066393	0.00152402	7.51563e-06
ERS1343381	0.0164312	0.00219681	0.000246736	2.97995e-06
ERS1343380	0.0148495	0.00177934	0.000447508	-2.09283e-10
ERS1343379	0.0153438	0.0023532	0.000534617	-2.1695e-10
ERS1343378	0.00882529	0.0055147	0.00227137	-1.05453e-09
ERS1343377	0.00763709	0.00522462	0.00240625	-8.80378e-10
ERS1343376	0.00319159	0.00924654	0.00381696	-1.67702e-09
ERS1343375	0.00706867	0.00119099	0.00607831	-2.59418e-09
ERS1343374	0.00289785	0.002609	0.00691258	-3.06257e-09
ERS1343373	0.0071526	0.0107202	0.00470184	-3.03735e-09
ERS1343372	0.0219542	0.000901862	0.000814719	-3.25702e-10
ERS1343371	0.0111296	0.00569442	0.00224746	-1.52794e-09
ERS1343370	0.0236521	0.000128207	0.00219802	-7.013e-10
ERS1343369	0.0178711	0.00271135	0.00242112	-9.15391e-10
ERS1343368	0.0236123	0.000541694	0.00122016	-5.60021e-10
ERS1343367	0.0154777	-5.41402e-11	0.00281943	-1.22617e-09
ERS1343366	0.00940177	0.00287152	0.00321869	-1.29656e-09
ERS1343365	0.017484	0.00297563	0.00095741	1.85451e-05
ERS1343364	0.0151769	0.00406591	0.00039069	-3.70007e-10
ERS1343363	0.00246487	0.000163197	0.0104923	-3.68695e-09
ERS1343362	0.00874085	0.00655033	0.00154314	-8.08729e-10
ERS1343361	0.00408792	0.00745896	0.00506737	-2.49473e-09
ERS1343360	0.00743494	0.000457175	0.00590241	-2.46674e-09
ERS1343359	0.023973	0.000330186	0.000744324	-3.62628e-10
ERS1343358	0.0183774	0.000827245	0.00247894	-1.01443e-09
ERS1343357	0.0189111	0.00277982	0.00158527	-4.23479e-10
ERS1343356	0.0152739	0.00153068	0.0025528	-9.63366e-10
ERS1343355	0.0122447	0.00437719	0.00134845	-9.55589e-10
ERS1343354	0.0112537	0.00256289	0.00394756	-1.71619e-09
ERS1343353	0.00128006	0.00321246	0.00630499	-2.80463e-09
ERS1343352	0.0109121	0.00174484	0.00475851	-1.92402e-09
ERS1343351	0.0187767	0.000603836	0.00226243	-1.01158e-09
ERS1343350	0.00901945	0.00537331	0.00167166	-1.2432e-09
ERS1343349	0.0093958	0.00258057	0.000882069	-6.41795e-10
ERS1343348	0.00202918	0.00464064	0.00500181	-2.00542e-09
ERS1343347	0.0132079	0.00411465	0.00164122	-9.20736e-10
ERS1343346	0.0154817	0.00408921	0.00159872	-7.5164e-10
ERS1343345	0.0065062	0.00751745	0.0027375	-1.3738e-09
ERS1343344	0.0136518	0.00309474	0.000795699	-5.78357e-10
ERS1343343	0.00933126	0.00652758	0.00178521	3.43437e-05
ERS1343342	0.0125871	0.00507928	0.000997877	0.00014685
ERS1343341	5.69855e-10	0.00133479	0.0119811	-5.31312e-09
ERS1343340	0.0100072	0.00475823	0.00282295	-1.60145e-09
ERS1343339	0.0250585	0.000589875	0.00110164	-3.20407e-10
ERS1343338	0.0204021	0.000334684	0.00112396	-4.02818e-10
ERS1343337	0.00206569	0.00744419	0.00415495	-2.10762e-09
ERS1343336	0.0212781	0.000586078	0.00240146	-9.92619e-10
ERS1343335	4.72247e-10	0.000830288	0.0102178	-4.40306e-09
ERS1343334	0.0237666	-1.38567e-11	0.000746493	-3.13827e-10
ERS1343333	0.014784	0.00354498	0.00239187	-1.26255e-09
ERS1343332	0.0172005	0.0034221	1.02704e-05	-2.99976e-10
ERS1343331	0.00329404	0.00760851	0.00313586	-1.03374e-10
ERS1343330	0.011669	0.00123174	0.00367761	-1.59351e-09
ERS1343329	0.0124666	0.00528503	0.00299903	-1.67974e-09
ERS1343328	0.00559531	0.00453536	0.00371519	-1.8589e-09
ERS1343327	0.0232885	0.00146098	0.000962051	-5.05881e-10
ERS1343326	0.0226596	-9.6978e-12	0.00107902	-2.19636e-10
ERS1343325	0.00560281	0.00280022	0.00709021	-3.19543e-09
ERS1343324	0.00786964	0.00419852	0.00307286	-1.61183e-09
ERS1343323	0.00110874	-1.98477e-10	0.0105788	-4.49512e-09
ERS1343322	0.0188901	0.00170879	0.00105091	-4.8849e-10
ERS1343321	4.39481e-10	0.00465704	0.00906101	-4.09757e-09
ERS1343320	0.0153574	0.0041565	0.000263162	-4.91714e-10
ERS1343319	0.0139024	0.00385709	0.00239217	-7.576e-10
ERS1343318	0.0155669	0.00290905	0.0015108	-6.12344e-10
ERS1343317	0.0060292	0.00695799	0.00192957	-8.18622e-11

## Sheet: metacardis
Sample_ID	Profile1	Profile2	Profile3	Profile4
x20MCx1341	0.0175779	0.00308937	1.53645e-05	-6.69925e-11
x10MCx2293	0.0113033	0.0075349	-7.75869e-12	-1.53878e-10
x10MCx1971	0.0224205	0.00311316	0.000224664	-2.08549e-10
x20MCx3247	0.0142558	0.00432262	3.25894e-06	1.94768e-06
x30MCx1787	0.00939236	0.00636642	1.49233e-19	2.2728e-05
x14MCx1399	0.0116134	0.00630841	1.62219e-19	0.00015869
x10MCx1176	0.0109987	0.00701774	1.24769e-05	0.000100189
x10MCx2686	0.0247779	0.0025671	0.000123386	-8.41458e-11
x20MCx1537	0.0248036	0.00178767	0.00016963	-1.13938e-10
x30MCx3160	0.0184303	0.00309596	-4.78985e-12	-9.49972e-11
x20MCx3303	0.0232675	0.00380481	0.00016171	-1.1943e-10
x10MCx2384	0.0192238	0.00334447	4.98717e-05	-1.77195e-10
x20MCx3200	0.0112446	0.00770035	-1.32661e-11	-2.63106e-10
x10MCx1491	0.0104692	0.00807308	-2.52001e-12	-4.99793e-11
x20MCx1386	0.0158746	0.00637007	2.485e-05	-2.66742e-10
x20MCx1263	0.011635	0.00640379	-8.41389e-20	0.000148937
x10MCx3246	0.0139234	0.00767212	1.42107e-05	-3.10338e-10
x14MCx1190	0.00977903	0.00802648	-1.75904e-12	-3.48871e-11
x20MCx2346	0.0175191	0.0047373	3.22913e-05	4.89837e-06
x30MCx2828	0.0106112	0.00138923	0.00222686	-9.03389e-10
x10MCx2284	0.0152016	0.00587914	-1.32278e-11	-2.62346e-10
x30MCx1597	0.010689	0.00576251	4.70406e-06	0.000218988
x20MCx1879	0.0164653	0.0022405	0.00162494	-6.54583e-10
x10MCx1806	0.0148378	0.00495466	0.000676619	-5.05894e-10
x30MCx2770	0.011421	0.00562639	0.000244307	2.90952e-07
x10MCx1458	0.0167163	0.00217369	0.00141162	-7.28885e-10
x10MCx3144	0.0160516	0.00627275	1.58091e-05	4.37584e-05
x20MCx1534	0.0130739	0.00688567	6.21086e-05	6.44972e-05
x30MCx1618	0.0141531	0.00421669	-3.05538e-12	-6.05973e-11
x20MCx2687	0.0163342	0.00475438	-4.86161e-12	-9.64204e-11
x30MCx2544	0.0104589	0.00678091	1.89261e-06	6.16159e-05
x20MCx2791	0.0163579	0.00412145	0.000180892	-8.1207e-11
x14MCx1943	0.0176396	0.0032233	-1.72731e-12	-3.42578e-11
x30MCx2619	0.0159011	0.00508172	1.70751e-19	4.47965e-06
x30MCx2449	0.0136318	0.00584396	-5.10363e-12	-1.0122e-10
x20MCx1959	0.00796595	0.00521614	5.23378e-05	1.99415e-05
x30MCx3058	0.0169428	0.00297699	-2.95252e-20	4.29874e-06
x14MCx2945	0.0213158	0.0022345	1.15653e-05	-4.6454e-11
x30MCx2079	0.0189211	0.00237464	-9.45371e-20	1.12601e-06
x14MCx3405	0.00673594	0.0102681	1.51143e-05	9.07606e-05
x20MCx2652	0.0211075	0.00141132	0.000567171	-2.91876e-10
x10MCx1936	0.0163585	0.00441473	6.01608e-05	-8.28626e-11
x10MCx1150	0.0131981	0.00588972	0.000173541	-2.23244e-10
x20MCx2329	0.0188846	0.00365023	-6.64109e-12	-1.31713e-10
x30MCx3301	0.0142959	0.00726871	0.000378196	-1.57e-10
x20MCx1989	0.0205284	0.0035667	-2.13222e-12	-4.22884e-11
x10MCx1206	0.0134505	0.00572906	-7.40876e-12	-1.46938e-10
x30MCx1116	0.00938773	0.00730224	2.39345e-05	6.83868e-05
x10MCx2470	0.0192254	0.0026005	2.89178e-05	-1.0661e-10
x30MCx2041	0.0105203	0.00765327	-6.98675e-25	3.10756e-06
x14MCx1409	0.0175306	0.00429159	2.32006e-19	1.38188e-05
x20MCx1830	0.0174651	0.00343617	2.41918e-20	6.13231e-06
x10MCx1529	0.00727543	0.00843224	-2.80047e-20	7.53109e-05
x30MCx1646	0.00910305	0.0098322	0.000105869	0.000109208
x10MCx1880	0.0126541	0.0049073	-1.77394e-19	3.95044e-05
x20MCx3352	0.00640091	0.00906303	0.00011669	0.000120291
x30MCx1235	0.0109068	0.00620885	6.0487e-21	5.32519e-05
x10MCx1523	0.0181629	0.00359083	2.82981e-07	8.14247e-06
x20MCx2215	0.0201159	0.00265554	0.000219709	-1.83652e-11
x30MCx2414	0.0166934	0.00517973	3.02449e-20	2.04308e-06
x20MCx2623	0.00876583	0.00716375	-9.07089e-20	1.28985e-05
x13MCx2699	0.0129033	0.00594622	-7.22826e-12	-1.43358e-10
x20MCx2400	0.0197692	0.00316668	5.47197e-05	-1.31261e-10
x14MCx1861	0.0135428	0.0046296	3.24158e-20	9.4291e-06
x20MCx2233	0.00971194	0.00677873	2.6736e-19	2.36086e-05
x20MCx2815	0.0205257	0.00384105	2.96166e-05	-1.2462e-10
x10MCx2758	0.012437	0.00525097	1.20951e-20	0.000138004
x30MCx3070	0.0157755	0.00377877	5.8703e-05	-2.44968e-11
x10MCx2520	0.0227128	0.00297933	1.28236e-05	-6.61863e-11
x20MCx2805	0.0129205	0.00517326	3.68213e-05	-1.49975e-10
x20MCx2239	0.0145675	0.00490535	1.32356e-24	9.0532e-06
x10MCx1985	0.017382	0.00424202	1.01806e-05	-1.07761e-10
x30MCx3114	0.0173529	0.00323423	1.05655e-19	1.48525e-05
x13MCx2458	0.0210846	0.00086681	-5.71325e-12	-1.13311e-10
x30MCx3061	0.0179165	0.00455701	-8.52303e-12	-1.69037e-10
x10MCx1928	0.0141107	0.0066906	4.23271e-05	0.000109217
x10MCx1518	0.0173975	0.00155692	-3.28138e-12	-6.50797e-11
x10MCx1853	0.0164312	0.00457489	-5.20301e-12	-1.03191e-10
x20MCx2119	0.00752917	0.00884654	7.55103e-05	6.41809e-05
x30MCx1258	0.0130894	0.00524036	2.29955e-05	-6.6621e-11
x30MCx2790	0.011032	0.00695207	-1.7669e-19	2.54378e-05
x30MCx1782	0.0146009	0.00506889	1.99134e-20	9.53773e-06
x20MCx1557	0.0203351	0.00402188	8.29871e-05	4.80356e-06
x30MCx2425	0.0147232	0.00599916	1.76394e-05	-2.15008e-10
x10MCx1418	0.0193949	0.00173381	-4.47914e-12	-8.88347e-11
x20MCx3201	0.0170447	0.00509347	-7.71274e-12	-1.52967e-10
x20MCx1325	0.0152287	0.00494362	0.000123268	-5.62195e-11
x14MCx2162	0.0107225	0.00734106	-2.01757e-19	5.19512e-05
x20MCx1647	0.0159127	0.00438339	-9.12791e-12	-1.81034e-10
x20MCx1708	0.00629479	0.00863791	1.36066e-20	0.000134873
x30MCx2327	0.0125351	0.00683191	6.2173e-05	4.07624e-05
x30MCx2501	0.0119367	0.00746598	9.19544e-05	2.45726e-06
x14MCx2682	0.0163613	0.0044805	-5.71238e-12	-1.13294e-10
x20MCx1854	0.0173984	0.00600258	0.000115561	-3.25266e-10
x30MCx2605	0.0205786	0.0045406	7.16709e-06	1.47947e-06
x20MCx1858	0.0185178	0.00217795	-3.64936e-12	-7.23778e-11
x30MCx1308	0.00828589	0.00569837	1.6787e-05	3.32065e-06
x30MCx2140	0.0122231	0.00519709	0.000167927	2.66879e-05
x30MCx1355	0.0119115	0.00632466	1.3864e-19	9.88654e-07
x30MCx1172	0.0183485	0.00356584	-4.71568e-12	-9.35261e-11
x30MCx2092	0.018859	0.00367983	3.82649e-05	-1.64801e-10
x10MCx3207	0.0152858	0.00618712	1.08856e-19	1.40234e-06
x14MCx1916	0.0159915	0.00493749	0.000355457	-2.86199e-10
x30MCx1664	0.015525	0.00468637	-8.21832e-12	-1.62994e-10
x20MCx2196	0.0153794	0.00508924	1.81424e-20	1.44496e-06
x10MCx2405	0.0187997	0.00272248	3.04133e-05	-1.24257e-10
x10MCx1483	0.0116067	0.00684753	2.94043e-05	6.69689e-07
x30MCx3213	0.00799499	0.00744638	-1.01357e-19	0.000173196
x30MCx3221	0.0123091	0.00577861	1.71086e-05	-1.92241e-12
x20MCx1360	0.0142165	0.00509414	-2.54363e-20	5.0109e-05
x20MCx1634	0.020374	0.00347945	0.000125041	2.64677e-07
x14MCx2429	0.0143553	0.00543836	-6.04502e-12	-1.19891e-10
x30MCx3362	0.0105327	0.00585194	1.27e-19	7.72323e-06
x10MCx2523	0.0193665	0.00353028	6.18223e-05	-9.16722e-11
x10MCx3024	0.0147363	0.00373736	5.26494e-20	2.56988e-05
x20MCx3177	0.0199816	0.00193738	7.61742e-05	-9.90981e-11
x30MCx2840	0.0108103	0.00709965	2.11666e-20	0.000144248
x10MCx2408	0.0151261	0.00516425	0.000103031	5.94453e-05
x14MCx3041	0.0159181	0.0043441	-7.68209e-12	-1.52359e-10
x10MCx2294	0.0160189	0.00439758	0.000183929	-1.57361e-10
x30MCx3414	0.0147003	0.00464632	1.31382e-19	5.05693e-05
x20MCx2338	0.0208286	0.00317733	0.00021289	-1.83913e-10
x10MCx2585	0.0145718	0.00538798	2.9395e-06	-1.56932e-10
x30MCx2912	0.00991285	0.00676261	1.40162e-19	8.17042e-05
x10MCx2246	0.0160772	0.00617572	-9.95701e-12	-1.97477e-10
x30MCx1556	0.00771574	0.008098	-1.06378e-19	0.000123836
x20MCx1770	0.0174221	0.00298058	-6.53471e-12	-1.29603e-10
x30MCx1828	0.0116835	0.00627681	3.50334e-05	8.81262e-05
x20MCx1804	0.0201725	0.00253651	0.0001699	5.74137e-06
x10MCx1810	0.021726	0.00324382	-9.67598e-20	7.04498e-06
x30MCx2138	0.00961206	0.00787964	-1.75378e-19	4.22002e-05
x20MCx1999	0.015792	0.00417067	-6.91411e-13	-1.37128e-11
x10MCx2907	0.0105371	0.00729104	0.00044903	-4.23021e-10
x30MCx1503	0.0131219	0.00687899	4.32341e-05	4.82506e-05
x14MCx2932	0.0136692	0.00620692	-6.06333e-12	-1.20254e-10
x20MCx3094	0.0169709	0.00373013	5.48679e-06	-1.6324e-10
x20MCx3418	0.0140093	0.00633678	9.4285e-05	-3.21871e-10
x14MCx2263	0.0159022	0.00533739	5.63181e-05	4.73543e-05
x20MCx2374	0.0170478	0.00545789	-1.17488e-11	-2.33014e-10
x10MCx2278	0.0142451	0.00515336	0.000176226	-1.71838e-10
x30MCx1569	0.0135166	0.00613261	1.76679e-24	6.26729e-06
x10MCx2829	0.0203443	0.00163606	-6.48603e-12	-1.28637e-10
x20MCx1837	0.0186286	0.00381787	0.000110774	-1.42029e-10
x20MCx1366	0.00927482	0.00641604	6.27307e-06	4.07656e-05
x20MCx3099	0.0072385	0.00857685	0.00056919	-1.85633e-10
x13MCx2401	0.0154114	0.00473601	-5.48673e-12	-1.08818e-10
x14MCx2641	0.0162456	0.00558422	3.10973e-20	4.42957e-05
x13MCx3242	0.0168401	0.00431834	1.91241e-05	2.91003e-05
x20MCx1673	0.020885	0.00205197	2.41908e-20	2.61925e-08
x20MCx2797	0.0175334	0.00202343	-4.50905e-12	-8.94281e-11
x20MCx2617	0.0117457	0.00590601	-6.29114e-12	-1.24772e-10
x10MCx3111	0.026551	0.00113461	0.000424154	-2.11029e-10
x20MCx2286	0.0132775	0.00581047	7.92217e-20	1.75706e-05
x10MCx2772	0.0152421	0.00425755	6.65226e-20	3.40754e-05
x30MCx2413	0.0124867	0.00535992	1.27e-19	6.63343e-06
x14MCx2381	0.0161632	0.00435207	-2.15379e-12	-4.2716e-11
x20MCx1489	0.0236422	0.00220185	0.000553503	-3.45055e-10
x30MCx3263	0.0208145	0.00425368	7.23827e-05	-2.04309e-10
x14MCx2437	0.0143207	0.00609924	1.48776e-05	3.87979e-06
x30MCx1405	0.00685705	0.00825912	3.8779e-20	0.000200823
x20MCx2807	0.0178509	0.00264554	-5.30105e-12	-1.05136e-10
x10MCx2541	0.0189084	0.0052252	0.000143895	-2.77243e-10
x10MCx2386	0.0180848	0.00411125	-1.57281e-12	-3.11936e-11
x20MCx1759	0.0235729	0.00443833	0.000851759	-1.62955e-10
x20MCx3151	0.0126261	0.00793143	-8.20378e-20	7.77946e-05
x10MCx1847	0.011746	0.007299	8.43151e-05	-2.80349e-11
x14MCx1953	0.0143402	0.00528689	4.67716e-05	2.8264e-05
x20MCx1152	0.00816551	0.00831372	-3.82104e-12	-7.57828e-11
x14MCx1775	0.00916724	0.0078068	1.20951e-20	5.1531e-05
x10MCx2275	0.015364	0.00492351	1.20953e-20	4.02314e-07
x30MCx2455	0.00605806	0.0082948	0.000138555	6.52671e-05
x20MCx1829	0.0161719	0.00515116	0.00013126	-1.02068e-10
x10MCx2139	0.0124808	0.00674566	-1.44964e-19	7.13951e-07
x30MCx2654	0.0194565	0.00244363	-1.07512e-12	-2.13229e-11
x30MCx1824	0.00826168	0.00805459	1.02809e-19	2.94546e-05
x10MCx2883	0.0172245	0.00280271	-3.62867e-20	2.38537e-06
x20MCx1614	0.0239611	0.00286862	8.88669e-05	-1.35284e-10
x10MCx3227	0.0150797	0.00814605	-1.59349e-11	-3.16038e-10
x14MCx2393	0.0132482	0.00520096	0.000510804	6.65023e-05
x20MCx1122	0.0174578	0.00525974	0.000156842	-2.8083e-10
x20MCx2872	0.0129245	0.00537486	-5.19102e-12	-1.02954e-10
x10MCx2037	0.0122999	0.00567402	4.25357e-06	0.000164638
x20MCx2581	0.0251896	0.00148367	5.62937e-05	-1.16966e-11
x10MCx1951	0.0261384	0.00163026	6.44327e-05	-1.08259e-10
x13MCx2252	0.010072	0.00777329	3.12882e-05	0.000107847
x10MCx1896	0.00963325	0.0111105	0.0010103	3.06113e-05
x20MCx1332	0.0151544	0.00600714	-1.0997e-11	-2.18103e-10
x20MCx2685	0.00598067	0.0059804	0.00190735	4.77207e-05
x30MCx1566	0.00675038	0.00763129	9.64151e-05	0.00010541
x30MCx1878	0.0157898	0.00433683	-3.47418e-12	-6.89035e-11
x20MCx2634	0.00762204	0.0074768	9.0574e-05	-3.03957e-11
x20MCx2117	0.0165507	0.00421511	-1.08032e-19	1.03724e-05
x10MCx2267	0.0155328	0.00491033	4.11031e-05	-1.46298e-10
x30MCx3103	0.0103221	0.0076511	2.41891e-20	7.04725e-05
x10MCx1287	0.0137881	0.00439339	1.4512e-19	1.33386e-06
x30MCx1170	0.0116696	0.00600657	-2.22511e-19	3.6411e-05
x30MCx3083	0.0119151	0.00615273	-6.54558e-20	2.62068e-05
x20MCx3178	0.0074256	0.00670408	-9.91344e-20	0.000127838
x10MCx3354	0.00738411	0.0103451	-5.14091e-20	9.61852e-05
x30MCx3068	0.0199012	0.00308258	0.000105207	-5.21618e-11
x10MCx1624	0.0103233	0.00517543	3.27846e-05	8.21271e-06
x10MCx2666	0.0203438	0.0044201	0.000161694	-1.98119e-10
x20MCx2651	0.014362	0.00603394	-1.33455e-11	-2.64681e-10
x10MCx3159	0.0107665	0.00691569	-1.22926e-11	-2.43799e-10
x30MCx2168	0.0173607	0.00483041	-3.00552e-12	-5.96086e-11
x20MCx2024	0.00991702	0.00672289	0.000127664	7.00183e-05
x30MCx2099	0.00727472	0.00962388	1.42869e-19	2.97725e-05
x14MCx2903	0.00488583	0.0120466	8.241e-20	4.3164e-05
x10MCx2613	0.0242929	0.00218758	0.000187374	3.4472e-07
x20MCx2483	0.0185395	0.00337712	8.26599e-05	-8.16819e-11
x10MCx3098	0.0113067	0.00770453	-1.17709e-11	-2.33453e-10
x10MCx2706	0.0151306	0.00532874	-6.24129e-13	-1.23784e-11
x10MCx2668	0.0192584	0.00333382	5.94138e-05	1.7617e-06
x14MCx2998	0.0188938	0.00485578	2.08281e-05	-1.1043e-10
x30MCx2573	0.0106099	0.00684709	-8.31801e-20	0.000759978
x10MCx2069	0.0160992	0.00309968	5.83248e-05	2.03085e-05
x20MCx2547	0.0192784	0.00330148	-5.71329e-12	-1.13312e-10
x10MCx3313	0.0186328	0.00318979	3.69084e-05	-1.09496e-10
x10MCx1574	0.0213112	-4.56956e-11	0.00163894	-7.27863e-10
x30MCx3030	0.0119387	0.00626626	-7.26592e-20	2.27036e-05
x30MCx3257	0.00886415	0.00921028	-1.6071e-19	0.00019216
x30MCx1373	0.00841392	0.00736307	0.000193174	4.07653e-05
x20MCx2274	0.0212902	0.00293572	-6.67987e-12	-1.32482e-10
x30MCx2574	0.011957	0.00692909	-5.82928e-12	-1.15612e-10
x20MCx2773	0.0151785	0.00486448	9.95508e-20	6.11189e-07
x30MCx1611	0.00921336	0.00727346	5.3886e-05	7.04054e-06
x14MCx1485	0.0133851	0.00620188	4.26898e-20	2.42198e-06
x30MCx2919	0.0113943	0.0043207	6.48917e-05	5.4618e-05
x14MCx1158	0.0143137	0.00510575	-3.20176e-12	-6.35006e-11
x20MCx3332	0.0206359	0.00289571	-5.5311e-12	-1.09698e-10
x20MCx2016	0.0109944	0.00690801	3.86713e-05	3.92439e-05
x20MCx3020	0.0255353	0.00144393	5.43328e-05	7.23312e-07
x30MCx1379	0.015539	0.00380606	0.00114001	-6.55591e-10
x10MCx1343	0.0197435	0.00445752	1.66808e-05	-7.46701e-11
x30MCx2363	0.0100341	0.00874084	0.000277474	0.000146235
x14MCx2749	0.0152394	0.00454792	-5.14074e-12	-1.01956e-10
x30MCx2900	0.00947099	0.00600613	0.000539106	1.22728e-05
x14MCx2510	0.00418922	0.0117351	0.000142323	0.000372464
x20MCx2988	0.0183305	0.00485969	-7.21284e-12	-1.43052e-10
x20MCx1845	0.00789915	0.00688118	-6.04651e-21	3.36866e-06
x30MCx2826	0.00909827	0.00725598	5.5673e-20	2.38983e-05
x13MCx2054	0.0164544	0.00470036	0.000330048	-2.82438e-10
x10MCx2378	0.0238769	0.00132904	-2.02494e-12	-4.01607e-11
x30MCx2445	0.0101619	0.00695571	7.40567e-05	-7.76552e-11
x30MCx2166	0.0106003	0.00798333	-9.33155e-12	-1.85073e-10
x10MCx2639	0.0185559	0.00402535	2.05622e-05	-4.20498e-11
x30MCx1860	0.0120072	0.00656799	9.67459e-20	2.00975e-05
x20MCx2256	0.0195142	0.00643455	0.000142572	2.56991e-06
x20MCx1322	0.0154574	0.00394249	-6.77051e-12	-1.3428e-10
x10MCx2852	0.0154095	0.00601335	0.000625906	-4.31312e-11
x13MCx2217	0.012761	0.00580149	-1.71911e-19	3.88777e-05
x30MCx2777	0.0104669	0.00679597	-2.01835e-19	2.11457e-06
x14MCx2789	0.00760978	0.00864006	-3.12901e-20	0.000137906
x30MCx2529	0.00780343	0.00760867	1.07819e-19	0.000229164
x20MCx1925	0.0102182	0.00662251	6.09318e-05	0.000121357
x30MCx1831	0.0163117	0.00343006	-4.62799e-12	-9.1787e-11
x14MCx3320	0.0149961	0.00549104	-8.02749e-12	-1.59209e-10
x14MCx1914	0.0160191	0.00533164	6.129e-25	4.86652e-06
x20MCx2167	0.0211809	0.00224663	0.000100689	-1.58757e-10
x20MCx3039	0.0176936	0.00525871	1.71748e-05	-1.04694e-10
x20MCx1382	0.0200527	0.00411019	4.77711e-05	-2.23818e-10
x20MCx3228	0.0136254	0.00535868	7.65012e-06	-6.30282e-11
x20MCx1734	0.0146086	0.00380008	-6.7457e-12	-1.33787e-10
x10MCx1310	0.0142815	0.00489427	0.000716795	9.16209e-05
x20MCx3389	0.0176034	0.00367881	-5.06454e-12	-1.00445e-10
x10MCx1805	0.0179722	0.00445228	-2.83432e-12	-5.62131e-11
x20MCx1191	0.0211599	0.00175409	6.19168e-06	-8.64376e-11
x30MCx1792	0.0131408	0.00520116	9.67613e-20	3.07288e-06
x14MCx3150	0.0132249	0.00596966	7.3994e-20	3.1289e-06
x20MCx2688	0.0140996	0.00486834	7.62456e-05	-1.88177e-10
x10MCx1388	0.0105484	0.0068734	-1.69599e-19	7.22522e-06
x14MCx3229	0.0138195	0.005076	-7.25715e-20	1.54318e-06
x14MCx1910	0.0117372	0.00623901	1.23587e-05	1.22543e-05
x30MCx2354	0.0222951	0.00295881	-6.18451e-12	-1.22657e-10
x14MCx2587	0.00972124	0.00643035	-1.51184e-20	2.89356e-05
x10MCx2444	0.0128546	0.00388632	0.00222555	-9.89762e-10
x14MCx1706	0.0145564	0.0052399	3.39223e-05	0.000132915
x20MCx2377	0.0217241	0.0022829	0.000178891	-1.19976e-10
x30MCx2096	0.00695373	0.00558295	0.00153969	0.000322022
x20MCx2929	0.0211567	0.00435119	-8.02771e-12	-1.59214e-10
x10MCx2406	0.0154692	0.00565204	-4.55968e-12	-9.04323e-11
x30MCx3345	0.0123026	0.00699768	-7.8616e-20	1.31649e-06
x20MCx1547	0.0182593	0.00488803	2.30229e-05	-2.23063e-10
x20MCx1126	0.0262621	0.00106095	0.000296788	-1.27664e-10
x14MCx2756	0.0144287	0.00418207	6.42799e-06	-4.92527e-11
x10MCx2691	0.0201592	0.00271432	-5.92193e-12	-1.1745e-10
x10MCx1904	0.0194781	0.00325741	1.03794e-05	-5.70498e-11
x30MCx3236	0.0115751	0.00670281	1.07285e-19	1.68458e-05
x30MCx1996	0.0148268	0.00610948	1.53328e-19	7.08126e-05
x10MCx1811	0.0167074	0.00460121	1.51113e-05	2.75566e-05
x14MCx1929	0.0102237	0.00595424	0.0011382	0.000114374
x20MCx2677	0.0103211	0.00571813	-3.80051e-12	-7.53755e-11
x14MCx3050	0.0135323	0.00473403	-1.99569e-19	3.09586e-05
x30MCx2534	0.0171488	0.00582735	9.6734e-20	4.59341e-07
x30MCx3340	0.0111113	0.00746087	-1.16539e-11	-2.31132e-10
x30MCx3369	0.0133114	0.00417214	7.68849e-20	3.80914e-06
x30MCx2881	0.0213176	0.00259182	4.54953e-05	-1.89891e-11
x20MCx2904	0.018306	0.00211159	6.04768e-20	1.45565e-06
x13MCx2743	0.013406	0.00486951	1.57238e-19	2.10678e-05
x14MCx2818	0.0106615	0.00538766	0.000121068	-1.54567e-10
x14MCx1551	0.00826692	0.0081289	-6.04742e-20	1.45611e-05
x20MCx3374	0.0142833	0.0068262	5.55479e-05	-2.38564e-10
x20MCx2628	0.0166065	0.0041723	-6.62651e-12	-1.31424e-10
x20MCx1166	0.0111562	0.00615234	-6.32165e-12	-1.25377e-10
x13MCx1818	0.0171559	0.00524946	0.000186364	-2.40122e-10
x20MCx1514	0.0198269	0.00248297	-2.76967e-13	-5.49309e-12
x30MCx2561	0.0133169	0.00568897	2.18952e-05	-2.26866e-11
x20MCx2870	0.0167982	0.00466323	-1.18188e-11	-2.34402e-10
x14MCx2494	0.0131411	0.00562265	1.97456e-20	9.90184e-06
x20MCx3264	0.012652	0.00512461	-7.84351e-12	-1.5556e-10
x20MCx2524	0.0164656	0.00212332	-6.03932e-12	-1.19778e-10
x20MCx1780	0.01962	0.00348776	-5.59431e-12	-1.10952e-10
x20MCx1213	0.0153795	0.00356508	9.88186e-07	5.55005e-07
x30MCx1712	0.011787	0.00568175	8.98871e-06	1.66921e-08
x20MCx1740	0.0193043	0.00266759	-3.63911e-12	-7.21745e-11
x20MCx2717	0.00798726	0.00622526	7.86288e-05	6.97251e-07
x30MCx3025	0.0219659	0.0032022	0.00019336	-9.27715e-11
x30MCx1917	0.0108199	0.00636838	-1.05828e-19	6.76038e-06
x13MCx2625	0.0156685	0.00480129	0.000219087	1.83964e-05
x20MCx1729	0.0102161	0.00744144	5.45501e-05	1.35534e-05
x30MCx2149	0.0118813	0.00628082	1.23984e-19	4.27584e-06
x20MCx3373	0.0127333	0.00552135	-1.45666e-19	8.39034e-06
x10MCx1510	0.0106366	0.00816169	9.04104e-05	1.1942e-05
x10MCx2190	0.00968479	0.00856061	2.90271e-19	6.05444e-05
x10MCx2594	0.0137735	0.00447227	9.67611e-20	4.53382e-06
x30MCx3291	0.0103992	0.00860019	1.93516e-19	3.58654e-06
x13MCx2159	0.0185104	0.00173373	-1.93521e-19	6.84601e-06
x10MCx3012	0.016126	0.00436318	3.48428e-05	-7.31083e-11
x10MCx2026	0.0181297	0.00207148	-3.58664e-12	-7.11339e-11
x10MCx1134	0.0138249	0.00607711	7.34583e-05	1.36077e-05
x30MCx2497	0.0138185	0.00480851	-8.10809e-12	-1.60808e-10
x20MCx1790	0.0226631	0.00225195	-1.02823e-12	-2.03929e-11
x20MCx2114	0.0176428	0.0032281	3.10828e-05	-1.53829e-10
x10MCx1171	0.0134389	0.00536266	1.68259e-05	7.85014e-05
x20MCx2533	0.0148423	0.00457326	9.88062e-06	3.51026e-06
x30MCx3314	0.0131514	0.00630531	2.1063e-22	1.94275e-05
x13MCx1340	0.0124792	0.00567011	7.12589e-05	8.4553e-07
x30MCx1163	0.0114592	0.00621654	-1.2095e-19	8.1704e-05
x30MCx1303	0.0134477	0.00692446	1.20952e-20	7.32475e-05
x20MCx2412	0.0156438	0.00359746	-4.83805e-20	7.69856e-05
x13MCx1648	0.012459	0.00648706	4.75081e-05	7.06605e-06
x30MCx2061	0.0190124	0.00291019	1.93523e-19	3.84876e-05
x10MCx2722	0.01621	0.00444702	1.20755e-05	-1.40173e-10
x10MCx2474	0.0172269	0.00403064	8.29634e-05	1.04223e-05
x14MCx1616	0.0124668	0.00662544	-1.69332e-19	4.8192e-05
x20MCx2051	0.0156133	0.00533156	1.65692e-05	-2.00652e-10
x30MCx3243	0.0210165	0.00193466	-9.66033e-13	-1.91593e-11
x20MCx2031	0.0173164	0.00436233	2.73466e-05	-2.39213e-10
x10MCx2433	0.0235606	0.00337822	0.000168444	-1.34643e-10
x30MCx2708	0.0132747	0.00729206	1.51188e-19	7.99515e-06
x14MCx2420	0.0059841	0.00953604	2.06306e-20	3.25579e-07
x14MCx2645	0.0181751	0.00355483	7.86177e-20	3.77743e-05
x30MCx1744	0.00987744	0.0074106	3.32679e-20	5.85236e-05
x30MCx2009	0.0124617	0.00609799	9.00915e-20	1.06677e-06
x30MCx2316	0.0138714	0.0051752	1.94332e-05	5.60405e-06
x20MCx1482	0.0213629	0.00175681	0.000266076	8.46357e-06
x10MCx3226	0.0206626	0.00467547	0.000225169	-3.32341e-10
x20MCx2838	0.0202441	0.00366909	-4.72611e-12	-9.37331e-11
x10MCx1563	0.0150274	0.00627197	1.66527e-05	4.27961e-06
x30MCx2415	0.00529788	0.00700122	0.000151036	2.07289e-06
x20MCx2921	0.0114418	0.00620455	0.000437074	1.27413e-05
x20MCx2385	0.0187477	0.00455255	8.85031e-05	-2.37227e-10
x20MCx1348	0.018258	0.00252513	1.78971e-05	2.08055e-06
x30MCx2423	0.0101078	0.00616269	4.43994e-05	7.15014e-05
x10MCx1581	0.0214786	0.00249205	-6.82277e-12	-1.35316e-10
x10MCx2730	0.0120255	0.006075	0.000293756	-2.7992e-10
x30MCx3384	0.0139681	0.00426147	0.000921873	1.26676e-05
x11MCx1591	0.0140022	0.00512151	-3.71384e-12	-7.36566e-11
x30MCx1415	0.0157302	0.00347482	0.000721606	-1.65965e-10
x20MCx2962	0.0170521	0.00458709	-1.99214e-20	1.01981e-06
x20MCx1194	0.0157959	0.00848929	0.000366475	-5.1143e-10
x30MCx1730	0.0112124	0.00648206	-6.09396e-12	-1.20862e-10
x14MCx1940	0.00933494	0.00868781	9.67597e-20	5.99691e-05
x20MCx1986	0.0104835	0.00718576	0.000276025	2.61247e-07
x14MCx1578	0.0182228	0.00214438	0.0016816	-4.6164e-10
x30MCx1881	0.00314499	0.00557376	0.000233512	5.26195e-05
x30MCx2675	0.0112677	0.00610524	2.11664e-20	4.09216e-05
x30MCx1592	0.0147851	0.00431387	2.94397e-06	3.06064e-05
x20MCx1357	0.0179393	0.00423639	6.87619e-05	1.58163e-06
x10MCx3169	0.00881886	0.010194	0.000782462	0.000701504
x20MCx2307	0.0120409	0.00576167	1.9352e-19	1.82939e-05
x20MCx3294	0.0154015	0.0037726	-3.77413e-12	-7.48524e-11
x20MCx1264	0.0185547	0.00607422	0.000137029	4.04321e-08
x10MCx2066	0.0109408	0.00539766	0.00160924	-9.37135e-10
x10MCx2301	0.0145659	0.00545409	1.21587e-05	1.17461e-06
x10MCx2058	0.0118629	0.00710569	7.33484e-05	-2.7651e-10
x20MCx1387	0.0205409	0.00302867	2.01349e-05	-1.11743e-10
x14MCx3397	0.013838	0.00477137	-5.5366e-12	-1.09807e-10
x10MCx2095	0.0123698	0.00543373	2.19475e-05	3.64328e-05
x30MCx1972	0.012907	0.0059361	0.000128807	4.80095e-05
x13MCx1991	0.01432	0.00451269	-5.53721e-12	-1.0982e-10
x20MCx1932	0.0160949	0.00429753	2.00054e-05	-1.10393e-10
x10MCx1888	0.0225045	0.00217721	3.93836e-05	-9.70922e-11
x20MCx3306	0.0161642	0.00541703	-9.83236e-12	-1.95005e-10
x13MCx1416	0.00837488	0.00665497	0.000857065	0.000146248
x30MCx1722	0.0201584	0.00489742	4.23332e-20	1.55909e-06
x10MCx1441	0.0123229	0.00670844	1.22734e-19	3.00194e-05
x10MCx3132	0.0121954	0.00676219	-3.02354e-21	3.3151e-05
x10MCx2873	0.026999	0.00207602	0.000126123	-2.16668e-11
x10MCx2862	0.0160665	0.00408514	7.69423e-20	4.82037e-05
x20MCx3262	0.0209329	0.00344522	0.000210245	-2.78188e-10
x30MCx2043	0.0160957	0.00304495	0.000344472	-2.22961e-10
x14MCx1182	0.0195592	0.00372855	0.000228053	-1.84709e-10
x30MCx2281	0.0106492	0.00665251	1.17186e-05	8.95993e-05
x20MCx1839	0.00940122	0.00676697	1.11452e-20	1.92953e-06
x20MCx3056	0.0134163	0.00463803	0.00170684	-9.28915e-10
x13MCx2232	0.0185035	0.0036424	7.312e-05	-4.28929e-11
x20MCx1807	0.0190672	0.00363637	-7.16066e-12	-1.42018e-10
x20MCx3335	0.0144596	0.00433212	6.4593e-05	4.76517e-05
x10MCx1800	0.014208	0.00570593	0.000385596	1.34758e-05
x30MCx1786	0.0146848	0.00512335	1.85219e-19	3.70153e-07
x10MCx2360	0.0129269	0.00547402	1.568e-05	0.000107526
x20MCx2161	0.017819	0.00465277	1.23898e-05	-1.54258e-10
x20MCx2362	0.0154416	0.0048204	0.000228133	-1.07697e-10
x20MCx3102	0.0138968	0.0042958	0.000115205	2.95906e-05
x20MCx2759	0.014414	0.00476099	4.23314e-20	3.17196e-05
x20MCx1121	0.0170808	0.00425276	2.64812e-05	-1.38474e-10
x20MCx3089	0.0161014	0.00420268	1.81574e-06	4.81179e-06
x20MCx2366	0.0178476	0.0054902	6.91975e-05	-1.01145e-10
x20MCx2832	0.0250588	0.00173272	2.17169e-06	-1.21912e-10
x20MCx1125	0.0112281	0.00714448	0.000109438	2.68729e-05
x30MCx1882	0.0101924	0.0083299	2.96331e-19	4.2415e-05
x30MCx2451	0.0162511	0.00418065	0.000302301	-2.07593e-10
x30MCx1112	0.0190419	0.00511228	-1.04526e-11	-2.07306e-10
x30MCx1196	0.0085824	0.00746025	0.000115672	-1.31836e-10
x30MCx1649	0.0133029	0.00457043	-7.46447e-12	-1.48043e-10
x20MCx2235	0.0143109	0.00553936	-9.91359e-12	-1.96616e-10
x30MCx2954	0.0110841	0.0072811	-4.25413e-12	-8.43722e-11
x30MCx2819	0.011094	0.00620378	0.000281161	0.000125349
x20MCx3217	0.019739	0.00243185	-5.37823e-12	-1.06666e-10
x20MCx2094	0.0131551	0.00859777	2.3216e-05	-3.45886e-10
x10MCx1694	0.0131192	0.0052152	2.41895e-20	1.75005e-05
x20MCx1119	0.0173392	0.003939	9.88917e-05	-1.7738e-10
x10MCx1865	0.0165712	0.00358653	-5.62069e-20	8.48407e-07
x20MCx2322	0.0141655	0.00408984	-1.71079e-24	1.4469e-05
x20MCx1899	0.00760442	0.00813308	0.000184009	0.000164142
x10MCx2277	0.0164583	0.00336824	-1.45142e-19	2.70617e-07
x20MCx1776	0.0155369	0.00477578	9.8867e-05	1.31104e-06
x30MCx1794	0.00855445	0.00711675	3.46801e-05	9.31779e-05
x30MCx3124	0.0108882	0.00678488	-3.1145e-19	0.000111686
x30MCx1636	0.0105167	0.00679372	-6.04985e-21	7.40732e-05
x30MCx3245	0.0114004	0.00566027	-6.8699e-12	-1.36251e-10
x20MCx2857	0.0182217	0.00337779	-4.16776e-12	-8.26592e-11
x13MCx1553	0.013073	0.00443758	6.04731e-20	6.80678e-07
x10MCx3224	0.0196412	0.00414144	0.000193719	-1.62048e-10
x10MCx3142	0.0192878	0.00318635	9.10926e-05	5.3002e-06
x14MCx1739	0.0110999	0.00775365	0.000175767	0.000293194
x20MCx1726	0.014032	0.00389894	-1.13838e-19	1.3708e-06
x14MCx2055	0.0131182	0.00642648	-1.38482e-11	-2.74652e-10
x20MCx1559	0.0113948	0.00671682	0.000481273	5.65309e-05
x10MCx1823	0.0127258	0.00617634	0.000102033	-2.63508e-10
x30MCx1872	0.00496638	0.0103585	-4.08835e-19	0.000206843
x20MCx3044	0.0133985	0.00532453	-6.00693e-12	-1.19136e-10
x14MCx2961	0.0106371	0.00641663	1.85085e-07	3.68405e-06
x20MCx1470	0.0187047	0.00229723	-4.633e-12	-9.18863e-11
x13MCx1381	0.01427	0.00623388	-5.06715e-12	-1.00497e-10
x10MCx1146	0.00815762	0.00787976	-6.64027e-13	-1.31697e-11
x30MCx1791	0.00560296	0.00921872	-1.32706e-19	0.000122825
x30MCx3163	0.0196921	0.00380947	-7.52857e-12	-1.49314e-10
x20MCx1868	0.0153207	0.00439341	0.000219643	-2.30003e-10
x30MCx1174	0.0137952	-9.88431e-11	0.00351357	-1.57442e-09
x10MCx3110	0.0146562	0.00426169	-4.37879e-12	-8.68446e-11
x30MCx2775	0.0128157	0.00568884	-3.07449e-19	1.62286e-05
x14MCx2479	0.0100805	0.0078563	-1.75379e-19	8.03921e-05
x10MCx1727	0.0111172	0.00675073	-8.1642e-20	3.10538e-05
x20MCx2491	0.0119407	0.00837421	-6.48157e-12	-1.28549e-10
x20MCx2559	0.0242929	0.00127831	3.18064e-05	-7.38432e-11
x20MCx3210	0.0118686	0.0061987	1.06486e-19	7.07475e-06
x30MCx3000	0.0123735	0.00566931	0.000445625	1.60334e-05
x20MCx1964	0.0167062	0.00313144	3.31917e-05	7.06588e-06
x20MCx2787	0.014497	0.00581407	1.03346e-05	2.54583e-07
x30MCx3171	0.0118984	0.00667424	4.83803e-20	2.97544e-05
x30MCx3250	0.00899052	0.00607133	2.96327e-19	1.89341e-07
x10MCx2097	0.0188792	0.00403055	-3.19976e-12	-6.34609e-11
x20MCx2972	0.0210657	0.00274206	6.91866e-05	-2.79526e-11
x10MCx2441	0.0175218	0.00470859	0.000169623	-7.9867e-11
x10MCx2891	0.0117889	0.00699257	-1.04339e-11	-2.06937e-10
x20MCx2631	0.0113722	0.00678464	-7.95969e-20	3.13506e-05
x20MCx2504	0.0233673	0.000209283	0.000337413	-2.14285e-10
x30MCx2746	0.0100336	0.00702832	-2.49993e-12	-4.95812e-11
x20MCx2536	0.0122439	0.00618426	-4.727e-12	-9.37507e-11
x10MCx1875	0.0117011	0.00609662	5.8197e-05	-9.59773e-11
x20MCx2943	0.016381	0.00387807	0.000429337	-3.27736e-10
x13MCx3383	0.0161607	0.00453931	-1.02714e-11	-2.03712e-10
x10MCx2409	0.0193861	0.00400669	0.000499534	-3.29154e-10
x30MCx1497	0.0170939	0.00330407	1.28675e-19	0.000250518
x30MCx2911	0.0137466	0.00561869	0.00012097	8.73716e-05
x10MCx1439	0.0172135	0.00262233	1.0992e-19	2.44563e-06
x10MCx3121	0.0114649	0.00710677	-1.71839e-19	5.21407e-05
x13MCx1655	0.0184022	0.00440006	0.000215584	-2.51151e-10
x30MCx3237	0.0109661	0.00769251	1.20939e-20	1.79007e-05
x10MCx2492	0.0178007	0.00520711	0.000122696	-2.3541e-10
x30MCx1901	0.0035824	0.00406481	0.00014646	3.99398e-05
x10MCx2448	0.0161037	0.00511006	6.99878e-05	-1.98897e-10
x20MCx2295	0.0236292	0.002072	0.000241955	8.66523e-07
x30MCx2543	0.0097472	0.00849876	2.11657e-20	5.34717e-07
x30MCx1774	0.0115953	0.00505688	2.68535e-05	6.93884e-05
x30MCx1417	0.01729	0.00543267	2.13771e-05	1.25633e-05
x14MCx1583	0.0127399	0.00595885	-8.79603e-12	-1.74452e-10
x20MCx1815	0.0200593	0.0019718	-4.20694e-12	-8.34363e-11
x10MCx3042	0.015536	0.00466375	7.9044e-05	-4.31351e-11
x20MCx1168	0.0156282	0.00575807	-1.31068e-11	-2.59948e-10
x20MCx2508	0.0141742	0.00535599	3.32941e-05	-2.06108e-10
x14MCx1612	0.020434	0.00346483	0.000129825	-1.81543e-10
x30MCx2661	0.0252706	0.00260321	2.93618e-05	-9.56574e-11
x14MCx2325	0.0100083	0.00743191	-3.02356e-21	6.15944e-05
x20MCx2994	0.0192783	0.00296088	-3.56527e-12	-7.07101e-11
x20MCx3119	0.0109518	0.00562769	2.26742e-20	1.17986e-05
x20MCx2761	0.0150325	0.00524635	-1.6933e-19	3.54347e-05
x14MCx2088	0.0143929	0.00677024	-1.9584e-19	5.71194e-06
x30MCx1993	0.00780688	0.00709826	7.03751e-05	0.000115325
x14MCx1363	0.0220945	0.00246187	1.20939e-20	2.88857e-06
x13MCx1598	0.0132013	0.0080684	0.000319223	-2.25862e-10
x10MCx1225	0.0154638	0.00694705	8.67261e-05	-1.24522e-10
x10MCx3222	0.0132858	0.00721503	6.44447e-05	-2.34208e-11
x10MCx1412	0.0186852	0.00226403	-5.68141e-12	-1.12679e-10
x30MCx2568	0.013584	0.00521316	-7.75785e-12	-1.53861e-10
x14MCx1724	0.0147071	0.00528308	1.20947e-20	1.86682e-06
x20MCx2351	0.0148639	0.0053467	5.3267e-06	-1.17556e-10
x10MCx2122	0.0239485	0.00300071	8.78871e-05	-1.35537e-10
x30MCx2081	0.0111855	0.00642337	-9.07082e-20	2.50216e-05
x10MCx3043	0.0117539	0.00565515	9.96886e-07	4.02851e-05
x20MCx2710	0.0125259	0.00523825	-4.49094e-12	-8.90688e-11
x20MCx2659	0.0169585	0.00483283	0.00010062	-1.31063e-10
x10MCx3085	0.0141266	0.00374006	3.03225e-05	-2.99634e-11
x20MCx2247	0.0183317	0.00481777	-1.29089e-11	-2.56021e-10
x30MCx2990	0.0103069	0.00753116	-1.84445e-19	4.16857e-05
x20MCx1281	0.0228891	0.00245306	2.47476e-05	-1.34955e-10
x20MCx2831	0.0174383	0.00257145	9.5658e-05	-2.65081e-11
x20MCx3109	0.022931	0.00149459	-4.76088e-12	-9.44226e-11
x20MCx3036	0.0258899	0.00142369	1.00048e-05	-7.46825e-11
x10MCx1702	0.0167616	0.00644061	1.40008e-06	-1.33765e-10
x20MCx2591	0.0161504	0.00434801	-6.32364e-12	-1.25417e-10
x10MCx3175	0.0148413	0.00535979	0.000346431	-2.49332e-10
x20MCx2784	0.0162299	0.00446734	0.000311687	-1.24433e-10
x30MCx2450	0.00999214	0.00623905	1.73869e-19	1.45904e-06
x10MCx2407	0.0180144	0.00309472	-3.71252e-12	-7.36305e-11
x20MCx2902	0.0236935	0.00127327	0.000279355	-1.65609e-10
x20MCx1252	0.0138232	0.00450246	-1.52968e-19	2.51895e-05
x10MCx3060	0.0118305	0.00708545	2.54358e-20	2.52049e-05
x10MCx1773	0.00822263	0.00784177	5.27869e-05	0.000293348
x10MCx1531	0.0241886	0.00197941	9.5306e-05	-1.71875e-10
x10MCx2443	0.0171671	0.00504141	8.96767e-05	-1.72324e-10
x30MCx2995	0.0154668	0.00496912	9.67614e-20	0.000135817
x20MCx1184	0.0119835	0.00716636	-7.68472e-20	7.86675e-05
x20MCx1620	0.0142784	0.0048465	4.27035e-21	4.84764e-06
x30MCx1226	0.00652776	0.00965649	1.35738e-19	1.88725e-05
x30MCx1201	0.0119196	0.00608891	4.82335e-20	2.5582e-05
x10MCx1390	0.0232726	0.00380167	8.55283e-05	-2.30057e-10
x13MCx3311	0.0132248	0.00800099	-1.41897e-11	-2.81424e-10
x20MCx3084	0.0161979	0.00414625	3.83934e-05	-1.3155e-10
x30MCx1911	0.0133485	0.00400365	3.46871e-06	-5.85476e-11
x10MCx1814	0.0131815	0.0051739	1.42869e-05	4.4651e-05
x10MCx3168	0.0114642	0.00784825	-2.14899e-26	6.58744e-05
x14MCx2670	0.00898297	0.00734806	0.00023934	0.0001448
x20MCx2265	0.0169415	0.00422527	-2.07747e-12	-4.12025e-11
x20MCx3014	0.0165424	0.00296601	-4.59735e-12	-9.11793e-11
x10MCx3008	0.020479	0.0038446	0.000144617	7.33861e-07
x20MCx1820	0.0127291	0.00687653	2.22601e-06	2.03974e-06
x20MCx1577	0.0175215	0.00381503	3.89463e-05	-1.17736e-10
x10MCx3271	0.0189865	0.00566328	0.000150017	-2.86877e-10
x20MCx2344	0.00717549	0.00882096	1.5196e-05	4.04831e-05
x20MCx2251	0.0127819	0.00619137	0.000185553	1.16063e-05
x14MCx3258	0.0127604	0.00545281	-7.7889e-24	1.50257e-07
x20MCx1920	0.0150722	0.00428987	-6.04469e-12	-1.19884e-10
x30MCx2941	0.00959968	0.00676454	0.000111394	1.44832e-05
x30MCx2760	0.0101011	0.00827621	8.76955e-05	-9.66334e-11
x10MCx2860	0.0167512	0.00449849	0.000101376	6.65145e-05
x30MCx1321	0.0109339	0.00556903	2.11667e-20	1.97683e-05
x20MCx1393	0.0123072	0.00628932	-3.13072e-20	3.84675e-05
x10MCx1453	0.0114582	0.00643119	9.37822e-20	1.11561e-05
x20MCx2644	0.0155967	0.00402595	8.22446e-06	-1.15475e-10
x20MCx3048	0.0101679	0.00628141	-1.09733e-11	-2.17634e-10
x10MCx2155	0.00974195	0.0106667	0.000122033	-5.55821e-10
x30MCx1193	0.0108422	0.00689425	0.000158027	6.7289e-05
x20MCx2896	0.0111957	0.00553644	1.46048e-19	9.43368e-06
x14MCx2986	0.0193883	0.00384403	-6.87113e-12	-1.36275e-10
x30MCx3376	0.0136292	0.00589968	-9.67617e-20	6.90433e-06
x20MCx2895	0.0114016	0.00808707	-9.67565e-20	8.98055e-06
x30MCx2933	0.0212959	0.00191678	-1.60254e-12	-3.17832e-11
x14MCx2498	0.0186802	0.00395826	-4.6079e-12	-9.13885e-11
x14MCx1313	0.0134706	0.00569016	-8.40859e-12	-1.66768e-10
x10MCx1900	0.0048052	0.0118057	1.28493e-19	0.000222198
x20MCx3241	0.0106694	0.00552059	0.000122076	-2.26708e-11
x20MCx1492	0.013972	0.00534707	-8.25192e-12	-1.6366e-10
x30MCx1476	0.0184429	0.00404653	3.94425e-05	2.18638e-05
x10MCx1876	0.0167199	0.00276611	2.41915e-20	4.27971e-06
x10MCx1272	0.0189572	0.00190517	0.000899022	-5.05703e-10
x10MCx1841	0.0103331	0.00614789	0.000371236	7.01248e-05
x30MCx2027	0.0118223	0.00568626	0.000123437	7.34371e-05
x20MCx1756	0.00999918	0.00823409	2.373e-05	9.3981e-05
x30MCx3017	0.0178475	0.00359516	4.55395e-05	-2.48837e-11
x30MCx2107	0.0118654	0.00460725	0.000190556	5.385e-06
x10MCx2068	0.0199738	0.00689315	0.000462314	-4.06465e-10
x14MCx1549	0.00766157	0.00839944	2.77139e-05	0.000122649
x10MCx3358	0.0185015	0.00446947	0.000268577	4.30798e-07
x20MCx2039	0.0131146	0.00588473	1.20953e-19	2.14927e-06
x30MCx2480	0.0090173	0.00772071	-6.1867e-12	-1.22701e-10
x13MCx2238	0.0140241	0.00576214	-1.9352e-19	5.50252e-05
x20MCx2802	0.0256804	0.00163998	0.000363314	-3.97527e-11
x20MCx2745	0.018556	0.00281232	-7.43981e-12	-1.47554e-10
x20MCx1599	0.0165678	-5.58872e-11	0.00193073	-8.90201e-10
x10MCx3329	0.0156279	0.0063003	0.00026638	-3.48205e-10
x30MCx2011	0.0104578	0.00611903	0.000106349	0.000124498
x10MCx1737	0.0149384	0.00390488	2.0089e-05	8.27211e-05
x20MCx2465	0.0144218	0.00525795	-1.22984e-11	-2.43915e-10
x10MCx3327	0.0199586	0.0026631	0.000694983	-1.98149e-10
x20MCx2085	0.0167024	0.00710496	0.00020409	2.71931e-06
x20MCx1376	0.0169144	0.00595996	0.000139589	-3.29118e-10
x10MCx3135	0.0189911	0.00253363	-3.79403e-12	-7.5247e-11
x20MCx1955	0.0175547	0.00327647	5.16623e-06	-5.66985e-11
x30MCx3366	0.00781938	0.00703793	0.00042439	0.00025557
x10MCx1667	0.0135239	0.0052295	-5.02244e-12	-9.96102e-11
x20MCx3188	0.0158004	0.00656383	4.91137e-06	6.26162e-06
x10MCx2148	0.0110073	0.00857402	0.000902269	-6.2418e-10
x30MCx1180	0.0179068	0.00292261	6.34251e-05	-6.88847e-11
x20MCx2884	0.0212359	0.002805	-1.34394e-12	-2.66543e-11
x10MCx1546	0.0171648	-9.5696e-11	0.00463876	-1.5243e-09
x10MCx2647	0.012455	0.00673674	2.9937e-05	6.17429e-05
x20MCx3033	0.0297337	-2.55973e-12	5.15419e-05	-4.07727e-11
x30MCx2720	0.010438	0.0076823	2.11677e-20	4.76776e-07
x14MCx2563	0.0181234	0.00533751	2.41899e-20	2.77163e-07
x20MCx2118	0.0150559	0.00471102	-8.84453e-12	-1.75414e-10
x30MCx1336	0.0178638	0.00423876	1.52029e-05	7.87749e-07
x30MCx3086	0.0131128	0.0063006	-1.14601e-11	-2.27289e-10
x13MCx1398	0.0215216	0.00399438	1.59932e-05	-1.45778e-10
x30MCx2131	0.00840331	0.00694327	-3.53702e-12	-7.01497e-11
x30MCx2352	0.0145084	0.00516966	-7.33981e-12	-1.45571e-10
x10MCx1746	0.0116953	0.00818804	5.35643e-05	-3.92803e-10
x14MCx2601	0.0152561	0.00500408	6.40862e-22	2.34025e-06
x14MCx3410	0.0248625	0.00127722	-4.98464e-12	-9.88604e-11
x14MCx2269	0.0111046	0.00596121	0.000171142	1.18751e-05
x30MCx3091	0.00875161	0.00754071	1.61987e-20	1.42235e-06
x14MCx2968	0.0090055	0.00425263	0.00205555	0.000104258
x30MCx1451	0.00943332	0.00648306	0.000154206	-1.54049e-10
x20MCx3138	0.0213373	0.00200272	-5.12403e-12	-1.01625e-10
x20MCx2635	0.0160954	0.00326718	-6.53856e-12	-1.29679e-10
x20MCx3409	0.0182255	0.00408163	6.87838e-05	-1.96944e-10
x14MCx3348	0.0155797	0.00443957	5.07617e-05	8.48056e-07
x10MCx2340	0.0160348	0.00704762	0.000127459	-3.81634e-10
x20MCx1679	0.0169597	0.00407772	6.04757e-20	6.31625e-06
x14MCx2453	0.00757187	0.0092086	0.000297639	0.000182186
x20MCx1941	0.0157177	0.00463717	3.14222e-05	-1.11463e-10
x10MCx2692	0.0248688	0.0013361	9.26524e-05	-1.22084e-10
x10MCx1944	0.0160875	0.00378739	-2.0721e-20	1.33807e-06
x20MCx1897	0.0103256	0.00778589	0.000244709	-3.35705e-10
x30MCx2869	0.0152633	0.00475837	0.000311653	2.86676e-05
x10MCx1585	0.0166207	0.00439473	-8.42951e-12	-1.67183e-10
x20MCx2175	0.0185165	0.00174809	-5.52326e-12	-1.09543e-10
x20MCx1571	0.0239763	0.0012772	0.000240352	1.04716e-06
x10MCx2424	0.0139776	0.0054685	-1.00605e-11	-1.99531e-10
x20MCx2000	0.0226172	0.00309088	-5.48132e-13	-1.08711e-11
x20MCx1921	0.0185873	0.00331948	-5.19843e-12	-1.03101e-10
x30MCx2298	0.018792	0.00436679	9.22011e-05	-1.62177e-10
x30MCx1926	0.0149257	0.00547888	0.000210631	1.74696e-05
x10MCx2262	0.00857409	0.00982135	0.000454362	-4.73804e-10
x30MCx3118	0.0140792	0.00549088	1.20872e-20	3.36001e-05
x20MCx1488	0.0189112	0.00366358	-2.23984e-12	-4.44228e-11
x30MCx3214	0.0177887	0.00488003	-1.4301e-12	-2.83631e-11
x20MCx1717	0.0189958	0.00394798	6.20465e-05	-1.35288e-10
x30MCx2204	0.0192697	0.00248746	-4.87468e-12	-9.66795e-11
x30MCx1601	0.0179502	0.0032544	-2.96753e-12	-5.88551e-11
x20MCx2562	0.00932903	0.00824913	-1.07361e-11	-2.12929e-10
x30MCx2201	0.00835178	0.00810774	9.49523e-05	0.000146003
x20MCx2964	0.0182087	0.00301185	7.95362e-05	-6.18626e-11
x20MCx3139	0.0144642	0.00345683	-6.68471e-12	-1.32578e-10
x20MCx1127	0.0186656	0.00230786	-3.62846e-20	4.49197e-07
x10MCx3022	0.0114544	0.00791507	0.000171069	-3.50294e-10
x10MCx2417	0.0211195	0.0014474	0.000232487	-1.97993e-10
x30MCx1527	0.0120868	0.00630606	-6.49765e-12	-1.28868e-10
x10MCx2460	0.0178225	0.00289769	1.93923e-05	-9.05531e-11
x30MCx2059	0.0128408	0.00635864	1.16223e-05	0.000125399
x14MCx3378	0.0142611	0.00533086	1.76387e-19	6.52623e-06
x10MCx2113	0.0136903	0.00311782	0.000357046	-2.81797e-10
x30MCx2337	0.00860974	0.00750029	3.32642e-20	5.55105e-05
x20MCx3331	0.0137353	0.00548053	-7.37465e-12	-1.46262e-10
x30MCx3204	0.0117647	0.00628924	2.48577e-05	6.19183e-05
x20MCx2934	0.0186251	0.00371682	2.96272e-05	-7.51271e-11
x30MCx2811	0.0085063	0.00711587	2.161e-05	0.000126486
x20MCx1478	0.0163951	0.00533055	-3.17641e-12	-6.29977e-11
x30MCx2570	0.0170663	0.00569162	-5.66892e-12	-1.12432e-10
x30MCx1517	0.0180473	0.00497691	3.02426e-20	3.67376e-06
x20MCx3108	0.0141032	0.00556096	1.07576e-05	9.45295e-05
x10MCx1254	0.0224672	0.00261051	3.94741e-07	-6.78796e-11
x30MCx2851	0.0113214	0.00553407	-9.67575e-20	0.000100363
x10MCx2527	0.0152593	0.00550096	7.03945e-05	4.90099e-05
x10MCx1568	0.0166009	0.00391913	0.000104511	-3.0983e-11
x13MCx2965	0.012245	0.00580955	1.81433e-20	1.31258e-05
x30MCx2132	0.0117827	0.00486876	0.00104334	7.77683e-06
x20MCx1948	0.0187377	0.00196306	6.87353e-05	-2.32917e-11
x10MCx1472	0.0202292	0.00325472	-2.94651e-12	-5.84381e-11
x20MCx3055	0.0128045	0.00513948	1.99217e-20	5.98052e-06
x20MCx1526	0.0098161	0.00564614	9.67588e-20	3.30046e-05
x20MCx1736	0.0125987	0.0045932	8.8136e-05	-3.13629e-11
x20MCx2368	0.0106886	0.00656384	0.000115113	1.96685e-05
x20MCx2311	0.0182391	0.00297897	-2.1567e-19	1.4795e-07
x30MCx1705	0.0196118	0.00298394	-2.70663e-12	-5.36807e-11
x13MCx2033	0.0124248	0.00819158	-1.90984e-11	-3.78779e-10
x30MCx2783	0.0125267	0.00813919	0.000300822	0.000143903
x14MCx1747	0.0129605	0.00599015	-2.22161e-12	-4.40612e-11
x20MCx3402	0.016597	0.00541654	-2.58192e-13	-5.12072e-12
x30MCx2158	0.0167804	0.00414606	-8.03673e-12	-1.59393e-10
x10MCx1844	0.017473	0.00471237	0.000104801	-1.15473e-10
x10MCx2637	0.0213138	0.000593362	0.00209438	-9.00033e-10
x14MCx2365	0.00928308	0.00784305	3.71191e-05	3.92219e-05
x30MCx1259	0.0112669	0.00725245	-4.41183e-12	-8.75e-11
x10MCx1350	0.0171441	0.00352094	-1.70085e-19	4.2989e-06
x14MCx1768	0.00858489	0.00930505	3.91106e-20	0.000109081
x10MCx2602	0.0149692	0.0056241	-3.01677e-12	-5.98316e-11
x14MCx1997	0.0182319	0.00382221	0.000144727	-1.37422e-10
x20MCx1181	0.0132751	0.00548792	-3.23284e-12	-6.4117e-11
x30MCx3023	0.0175907	0.00381536	3.63016e-05	2.88902e-07
x30MCx2822	0.0195959	0.00338434	1.04838e-05	5.22845e-07
x30MCx1314	0.00880925	0.0067661	1.77558e-19	3.38653e-05
x10MCx1493	0.0185639	0.00487891	-5.24376e-12	-1.03999e-10
x20MCx2653	0.0130299	0.00508731	1.20938e-20	4.05247e-05
x30MCx2438	0.0108401	0.00371233	0.00161153	-7.45293e-10
x20MCx3308	0.0107602	0.00582279	2.1432e-20	2.07342e-06
x10MCx2341	0.0177666	0.00553502	2.04883e-05	-1.37068e-10
x20MCx1203	0.0164551	0.00502053	2.42167e-20	1.74601e-05
x10MCx2839	0.012783	0.00695799	-1.61125e-11	-3.19559e-10
x10MCx3101	0.0169048	0.00367314	-1.42986e-19	5.15839e-06
x10MCx1505	0.00916583	0.00865776	8.90814e-05	-4.21725e-10
x20MCx2604	0.0231453	0.00294416	2.53645e-05	-1.12453e-10
x30MCx1748	0.0160961	0.00413549	7.26521e-05	4.757e-05
x20MCx2844	0.0210966	0.00266597	3.10027e-05	2.00906e-06
x20MCx1351	0.0157331	0.00531402	0.000389497	-3.22011e-10
x20MCx2978	0.0234676	0.0032316	0.000339593	1.42059e-05
x20MCx1665	0.00802758	0.00701477	-6.54567e-20	2.51055e-06
x14MCx2468	0.0136446	0.00528859	0.000158941	3.12733e-05
x13MCx2621	0.0106723	0.00687929	-1.4917e-19	2.462e-05
x20MCx3411	0.0143146	0.00495977	1.20948e-20	1.3092e-05
x30MCx2334	0.0118665	0.00664728	2.72326e-05	-5.07023e-11
x20MCx2969	0.0120562	0.00536133	2.1578e-05	2.49641e-06
x30MCx3209	0.012087	0.00478565	7.20822e-05	8.00143e-05
x14MCx1302	0.0081692	0.00961895	2.92418e-19	0.000115203
x10MCx1548	0.0161637	0.00376627	-2.29807e-19	7.79095e-06
x20MCx2310	0.0145894	0.00370888	-5.78256e-12	-1.14686e-10
x20MCx3337	0.00881962	0.00842014	2.0646e-05	3.46769e-05
x10MCx2392	0.0132598	0.00601389	2.05374e-06	6.88246e-05
x30MCx2565	0.0106996	0.00628248	0.000144323	-9.01932e-11
x30MCx2257	0.0112229	0.0051366	-3.13065e-20	8.22158e-05
x10MCx2630	0.00971582	0.00734126	0.000126198	1.23878e-06
x20MCx2810	0.0138981	-1.03721e-10	0.00403368	-1.65212e-09
x11MCx3149	0.0124179	0.00658161	0.000217539	-3.25673e-10
x10MCx2502	0.0108463	0.00596353	1.58163e-05	7.98389e-05
x10MCx2989	0.0135189	0.00672846	5.38134e-05	5.37245e-05
x10MCx3407	0.0122643	0.00617122	1.27001e-19	8.0332e-05
x30MCx1335	0.0128157	0.00534422	-8.5207e-20	2.52656e-06
x10MCx2172	0.019274	0.00314353	0.000675429	-4.36199e-10
x20MCx1224	0.0297527	-7.50582e-12	0.000130571	-1.19557e-10
x30MCx2206	0.0224844	0.003039	7.2705e-05	-1.35921e-10
x30MCx1827	0.0187173	0.00374586	7.86183e-20	8.17009e-06
x14MCx1118	0.0140339	0.00697885	0.000107897	-8.1114e-11
x30MCx1586	0.0145694	0.00467924	-1.34828e-19	0.000105028
x14MCx1540	0.0129916	0.00708996	-4.5058e-12	-8.93636e-11
x14MCx2193	0.0113873	0.00557199	-8.96383e-20	0.000168717
x13MCx3205	0.018994	0.00326711	-2.17701e-19	2.32542e-05
x20MCx1424	0.0119527	0.00563493	-1.20896e-19	9.30651e-07
x20MCx1148	0.00783001	0.0133158	0.000726732	-9.18788e-10
x20MCx2615	0.0156675	0.00533054	8.64299e-05	-2.18236e-10
x10MCx3336	0.0137734	0.00452428	-5.18727e-12	-1.02879e-10
x14MCx1621	0.0123089	0.00617505	9.16128e-05	0.000162481
x30MCx2700	0.0116649	0.00644072	-1.78989e-19	4.26091e-05
x20MCx1998	0.0125552	0.00512062	-4.41127e-20	5.59527e-05
x10MCx1219	0.0243585	0.0031267	0.000278688	-1.73331e-10
x14MCx2220	0.0127674	0.00476747	3.15532e-06	4.26716e-05
x14MCx1227	0.0113016	0.00743941	0.000109561	8.38115e-06
x20MCx1500	0.015631	0.00431398	2.16948e-05	3.60556e-07
x20MCx1245	0.0143768	0.00658858	0.000127112	-3.58931e-10
x20MCx1538	0.0244269	0.00168245	0.00055274	-3.91265e-10
x10MCx1436	0.0174549	0.00451552	1.20096e-05	6.21803e-05
x10MCx1784	0.0184589	0.0034361	-4.73073e-12	-9.38246e-11
x30MCx1479	0.0151291	0.00402821	-9.67602e-20	1.386e-05
x20MCx2716	0.0161067	0.00306058	-4.65149e-12	-9.2253e-11
x14MCx2979	0.0148992	0.00576121	-1.06918e-11	-2.1205e-10
x10MCx3391	0.021379	0.00108673	0.000216868	-9.41731e-11
x20MCx1115	0.019196	0.00360036	1.69255e-05	-9.46075e-11
x10MCx2152	0.0132665	0.00371578	0.000267106	-1.93418e-10
x20MCx2882	0.0251854	-2.53144e-11	0.000902761	-4.03221e-10
x30MCx3379	0.0101246	0.0068704	6.04667e-21	2.80274e-05
x13MCx2005	0.0193053	0.00258856	4.60086e-05	-4.21372e-11
x30MCx3183	0.0162284	0.00517686	1.75375e-19	5.32955e-06
x30MCx2179	0.00955743	0.00701117	-1.75374e-19	1.84436e-06
x10MCx3363	0.0172154	0.00355911	-3.9677e-12	-7.86914e-11
x14MCx1798	0.0117861	0.00481206	-1.11447e-12	-2.21034e-11
x10MCx2779	0.0172191	0.00448535	7.0402e-05	-2.4352e-10
x10MCx1541	0.020151	0.00274547	0.000769037	-4.59562e-10
x20MCx1871	0.00663589	0.00995676	1.14903e-19	6.94489e-06
x20MCx2678	0.0117554	0.00638478	-1.45435e-19	1.8843e-05
x10MCx1681	0.013943	0.00668292	7.68484e-20	2.32761e-05
x30MCx1637	0.0144344	0.00482036	1.20946e-20	2.20295e-05
x30MCx3140	0.0202874	0.00199102	0.00071765	4.24418e-07
x10MCx3105	0.0164463	0.0033658	0.000496015	8.72614e-06
x10MCx3421	0.0155918	0.00392931	-6.3036e-12	-1.25019e-10
x20MCx2848	0.0192014	0.00513991	-9.79896e-12	-1.94343e-10
x10MCx3286	0.0131055	0.00703008	0.000136729	-3.14458e-10
x30MCx1980	0.0156989	0.00400956	-5.53718e-12	-1.09819e-10
x14MCx1397	0.0118139	0.00637328	1.20931e-20	5.26422e-05
x14MCx1209	0.013416	0.00502696	1.47687e-19	0.000138262
x20MCx2975	0.0153346	0.0046567	8.04834e-05	-9.17264e-11
x30MCx2473	0.0126071	0.00583405	-1.24413e-12	-2.46749e-11
x30MCx2015	0.0148393	0.0044953	1.26998e-19	9.6975e-05
x30MCx3128	0.0125794	0.00413385	0.00192871	3.93838e-05
x10MCx2942	0.0099822	0.00777507	-1.33991e-19	2.69676e-05
x30MCx2751	0.0193059	0.00319905	8.37528e-05	2.69152e-05
x10MCx3419	0.00981588	0.00677106	0.000676061	-2.86073e-10
x20MCx1435	0.0188839	0.00284194	4.27227e-05	-9.43522e-11
x20MCx2210	0.0109645	0.0067643	-8.59694e-12	-1.70503e-10
x30MCx3180	0.0143204	0.00578875	-2.11586e-19	8.69719e-06
x30MCx2920	0.0179722	0.00325981	-8.46629e-20	3.63189e-06
x20MCx2971	0.0165481	0.00412589	1.44845e-05	-1.5535e-10
x30MCx3240	0.0156234	0.00453418	-6.11454e-21	1.5916e-05
x30MCx3364	0.0122108	0.00551462	0.000136334	-2.62072e-11
x30MCx2966	0.00877447	0.0087487	-1.00394e-11	-1.99112e-10
x30MCx2349	0.0152294	0.00523053	-4.80221e-21	1.29396e-05
x30MCx3009	0.016942	0.00554137	0.000137967	-2.26482e-10
x14MCx2814	0.0110705	0.00677221	-9.2457e-20	4.41324e-05
x30MCx3152	0.011029	0.00745113	2.35549e-06	-9.44189e-11
x20MCx3206	0.0288244	0.00138315	0.000407192	-1.4519e-10
x10MCx1465	0.0100907	0.00916236	-1.79829e-11	-3.56656e-10
x30MCx2499	0.00987593	0.00740945	-1.57267e-20	0.000116949
x20MCx2006	0.0229027	0.00267486	0.000115555	-1.40716e-10
x20MCx2642	0.00918446	0.00762574	7.58257e-20	0.000113621
x20MCx1469	0.0107663	0.00760887	2.60042e-19	2.44969e-05
x20MCx2795	0.0168902	0.0035076	3.11541e-05	-9.6659e-11
x10MCx1268	0.0111094	0.00638841	-1.59015e-19	0.000109873
x10MCx2747	0.0162889	0.00332004	-6.70092e-12	-1.32899e-10
x10MCx1162	0.0138023	0.00512225	5.10256e-05	7.1201e-05
x10MCx2411	0.0134421	0.0048511	-3.07288e-12	-6.09445e-11
x20MCx2328	0.0187394	0.00494494	-8.82671e-12	-1.7506e-10
x20MCx2244	0.0124478	0.00509681	2.11665e-19	6.52979e-05
x14MCx2842	0.01893	0.00248918	-1.20946e-19	3.74414e-06
x20MCx2542	0.0185875	0.00342678	4.9228e-06	-5.68406e-11
x30MCx1280	0.0175596	0.00514681	6.01165e-05	-1.08662e-10
x10MCx3338	0.0158275	0.00431404	-6.72065e-12	-1.33291e-10
x30MCx1966	0.0139583	0.00570097	5.59798e-06	-1.4279e-10
x20MCx3182	0.0184721	0.00230615	-2.92717e-12	-5.80545e-11
x20MCx3387	0.0181232	0.00262003	-5.56055e-12	-1.10282e-10
x13MCx2963	0.0191725	0.00399149	4.15049e-05	-1.66795e-10
x13MCx1129	0.0163448	0.00478231	2.85739e-05	5.66253e-05
x30MCx1516	0.0126626	0.010716	0.000949033	-8.59072e-10
x10MCx1745	0.01344	0.00652697	6.54562e-20	2.94331e-05
x14MCx2355	0.0125863	0.00555109	2.54337e-19	1.98681e-05
x30MCx1270	0.0102891	0.00715955	3.054e-19	1.45236e-05
x10MCx3078	0.00998012	0.00747658	8.5746e-05	-8.83607e-11
x20MCx1278	0.0120281	0.0068747	-8.87115e-12	-1.75942e-10
x30MCx1142	0.0192246	0.00211928	9.13572e-06	-6.12034e-11
x30MCx3195	0.0162507	0.00559623	3.98851e-05	3.09685e-05
x10MCx2044	0.0113423	0.0064389	1.11092e-19	6.18318e-05
x30MCx3100	0.0061638	0.00723981	0.000514733	0.000245257
x20MCx2959	0.013382	0.00452074	6.56464e-05	-8.73836e-11
x13MCx2273	0.00625689	0.00968228	5.67237e-05	4.65894e-05
x20MCx2531	0.0157032	0.00664588	0.000108882	-3.44375e-10
x30MCx3375	0.0138283	0.00536516	1.20931e-20	5.41111e-05
x14MCx2741	0.0111012	0.00573958	4.78308e-05	2.04404e-05
x10MCx1396	0.0128206	0.00802015	-1.87821e-12	-3.72506e-11
x30MCx2676	0.0131518	0.0069504	1.892e-05	9.09979e-06
x20MCx2214	0.0137204	0.0057033	4.77984e-06	2.97594e-05
x14MCx1965	0.00746212	0.00772867	7.09835e-05	0.000213832
x14MCx2237	0.0166677	0.00371957	-7.38213e-12	-1.4641e-10
x20MCx1297	0.0194139	0.00412642	0.000265792	-2.06765e-10
x30MCx2022	0.00673019	0.00928576	6.91018e-20	2.2034e-05
x10MCx2200	0.0225855	0.00313287	0.000789099	-5.34895e-10
x13MCx2282	0.0123681	0.0074819	-8.46706e-20	8.05087e-05
x10MCx1680	0.0104172	0.00648101	1.59727e-19	3.84529e-06
x10MCx3235	0.0140354	0.00710949	-1.30642e-25	1.45938e-06
x20MCx2893	0.0141004	0.00622973	-1.53979e-11	-3.05386e-10
x20MCx2526	0.0134665	0.00612522	3.6286e-20	2.31336e-05
x20MCx2885	0.0120302	0.00614392	3.03635e-05	3.16701e-05
x30MCx2353	0.00601008	0.00793263	8.24907e-05	1.8784e-05
x30MCx2662	0.0133746	0.00688311	1.16709e-24	0.000112622
x10MCx2769	0.0120526	0.00374759	0.000799893	-3.8432e-10
x10MCx3300	0.0217031	0.00326576	0.000156755	4.23504e-07
x30MCx3065	0.0101098	0.00666168	2.93593e-24	4.75807e-05
x30MCx2909	0.00779638	0.00831658	-3.65866e-19	3.86079e-06
x13MCx3401	0.0206942	0.00311285	5.22483e-05	-1.59446e-10
x20MCx1631	0.0170093	0.00436718	2.41897e-20	5.61469e-06
x30MCx1606	0.0163169	0.00432551	1.55392e-19	1.21562e-05
x20MCx3176	0.0174375	0.00487061	0.000112007	-6.08825e-11
x10MCx1315	0.0144251	0.00529248	-5.50277e-12	-1.09136e-10
x10MCx2550	0.0167325	0.00521305	-3.75874e-12	-7.45471e-11
x20MCx1641	0.0206635	0.00400865	-7.28115e-12	-1.44407e-10

## Sheet: met_diet
Sample_ID	Profile1	Profile2	Profile3	Profile4
DIN_238	0.0152595	0.00374726	7.08474e-05	6.34219e-05
DIN_235	0.0186628	0.00274762	-1.01258e-10	-1.77761e-09
DIN_232	0.0153811	0.0040493	2.69201e-05	-3.15179e-09
DIN_229	0.015959	0.00699215	0.000131031	-5.27172e-09
DIN_226	0.0157838	0.00432956	-1.21228e-10	3.03733e-06
DIN_223	0.0101705	0.00653803	4.97682e-05	0.000152791
DIN_220	0.00944015	0.00685407	1.21835e-05	0.000180581
DIN_217	0.0140132	0.00534351	4.11621e-05	-3.5281e-09
DIN_214	0.0122027	0.00541776	3.97222e-07	-1.45636e-09
DIN_211	0.0169327	0.00468111	1.32286e-05	-2.59628e-09
DIN_208	0.0182862	0.00312828	1.49507e-05	2.3884e-05
DIN_190	0.0137399	0.00411099	3.80987e-05	8.95897e-05
DIN_187	0.0108801	0.00759258	2.07624e-05	-2.32519e-09
DIN_184	0.0144483	0.00470262	4.46051e-05	9.81896e-05
DIN_205	0.0233258	0.00176201	4.98564e-05	-1.71073e-09
DIN_202	0.0076994	0.00722985	0.000302813	0.00085715
DIN_199	0.00746483	0.00913786	8.13055e-05	4.14007e-05
DIN_196	0.0144495	0.00518541	7.09177e-06	-2.49263e-09
DIN_193	0.0175516	0.00346192	1.12085e-05	-2.15691e-09
DIN_175	0.0153325	0.00472464	2.97683e-05	-2.00569e-09
DIN_172	0.0149919	0.00329237	-1.01369e-10	3.50042e-06
DIN_03	0.0156601	0.00307359	8.15847e-06	3.18579e-05
DIN_99	0.0184199	0.00325875	9.45416e-05	-2.29137e-09
DIN_96	0.0129673	0.00494372	3.32631e-05	0.000164887
DIN_90	0.0150554	0.00664897	9.36736e-06	-5.53906e-09
DIN_84	0.0155278	0.00624877	5.36378e-05	-1.32033e-09
DIN_78	0.0114246	0.00645241	4.35455e-05	-1.36608e-09
DIN_93	0.0177999	0.00406681	3.88275e-05	4.52215e-06
DIN_87	0.0213189	0.000519133	-1.30711e-10	-2.37005e-09
DIN_181	0.0106891	0.00683103	8.29803e-05	4.09047e-05
DIN_178	0.0238084	0.00442912	0.000395806	-3.59957e-09
DIN_169	0.0101874	0.00684246	-1.25506e-10	-4.00376e-09
DIN_160	0.0167654	0.00439603	2.43683e-05	1.0442e-05
DIN_157	0.0128181	0.00648834	5.78357e-05	-6.14536e-09
DIN_166	0.0161416	0.00473871	8.65714e-05	-2.24412e-09
DIN_163	0.0111177	0.00336665	1.57789e-05	0.00175569
DIN_154	0.0200365	0.00185997	1.84505e-05	3.65789e-05
DIN_151	0.0145642	0.00456508	0.000174654	3.1371e-06
DIN_148	0.0142397	0.00396732	1.69931e-05	-1.45382e-09
DIN_145	0.0130828	0.00379926	2.22418e-05	2.86616e-05
DIN_247	0.013057	0.00566919	4.84122e-06	1.08897e-05
DIN_244	0.0133151	0.00423408	-4.30794e-11	1.69505e-05
DIN_142	0.0173388	-1.25772e-09	0.00149032	-6.36631e-09
DIN_241	0.0200396	0.00286393	4.87373e-05	-2.50241e-09
DIN_139	0.0149892	0.00473709	3.16682e-05	-1.30343e-09
DIN_136	0.0175748	0.00494997	3.57615e-05	-3.86853e-09
DIN_133	0.0221011	0.00332797	0.000115366	2.02054e-05
DIN_130	0.0150727	0.0034658	-6.36037e-11	6.4294e-06
DIN_127	0.0205471	0.000671053	-2.53078e-10	-2.98585e-09
DIN_124	0.00544629	0.0112668	-4.28e-10	-7.61163e-09
DIN_121	0.0174818	0.00480549	4.16838e-06	-2.33919e-09
DIN_118	0.0190712	0.0021269	-2.13557e-10	-2.94066e-09
DIN_115	0.0155966	0.00479525	1.03423e-06	-2.15573e-09
DIN_112	0.0158129	0.00210846	-4.05375e-11	9.92052e-07
DIN_109	0.0222412	0.00137869	-2.06951e-10	1.04419e-05
DIN_106	0.0151768	0.00385522	2.12657e-06	-3.01033e-09
DIN_103	0.011128	0.00620461	5.46474e-05	-1.40399e-09
DIN_72	0.0158991	0.00254231	1.26891e-05	6.0516e-07
DIN_66	0.0169043	0.00324696	6.05257e-06	-2.12672e-09
DIN_81	0.0176447	0.00592116	4.10688e-05	4.39973e-05
DIN_60	0.0112516	0.00787383	5.20283e-05	-3.76363e-09
DIN_54	0.0129532	0.00499088	-2.26336e-10	-4.65236e-09
DIN_75	0.0198215	0.00228784	0.000175912	-3.26347e-09
DIN_69	0.0191802	0.00357941	3.87363e-05	3.13517e-05
DIN_63	0.0162542	0.00633245	0.000433778	6.6351e-05
DIN_57	0.00585577	0.00779492	-4.19235e-11	-9.43894e-10
DIN_48	0.0114493	0.0069132	0.000239201	-7.32215e-10
DIN_51	0.0219414	0.00230213	1.74119e-05	-1.04409e-09
DIN_45	0.0151418	0.00444152	8.25617e-05	0.000165428
DIN_39	0.00804701	0.00884164	0.000116284	-6.95144e-09
DIN_42	0.0115277	0.00808819	-7.59257e-11	3.07467e-05
DIN_33	0.0166604	0.00428796	1.39121e-05	-6.85323e-10
DIN_27	0.0196193	0.0023683	-2.65354e-11	2.55719e-06
DIN_36	0.0165373	0.00422469	9.62943e-06	-4.19398e-09
DIN_21	0.016688	0.00287532	0.00013188	-2.35252e-09
DIN_15	0.0161868	0.00338935	2.74978e-05	1.36058e-05
DIN_30	0.0109787	0.00350683	3.02162e-05	0.00186881
DIN_24	0.0177089	0.00340419	0.000109846	-4.54999e-10
DIN_18	0.0156923	0.00442003	2.56591e-05	9.22868e-05
DIN_12	0.0163856	0.00452277	2.92118e-05	-4.96472e-09
DIN_09	0.0214718	0.00223419	0.000222511	1.31987e-06
DIN_06	0.0220456	0.00155061	-2.43998e-10	-4.21481e-09
DIN_234	0.0170687	0.00388725	1.31265e-05	-3.21172e-09
DIN_231	0.0178033	0.00361456	4.13486e-05	-1.88394e-09
DIN_228	0.0235776	0.0027882	0.000203022	3.4091e-06
DIN_225	0.012102	0.00622883	6.22341e-05	-3.27402e-09
DIN_222	0.0119644	0.00502594	0.000409315	0.000368639
DIN_219	0.00875591	0.00680544	4.73286e-05	0.000481292
DIN_216	0.0196505	0.00311977	7.51347e-05	1.24505e-05
DIN_213	0.0187461	0.00279502	8.73271e-06	-9.76112e-10
DIN_210	0.014434	0.00541787	9.33911e-06	-7.93705e-10
DIN_207	0.0158843	0.00410603	7.02536e-06	4.57653e-05
DIN_186	0.0151008	0.0061996	2.1634e-06	-2.10164e-09
DIN_183	0.0191509	0.00376265	3.41238e-05	8.1989e-05
DIN_204	0.0185528	0.00463003	0.000229335	-5.92155e-09
DIN_201	0.00819721	0.00602448	0.000205701	0.000662979
DIN_198	0.00771006	0.00857251	7.69574e-05	1.48517e-05
DIN_195	0.0174313	0.00394168	5.65077e-06	-2.28703e-09
DIN_192	0.0140789	0.00515761	3.66796e-05	-1.63742e-09
DIN_174	0.0136729	0.00556426	0.000254341	-3.03826e-09
DIN_171	0.00840543	0.0072139	2.33372e-05	7.48274e-05
DIN_02	0.0145799	0.00375975	2.10177e-05	2.90537e-05
DIN_98	0.00936876	0.00703403	0.000225782	-3.59522e-09
DIN_95	0.0108512	0.00631121	6.41702e-05	0.000369419
DIN_89	0.0201694	0.00375911	4.01693e-05	-2.3973e-09
DIN_83	0.0207318	0.0037981	1.38978e-05	-2.93465e-09
DIN_77	0.0251253	0.00117091	3.5288e-05	8.33236e-06
DIN_92	0.0204429	0.00278153	4.48649e-05	1.61916e-06
DIN_86	0.0176812	0.00268698	1.39296e-05	-9.26663e-10
DIN_180	0.010719	0.00703708	-3.91442e-10	1.37206e-05
DIN_177	0.0243819	0.00197449	0.00016031	-1.06584e-09
DIN_168	0.0140663	0.00565357	0.000207568	-4.0006e-09
DIN_159	0.0102667	0.00662775	6.54944e-05	2.10973e-06
DIN_156	0.0133442	0.00636375	2.05311e-06	-5.63103e-09
DIN_165	0.0173408	0.00400476	0.000189469	5.62493e-06
DIN_162	0.0113668	0.00545629	3.28178e-05	0.000147149
DIN_153	0.0202367	0.00159352	1.03804e-05	6.24274e-07
DIN_150	0.0141349	0.00570639	9.37569e-05	-6.66098e-09
DIN_147	0.0139195	0.00427944	-1.64432e-10	-3.62624e-09
DIN_144	0.0179596	0.00212739	2.46054e-05	-4.71621e-10
DIN_246	0.0134523	0.00527305	-7.38993e-11	9.57448e-06
DIN_243	0.0117313	0.00506066	3.98676e-05	1.0261e-05
DIN_141	0.0139044	0.00559511	0.000119417	-1.8979e-09
DIN_240	0.0204477	0.00296609	6.31887e-05	-1.06271e-09
DIN_138	0.0174838	0.00277413	4.88801e-05	-1.62391e-09
DIN_135	0.0129622	0.00647992	0.000248993	-7.34797e-09
DIN_132	0.0148654	0.00719308	0.000337198	1.95118e-05
DIN_129	0.0115284	0.00548592	1.70322e-05	2.00903e-05
DIN_126	0.0139578	0.00317283	4.09721e-05	5.253e-06
DIN_123	0.0141117	0.00437325	-4.53335e-11	7.87496e-05
DIN_120	0.0167608	0.00529171	8.27354e-06	-2.68789e-09
DIN_117	0.0183254	0.00253128	-6.95413e-11	-1.27828e-09
DIN_114	0.0173902	0.00408207	6.15325e-06	-2.65401e-09
DIN_111	0.0153256	0.00351902	-6.89767e-11	-7.04308e-10
DIN_108	0.015062	0.00416299	3.92999e-05	-5.80787e-09
DIN_105	0.0139645	0.00466991	3.78565e-05	-2.32718e-09
DIN_102	0.0146695	0.00483266	-1.22391e-10	-4.5161e-09
DIN_71	0.0172547	0.00236709	2.74111e-05	-2.81834e-09
DIN_65	0.0161753	0.00370646	1.36717e-05	-5.11191e-10
DIN_80	0.0205457	0.00488624	5.60066e-05	4.09402e-05
DIN_59	0.0159599	0.00498223	-2.58126e-11	2.8057e-06
DIN_53	0.0140215	0.00560807	-2.87256e-10	-5.05398e-09
DIN_74	0.0195671	0.00216368	5.71554e-05	-1.92887e-09
DIN_68	0.016073	0.00531647	5.60147e-05	0.000115036
DIN_62	0.0263467	0.00252175	5.02466e-05	8.58558e-07
DIN_56	0.014271	0.00477593	2.46523e-05	4.03266e-05
DIN_47	0.00950585	0.00787304	4.56544e-05	2.4801e-05
DIN_50	0.0132036	0.00625266	-6.18285e-11	4.0423e-05
DIN_44	0.0184664	0.00339955	5.55112e-05	0.000114128
DIN_38	0.0157598	0.00717962	7.25756e-05	6.15601e-05
DIN_41	0.0120309	0.00820306	-3.63565e-11	2.43351e-05
DIN_32	0.0218705	0.00211015	1.12929e-05	1.61717e-07
DIN_26	0.0189039	0.00206444	-7.82592e-11	-2.76865e-09
DIN_35	0.014166	0.00539494	4.31425e-05	-5.73595e-09
DIN_20	0.0174426	0.00302975	3.51295e-05	-6.39447e-10
DIN_14	0.0185744	0.00190675	7.14927e-06	1.12092e-05
DIN_29	0.00876113	0.00614218	4.559e-06	0.000768814
DIN_23	0.0192061	0.00258316	8.84815e-05	2.62847e-07
DIN_17	0.0139568	0.0049417	5.50643e-06	2.34704e-05
DIN_11	0.0140655	0.00777663	0.000766039	-1.51235e-08
DIN_08	0.0190664	0.00224566	0.000180803	-8.69401e-10
DIN_05	0.0169832	0.00451253	-2.81107e-10	-7.37712e-09
DIN_236	0.0141871	0.00248098	9.87898e-05	1.73752e-05
DIN_233	0.0134196	0.00611182	9.75838e-06	-4.74276e-09
DIN_230	0.0138058	0.00485878	7.27461e-05	-7.12012e-10
DIN_227	0.021166	0.00275351	3.14638e-05	-1.67955e-09
DIN_224	0.0161915	0.00453161	6.08143e-05	-4.77692e-09
DIN_221	0.00883076	0.00682024	6.80334e-05	0.000379113
DIN_218	0.0108357	0.00565352	8.69946e-06	0.0005874
DIN_215	0.0115288	0.00746821	3.19749e-05	2.61297e-05
DIN_212	0.00935123	0.0075774	2.76128e-05	-4.07937e-09
DIN_209	0.0145639	0.00573684	2.61672e-05	-4.30052e-09
DIN_206	0.0152884	0.00314549	3.84073e-05	0.00113703
DIN_188	0.0136398	0.00564406	0.000147779	4.08533e-05
DIN_185	0.0150673	0.00478052	8.16946e-05	5.61498e-06
DIN_182	0.0196872	0.00406886	9.77104e-05	3.48172e-05
DIN_203	0.0178048	0.00508333	0.000271455	1.61045e-05
DIN_200	0.0112885	0.00538994	0.000111185	0.000160875
DIN_197	0.0103419	0.00685077	2.76442e-05	-5.81431e-10
DIN_194	0.0167566	0.00401758	4.533e-06	5.16005e-07
DIN_191	0.0149246	0.00470335	5.63579e-05	-1.48995e-09
DIN_173	0.0103502	0.00765169	2.09072e-05	-3.59618e-09
DIN_170	0.0129848	0.00497352	4.46939e-05	3.53052e-05
DIN_01	0.00940006	0.0062946	2.98846e-05	0.000123632
DIN_97	0.0148506	0.00371445	0.000117772	9.51481e-06
DIN_94	0.00837031	0.00887934	5.17217e-05	0.000185183
DIN_88	0.0221952	0.00232397	4.51315e-05	-1.74161e-09
DIN_82	0.0147807	0.00585997	4.04656e-05	-6.07367e-09
DIN_76	0.0178914	0.00287119	6.46043e-05	-6.20386e-10
DIN_91	0.0224743	0.00152642	9.71584e-05	3.63014e-06
DIN_85	0.0177786	0.00130355	0.000186245	-3.04064e-09
DIN_179	0.00857621	0.00716656	-2.06229e-10	-1.17768e-09
DIN_176	0.0223934	0.00555453	0.000180476	-7.97826e-09
DIN_167	0.016975	0.00486144	6.86945e-06	1.26189e-06
DIN_158	0.0124238	0.00470271	9.08033e-05	0.000459708
DIN_155	0.0165156	0.00398233	5.41567e-05	-2.1017e-09
DIN_164	0.0170193	0.00337714	8.73677e-05	3.82113e-06
DIN_161	0.0129876	0.0051373	0.000245002	0.000210174
DIN_152	0.0127313	0.00414281	4.40397e-05	8.35568e-05
DIN_149	0.0125829	0.00472881	3.94109e-05	-1.10779e-09
DIN_146	0.01323	0.00424084	1.22571e-05	-2.57571e-09
DIN_143	0.0180794	0.00174317	4.70703e-06	8.22532e-06
DIN_245	0.0123856	0.00555228	4.60291e-06	4.75315e-05
DIN_242	0.0142351	0.00375344	5.98782e-05	8.89425e-06
DIN_140	0.0205306	0.00175649	2.6304e-05	-3.10856e-10
DIN_239	0.0236301	0.00138264	7.82935e-05	-3.45411e-11
DIN_137	0.014784	0.00424751	6.17756e-05	-1.79111e-09
DIN_134	0.0180329	0.00306301	0.000539324	-4.34771e-09
DIN_131	0.0102741	0.00795798	0.000338173	1.64435e-05
DIN_128	0.0078481	0.00552175	5.19337e-06	2.7684e-05
DIN_125	0.0182507	0.00159343	-1.16878e-10	-1.49461e-09
DIN_122	0.0158228	0.00423262	8.57519e-06	1.86899e-06
DIN_119	0.0222658	0.00338375	3.88677e-06	-1.22536e-09
DIN_116	0.0131974	0.00509956	8.27247e-07	2.89376e-06
DIN_113	0.0107579	0.00615241	-6.58659e-11	-2.18559e-09
DIN_110	0.0156219	0.00146003	0.000120379	-1.53656e-09
DIN_107	0.0170156	0.00376894	1.64321e-05	1.53592e-05
DIN_104	0.0245105	0.00118245	5.14048e-05	9.58436e-06
DIN_101	0.0174312	0.00323686	4.2207e-05	-2.03742e-09
DIN_70	0.0159249	0.00299676	1.49781e-05	4.54234e-06
DIN_64	0.0183417	0.00102139	0.000800119	7.81134e-06
DIN_79	0.0159534	0.00634038	0.000240864	-9.66041e-10
DIN_58	0.00840836	0.00888893	8.65218e-05	-3.04326e-09
DIN_52	0.0129527	0.00596298	-1.14928e-10	-2.86811e-09
DIN_73	0.0159921	0.00444701	1.18811e-06	-5.38218e-09
DIN_67	0.0066651	0.01014	0.000181024	0.000411508
DIN_61	0.0209591	0.0043077	7.78945e-05	4.7993e-07
DIN_55	0.0131976	0.00478422	5.1252e-05	8.48358e-05
DIN_46	0.0135303	0.00568334	0.000150979	1.10351e-05
DIN_49	0.011114	0.00751961	2.37156e-05	5.24874e-05
DIN_43	0.023042	0.00168677	8.80191e-05	1.36953e-05
DIN_37	0.0188626	0.00507568	0.000492164	2.29745e-05
DIN_40	0.00606451	0.0103365	7.58567e-05	6.06196e-05
DIN_31	0.0163945	0.00463383	1.69551e-05	-1.35815e-09
DIN_25	0.0179906	0.00373532	-2.37381e-10	-2.2754e-09
DIN_34	0.0222698	0.00119054	6.33967e-05	-3.50981e-10
DIN_19	0.0178591	0.00315556	4.48259e-05	-2.87486e-09
DIN_13	0.00613925	0.0115051	0.000230982	5.43217e-05
DIN_28	0.0108487	0.00567855	9.19341e-06	0.000219087
DIN_22	0.0194436	0.00282132	0.000102759	-1.49172e-13
DIN_16	0.00740158	0.00834073	0.000243833	0.000362044
DIN_10	0.0284397	-4.08096e-10	8.93175e-05	-2.0657e-09
DIN_07	0.00938729	0.00794408	4.83637e-05	2.85669e-06
DIN_04	0.0237568	0.000839908	5.18364e-05	-2.60327e-09

## Sheet: parkinson
Sample_ID	Profile1	Profile2	Profile3	Profile4
ERS1647277	0.00287452	0.0104484	-2.60619e-12	0.000248565
ERS1647278	0.0103001	0.00665013	3.97021e-05	9.51986e-05
ERS1647279	0.00750438	0.00885851	-5.42022e-12	0.000115141
ERS1647280	0.00954573	0.00775489	0.000161556	0.000158365
ERS1647281	0.00802547	0.00796673	0.000794428	0.000123538
ERS1647282	0.00058484	0.0166316	0.000184236	-2.24882e-08
ERS1647283	0.00946103	0.00764879	-2.15016e-11	2.59708e-05
ERS1647284	0.00913979	0.00961842	0.000687537	0.000344447
ERS1647285	0.0120589	0.00464074	0.00139966	8.66036e-05
ERS1647286	0.00747142	0.00942971	-2.89271e-12	0.000152081
ERS1647287	0.0169313	0.00411762	6.39333e-05	5.31272e-05
ERS1647288	0.00967593	0.0082651	8.94643e-05	-9.69419e-09
ERS1647289	0.0064898	0.00627875	7.42309e-05	0.00145924
ERS1647290	0.0109936	0.00720546	-9.23843e-12	0.000309124
ERS1647291	0.00584846	0.0116247	0.000161894	0.000300136
ERS1647292	0.00813041	0.00531762	4.52388e-07	3.79367e-05
ERS1647293	0.0082064	0.00679788	7.73781e-05	0.00050669
ERS1647294	0.00944375	0.00727166	4.45859e-06	-8.38646e-09
ERS1647295	0.0051927	0.00825388	3.24532e-05	0.00312458
ERS1647296	0.0102489	0.00633137	-8.12135e-12	0.000324656
ERS1647297	0.00733686	0.00893497	0.000751036	0.000416398
ERS1647298	0.00543098	0.0113209	3.08134e-05	0.000262794
ERS1647299	0.0159191	0.00572737	0.000119475	0.000164283
ERS1647300	0.00653375	0.00638143	-6.56151e-12	0.00057947
ERS1647301	0.0227026	0.00137491	8.02064e-05	2.07212e-05
ERS1647302	0.0157229	0.00400659	4.62854e-05	0.000448732
ERS1647303	0.0145586	0.00427746	-2.98487e-10	-6.48282e-09
ERS1647304	0.00911648	0.00767976	4.81372e-05	0.000114546
ERS1647305	0.00868586	0.00736966	-1.26064e-12	0.000146719
ERS1647306	0.00928456	0.0067877	0.000120485	-1.86604e-09
ERS1647307	0.0120797	0.00666103	-1.01107e-10	-2.05811e-09
ERS1647308	0.00861518	0.00695565	4.25869e-05	4.70154e-05
ERS1647309	0.0124618	0.0045452	4.24033e-05	-2.35526e-09
ERS1647310	0.0113739	0.00720499	0.000121937	-9.94906e-10
ERS1647311	0.014314	0.00546255	0.000169106	-5.47794e-09
ERS1647312	0.00625621	0.0078712	0.000444074	0.00140369
ERS1647313	0.018459	0.00242218	0.000226377	9.17146e-05
ERS1647314	0.00757852	0.00656853	4.7377e-05	0.000828643
ERS1647315	0.0094653	0.00292844	0.00288822	0.000529947
ERS1647316	0.00704917	0.00748634	0.00163758	0.000275178
ERS1647317	0.0165428	0.00517157	7.20386e-05	-9.29493e-09
ERS1647318	0.0173056	0.00425038	6.08104e-05	1.21057e-05
ERS1647319	0.0104592	0.00644605	-5.17319e-12	4.22017e-05
ERS1647320	0.0095729	0.00599713	0.000233548	6.70889e-05
ERS1647321	0.0052167	0.00812422	5.62286e-05	0.00142763
ERS1647322	0.0046339	0.00937306	0.000778441	0.000108662
ERS1647323	0.0136807	0.00689472	1.59625e-05	2.30587e-05
ERS1647324	0.015026	0.00911926	0.000250424	-3.48545e-08
ERS1647325	0.0155135	0.00593884	0.000192495	-3.64363e-09
ERS1647326	0.0124151	0.00533003	0.000203454	6.59126e-05
ERS1647327	0.0053176	0.00949828	5.52484e-05	6.60464e-05
ERS1647328	0.0119239	0.00628947	0.000157459	-7.64961e-09
ERS1647329	0.0252616	0.00121907	0.000243573	5.77033e-06
ERS1647330	0.0053606	0.00751142	0.000411684	0.000842471
ERS1647331	0.0103768	0.00622593	6.95756e-05	7.9977e-05
ERS1647332	0.00940774	0.00794725	0.000147003	0.000152044
ERS1647333	0.00782987	0.0105651	0.000194012	-1.06825e-08
ERS1647334	0.0156474	0.00480369	5.90453e-05	-2.66149e-09
ERS1647335	0.00907509	0.00742348	3.62181e-05	2.85986e-05

## Sheet: train
Sample_ID	Profile1	Profile2	Profile3	Profile4
ERS199281	0.01621	0.00558127	0.000191342	-8.12349e-18
ERS199284	0.0162692	0.00509554	0.000198125	-2.0374e-18
ERS199285	0.0109754	0.00640076	0.000500377	-1.27828e-17
ERS199286	0.0161391	0.00320773	0.000802536	-7.73772e-18
ERS199287	0.00948747	0.00895463	4.41018e-05	-5.70084e-18
ERS199289	0.0181474	0.00384787	0.000237022	1.32261e-05
ERS199290	0.0202603	0.00277592	0.000749574	1.98169e-05
ERS199291	0.020038	0.00335217	0.000587631	3.73157e-05
ERS199292	0.00688951	0.0070328	-2.37709e-17	0.0027443
ERS199295	0.0179548	0.00386138	0.00014722	-2.12497e-18
ERS199297	0.0188761	0.00181679	8.0876e-06	-4.83872e-19
ERS199302	0.0114106	0.00854378	-1.62437e-17	9.99697e-05
ERS199303	0.0191328	0.0045677	0.000522498	1.74042e-05
ERS199304	0.00502673	0.0128558	0.000437575	-1.48845e-17
ERS199305	0.0104557	0.00962443	0.000240444	-1.78508e-17
ERS199306	0.0105658	0.00696983	-1.16088e-18	-6.70347e-18
ERS199308	0.00994623	0.0059437	0.00250068	-2.13778e-17
ERS199309	0.0203477	0.00216494	-1.93754e-18	-3.16075e-18
ERS199311	0.0152455	0.00424253	7.24446e-05	7.85762e-06
ERS199313	0.00905739	0.00856576	0.00134333	-7.15256e-18
ERS199318	0.00770237	0.00866741	-1.38012e-17	0.00111392
ERS199320	0.0157698	0.00459124	0.000417851	-4.05556e-18
ERS199322	0.00868386	0.00977109	6.75265e-06	-9.3034e-18
ERS199324	0.00948451	0.0081741	0.000447054	1.51454e-05
ERS199326	0.0237315	0.0019538	0.000564382	-1.76579e-18
ERS199328	0.00805522	0.00989481	1.55141e-19	-8.51507e-18
ERS199331	0.0101195	0.00493506	0.000271933	0.00266037
ERS199335	0.0104005	0.00891764	5.83354e-05	-7.56629e-18
ERS199337	0.0106823	0.00816598	2.53853e-05	-7.16333e-18
ERS199339	0.00907216	0.00858139	-1.38199e-17	-3.81303e-18
ERS199342	0.0165216	0.004515	0.000317409	-5.08774e-19
ERS199344	0.0106475	0.00605262	0.000337551	0.0014395
ERS199352	0.012234	0.00786397	0.000203131	-1.11105e-17
ERS199353	0.012346	0.00733449	8.02873e-05	-5.46476e-18
ERS199354	0.00946552	0.0102009	0.000469954	-1.72717e-17
ERS199355	0.0136913	0.00770778	0.000189654	-1.27892e-17
ERS199356	0.0142543	0.00660298	0.000270652	-4.28003e-18
ERS199357	0.0112145	0.00751077	0.000192198	1.43779e-06
ERS199360	0.00847752	0.00828692	0.000136031	-9.59611e-18
ERS199363	0.0124997	0.00701726	0.000181967	-5.27588e-18
ERS199365	0.0182146	0.0034038	9.98959e-05	3.61083e-05
ERS199367	0.00953751	0.00704591	6.40252e-05	0.000603497
ERS199372	0.0119239	0.00652782	7.31825e-05	9.25169e-05
ERS199373	0.0112491	0.00663035	8.00883e-05	8.87021e-05
ERS199374	0.0100359	0.00861234	0.000105843	0.000262483
ERS199376	0.00538003	0.0116807	0.000372292	-9.67064e-18
ERS199377	0.00950305	0.000885529	9.29775e-05	0.00440303
ERS199378	0.0125723	0.00717035	7.24915e-05	-8.76272e-18
ERS199379	0.0102696	0.00883408	-2.62377e-17	2.77816e-05
ERS199380	0.00822539	0.0100544	-2.2632e-17	0.000248776
ERS199381	0.00933709	0.00582552	-1.01389e-17	0.00213613
ERS199382	0.0138381	0.00469382	6.35343e-07	-1.9514e-18
ERS199383	0.018345	0.00302366	-1.71951e-17	7.57363e-21
ERS199384	0.0102574	0.00850572	0.000233063	-1.23226e-17
ERS199385	0.00276274	0.0139639	0.000145607	-1.37933e-17
ERS199386	0.0127302	0.00836982	-1.80325e-18	-5.96882e-18
ERS199387	0.0165166	0.00462929	-7.58695e-18	-1.03699e-17
ERS199388	0.00835283	0.00787719	6.24698e-05	3.20011e-05
ERS199389	0.0114797	0.00711485	4.338e-06	0.000146526
ERS199391	0.0212023	0.0023156	0.000244914	1.16259e-05
ERS199392	0.0137168	0.00545173	8.68632e-05	0.000210774
ERS328822	0.0211217	0.00391389	-2.33908e-17	3.04039e-05
ERS328832	0.0155977	0.00345118	4.14888e-05	4.50942e-06
ERS328844	0.00271316	0.0114258	-2.35516e-17	0.00160784
ERS328863	0.01392	0.00798924	-1.23609e-17	6.97773e-05
ERS328874	0.00690024	0.00803297	4.76934e-05	-1.21708e-17
ERS328888	0.00993561	0.00911764	-3.55066e-17	1.26367e-05
ERS328899	0.015968	0.00562626	-1.5327e-17	-3.25989e-18
ERS328900	0.00852298	0.0103943	0.000214362	-1.11533e-18
ERS328901	0.00674704	0.00872473	-1.07611e-17	0.000491901
ERS328902	0.0119494	0.00729728	-7.25707e-18	-3.07916e-18
ERS328903	0.0131909	0.0068372	6.48914e-06	0.000199835
ERS328904	0.0180563	0.00446746	-1.39424e-17	5.09291e-05
ERS328905	0.00972168	0.00972709	-4.74745e-14	1.706e-13
ERS328906	0.00551809	0.00903742	8.87836e-05	0.000420537
ERS328907	0.0118403	0.00766859	-1.19441e-17	-3.82241e-18
ERS328908	0.0136506	0.00608201	-3.41524e-18	-8.01364e-18
ERS328909	0.00804324	0.00935333	6.30974e-06	0.00017596
ERS328910	0.00900144	0.00827469	0.000144312	0.000449437
ERS328911	0.00823334	0.00920441	0.000962427	1.48077e-05
ERS328912	0.0128466	0.00674003	-2.14167e-17	0.000114234
ERS328913	0.00950069	0.00865785	0.000229929	2.89073e-05
ERS328914	0.0170045	0.00462102	5.14359e-05	1.17062e-05
ERS328915	0.0174499	0.00498216	-1.35924e-17	8.15446e-06
ERS328916	0.00852053	0.00774094	0.000155226	0.00025672
ERS328917	0.00919305	0.00692107	-9.1243e-18	4.13553e-05
ERS328918	0.0105536	0.00613754	4.70182e-05	0.000262744
ERS328919	0.0243164	0.00225253	-5.75085e-18	-5.52807e-19
ERS328920	0.0106407	0.00637673	-1.46799e-17	0.00161046
ERS328921	0.0135082	0.007493	0.000107372	-5.33856e-18
ERS328922	0.0173841	0.00809937	-9.57285e-18	-7.0961e-19
ERS328923	0.0160722	0.00464484	3.96405e-05	-6.97647e-18
ERS328924	0.0210363	0.00438341	0.000148952	2.22605e-05
ERS328925	0.0183421	0.00430701	-3.07459e-17	7.0354e-06
ERS328926	0.016602	0.00458531	-6.05262e-18	1.07671e-05
ERS328927	0.015139	0.00658565	0.000166841	4.71392e-07
ERS328928	0.0100144	0.00914626	-9.91025e-18	2.9302e-06
ERS328929	0.0141178	0.00587411	-1.58233e-17	-5.87651e-18
ERS328930	0.0104691	0.00856651	-1.00094e-17	5.81954e-05
ERS328931	0.0102871	0.00705844	0.000706227	7.49069e-05
ERS328932	0.00878258	0.00840707	-1.17813e-17	2.77397e-06
ERS328933	0.0109716	0.00649992	0.000249105	2.02267e-05
ERS328934	0.0197404	0.00295937	0.000337987	2.9054e-06
ERS328935	0.0179975	0.00510582	-7.59781e-18	-1.16788e-18
ERS328936	0.00600238	0.00997296	-1.25624e-17	5.60966e-05
ERS328938	0.0113135	0.0083437	7.55885e-06	6.09161e-05
ERS328939	0.0124058	0.00805958	2.3963e-18	-1.14513e-17
ERS328940	0.00999847	0.00861611	-2.31712e-17	1.05304e-18
ERS328941	0.0195931	0.00362793	-8.21035e-18	-4.33366e-18
ERS328942	0.0104465	0.00942947	3.26528e-05	-1.10956e-17
ERS328943	0.0255891	0.00282022	-1.72081e-17	2.15373e-05
ERS328944	0.011507	0.00699157	2.63152e-05	-4.72815e-18
ERS328945	0.0114353	0.00780926	-1.74927e-17	8.86461e-06
ERS328946	0.0165612	0.00476158	-2.77017e-17	1.69837e-18
ERS328947	0.0108913	0.00949207	-3.13154e-17	9.69567e-06
ERS328948	0.00602822	0.0114718	0.000367988	0.000272658
ERS328949	0.016726	0.00454521	-1.58912e-17	1.65628e-05
ERS328950	0.020727	0.00357515	-1.11047e-17	4.47983e-06
ERS328951	0.0189974	0.00470594	0.000139757	-1.07991e-18
ERS328952	0.0109887	0.00698745	-1.72165e-17	5.01736e-06
ERS328953	0.0169918	0.00506567	-1.17707e-17	1.22114e-05
ERS328954	0.0133911	0.00563947	-2.79183e-17	2.46878e-05
ERS328955	0.00901498	0.00852655	0.000246958	8.38594e-06
ERS328956	0.0103728	0.00823142	-1.40741e-17	9.17892e-05
ERS328957	0.0127363	0.0063383	-9.19923e-18	0.000134044
ERS328958	0.00828816	0.0102523	-2.65513e-17	0.000177633
ERS328959	0.0126212	0.00708349	-1.88275e-17	-8.25906e-18
ERS328960	0.00767213	0.00813396	-1.87134e-17	-7.77418e-18
ERS328961	0.0111466	0.00740314	2.03062e-05	3.65284e-05
ERS328962	0.0101206	0.00848757	-1.5695e-17	1.90714e-05
ERS328963	0.0177922	0.00345572	-2.64986e-17	4.12516e-19
ERS328964	0.00733317	0.00966215	-9.74251e-18	0.000258961
ERS328965	0.0116351	0.00800525	-6.89013e-18	-1.16192e-18
ERS328966	0.00802514	0.00867049	4.32795e-05	0.000183673
ERS328967	0.0129955	0.00677473	-7.02182e-18	3.79219e-05
ERS328968	0.00967197	0.00687587	0.000152264	1.54285e-05
ERS328969	0.00809234	0.0109264	-2.05273e-17	-2.02695e-17
ERS328970	0.0137889	0.00761814	-3.25636e-17	2.55295e-05
ERS328971	0.00631753	0.00899586	-9.48218e-18	0.000101181
ERS328972	0.0131541	0.0061748	-1.93047e-17	-2.61336e-18
ERS328973	0.017368	0.00599886	-1.50192e-17	-5.61259e-19
ERS328974	0.0183401	0.00482279	5.10826e-05	-4.71107e-18
ERS328975	0.0158617	0.0060146	0.000199687	1.79366e-05
ERS328976	0.0188396	0.00222045	0.00109835	-4.90248e-18
ERS328977	0.0105481	0.00661557	-1.16224e-17	5.84583e-05
ERS328978	0.0135397	0.00604692	-6.50289e-18	3.48373e-05
ERS328979	0.00599722	0.0112173	-1.71575e-17	0.000224374
ERS328980	0.00908237	0.00768725	0.000129462	0.000159732
ERS328981	0.0133089	0.00438617	0.000152986	-6.62238e-18
ERS328982	0.00877858	0.00772516	0.000357668	8.41984e-05
ERS328983	0.0110105	0.00790647	-2.74257e-17	8.02492e-05
ERS328984	0.0116433	0.00616175	2.59971e-05	-3.47266e-18
ERS328985	0.0122088	0.00692015	-1.77571e-17	3.09004e-05
ERS328986	0.00584368	0.0103932	-8.50006e-18	0.000115182
ERS328987	0.0127229	0.007424	-1.88886e-17	0.00018541
ERS328988	0.0115206	0.00801657	-2.65491e-17	3.99424e-05
ERS328989	0.0108313	0.00923693	-8.36641e-18	0.000116189
ERS328990	0.00723812	0.0108527	-1.36037e-17	4.0323e-05
ERS328991	0.00405526	0.0116063	0.00012139	0.000191677
ERS328992	0.00846038	0.00802356	-2.41765e-17	3.35247e-05
ERS328993	0.0225272	0.00143433	0.000417879	3.84958e-06
ERS328994	0.00898813	0.00762589	5.45264e-05	2.57973e-05
ERS328995	0.00855659	0.00626078	0.000154491	0.00019387
ERS328996	0.0079054	0.00914546	-5.39307e-18	6.73432e-05
ERS328997	0.00666734	0.00924302	0.000154406	0.000530958
ERS328998	0.00876617	0.00721805	0.000173261	4.92266e-05
ERS328999	0.0101791	0.00771224	-1.90459e-17	6.26845e-05
ERS329000	0.0116627	0.00842837	-5.7496e-18	-2.47285e-18
ERS329001	0.00922185	0.00767831	7.78505e-05	6.62082e-05
ERS329002	0.00701581	0.00898964	0.000108663	0.000189984
ERS329003	0.0153086	0.00488641	6.30547e-05	-7.37334e-18
ERS329004	0.0127346	0.00734839	0.000244036	3.3039e-05
ERS329005	0.00851623	0.00903407	-1.29087e-17	7.93483e-05
ERS329006	0.0164106	0.00508932	-1.62539e-17	-3.09191e-18
ERS329007	0.0163851	0.00599097	6.96851e-05	4.82185e-06
ERS396293	0.0127783	0.00670078	7.70067e-05	2.78187e-05
ERS396294	0.0242367	0.00136675	0.000735615	7.48684e-06
ERS396295	0.00624691	0.010192	-1.32882e-17	3.80519e-05
ERS396296	0.0115759	0.00848447	-1.49159e-17	-5.64283e-18
ERS396297	0.00870898	0.00860238	0.000303158	0.000129529
ERS396298	0.0108178	0.00733193	7.13001e-05	5.94945e-05
ERS396299	0.0194227	0.00383753	0.000247948	-7.05399e-19
ERS396300	0.0050675	0.0111371	0.000276179	0.000247325
ERS396301	0.0090905	0.00747385	-7.1337e-18	3.35849e-05
ERS396302	0.0159163	0.00621344	0.000153342	-1.13216e-18
ERS396303	0.0215957	0.00274743	-8.40014e-18	-1.18409e-18
ERS396304	0.00493092	0.00908369	0.000285443	0.00097028
ERS396305	0.013558	0.00267595	0.0025801	1.60643e-05
ERS396306	0.0120814	0.0065361	2.74781e-05	-1.46385e-18
ERS396307	0.0183653	0.00446961	0.000133052	1.06518e-05
ERS396308	0.0115107	0.00853759	5.84326e-05	5.82734e-05
ERS396309	0.0111514	0.0070631	9.39624e-05	1.70847e-05
ERS396310	0.0134731	0.00576134	-1.26774e-17	2.71102e-06
ERS396311	0.00776631	0.00805716	0.00017522	0.000169064
ERS396312	0.0108861	0.00529785	3.81129e-05	-1.53169e-18
ERS396313	0.0187895	0.00270954	-1.5923e-17	5.46918e-07
ERS396314	0.00913101	0.00671497	0.000137125	0.000197413
ERS396315	0.00762392	0.0107625	-1.59858e-17	9.73758e-05
ERS396316	0.00898839	0.00921754	-2.33156e-17	0.000715723
ERS396317	0.0160298	0.00407392	-1.16666e-17	1.6981e-05
ERS396318	0.011592	0.00724716	0.000169519	5.39722e-05
ERS396319	0.01513	0.00366274	-7.82925e-18	-1.21941e-18
ERS396320	0.0130334	0.0067129	0.000260361	0.000131621
ERS396321	0.00466682	0.00930624	0.000400629	0.000176731
ERS396322	0.0111714	0.00671622	0.000269909	0.000109774
ERS396323	0.00930161	0.00685911	0.000490039	0.000593077
ERS396324	0.0177292	0.00488373	-1.80423e-17	-4.41066e-20
ERS396325	0.0226549	0.00238524	0.00012202	6.5711e-06
ERS396326	0.0108784	0.00753785	-1.7081e-17	0.00026267
ERS396327	0.0100982	0.00614805	0.00125357	0.000119704
ERS396328	0.0143395	0.0042405	0.000296553	2.99953e-05
ERS396329	0.00850199	0.00802596	0.000274681	2.05657e-05
ERS396330	0.00955026	0.00779447	0.000106533	7.6139e-06
ERS396331	0.00929186	0.00823996	-1.36545e-17	1.92464e-05
ERS396332	0.0200614	0.00446926	1.76029e-05	1.21464e-07
ERS396333	0.00783083	0.00804911	0.000333834	0.000263157
ERS396334	0.00515078	0.0101716	9.88246e-05	0.000314663
ERS396335	0.00792121	0.00818473	0.00023796	0.000733708
ERS396336	0.0190784	0.00244426	-5.12776e-18	1.62696e-06
ERS396337	0.0123941	0.0062124	0.000136271	0.000114072
ERS396338	0.0180896	0.00288896	0.000169755	-4.56184e-18
ERS396339	0.00686871	0.0079496	0.00103241	0.00042737
ERS396356	0.00815879	0.00882819	6.7585e-05	8.21834e-05
ERS396340	0.015728	0.00446937	0.000128663	4.45585e-06
ERS396341	0.0061521	0.00601636	0.000324999	0.000190596
ERS396342	0.00915331	0.00884827	0.000100327	0.000119736
ERS396343	0.0131262	0.00570507	5.95784e-05	8.54235e-05
ERS396344	0.0201964	0.0019001	0.000573482	-3.38438e-18
ERS396345	0.0196026	0.00279688	0.000194528	5.52706e-06
ERS396346	0.00941506	0.00737292	0.000348943	0.000167443
ERS396370	0.00920031	0.00694144	5.75083e-05	2.20592e-05
ERS396347	0.00712854	0.00976267	-1.47997e-17	-1.3011e-17
ERS396348	0.00902274	0.00771842	-9.29572e-18	7.71021e-06
ERS396349	0.00882476	0.00746365	0.000140941	0.000205877
ERS396350	0.0135895	0.00429248	0.000659941	0.00013901
ERS396351	0.00592923	0.00819393	-1.00043e-17	0.000212828
ERS396352	0.00702792	0.00922678	0.000125325	1.00289e-05
ERS396353	0.0209353	0.00297349	0.00021872	-2.68064e-18
ERS396354	0.00705691	0.00422101	0.000548795	0.00290606
ERS396355	0.00916671	0.00731952	-2.12492e-17	0.000150238
ERS396357	0.00831817	0.00769521	0.0002128	0.000154668
ERS396358	0.0163966	0.00461565	0.000175808	0.000100096
ERS396359	0.0091689	0.00792979	0.000247791	1.91525e-05
ERS396360	0.0131843	0.00452184	0.000599112	0.000117277
ERS396361	0.0180178	0.00421742	-9.07052e-18	1.36489e-05
ERS396362	0.0153856	0.0051645	0.000188801	0.000212752
ERS396363	0.0156886	0.00501253	3.19963e-05	1.49328e-05
ERS396364	0.0130824	0.00549343	-6.17852e-18	1.47607e-05
ERS396365	0.0153079	0.00464166	-1.50653e-17	1.88721e-07
ERS396366	0.00632855	0.00916034	0.000519249	0.000434787
ERS396367	0.00687744	0.00881954	0.000147918	2.61538e-05
ERS396368	0.013046	0.00555113	-6.24802e-18	0.000216333
ERS396369	0.0107626	0.00827988	-3.08456e-17	0.000147902
ERS396371	0.010445	0.00651022	-8.19509e-18	0.000139646
ERS396372	0.00874118	0.00921561	0.000642735	0.000135396
ERS396373	0.00785356	0.00823271	0.000413173	0.000194287
ERS396374	0.00735024	0.00847687	1.20292e-05	0.000121529
ERS396375	0.0183712	0.00522353	0.00011419	1.62033e-05
ERS396376	0.00973136	0.00776547	-8.45108e-18	0.000163998
ERS396377	0.010948	0.00748144	3.36626e-05	0.000173712
ERS396378	0.0120162	0.00549661	-1.48453e-17	8.60072e-06
ERS396379	0.0130507	0.00670538	-1.90316e-17	5.64421e-05
ERS396380	0.011806	0.00686744	-1.30375e-17	9.30655e-06
ERS396381	0.00550003	0.00858039	0.000509775	0.000198879
ERS396382	0.0102148	0.00399831	0.00202233	-2.01666e-18
ERS396383	0.0126368	0.00507808	-9.38598e-18	8.3521e-06
ERS396384	0.00921636	0.00739964	-6.51844e-18	9.75292e-05
ERS396385	0.0106901	0.00656747	4.24721e-06	1.0865e-06
ERS396386	0.0199095	0.00228297	-6.56201e-19	-5.4698e-18
ERS396387	0.0142446	0.0058438	8.08497e-05	4.58398e-06
ERS396388	0.0107053	0.00801683	0.00042795	0.000162689
ERS396389	0.00560277	0.00946545	-6.17849e-18	0.000203085
ERS396390	0.00893716	0.0072618	-2.21172e-17	0.000376971
ERS396391	0.00702745	0.00746554	0.000205345	3.89316e-05
ERS396392	0.0210055	0.00397088	0.000210045	5.34341e-06
ERS396393	0.00822188	0.00718872	0.00049613	7.03728e-05
ERS396394	0.0107822	0.0072965	-1.46544e-17	3.46832e-05
ERS396395	0.00801155	0.00846908	5.50345e-05	0.000249178
ERS396396	0.010103	0.00715753	1.8621e-05	5.33172e-05
ERS396397	0.00913343	0.00938132	-1.60795e-17	8.59764e-05
ERS396398	0.0100775	0.00729486	3.31169e-05	0.000282123
ERS396399	0.0114444	0.0079227	0.000158442	3.75849e-05
ERS396400	0.0111487	0.00623082	9.25965e-05	8.81238e-06
ERS396401	0.00581456	0.00952231	0.000285305	0.000202727
ERS396402	0.0137705	0.00605424	0.000358259	-5.34858e-18
ERS396403	0.0111067	0.00741148	0.00228968	-2.11312e-17
ERS396404	0.0182771	0.00267179	0.000117157	-1.84868e-18
ERS396405	0.0190514	0.00386857	0.00155655	-6.95415e-18
ERS396407	0.0164207	0.00175862	-5.52962e-18	3.80739e-05
ERS396408	0.0163134	0.00518378	0.000177535	-5.053e-18
ERS396409	0.0109621	0.00662765	7.40026e-05	0.00011408
ERS396410	0.00814041	0.00921277	-1.00679e-17	0.000274689
ERS396411	0.0133664	0.0053641	-9.77174e-18	0.00043857
ERS396412	0.0194445	0.00360581	0.000202941	-4.94786e-18
ERS396413	0.00670696	0.00936881	0.000351754	-2.89699e-18
ERS396414	0.0137769	0.00492597	-3.81561e-21	-5.57924e-18
ERS396415	0.0184468	0.00470185	-2.43589e-17	4.77069e-05
ERS396416	0.0184671	0.00414472	0.000148151	-6.38939e-18
ERS396417	0.0128709	0.00724663	3.33552e-05	2.50228e-05
ERS396418	0.0143685	0.0055493	0.00137796	-8.14661e-18
ERS396419	0.00707483	0.0101788	0.000243814	-1.14237e-17
ERS396420	0.0084506	0.00979787	-1.11346e-17	-7.92958e-18
ERS396421	0.0108994	0.00873492	-7.32933e-19	-6.27091e-18
ERS396422	0.0112725	0.0102486	-1.53864e-17	-9.42386e-18
ERS396423	0.0101169	0.00908304	0.00020997	1.46561e-05
ERS396424	0.010767	0.00608421	-1.92329e-17	0.000389729
ERS396426	0.0147076	0.00542787	-9.3639e-18	-7.26705e-18
ERS396427	0.00486219	0.00819345	-9.98916e-18	0.00058458
ERS396428	0.0137235	0.00631945	-1.44198e-17	0.000310122
ERS396429	0.00365954	0.00860513	2.76536e-05	0.00126434
ERS396430	0.00560577	0.00950696	-2.33733e-17	0.000210963
ERS396431	0.0139986	0.00735358	-8.71524e-18	-8.15467e-18
ERS396432	0.0165403	0.00563505	0.000136611	-5.27075e-18
ERS396433	0.0126576	0.00848268	-1.96887e-17	0.000129751
ERS396434	0.0123854	0.00732262	3.1705e-05	-5.57952e-18
ERS396435	0.0132722	0.00714046	0.000124335	-6.66434e-19
ERS396436	0.00892298	0.00879633	0.000164421	-1.16811e-17
ERS396437	0.0196777	0.00343138	-5.89015e-18	-1.13229e-18
ERS396438	0.0129494	0.00749451	0.000188809	-1.33201e-17
ERS396439	0.00656077	0.00401445	0.00421341	7.84732e-06
ERS396440	0.00804055	0.0125893	-4.39723e-17	0.000541516
ERS396441	0.0114746	0.00812312	6.23018e-06	-7.24108e-18
ERS396442	0.0158591	0.00560424	9.17822e-05	1.45363e-05
ERS396443	0.0187916	0.0030966	-1.27441e-17	2.76e-19
ERS396444	0.0100156	0.00808559	4.65552e-05	9.98803e-05
ERS396445	0.00984624	0.00919126	0.000199925	-1.33228e-17
ERS396446	0.0064181	0.00887288	0.000407286	0.00106144
ERS396447	0.0130356	0.0077999	9.03682e-05	-4.81339e-18
ERS396448	0.0197978	0.00292487	-5.87015e-18	-5.05661e-19
ERS396449	0.0124183	0.0066384	0.000243053	-1.22613e-17
ERS396450	0.0158044	0.00591126	0.00029138	-3.99378e-18
ERS396451	0.0127175	0.00701681	0.000298684	-7.78973e-18
ERS396452	0.0100393	0.00884623	0.000392516	0.000308803
ERS396453	0.0107273	0.00988007	0.000126472	0.000262675
ERS396454	0.0138784	0.006957	0.00025856	-9.84838e-18
ERS396455	0.00936144	0.00934324	0.000297795	-1.29642e-17
ERS396456	0.00722928	0.0100807	-1.39305e-17	-4.69437e-18
ERS396457	0.0125953	0.00783048	-7.05565e-18	-6.57791e-18
ERS396458	0.0133726	0.00623576	0.000111938	1.66525e-05
ERS396459	0.0140683	0.00746585	-9.27093e-19	-8.95836e-18
ERS396460	0.0172716	0.00369555	0.000885424	-5.80323e-18
ERS396462	0.0158814	0.00384288	0.00060101	1.67934e-05
ERS396463	0.0187147	0.00294065	0.000169088	-3.66641e-18
ERS396464	0.00882074	0.000800925	0.00676664	-3.09974e-18
ERS396465	0.0105393	0.00611119	0.00258503	2.5916e-06
ERS396466	0.00551761	0.00621794	0.00439014	-1.62259e-17
ERS396467	0.00468222	0.0121177	0.000274508	-1.14566e-17
ERS396468	0.0113819	0.00862988	0.00054172	-8.07093e-18
ERS396470	0.0216152	0.00249848	0.000275738	2.6471e-06
ERS396471	0.00801522	0.00803607	2.21934e-05	0.000350837
ERS396472	0.0157196	0.00449235	-8.98066e-18	3.8457e-06
ERS396473	0.0169205	0.00282892	0.00168998	-8.07546e-18
ERS396474	0.0186509	0.00381239	0.000132635	1.47365e-06
ERS396475	0.0150362	0.00565687	0.000231647	-1.9885e-18
ERS396476	0.0146634	0.00735943	0.000417436	-2.06938e-18
ERS396477	0.0153832	0.00663513	-6.39825e-18	-8.6733e-18
ERS396478	0.0125867	0.00908947	0.00069171	-2.80006e-18
ERS396479	0.0117063	0.00786447	0.000358845	-3.82832e-18
ERS396480	0.0109558	0.00739273	0.000187828	-4.30993e-18
ERS396481	0.0101832	0.00599547	0.00014511	1.2355e-05
ERS396483	0.00978934	0.0103665	-7.67374e-18	-1.25309e-17
ERS396484	0.0125208	0.00862769	-9.98734e-18	1.01874e-05
ERS396485	0.0247333	0.000487155	0.000357329	1.78426e-05
ERS396486	0.00882099	0.011604	0.00096867	4.82957e-06
ERS396487	0.007903	0.0123895	-4.05943e-17	5.76486e-05
ERS396488	0.00966479	0.00866176	3.3564e-05	7.70739e-05
ERS396489	0.00971696	0.0072041	-2.00408e-17	0.00108554
ERS396490	0.00377479	0.013031	0.002857	-2.43196e-17
ERS396491	0.00465587	0.0122902	0.000240234	-1.81851e-17
ERS396492	0.0127954	0.00768125	9.35547e-05	-2.03667e-18
ERS396493	0.011661	0.00767598	-1.03314e-17	5.19022e-05
ERS396494	0.0186525	0.00304599	-5.09439e-18	7.01651e-06
ERS396495	0.0109827	0.0048974	0.000156696	0.00202412
ERS396496	0.0144428	0.00860639	0.000399122	-3.88674e-18
ERS396497	0.0113555	0.0085089	8.60536e-05	5.26327e-06
ERS396498	0.011687	0.00611792	3.24151e-05	0.000455844
ERS396499	0.0143884	0.00612492	0.000206464	-5.5861e-18
ERS396500	0.0108935	0.0088898	0.000101839	8.94389e-05
ERS396501	0.0204211	0.00328999	0.000463245	5.77125e-06
ERS396502	0.0141006	0.0060339	0.000290842	1.67497e-05
ERS396503	0.0110596	0.00857844	-1.0241e-17	-7.83312e-19
ERS396504	0.013961	0.00623724	0.000368577	2.26879e-05
ERS396505	0.00666916	0.00960012	0.000222033	0.000523765
ERS396506	0.0117055	0.00911564	4.94247e-05	0.000374501
ERS396507	0.0100119	0.00906676	2.45231e-05	1.63346e-05
ERS396508	0.00822928	0.00565403	0.000762753	0.00288042
ERS396509	0.0169807	0.0059269	0.000627091	3.45735e-05
ERS396510	0.0121713	0.0101642	0.000146462	2.17598e-05
ERS396511	0.0100947	0.0093341	0.000206312	-2.41916e-18
ERS396512	0.0167889	0.00627086	2.68752e-06	-4.00118e-18
ERS396513	0.0160685	0.00580547	0.000620723	-6.4123e-18
ERS396514	0.0193785	0.00511785	0.000472041	1.25569e-05
ERS396515	0.0215299	0.0035888	0.000348845	4.66193e-05
ERS396516	0.0120909	0.00836139	-6.88653e-18	0.000160239
ERS396517	0.0106207	0.0081742	0.000200058	1.23045e-05
ERS396518	0.0104577	0.0100324	0.000107408	-7.56584e-18
ERS396519	0.00834363	0.0107432	-7.41611e-18	-5.15329e-18
ERS396520	0.00966784	0.00942312	0.000138928	-1.70312e-17
ERS396521	0.0113323	0.00696383	6.64991e-06	-6.29409e-18
ERS396522	0.0128607	0.00703734	-2.6206e-17	4.26031e-05
ERS396523	0.00707923	0.0102098	0.00021027	1.45938e-05
ERS396524	0.00972584	0.00775259	0.00152195	5.44972e-07
ERS396525	0.0174771	0.00390269	0.00175668	-3.65497e-18
ERS396526	0.0186078	0.0026479	9.93969e-05	-3.4651e-18
ERS396527	0.00976974	0.00901888	0.000376228	3.46436e-05
ERS396528	0.00654826	0.0116483	0.000410239	-1.82784e-17
ERS396529	0.00535278	0.0110765	1.84713e-05	0.000606009
ERS396530	0.0141395	0.00668741	0.000471135	-1.32532e-17
ERS396531	0.0146125	0.00433307	0.000496926	1.37057e-05
ERS396532	0.00729356	0.00957955	5.88243e-05	8.59372e-06
ERS396533	0.0118744	0.00774375	3.538e-05	-1.02232e-17
ERS396534	0.0202695	0.00369543	3.80303e-05	-1.96209e-18
ERS396536	0.00724974	0.010998	0.000307867	0.000149535
ERS396537	0.0182311	0.0031016	0.000123014	3.15168e-07
ERS396539	0.00769791	0.00818572	0.000223883	8.12602e-06
ERS396540	0.0106064	0.0062693	-7.95368e-18	0.000170218
ERS396541	0.0093966	0.00893415	-9.7063e-18	-6.67749e-18
SRS011061	0.0237986	0.00245604	-2.43655e-17	-1.99894e-18
SRS011084	0.0154834	0.00192228	-4.51434e-18	2.8634e-06
SRS011134	0.0108392	0.00554235	-1.90171e-17	3.38051e-05
SRS011239	0.0183772	0.0027975	-7.44467e-18	3.90632e-05
SRS011271	0.0184057	0.00304336	-1.83609e-17	-4.25336e-19
SRS011302	0.00469541	0.00947602	-5.55218e-17	2.63048e-19
SRS011405	0.0193033	-1.11067e-16	-1.49716e-17	-6.03438e-18
SRS011452	0.0300645	-4.64025e-15	-6.53713e-16	-2.94414e-16
SRS011529	0.0163952	0.00190858	-1.70937e-17	1.83573e-05
SRS011586	0.0102841	0.00437315	-1.91243e-17	2.72609e-05
SRS012273	0.0114303	0.00687179	0.000220966	2.89804e-05
SRS012902	0.0313204	-6.93396e-15	-9.52851e-16	-4.39952e-16
SRS013158	0.0269758	-5.09732e-15	-7.0887e-16	-3.23295e-16
SRS013215	0.0340973	-5.42816e-15	-7.68985e-16	-3.87969e-16
SRS013476	0.0155446	0.00340001	-1.01213e-17	3.10517e-05
SRS013521	0.0219762	-1.35646e-17	-3.56962e-17	8.90717e-07
SRS013687	0.0163981	0.00287751	2.05555e-05	7.75066e-06
SRS013800	0.0255246	-7.12866e-17	-3.12464e-17	4.71098e-06
SRS013951	0.0060216	0.00732567	-9.41112e-18	1.76174e-05
SRS014235	0.0123185	0.00540566	-1.68162e-17	0.000160729
SRS014287	0.00722432	0.00252471	6.71823e-05	4.47301e-06
SRS014313	0.0166638	0.00329886	-1.94979e-17	-5.59575e-18
SRS014459	0.0138553	0.00418029	9.27627e-05	-2.10305e-18
SRS014613	0.0229711	0.00100533	-7.59643e-18	3.50118e-06
SRS014683	0.0200739	0.00101272	9.20737e-05	1.06684e-05
SRS014923	0.00733684	0.00636673	7.75284e-06	0.000269591
SRS014979	0.0034945	0.0106447	-1.54232e-17	0.00019032
SRS015065	0.0124302	0.00488055	3.90937e-05	-1.92119e-18
SRS015190	0.0245528	-2.00607e-12	-1.91184e-13	1.40109e-12
SRS015217	0.00832839	0.00981326	0.000275094	5.38172e-06
SRS015264	0.0198874	0.00072398	5.58813e-05	3.15086e-06
SRS015369	0.0245311	-1.94698e-15	-2.86808e-16	-1.24635e-16
SRS015578	0.0211478	0.00237905	-2.10598e-18	-5.12781e-18
SRS015663	0.0136031	0.00400051	-7.28084e-18	5.52532e-06
SRS015782	0.00945706	0.00676792	-1.44274e-17	-5.62673e-19
SRS015794	0.0222358	7.26826e-05	8.16273e-05	3.99107e-06
SRS015854	0.0164171	0.0027524	5.88971e-05	-4.083e-18
SRS015960	0.0240619	-4.4352e-17	-8.43678e-18	8.63299e-06
SRS016018	0.0180622	0.00144453	-3.80681e-18	8.53747e-06
SRS016056	0.0250875	-2.01536e-15	-2.9851e-16	-1.29034e-16
SRS016095	0.016082	0.00347255	1.49338e-06	-3.45921e-19
SRS016203	0.0194217	0.00271128	-1.34668e-17	6.39846e-05
SRS016267	0.0243571	3.93607e-16	4.92661e-05	-2.58524e-16
SRS016335	0.0117884	0.00369272	-1.3983e-17	6.75073e-06
SRS016495	0.00436954	0.00957513	-1.66328e-17	-1.58213e-17
SRS016753	0.0297617	-4.34604e-15	-6.23982e-16	-2.7528e-16
SRS016954	0.0208316	0.00138838	-1.67969e-17	-2.05988e-19
SRS016989	0.0234993	0.00346384	-3.2621e-17	-7.7418e-18
SRS017103	0.0243841	0.00219439	2.72096e-05	4.73624e-06
SRS017191	0.0276235	-2.88273e-17	0.000128106	-1.19387e-18
SRS017247	0.0260212	-4.75979e-15	-5.58041e-16	-2.93018e-16
SRS017307	0.0193489	0.00231689	-1.91474e-17	-2.10417e-18
SRS017433	0.0245964	0.000312481	1.7001e-05	7.94104e-06
SRS017521	0.0181271	0.00290174	0.000505365	-2.78438e-18
SRS017701	0.0254461	0.000421248	-1.48415e-17	2.83666e-06
SRS017821	0.0193143	0.0017775	-7.08122e-18	1.35796e-06
SRS018133	0.0238193	6.77744e-19	0.000109083	8.04173e-06
SRS018351	0.0172338	0.00255022	-4.89895e-18	-6.1726e-19
SRS018427	0.0208816	0.00299783	5.34167e-05	-4.54379e-18
SRS018575	0.0244779	1.44921e-17	1.43265e-05	-1.06865e-17
SRS018656	0.00695534	0.00375815	5.11293e-06	-7.22243e-19
SRS018817	0.0242892	0.000704392	1.1344e-05	3.50365e-06
SRS019030	0.0203412	0.00093296	-5.44292e-18	1.00661e-05
SRS019161	0.0170875	0.00325571	-1.38632e-17	1.03707e-05
SRS019267	0.024759	-2.57197e-12	2.28932e-12	-2.08057e-14
SRS019397	0.017802	0.000355294	1.7055e-05	-2.08004e-19
SRS019582	0.0134021	0.00480101	0.000189858	4.02327e-05
SRS019601	0.0201742	0.00249596	0.000348013	-1.97406e-18
SRS019685	0.0170038	0.00238509	-5.97151e-18	5.12632e-05
SRS019787	0.0246458	-1.43122e-16	-2.33999e-17	1.36753e-06
SRS019910	0.0177724	0.000864632	3.70895e-05	3.05364e-05
SRS019968	0.0186547	0.00163078	-6.67142e-18	3.38363e-06
SRS020233	0.0160406	0.00392867	-5.97525e-18	7.80948e-06
SRS020328	0.00951189	0.00544992	0.000166692	2.30738e-05
SRS020869	0.0184914	0.00436445	8.73581e-05	4.63957e-05
SRS021948	0.0165738	0.00271096	-8.21092e-18	5.94404e-06
SRS022071	0.0132794	0.00550225	-1.19442e-17	3.71416e-05
SRS022137	0.0200713	0.00131118	-6.21319e-18	-1.09747e-19
SRS022524	0.0161106	0.00434873	-6.17558e-18	-3.35858e-19
SRS022609	0.0184072	0.00341702	-1.60828e-17	1.42802e-05
SRS023176	0.0299235	-4.37893e-15	-5.72198e-16	-2.74109e-16
SRS023346	0.0285334	4.75027e-17	5.96563e-05	-8.87358e-18
SRS023526	0.0201523	0.00297163	0.000103544	3.6706e-06
SRS023583	0.0290884	-7.01187e-17	-1.59307e-17	3.7407e-06
SRS023914	0.0104551	0.00655739	-2.73257e-17	5.06935e-05
SRS023971	0.027238	-5.01152e-15	-6.66975e-16	-3.13829e-16
SRS024009	0.0224652	0.000667234	-1.43977e-17	3.07888e-06
SRS024075	0.0196682	8.90383e-05	2.90586e-05	1.82501e-06
SRS024132	0.0113098	0.00548465	-7.23821e-18	2.82201e-05
SRS024265	0.0164521	0.00413039	-2.4314e-17	-3.95009e-18
SRS024331	0.025969	0.00136807	-9.36292e-18	6.87852e-08
SRS024388	0.0252015	-2.7441e-15	-3.70499e-16	-1.71061e-16
SRS024435	0.0160363	0.00318277	8.57311e-06	2.80818e-05
SRS024549	0.0273339	-1.73871e-18	5.74024e-05	8.55078e-06
SRS024625	0.0235476	0.000169387	-1.18448e-17	1.91681e-06
SRS042284	0.0261417	0.000104048	4.27596e-05	-2.45168e-18
SRS042628	0.006227	0.00763144	-4.90342e-18	-4.33743e-18
SRS043001	0.0276915	-1.24068e-11	1.10461e-11	-1.00192e-13
SRS043411	0.0226606	0.00117427	2.36343e-05	1.22768e-05
SRS043701	0.0237553	-2.26736e-17	4.2098e-05	1.90061e-06
SRS045004	0.0243041	0.000648316	-9.8955e-18	4.65105e-06
SRS045645	0.0261769	-5.97992e-17	-7.72717e-18	4.05591e-06
SRS045713	0.0228091	-2.51888e-18	1.33281e-05	6.23281e-06
SRS047014	0.0171654	0.00350554	-1.81593e-17	6.55785e-06
SRS047044	0.0223472	0.000382274	-1.55933e-17	-2.48783e-19
SRS048164	0.0189413	0.00190397	-4.636e-18	5.03196e-06
SRS048870	0.0185131	0.0028574	-1.80244e-17	7.39276e-05
SRS049712	0.0203333	0.00110002	-1.44229e-17	-2.82861e-18
SRS049900	0.0232272	6.23165e-05	9.30987e-05	-4.199e-19
SRS049959	0.00938387	0.00485701	-7.58297e-18	1.84066e-05
SRS049995	0.0158129	0.00250342	-5.23055e-18	1.18547e-05
SRS050299	0.0272572	-3.95553e-15	-5.72862e-16	-2.90978e-16
SRS050422	0.0110888	0.00720376	7.631e-05	-1.09059e-17
SRS050752	0.0135434	0.00373979	-7.46846e-18	9.93356e-06
SRS050925	0.014763	0.00234725	-5.8296e-18	-2.94798e-19
SRS051031	0.0147248	0.00412667	-2.00124e-17	1.09159e-18
SRS051882	0.0194384	0.00148091	2.06215e-05	-9.58295e-19
SRS052027	0.0232302	0.000170789	-6.23348e-18	-2.91734e-19
SRS052697	0.015338	0.00391907	6.42761e-06	2.23153e-06
SRS053214	0.0207266	0.0007362	7.32857e-05	1.80395e-06
SRS053335	0.015139	0.00259794	-1.36334e-17	-2.18655e-19
SRS053398	0.0185672	0.00154465	4.76445e-06	3.33502e-06
SRS054590	0.0225214	-2.39904e-15	-3.40577e-16	-1.53028e-16
SRS054956	0.0207898	0.00211195	9.06757e-06	-1.36414e-18
SRS055982	0.0201271	0.000539641	-4.13329e-18	-4.26145e-19
SRS056259	0.023442	-2.43777e-17	-3.38585e-18	3.02293e-06
SRS056519	0.0240722	-1.18626e-17	4.4086e-05	2.83934e-06
SRS057717	0.0271804	4.13873e-17	0.000164404	-8.71451e-18
SRS058723	0.0245914	-1.72642e-15	-3.92131e-16	-1.17481e-16
SRS058770	0.0243403	0.000366854	8.17662e-05	1.1599e-05
SRS062427	0.0114749	-7.10076e-18	3.70238e-05	3.24541e-06
SRS063985	0.0126961	0.00453921	-1.37066e-17	-7.03831e-19
SRS064276	0.0124311	0.00503461	0.000152085	-1.11475e-18
SRS064557	0.0257892	-6.76983e-16	-1.08331e-16	-4.33125e-17
SRS064645	0.0221875	8.91303e-05	9.8693e-05	-7.98999e-19
SRS065504	0.0166292	0.00279112	-1.46116e-17	7.09799e-05
SRS078176	0.0176085	0.00218476	-1.89095e-17	-2.75952e-19
SRS259508	0.00261673	0.015563	0.000473251	-3.47371e-17
SRS259510	0.00232915	0.0168914	0.00119345	-1.85566e-17
SRS259511	0.0189502	0.00459795	0.000426309	1.87557e-05
SRS259512	0.0179045	0.00122913	0.00240802	-1.01254e-17
SRS259514	0.0113193	0.00930696	0.000833787	3.3696e-05
SRS259515	0.0203796	0.00345214	9.06858e-06	1.76952e-05
SRS259516	0.022792	0.00271224	0.000267076	-2.0761e-18
SRS259517	0.020065	0.00354817	0.000292554	5.28522e-06
SRS259518	0.0198324	0.00391069	-1.35331e-17	-2.53575e-18
SRS259519	0.0142679	0.0066505	5.62592e-05	-8.30378e-18
SRS259520	0.00668533	0.0110846	-1.52819e-17	0.000365084
SRS259521	0.025955	0.000485468	0.000344918	-3.68834e-19
SRS259522	0.0215729	0.00216649	0.00018185	7.31683e-06
SRS259523	0.00739717	0.00465763	0.000644973	0.00315506
SRS259524	0.0129757	0.00607259	0.000311165	2.45038e-05
SRS259525	0.00323086	0.00121669	0.00808537	4.58457e-05
SRS259526	0.0106961	0.00930754	0.000579733	-1.45542e-17
SRS259527	0.0141303	0.00574016	0.00129606	-4.89591e-18
SRS259528	0.020232	0.00345487	0.000181601	-2.11166e-18
SRS259529	0.017831	0.00457721	0.00037006	-6.91397e-18
SRS259530	0.0291468	0.000571666	0.000733543	1.48925e-05
SRS259531	0.0044814	0.0121936	0.000935025	-2.64983e-17
SRS259532	0.0150939	0.00397513	0.000388635	1.28195e-05
SRS259533	0.0125562	0.00353044	0.00258662	-1.19533e-17
SRS259534	0.0228424	0.000668704	0.0007245	3.59822e-06
SRS259535	0.0197236	0.00502857	0.00017598	1.63373e-05
SRS259536	0.0103832	0.0061072	5.72762e-05	1.54268e-05
SRS259537	0.0197456	0.00355601	0.000208192	-1.14691e-18
SRS259538	0.0207257	0.00348952	0.000562556	2.48618e-06
SRS259539	0.015089	0.00778914	-1.96413e-17	-4.27661e-18
SRS259540	0.0211876	0.00492083	-2.18838e-17	1.58341e-05
SRS259541	0.0187203	0.00450575	0.000527013	4.45342e-05
SRS259542	0.0172096	0.00488765	-4.60602e-18	-7.80583e-18
SRS259543	0.0220059	0.00160785	0.000423036	4.70126e-07
SRS259544	0.0167198	0.00625585	-2.6269e-17	-3.94139e-18
SRS259545	0.0168113	0.00622596	-2.59149e-17	-2.83645e-18
SRS259546	0.0307583	0.00100653	0.000272375	6.0938e-06
SRS259547	0.0181826	0.0020656	0.000671473	-2.6321e-18
SRS259566	0.0109331	0.0117169	5.79215e-05	-2.39697e-17
SRS259548	0.0167992	0.00579452	1.7712e-05	4.21318e-05
SRS259549	0.01805	0.00193995	0.000762231	-4.32057e-18
SRS259550	0.0183933	0.00268808	0.00021856	-5.55647e-18
SRS259551	0.0176711	0.00614784	-1.58589e-17	-4.98688e-18
SRS259552	0.0180622	0.00513006	-1.58665e-17	8.37825e-06
SRS259553	0.0124707	0.00684351	0.000722102	-1.38694e-17
SRS259554	0.0258899	0.00119412	0.000279705	-1.53193e-18
SRS259555	0.010444	0.00940476	-1.54974e-17	0.000293257
SRS259557	0.0159369	0.00483994	9.72945e-05	-1.23811e-17
SRS259558	0.0108297	0.00879674	-3.79895e-17	-5.15883e-19
SRS259559	0.0183526	0.00582096	-9.39401e-18	-2.58089e-18
SRS259560	0.00772214	0.00949508	5.20379e-19	-1.18434e-17
SRS259561	0.0171339	0.00428446	0.000237465	2.69065e-05
SRS259562	0.0152773	0.00558825	9.45676e-05	3.56106e-05
SRS259563	0.0195699	0.00332232	0.000203431	1.17539e-06
SRS259564	0.0129054	0.00546706	-6.84226e-18	3.34e-05
SRS259565	0.0200197	0.00422457	-4.2293e-18	-1.11201e-17
SRS259567	0.00765652	0.00503507	0.00310578	-1.18355e-17
SRS259568	0.00788538	0.0108573	0.000249626	-1.87887e-17
SRS259569	0.0191436	0.00470693	-2.64713e-17	1.87815e-19
SRS259570	0.0239428	0.00139319	0.000170622	6.08212e-06
SRS259571	0.0221753	0.00238773	0.000216287	2.22091e-06
SRS259572	0.0199708	0.00441534	-1.91812e-17	-1.9773e-18
SRS259573	0.0182006	0.00448258	-1.76031e-17	-7.09786e-18
SRS259574	0.0114419	0.00672216	0.000196742	9.43963e-06
SRS259575	0.0225628	0.00249439	0.000439156	-1.10333e-18
SRS259576	0.0214335	0.00193756	0.000892375	-4.60877e-18
SRS259578	0.0184743	0.00460028	0.000996597	-5.63877e-18
SRS294812	0.0191224	0.00522854	0.000674387	-1.50316e-17
SRS294813	0.0155593	0.00771751	-3.00856e-17	7.27482e-05
SRS294814	0.0118023	0.00844387	-3.27651e-17	1.69707e-05
SRS294815	0.0221266	0.00296082	-1.13469e-17	-6.80474e-19
SRS294816	0.0149096	0.00805053	1.49077e-18	-9.62679e-18
SRS294817	0.0104267	0.00809238	0.000508378	-1.40528e-18
SRS294818	0.0185329	0.00576408	1.80823e-05	9.13483e-06
SRS294819	0.0270183	0.00183704	-2.11421e-17	-4.69965e-18
SRS294820	0.0134288	0.0053702	0.000221038	0.000139719
SRS294821	0.0162141	0.00569165	0.000357263	-1.12223e-17
SRS294822	0.0171458	0.0018162	0.000816721	-2.41253e-18
SRS294823	0.0162953	0.00489549	0.00113405	-1.59827e-17
SRS294824	0.0163872	0.00221421	0.000773447	-4.04575e-18
SRS294825	0.0177095	0.00595305	0.000406348	1.77178e-06
SRS294826	0.0168259	0.00360797	0.00214408	2.88308e-05
SRS294827	0.00483121	0.00199316	0.0078184	-1.8692e-17
SRS294828	0.0206702	0.00379512	0.000488529	-2.98425e-18
SRS294829	0.00577292	0.011432	0.00117914	-2.03457e-17
SRS294830	0.0151104	0.00493179	0.00038692	-2.53575e-18
SRS294831	0.0205713	0.00317593	1.34992e-05	-2.71052e-18
SRS294832	0.0166947	0.00308093	7.57332e-05	0.000124405
SRS294833	0.0227833	0.00429386	0.000446377	1.49515e-05
SRS294834	0.0208623	0.00160579	0.00180396	-3.49675e-18
SRS294835	0.0219965	0.00298771	4.53089e-06	0.00023919
SRS294836	0.0169406	0.0051763	0.000792308	2.0867e-05
SRS294837	0.0161841	0.00586872	-9.06596e-18	-7.14687e-18
SRS294838	0.0166241	0.00282305	0.00109553	-7.49895e-19
SRS294839	0.0116192	0.00718814	0.000448844	-7.77093e-18
SRS294840	0.0132366	0.00633172	0.000502244	2.12185e-05
SRS294841	0.0149041	0.00161845	0.00243571	0.000627761
SRS294842	0.0101266	0.0055904	0.000838101	0.000152784
SRS294843	0.0242792	0.00217672	-7.70553e-18	4.46233e-06
SRS294844	0.0153625	0.00424919	0.000697688	9.18284e-07
SRS294845	0.0134131	0.00496894	0.00140122	-6.53639e-18
SRS294846	0.0235111	0.00273516	-3.12781e-17	5.21557e-19
SRS294847	0.0182337	0.0024581	9.84807e-05	1.12649e-05
SRS294848	0.0222845	0.00321724	0.000410113	5.90493e-07
SRS294849	0.0238124	0.000674065	1.24965e-05	-2.95175e-18
SRS294850	0.0235448	0.00165265	0.000104138	-3.77775e-18
SRS294851	0.0239932	0.00131449	1.90017e-05	-5.07878e-18
SRS294852	0.0232133	0.00338291	-1.3613e-17	-4.99289e-18
SRS294853	0.0217374	0.00362406	8.87814e-05	2.27414e-06
SRS294854	0.00941174	0.00785409	0.000122812	0.000253798
SRS294855	0.0224588	0.00335856	0.000229137	1.69069e-07
SRS294856	0.0211011	0.00355369	1.43219e-05	0.000121299
SRS294857	0.0248976	0.000661599	0.00171741	7.88442e-06
SRS294858	0.0191611	0.00601747	0.000237303	-1.02128e-17
SRS294859	0.0216347	0.00223918	0.00100119	2.56613e-05
SRS294860	0.0205459	0.00286341	0.000188129	-1.93091e-18
SRS294861	0.0260431	0.00237171	8.27389e-05	1.68701e-05
SRS294862	0.0195582	0.00595402	-1.03347e-17	-8.12139e-18
SRS294863	0.0242091	0.00135707	0.000243869	-1.06034e-18
SRS294864	0.0282094	0.000284547	0.000463178	1.03544e-05
SRS294865	0.0162403	0.00230365	0.000238525	-2.5549e-18
SRS294866	0.0106043	0.0123473	0.00095394	-2.47594e-17
SRS294867	0.0196429	0.00376885	0.000229588	-7.34023e-19
SRS294868	0.0138807	0.00648518	0.000445476	1.00957e-05
SRS294869	0.0134016	0.00751161	-1.07778e-17	9.4531e-06
SRS294870	0.0131408	0.0060935	-7.50658e-18	2.39185e-05
SRS294871	0.016213	0.00658251	0.000765856	9.23264e-06
SRS294872	0.0164918	0.00476273	6.27688e-05	-8.42747e-18
SRS294873	0.0129114	0.0081295	0.00023987	-1.0309e-17
SRS294874	0.0209249	0.0018079	0.00091756	6.34936e-06
SRS294875	0.0197634	0.00506584	-1.44702e-17	-4.23566e-18
SRS294876	0.0240958	0.00131641	0.000366193	8.84229e-06
SRS294877	0.0192514	0.00324493	0.000284237	3.45644e-06
SRS294878	0.019463	0.00388592	0.000440548	-3.09701e-18
SRS294879	0.0149562	0.00619977	6.28569e-05	-3.54509e-18
SRS294880	0.0165123	0.00530926	0.000801188	1.34619e-05
SRS294881	0.0126839	0.00704273	-1.89664e-17	0.000395106
SRS294882	0.0142377	0.00485689	0.00207826	2.4942e-06
SRS294883	0.0162834	0.00567773	-5.52813e-18	-8.27052e-18
SRS294884	0.0153499	0.00706245	5.8205e-05	1.97505e-05
SRS294885	0.0234793	0.00124499	0.000102361	1.83068e-05
SRS294886	0.0100608	0.00777094	-8.92026e-18	-6.36558e-18
SRS294887	0.0189329	0.00402173	-1.18626e-17	6.60233e-05
SRS294888	0.0127524	0.00522804	0.000109105	0.000828557
SRS294889	0.0124649	0.00839575	0.000177855	-1.66163e-17
SRS294890	0.0133458	0.0024756	0.00333205	7.58428e-05
SRS294891	0.00543418	0.014256	0.00181534	-1.98799e-17
SRS294892	0.0213438	0.00338547	-9.62202e-18	-4.67656e-18
SRS294893	0.0114675	0.00639949	0.00216226	-1.45786e-17
SRS294894	0.0218023	0.0029185	-1.71829e-17	-7.11595e-18
SRS294895	0.00787384	0.00974962	0.000861157	-2.20797e-17
SRS294896	0.0146599	0.00610756	-1.98835e-17	0.000102257
SRS294899	0.010519	0.00942147	0.000462674	-1.49656e-17
SRS294900	0.00967458	0.00852309	-3.96395e-17	4.56115e-05
SRS294902	0.0101106	0.00737099	0.00089063	1.61243e-05
SRS294903	0.0188882	0.00381375	0.000184965	6.76345e-06
SRS294904	0.010429	0.0091677	0.00023903	-1.67168e-17
SRS294906	0.0170097	0.00571204	-2.34462e-17	-2.82433e-19
SRS294907	0.0175043	0.00310297	0.0016654	-8.80469e-18
SRS294908	0.0194205	0.00394307	-1.04449e-17	6.36241e-20
SRS294909	0.012617	0.00795436	1.13418e-18	-8.50735e-18
SRS294911	0.0195773	0.00459031	1.22684e-05	-2.96834e-18
SRS294912	0.00536976	0.00946475	0.000470346	0.000989296
SRS294913	0.01706	0.000478676	0.00331589	-1.12766e-17
SRS294914	0.0214702	0.00253431	0.000482056	-3.78317e-18
SRS294915	0.0155927	0.0082432	-1.18558e-17	-1.07689e-18
SRS294916	0.0165004	0.00437208	0.00112865	-1.23916e-17
SRS294917	0.010684	0.011443	7.24571e-05	-2.50728e-17
SRS294918	0.019892	0.00103525	0.00229476	-1.00387e-17
SRS294919	0.0101265	0.00882712	0.000102889	4.20641e-05
SRS294920	0.0175064	0.00370703	-3.33534e-18	-6.8408e-18
SRS294921	0.016453	0.00579465	0.000266929	-1.34135e-17
SRS294922	0.0131428	0.00645636	0.000881848	-7.50379e-18
SRS294923	0.00989556	0.00755332	0.00115399	-1.69321e-17
SRS294924	0.0205163	0.00259295	-1.96052e-17	-4.03433e-18
SRS294925	0.00380389	0.000162877	0.00713852	0.000753635
SRS294926	0.015264	3.53457e-17	0.00579951	-2.47283e-17
SRS294927	0.0123224	0.00664071	-2.20022e-17	0.000427867
SRS294928	0.023463	0.00261487	0.000454522	-2.41521e-18
SRS294929	0.0160629	0.00562148	0.000106594	-3.31905e-18
SRS294930	0.017241	0.00595744	0.000355559	-3.39803e-18
SRS294931	0.0202298	0.00566218	0.000234363	-7.65181e-18
SRS294932	0.00944097	0.00859313	0.00028497	0.000292174
SRS294933	0.0180909	0.00546621	0.000184365	-2.09465e-18
SRS294934	0.00510673	0.00993115	0.00105453	7.4785e-05
SRS294935	0.0107705	0.00710026	0.000608294	2.59671e-05
SRS294936	0.0182421	0.00552608	0.000158438	-7.58794e-18
SRS294937	0.0139328	0.0047149	0.000856647	0.00195115
SRS294938	0.0207669	0.00309057	3.09991e-05	-3.78031e-18
SRS294939	0.0230585	0.00315939	0.000166971	8.96689e-06
SRS294940	0.00800859	0.00356499	0.00279049	1.8549e-05
SRS294941	0.0219942	0.00173198	0.00208097	2.86186e-05
SRS294942	0.0129948	0.00759985	0.00048514	0.000144553
SRS294943	0.0196155	0.00172276	0.000666387	1.77691e-05
SRS294944	0.0148874	0.00611831	0.000834732	-1.68151e-17
SRS294945	0.00939198	0.0107421	0.000393512	-2.94242e-17
SRS294946	0.00669667	0.00918188	-6.4007e-18	5.89701e-05
SRS294947	0.0146325	0.00658658	-2.13172e-17	-1.50176e-18
SRS294948	0.0259853	0.00101972	0.000306312	1.15345e-05
SRS294950	0.0185975	0.00360151	0.000707672	-4.99723e-18
SRS294951	0.0203913	0.00214043	0.000350853	3.24687e-06
SRS294952	0.0182253	0.00479235	5.00474e-05	5.7584e-06
SRS294953	0.0220178	0.00208843	0.000590135	-2.71575e-18
SRS294954	0.023865	0.00364553	0.000729394	8.47442e-07
SRS294955	0.0209299	0.00496958	-7.08821e-18	-2.41767e-18
SRS294956	0.0158091	0.00563247	0.000391509	-7.92481e-18
SRS294957	0.0129009	0.00625518	0.000217569	4.08157e-05
SRS294958	0.0142069	0.00400626	0.00048343	0.000414824
SRS294959	0.0150776	0.00638745	0.000189292	-1.22572e-17
SRS294960	0.0215887	0.00192321	0.00134988	0.000130529
SRS294961	0.00279217	0.0133057	0.00235478	-3.42662e-17
SRS294962	0.0161695	0.00228865	0.00310803	-5.22386e-18
SRS294963	0.0195963	0.00602175	0.000110342	-1.19407e-17
SRS294964	0.0174835	0.00369493	0.000526941	-8.47959e-18
SRS294965	0.013152	0.00726713	0.000586947	3.41636e-05
SRS294966	0.0166246	0.00578413	0.000299519	3.14771e-05
SRS294967	0.0114265	0.00963604	0.00022922	2.92679e-05
SRS294968	0.0155873	0.00291695	0.00291989	-1.26963e-18
SRS294969	0.02288	0.00227712	0.000458079	-3.97109e-18
SRS294970	0.00600347	0.0119635	-2.15626e-17	0.00122946
SRS294971	0.0181118	0.00364802	-5.63456e-19	-1.00934e-17
SRS294972	0.0243739	0.00139979	-2.12546e-17	-9.06958e-19
SRS294973	0.0188274	0.00334099	0.000180109	-2.74017e-18
SRS294974	0.0111722	0.00917174	0.000558105	2.16505e-05
SRS294975	0.0100017	0.00770642	0.00247833	0.000101557
SRS294976	0.0159208	0.00426844	4.49736e-05	0.000307747
SRS294977	0.0164716	0.00541082	0.000553597	-1.26211e-17
SRS294979	0.0142702	0.00677877	-9.46545e-18	-9.04185e-18
SRS294980	0.00740837	0.00842017	0.000521113	2.56721e-05
SRS294981	0.0198192	0.00293114	0.00106863	-1.09121e-17
SRS294982	0.0223639	0.00262981	0.000209558	-5.67072e-18
SRS294983	0.0190493	0.00329622	0.000223953	9.47206e-07
SRS294984	0.022518	0.00152616	0.000213749	4.34244e-06
SRS294985	0.0119474	0.00614989	0.000404501	0.000431672
SRS294986	0.024479	0.00174426	0.000510893	4.97173e-06
SRS294987	0.0234609	0.000621324	0.000260482	4.71586e-06
SRS294988	0.0117487	0.00944313	0.00116565	-2.37839e-17
SRS294989	0.0206996	0.00219094	0.00159963	2.33379e-05
SRS294990	0.0100664	0.00927033	0.00104481	5.39885e-05
SRS294991	0.0180442	0.00744227	2.30574e-05	-1.98158e-18
SRS294992	0.0223744	0.00195376	0.000341629	-2.519e-18
SRS294993	0.0213618	0.00251824	0.000263386	1.86699e-05
SRS294994	0.00813202	0.00966136	0.0016335	0.000393109
SRS294995	0.0140105	0.00806381	-2.13631e-17	0.000327477
SRS294996	0.0176563	0.00377973	5.14582e-05	8.96283e-05
SRS294997	0.0170135	0.00803653	0.00059659	-4.98042e-18
SRS294998	0.0127066	0.00889258	-1.33252e-17	-1.11311e-17
SRS294999	0.0126941	0.00645327	0.00111526	-1.7315e-17
SRS295000	0.00920465	0.0130232	-5.08932e-18	-8.2764e-18
SRS295001	0.00715565	0.00824402	0.000991469	4.01522e-05
SRS295002	0.0177151	0.00361054	0.000934144	4.03835e-05
SRS295003	0.0149961	0.00626428	0.000119383	5.62584e-06
SRS295004	0.00956227	0.007222	0.000540235	7.21266e-05
SRS295005	0.0200307	0.00390309	0.000143105	-4.67944e-18
SRS295006	0.0145348	0.00724054	0.000444544	-4.60938e-18
SRS295007	0.0109324	0.0112845	-2.53681e-17	-1.00317e-17
SRS295008	0.0145278	0.00687539	-2.07146e-17	-3.87198e-18
SRS295009	0.0156269	0.00574013	0.0005421	-2.29388e-18
SRS295010	0.00901334	0.00547385	0.000593086	0.00190856
SRS295012	0.00107877	0.00767714	0.00601865	-2.85254e-17
SRS295013	0.0142255	0.00577019	0.000739055	-2.73046e-18
SRS295014	0.0231537	0.00133702	0.000662469	1.10993e-05
SRS295015	0.0116843	0.005454	0.00227758	-1.09426e-17
SRS295016	0.0126376	0.0093647	0.000553573	-1.19385e-17
SRS295017	0.0130956	0.00744824	0.000296472	3.75397e-05
SRS295018	0.013671	0.00770401	-1.19231e-17	2.69679e-05
SRS295019	0.0249857	0.00219305	0.000197214	-4.77377e-18
SRS295020	0.017698	0.00555729	9.50137e-05	-1.15765e-17
SRS295021	0.0113718	0.0035885	0.0038293	-9.79909e-18
SRS295022	0.0216787	0.00417401	0.000333211	5.3705e-05
SRS295023	0.0185603	0.00402684	6.41003e-05	-6.4934e-19
SRS295024	0.00717042	0.00986088	7.33242e-05	-2.07329e-17
SRS295025	0.0193193	0.00298605	-1.62373e-17	-7.47239e-18
SRS295026	0.0209849	0.00175024	0.000563213	2.87641e-05
SRS295027	0.0155608	0.00388529	0.00112474	4.86884e-05
SRS295028	0.0160147	0.00535898	0.000190309	1.58743e-05
SRS295029	0.0170031	0.00600484	0.000183936	-9.34601e-18
SRS333665	0.0171894	0.00434798	0.0014517	4.47235e-05
SRS333666	0.00300909	0.01022	0.00229096	-6.45227e-18
SRS333667	0.0115975	0.0109252	0.00136539	-1.2015e-17
SRS333668	0.0152397	0.00365255	-4.18977e-18	4.17517e-06
SRS333669	0.022269	0.000369498	0.00129198	8.13487e-06
SRS333670	0.0132379	0.00659637	-2.549e-17	2.70938e-05
ERS328937	0.000986696	3.94569e-17	0.00963252	-4.11237e-17
ERS396406	0.0105827	0.0096985	0.000384036	2.62939e-05
ERS396425	0.0258054	0.00184589	0.000574127	-2.36394e-18
ERS396461	0.0128046	0.0060473	0.000255341	-1.56901e-18
ERS396469	0.022444	0.00106115	0.00109538	1.80834e-05
ERS396482	0.00190587	0.0156102	0.000863126	9.34266e-06
ERS475105	0.0210153	0.00409974	3.8681e-05	-5.66991e-18
ERS475106	0.0221221	0.00181248	0.000530825	5.81373e-06
ERS475107	0.018007	0.00744705	-1.96219e-17	-6.55871e-18
ERS475108	0.0184352	0.00370987	5.9456e-05	-1.84582e-18
ERS475109_ERS475110	0.0176349	0.00299289	3.55216e-05	-3.35005e-18
ERS475111	0.0209243	0.00355003	8.12488e-05	-7.77395e-18
ERS475112_ERS475113	0.0140118	0.00400147	0.000499133	-6.29793e-18
ERS475114_ERS475115	0.0123673	0.006227	-1.59944e-17	-8.17041e-18
ERS475116_ERS475117	0.0170212	0.0038174	0.000270359	-2.35216e-18
ERS475118_ERS475119	0.0087477	0.00807168	0.00184797	2.87414e-05
ERS475120_ERS475121	0.0199616	0.00446344	2.1312e-05	-9.16216e-18
ERS475122	0.0171878	0.00542189	-7.55192e-18	6.02176e-07
ERS475123	0.0154983	0.00441949	0.0008413	-1.21175e-17
ERS475124	0.0220235	0.00313416	0.000208613	-4.09151e-18
ERS475125	0.0112378	0.00625926	-1.75509e-17	-1.01153e-17
ERS475126	0.0162852	0.0032993	-1.59778e-17	-3.61307e-18
ERS475127	0.0198721	0.00210465	0.000203531	-2.09377e-18
ERS475128_ERS475129	0.024527	-5.6174e-18	0.00255322	4.56469e-05
ERS475130	0.0145262	0.00666507	-1.34189e-17	-1.11942e-17
ERS475131	0.0137013	0.00603274	-1.20397e-17	2.59866e-05
ERS475132	0.0166235	0.00385523	-8.34765e-19	-4.59072e-18
ERS475133	0.021004	0.00449362	-2.18453e-17	2.96915e-07
ERS475134_ERS475135	0.0255419	0.000689551	0.000185211	-1.26217e-18
ERS475136	0.0167009	0.0049426	0.000138988	-5.56578e-18
ERS475137	0.0270305	0.00139983	0.000259824	5.31983e-06
ERS475138	0.013094	0.00533528	-9.14568e-18	0.000135183
ERS475139	0.0131304	0.0056202	3.13884e-05	0.000196535
ERS475140	0.0143949	0.00637558	-6.76989e-18	-4.83844e-18
ERS475141	0.00526498	0.0114128	0.000156097	0.000224054
ERS475142	0.0115681	0.00598884	0.000174471	2.31818e-05
ERS475143_ERS475144	0.00638159	0.00884787	2.76084e-05	0.000322997
ERS475145	0.0145079	0.00419673	-1.09875e-17	-5.93647e-18
ERS475146_ERS475147	0.0187654	0.00324554	4.52651e-05	-5.66852e-18
ERS475148	0.0172186	0.00429525	-3.67009e-18	-6.86553e-18
ERS475149	0.0128236	0.00606771	-7.95603e-18	8.12425e-06
ERS475150	0.0152323	0.00445166	-1.66793e-17	-2.49214e-18
ERS475151	0.0212167	0.00206161	-1.51459e-17	-1.64216e-18
ERS475152_ERS475153	0.01733	0.00375394	0.000368793	7.40729e-06
ERS475154_ERS475155	0.0274758	0.000712111	1.02876e-05	-1.47101e-18
ERS475156_ERS475157	0.024301	-2.75063e-17	0.00105059	-7.60343e-19
ERS475158	0.0205938	0.00203431	5.36953e-05	1.21111e-05
ERS475159_ERS475160	0.0207371	0.00354422	4.8068e-05	-5.87391e-19
ERS475161	0.0172474	0.00157449	-6.64456e-18	-5.19772e-18
ERS475162_ERS475163	0.0231998	0.00206863	0.000200209	-3.45845e-18
ERS475164	0.0115727	0.00699264	1.6492e-05	0.000110305
ERS475165	0.0162263	0.00434968	0.00103575	-1.08225e-17
ERS475166	0.0158872	0.00544282	-7.75508e-18	-4.70181e-18
ERS475167	0.0156455	0.00360871	8.16476e-05	8.76306e-06
ERS475168	0.013365	0.00612462	-2.25305e-17	5.26286e-19
ERS475169_ERS475170	0.0139159	0.00655563	0.000372695	2.59968e-05
ERS475171_ERS475172	0.0190246	0.00389819	-4.67532e-18	-1.13935e-18
ERS475173	0.0152574	0.0048688	0.000219083	6.12017e-06
ERS475174_ERS475175	0.0157053	0.00487924	2.3231e-06	1.76906e-06
ERS475176	0.0170282	0.00430278	6.57683e-05	-5.8079e-18
ERS475177_ERS475178	0.00984457	0.00774685	0.00039805	3.47688e-05
ERS475179_ERS475180	0.012483	0.00656591	-1.26596e-17	-5.73268e-18
ERS475181	0.0138491	0.00581024	-2.18561e-17	1.62364e-06
ERS475182	0.0237487	0.00265784	0.000135712	-2.15929e-18
ERS475183	0.0148723	0.00456223	-1.12244e-17	1.42315e-05
ERS475184	0.0161651	0.00493152	-1.11546e-17	1.60034e-05
ERS475185	0.023901	-2.50131e-17	0.000221095	2.7985e-06
ERS475186	0.0143423	0.00656874	-1.01114e-17	-1.06576e-17
ERS475187	0.0161994	0.00392683	-1.23991e-17	7.13737e-05
ERS475188	0.0104302	0.00693967	-1.21597e-17	1.75498e-05
ERS475189	0.0202481	0.00214547	0.000147339	4.44059e-06
ERS475190	0.0208001	0.00279809	5.97636e-05	3.10687e-07
ERS475191	0.0190083	0.00303807	2.76253e-05	-6.60635e-18
ERS475192	0.0268502	-2.56108e-17	0.000204848	-2.82993e-18
ERS475193	0.0174302	0.00333597	-6.68759e-18	-2.53719e-18
ERS475194	0.0156454	0.00451344	-8.4734e-18	-1.00764e-19
ERS475195	0.0206047	0.00390691	-7.22457e-18	-4.768e-18
ERS475196	0.0148726	0.00563684	-9.26464e-18	7.0078e-06
ERS475197	0.0224769	0.00318503	0.000200548	-3.2385e-18
ERS475198	0.0245409	-2.12569e-17	0.000946794	-3.06822e-18
ERS475199	0.0207469	0.00392908	0.000118154	-9.17508e-18
ERS475200	0.0214529	0.00310749	0.000203241	-2.92412e-18
ERS475201	0.0159654	0.00451667	0.000354931	-6.93976e-18
ERS475202	0.0064863	0.0107924	4.63423e-05	9.75338e-05
ERS475203	0.0214005	0.00161763	0.000130557	-1.57089e-18
ERS475204	0.0120977	0.00660296	-9.27098e-18	9.53418e-06
ERS475205	0.018335	0.00413596	0.000835874	-1.20198e-17
ERS475206	0.0146114	0.00673594	-1.12185e-18	-8.37118e-18
ERS475207	0.0167313	0.00505891	-1.79302e-17	3.12341e-06
ERS475209	0.0112802	0.00945677	-3.05861e-17	3.35994e-05
ERS475210_ERS475211	0.0239036	0.00261424	-2.02959e-17	1.10587e-05
ERS475212	0.0198702	0.00242069	0.000144471	1.82211e-06
ERS475213_ERS475214	0.0197601	0.00394775	-1.29595e-17	7.07181e-07
ERS475215_ERS475216	0.0156845	0.00742148	-1.99043e-17	-1.75803e-17
ERS475217_ERS475218	0.0233713	0.000770844	-1.00111e-17	-3.78057e-18
ERS475219	0.021933	0.00239372	3.6485e-06	-1.06284e-18
ERS475220	0.0208608	0.00179106	-2.03294e-17	-1.97038e-18
ERS475228	0.0192743	0.00292807	0.000502926	-5.63883e-18
ERS475230	0.014578	0.0061014	4.49801e-06	6.13149e-06
ERS475232	0.0218596	0.00236552	5.79737e-05	1.02954e-05
ERS475233	0.00550402	0.00851147	0.00063801	0.000120842
ERS475236	0.0163024	0.00672773	0.000173394	-1.43325e-17
ERS475237	0.0270239	0.000610831	0.000177065	-1.05906e-18
ERS475238	0.020687	0.00255502	0.000164855	6.16785e-06
ERS475239	0.01746	0.00404931	-9.34386e-18	-3.6252e-18
ERS475243	0.0115362	0.00800686	0.000121667	-2.13958e-18
ERS475244	0.0201799	0.00413473	-5.84645e-18	-2.53935e-18
ERS475247	0.0199625	0.00223057	-2.05057e-17	-5.12485e-18
ERS475248	0.0150355	0.00674804	4.89733e-05	-8.68137e-18
ERS475249_ERS475250	0.0178644	0.00144262	0.000981707	-2.82098e-18
ERS475251	0.0126889	0.00665078	-1.40076e-17	-5.21074e-18
ERS475252	0.0213872	0.0038258	2.14071e-18	-9.52376e-18
ERS475253_ERS475254	0.0263406	0.00133365	6.67667e-05	9.94112e-07
ERS475255	0.0167619	0.00563005	0.000160814	-4.02347e-18
ERS475256	0.0194272	0.00242245	0.000281496	1.79431e-05
ERS475258	0.0187311	0.00287611	0.000626074	3.56168e-05
ERS475259_ERS475260	0.00100734	6.74482e-17	0.0101804	-4.98342e-17
ERS475261	0.017843	0.00255923	0.000465355	-7.58428e-18
ERS475262_ERS475263	0.0127546	0.00583908	0.000888325	-1.18375e-17
ERS475264	0.0176964	0.00296957	0.000282745	-7.81934e-18
ERS475265_ERS475266	0.0212477	0.00117168	0.000595828	-4.1178e-18
ERS475267	0.0156079	0.00396685	0.00031967	1.23956e-05
ERS475268	0.00962876	0.00492275	0.00650976	-3.42974e-17
ERS475269_ERS475270	0.0225803	0.00380144	0.000343827	-8.00314e-18
ERS475271_ERS475272	0.0189586	0.00422539	8.82094e-05	0.000177079
ERS475273	0.0141698	0.00577085	0.000293902	-1.53606e-17
ERS475274_ERS475275_ERS475276	0.0226658	0.00120397	0.000326521	-3.60934e-18
ERS475277_ERS475278	0.00850037	1.66275e-17	0.00809825	-1.95096e-17
ERS475279	0.0223486	0.00104669	0.000197108	3.89611e-06
ERS475280	0.0242401	0.00173058	0.000173433	-3.80844e-18
ERS475281_ERS475282_ERS475283	0.0203729	0.00366398	0.000182694	-5.69257e-18
ERS475284_ERS475285_ERS475286	0.0227096	0.00121493	0.00102774	4.89587e-05
ERS475287_ERS475288	0.0152196	0.00317923	0.00120521	-8.22789e-18
ERS475290	0.0121359	0.00934554	-7.17052e-18	3.87531e-05
ERS475291	0.0117216	0.00549411	0.000644475	3.23826e-05
ERS475292_ERS475293_ERS475294	0.0214639	0.0026726	0.000197164	-3.24988e-18
ERS475295	0.012821	0.00614159	0.000319581	-6.32412e-18
ERS475296	0.0160149	0.0058793	0.000367668	-1.39723e-17
ERS475297	0.0205009	0.00289612	0.000144056	-3.28466e-18
ERS475298	0.0198657	0.00326977	5.66841e-05	-3.72741e-18
ERS475299_ERS475300_ERS475301	0.0191498	0.00542469	0.000237227	-2.3993e-18
ERS475302	0.0236113	0.0018747	-5.60789e-18	-1.42134e-18
ERS475303	0.0235797	0.0022036	-7.38863e-18	-5.14004e-18
ERS475304	0.0155993	0.00376571	0.000402324	-7.14268e-18
ERS475305	0.0156178	0.00507494	0.0010377	-1.53696e-17
ERS475307	0.0195059	0.00164937	8.24209e-05	2.24964e-06
ERS475308_ERS475309	0.0168578	0.00472812	0.000389472	-1.00777e-17
ERS475310_ERS475311	0.0176576	0.00385782	9.89565e-05	-8.23696e-18
ERS475312_ERS475313	0.0253385	0.000548656	0.000366981	-3.26243e-18
ERS475314	0.012104	0.0091117	0.000580203	-1.18403e-18
ERS475315	0.0113745	0.00385067	0.00422825	-2.42328e-17
ERS475316	0.0194069	0.00250542	0.00156917	-1.02837e-17
ERS475317	0.013983	0.00373389	0.00140272	0.000152492
ERS475318	0.0135824	0.00627215	0.0014604	-1.85914e-17
ERS475319	0.0130773	0.00604351	0.000317775	-1.22616e-17
ERS475320_ERS475321	0.0137656	0.00668076	-8.81381e-18	-1.14217e-17
ERS475322_ERS475323	0.0235732	0.00135645	0.000139816	-1.53195e-18
ERS475324	-2.09356e-13	0.012131	0.00392955	7.31759e-16
ERS475325	0.0179604	0.00245344	1.33736e-05	-6.28198e-18
ERS475326	0.0173257	0.00230574	-6.7227e-18	-4.39357e-18
ERS475327_ERS475328	0.0121666	0.00444355	0.00220374	-1.35206e-17
ERS475329	0.0133117	0.00402157	0.000362601	-6.62971e-18
ERS475330	0.0178093	0.00298946	0.00121867	-2.64092e-18
ERS475331	0.0178822	0.00285587	0.00100963	-1.90944e-18
ERS475332	0.0237101	0.000497338	4.12344e-05	3.11045e-06
ERS475333_ERS475334	0.0033942	0.0132886	0.00152688	-2.51408e-17
ERS475335_ERS475336_ERS475337	0.0117998	0.00512682	0.00126756	0.00015154
ERS475338	0.0190039	0.00200752	0.00107932	-8.73322e-18
ERS475339_ERS475340	0.0196923	0.0019872	1.24557e-05	-3.7061e-18
ERS475341	0.0157633	0.00519915	0.00018375	-1.24202e-17
ERS475342	0.0241739	-2.2647e-17	0.000618188	-2.96139e-18
ERS475343	0.0199042	0.00310586	-1.48691e-17	-3.92666e-18
ERS475344_ERS475345	0.016556	0.00442652	0.00104244	-1.05423e-17
ERS475346_ERS475347	0.0206779	0.00255303	0.00132815	-7.71804e-18
ERS475348	0.0138971	0.00034612	0.00319901	-1.28878e-17
ERS475349	0.0163222	0.00445545	0.000163579	-9.00588e-18
ERS475350	0.0112845	0.00666007	0.00158255	-1.44591e-17
ERS475351	0.0182383	0.00406402	3.53848e-05	3.29233e-07
ERS475352	0.0156459	0.00410462	0.000489838	-4.79494e-18
ERS475353	0.0127873	0.00641141	0.000928243	-1.32255e-17
ERS475354	0.0127102	0.00823968	0.000364689	-1.685e-17
ERS475355	0.0117745	0.00653704	0.000901305	-1.25881e-17
ERS475356	0.0163482	0.00472332	0.00118665	-9.70597e-18
ERS475357	0.0156434	0.00383009	0.000589109	-1.19906e-17
ERS475358	0.0195015	0.00200968	0.000648113	6.23495e-06
ERS475359	0.0104815	0.00762212	0.000300436	-1.30964e-17
ERS475360	0.0167807	0.00263825	0.00028335	-9.28128e-19
ERS475361	0.0168269	0.00411284	0.000643589	2.42195e-06
ERS475362	0.015199	0.00512075	8.79394e-05	-1.55354e-17
ERS475363	0.0111266	0.00609459	0.000958161	9.48856e-05
ERS475364_ERS475365	0.0270002	0.00122642	0.000259575	7.41207e-06
ERS475366	0.00670477	0.00622359	0.00300209	-2.62382e-17
ERS475367	0.01742	0.00533625	0.00187038	-7.11016e-18
ERS475368	0.0169917	0.00387514	0.000307068	-9.78893e-18
ERS475369	0.0215668	0.00190947	0.00023091	-7.00263e-18
ERS475370	0.0171343	0.00444945	0.000690158	-6.50361e-18
ERS475371	0.025492	0.00134692	0.000795942	-2.52597e-18
ERS475372	0.0171123	0.00513445	0.000401186	-9.62089e-18
ERS475373	0.0171234	0.00369456	0.000261346	-3.45147e-18
ERS475374	0.0226719	0.000915294	0.000137796	6.29234e-06
ERS475375	0.0165576	0.00149745	0.00498738	-1.8877e-17
ERS475376	0.0139735	0.00583501	-1.23833e-17	-3.89635e-18
ERS475377_ERS475378	0.0183215	0.00407087	0.000308781	-9.51266e-18
ERS475379_ERS475380	0.02741	0.00124658	0.000104339	6.52938e-06
ERS475381_ERS475382	0.00530558	0.0117282	0.00168413	4.12743e-05
ERS475383	0.018496	0.0037097	-1.06271e-17	0.000294593
ERS475385_ERS475386	0.0171067	0.00266833	0.000347089	-5.83939e-18
ERS475387_ERS475388	0.0146361	0.00581242	0.000218814	-4.13496e-18
ERS475389_ERS475390	0.0198607	9.77149e-06	0.00354982	-8.83034e-18
ERS475391	0.0104039	0.00787228	0.00192097	-1.99171e-17
ERS475392	0.0282287	-1.35177e-17	0.000460585	4.07166e-06
ERS475398	0.0208091	0.00177764	0.000919822	-2.95525e-18
ERS475399	0.0146432	0.00559565	2.5362e-18	-8.74388e-18
ERS475400	0.0130654	0.00709176	0.00189432	0.000122383
ERS475401	0.0241731	0.000680686	0.000483761	5.66446e-07
ERS475402	0.0203999	0.00291157	0.000489255	-4.5609e-18
ERS475408_ERS475409	0.0212956	0.00181687	0.000567991	-9.59373e-18
ERS475410_ERS475411	0.0280691	-2.73227e-17	0.000579715	-2.90063e-18
ERS475412	0.0218935	0.00281666	0.000835254	-4.38891e-18
ERS475413_ERS475414	0.0183412	0.00198822	0.00035336	1.19875e-05
ERS475415	0.0147669	0.00580257	0.000188151	-1.51168e-17
SRS1996996	0.0256619	0.000586426	0.000766704	-2.25605e-18
SRS1996997	0.0297168	-3.12401e-17	0.000736017	4.78428e-06
SRS1996998	0.0147629	0.00824408	-1.27932e-17	-1.41721e-17
SRS1996999	0.0149896	0.00672907	5.38779e-18	-1.22571e-17
SRS1997000	0.0196333	0.00440292	4.64995e-05	1.1056e-05
SRS1997001	0.018273	0.00409455	0.000128428	-8.93997e-18
SRS1997002	0.0152949	0.00539751	0.000242874	-6.13526e-18
SRS1997003	0.0154994	0.00793862	4.7053e-05	-4.5477e-18
SRS1997004	0.0282712	0.000994811	0.000506444	-9.01775e-19
SRS1997005	0.0188417	0.00524978	0.000384406	-1.03059e-17
SRS1997006	0.0142474	0.00854442	-2.12416e-17	0.000308741
SRS1997007	0.0307311	0.000427392	0.000253222	5.88068e-06
SRS1997008	0.0127468	0.00993241	6.79426e-05	5.74202e-05
SRS1997009	0.0165396	0.00686057	-9.67954e-18	3.18328e-06
SRS1997011	0.0139648	0.00889433	-1.25026e-18	-1.02972e-17
SRS1997012	0.0235736	0.00344633	0.000319934	-4.65531e-18
SRS1997013	0.0271206	0.00294859	0.000465048	-8.30435e-18
SRS1997014	0.0300064	0.00155253	-9.04306e-18	-5.02308e-18
SRS1997015	0.0280575	0.00260854	0.000282446	-4.71473e-18
SRS1997016	0.0194061	0.00525056	0.000204616	1.04969e-05
SRS1997017	0.0245598	0.00228626	3.24962e-05	-1.39962e-18
SRS1997018	-1.06438e-12	0.0163302	0.00395615	3.92513e-15
SRS1997019	0.0176908	0.00635365	-2.89713e-17	1.03946e-05
SRS1997020	0.0145708	0.00749815	8.43568e-05	4.90551e-05
SRS1997021	0.0187859	0.00307441	0.000210967	2.20162e-05
SRS1997022	0.0104102	0.0100106	-1.22439e-17	0.000152461
SRS1997023	0.012801	0.00658638	7.69876e-06	0.000308143
SRS1997024	0.0296146	0.000823454	0.000333403	2.01899e-06
SRS1997025	0.016964	0.00460826	-2.21422e-18	-8.40219e-18
SRS1997026	0.0204366	0.00336603	0.000250005	-6.40876e-18
SRS1997027	0.0232494	0.00162991	0.00288281	-9.14399e-18
SRS1997028	0.0201825	0.00521979	-1.98738e-17	1.53695e-05
SRS1997029	0.0155907	0.00617608	0.000424711	-8.58962e-18
SRS1997030	0.0204877	0.00470191	0.000240959	-6.25324e-18
SRS1997031	0.0245509	0.00234138	7.40772e-06	-5.14616e-18
SRS1997032	0.0202657	0.00433502	0.000127243	-6.19479e-18
SRS1997033	0.0244102	0.0015903	5.83032e-05	-7.6365e-18
SRS1997034	0.0252531	0.00225455	0.000213761	-1.54008e-18
SRS1997035	0.0236487	0.00316157	0.00033418	-7.99584e-18
SRS1997036	0.0230613	0.00269163	5.87575e-05	-3.72448e-18
SRS1997037	0.0262424	0.00190727	5.59588e-05	6.55509e-06
SRS1997038	0.0245492	0.00246255	3.11203e-05	-6.23211e-19
SRS1997039	0.0289219	-3.49725e-17	0.000210594	3.74566e-06
SRS1997040	0.0217577	0.00292727	-9.32e-18	1.4789e-05
SRS1997041	0.0229173	0.00572434	0.000259585	-3.93529e-18
SRS1997042	0.0172094	0.00528048	-3.64347e-18	-7.82097e-18
SRS1997044	0.0266246	0.00154068	0.000126218	3.59966e-06
SRS1997045	0.0192495	0.0028294	-1.85085e-17	-6.20221e-18
SRS1997046	0.0228694	0.00297153	0.00121568	-9.04264e-18
SRS1997047	0.0199443	0.00585583	2.80149e-19	-8.69317e-18
SRS1997048	0.0136051	0.00811411	0.000100551	-6.00892e-18
SRS1997049	0.0185211	0.00343682	0.000203037	2.18445e-06
SRS1997050	0.0154924	0.00576147	-8.63279e-18	-2.25238e-18
SRS1997051	0.0153404	0.00591496	0.000131791	1.5129e-05
SRS1997052	0.0217623	0.00328777	0.000322857	-5.61443e-18
SRS1997053	0.0274815	0.00257389	0.000370625	-8.11023e-18
SRS1997054	0.019658	0.00380391	6.73627e-06	3.3092e-06
SRS1997055	0.0173359	0.0042894	0.000389866	-9.18793e-18
SRS1997056	0.0170923	0.00545482	-6.27403e-18	-7.62e-18
SRS1997057	0.0145421	0.00768675	-8.41769e-18	-8.02567e-19
SRS1997058	0.0154351	0.00552772	-1.04814e-17	6.10269e-06
SRS1997059	0.0194051	0.00440138	0.000381099	-7.16946e-18
SRS1997060	0.0221108	0.005192	0.000104724	2.36763e-05
SRS1997061	0.0122727	0.00903667	0.000120366	-1.32502e-17
SRS1997062	0.0182558	0.00313209	-5.13294e-18	-3.04122e-18
SRS1997063	0.0225347	0.00335016	0.000177441	-4.90605e-18
SRS1997064	0.00973745	0.00886661	0.000443586	-1.67611e-17
SRS1997065	0.0237978	0.00192804	-4.95016e-18	-7.26993e-18
SRS1997066	0.015847	0.00699695	0.000365439	6.60792e-05
SRS1997067	0.0209859	0.00395812	0.000124461	-6.58696e-18
SRS1997068	0.0179194	0.00604471	5.99278e-05	-8.6632e-18
SRS1997069	0.0227389	0.00338654	-1.43937e-17	3.31479e-06
SRS1997070	0.0202601	0.00632132	-1.77463e-17	5.0673e-06
SRS1997071	0.0200701	0.0054413	-5.46618e-18	-2.15029e-18
SRS1997072	0.0182381	0.00745298	-2.21811e-17	2.78988e-05
SRS1997073	0.0148128	0.00965465	-1.12337e-17	3.15365e-05
SRS1997074	0.0202174	0.00374673	0.00034942	1.48807e-07
SRS1997075	0.0140232	0.00827028	8.90571e-05	1.19329e-06
SRS1997076	0.00991183	0.00950951	0.00091832	-1.98475e-17
SRS1997077	0.0223725	0.00514945	0.000512983	-9.96693e-18
SRS1997078	0.0211202	0.00542215	1.68517e-05	5.57287e-06
SRS1997079	0.0282157	0.00185196	0.00020365	-1.47594e-18
SRS1997080	0.0133946	0.00747117	-1.47792e-17	-5.33544e-18
SRS1997081	0.0236206	0.00361185	0.00238267	-1.84526e-17
SRS1997082	0.0208311	0.00205866	5.44175e-05	2.12934e-07
SRS1997083	0.0254408	0.00202876	8.45132e-05	3.23238e-06
SRS1997084	0.0238537	0.00407853	-2.81338e-17	2.3206e-06
SRS1997087	0.0281908	0.000836734	0.000390321	-3.06423e-18
SRS1997088	0.0259616	0.00216981	4.61621e-06	-2.75338e-18
SRS1997091	0.0237968	0.00469197	0.000800476	-9.57636e-19
SRS1997092	0.0177652	0.00765438	0.000158721	-1.38849e-17
SRS259556	-2.04437e-12	0.0195299	0.00185712	7.57647e-15
SRS259577	0.00656014	0.01322	0.00131144	-4.04183e-17
SRS295011	0.00251602	0.00992551	0.0037011	0.000381794
SRS333664	-1.79394e-09	-3.88725e-10	0.012218	-3.92114e-12
