# Supplementary material for: Four functional profiles for fibre and mucin metabolism in the human gut microbiome
Source: Microbiome. 2023 Oct 20;11:231. doi: 10.1186/s40168-023-01667-y (PMC10588041; doi:10.1186/s40168-023-01667-y)
Supplement: Supplementary file 12 — Additional file 11. Dataset count matrices, Profile decomposition and metadata. The input data needed for the analysis are provided. • Metadata.xlsx: excel file containing the metadata of all the datasets used in the analysis. Field definition: – Sample_ID : internal ID. – ProjectID : study accession number. – SRA : SRA sample accession ID. – Patient_ID : internal patient ID. – Nationality, sex, age, BMI : patient nationality, sex, age and BMI. – Diagnosis : internal diagnosis code. N = healthy, CD = Crohn’s disease, UC = Ulcerative colitis, Control = Control sample, ObCIII = class 3 obesity, ObCII = class 2 obesity, ObCI= class 1 obesity, OW = overweight (but not obese), UW = underweight, PD = Parkinson disease, HC = healthy control, Diab = diabetis, ankylosing_spondylitis = ankylosing spondylitis. – Dysbiosis_index : dysbiosis index computed from HMP2 samples (see material and methods), Is_dysbiotic = above or under dysbiotic threshold (see material and methods). – Study : internal study ID. – reference : doi of the related publication. – alias : internal alias of the sample (HMP2 dataset only). – enterotype : sample enterotypes (metacardis dataset only). – Statin : statin intake (metacardis dataset only). – Bristol : Bristol score (metacardis dataset only). – Diet : diet taken by the patient (control or Mediterranean diet, med diet dataset only). – Timepoint : baseline, 4_weeks, 8_weeks (med_diet dataset only). • W.xlsx: weight matrix for the different datasets. • X_AFT.xlsx: AFT count matrix for the different datasets. The header indicates the AFT names as in Table 2. • X_mgs.xlsx: MGS count matrix at the genus level (train dataset only). • X_pg.xlsx: Prevalent genomes count matrix for the different datasets. The first sheet indicates the NCBI taxonomy ID and the name of the 203 prevalent genomes included in the study. • Genome_list.xlsx: list of the 203 genomes included in the study. • H.xlsx: matrices \documentclass[12pt]{minimal} \usepackage{amsmath} \usepack [file 40168_2023_1667_MOESM11_ESM.zip › W_NMF_taxonomy.xlsx]

## Sheet: hmp2_PG
	Profile1	Profile2	Profile3	Profile4
SRS2432867	0.00127762	3.8154e-16	-4.90991e-12	4.89204e-17
SRS2432866	0.00172816	8.38842e-17	-6.93693e-12	1.02042e-17
SRS2432869	0.000199651	1.90987e-16	0.000503219	2.47194e-17
SRS2432865	0.00015642	4.20791e-16	-5.06218e-13	5.4415e-17
SRS2432864	0.00137783	4.28167e-16	-5.05775e-12	5.49414e-17
SRS2432863	0.00234914	3.14346e-16	-1.00047e-11	3.9744e-17
SRS2432862	0.00263309	1.84626e-16	-8.73766e-12	2.30736e-17
SRS2432859	-2.52365e-19	1.34597e-15	0.000239372	1.74207e-16
SRS2432861	0.00197623	2.36421e-15	-6.73758e-12	3.05364e-16
SRS2432858	0.00263721	2.2322e-16	-1.15825e-11	2.78012e-17
SRS2432860	0.000539499	5.17066e-16	4.08094e-05	6.69235e-17
SRS2432856	0.00123727	7.15175e-17	-4.22036e-12	8.85927e-18
SRS2432857	0.00033136	1.20441e-16	-1.13266e-12	1.54819e-17
SRS2432853	0.00161867	1.43175e-16	-6.13748e-12	1.79534e-17
SRS2432855	0.0016157	2.37e-16	-6.76751e-12	3.00379e-17
SRS2432852	0.0011038	1.17637e-16	-4.29224e-12	1.48217e-17
SRS2432850	0.00240962	1.28897e-16	-9.56381e-12	1.5783e-17
SRS2432851	0.000680163	7.39701e-16	-2.406e-12	9.55126e-17
SRS2432854	0.00140085	2.02609e-16	-5.79621e-12	2.56781e-17
SRS2432849	0.000308058	9.32048e-17	-1.23448e-12	1.19472e-17
SRS2432848	0.00302243	2.52715e-16	-1.15572e-11	3.16211e-17
SRS2432847	0.00200519	1.21451e-16	-8.3832e-12	1.49303e-17
SRS2432844	0.00140707	1.61239e-16	-5.07354e-12	2.03916e-17
SRS2432845	0.00334113	2.15573e-16	-1.4065e-11	2.65778e-17
SRS2432842	0.00230716	5.75104e-16	-8.55219e-12	7.36304e-17
SRS2432843	0.0030582	8.51809e-16	-3.86818e-12	1.09885e-16
SRS2432846	0.00239414	4.00051e-16	-9.65541e-12	5.08697e-17
SRS2432840	0.000431464	2.04012e-16	-1.1998e-12	2.62923e-17
SRS2432841	0.0013558	1.83899e-15	-3.75253e-12	2.37666e-16
SRS2432839	0.00148055	1.30187e-15	-4.87336e-12	1.68041e-16
SRS2432838	0.00226691	1.21792e-16	-9.36188e-12	1.48824e-17
SRS2432836	0.00172581	3.2345e-16	-6.38523e-12	4.1263e-17
SRS2432835	0.00246286	4.72694e-16	-9.91597e-12	6.02472e-17
SRS2432834	0.00346471	9.8254e-17	-3.08868e-12	1.24263e-17
SRS2432837	0.00130981	1.99991e-15	-3.84818e-12	2.58485e-16
SRS2432831	0.00194783	1.65103e-16	-7.80355e-12	2.06348e-17
SRS2432832	0.00210559	1.45366e-15	-4.03803e-12	1.87766e-16
SRS2432833	0.00111388	5.51962e-16	-1.10222e-12	7.13363e-17
SRS2432830	0.00163516	1.06168e-16	-7.26316e-12	1.30577e-17
SRS2432828	0.00268004	1.63043e-16	-1.15622e-11	2.00144e-17
SRS2432827	0.00163157	9.65592e-17	-5.46159e-12	1.19836e-17
SRS2432826	0.000576168	2.92689e-16	-1.96456e-12	3.76976e-17
SRS2432829	0.00233806	1.61325e-16	-8.62663e-12	2.00683e-17
SRS2432825	0.00135784	2.34e-15	-5.13265e-13	3.02817e-16
SRS2432823	0.00324634	1.17051e-15	-9.97173e-12	1.50559e-16
SRS2432824	0.000860349	3.18995e-15	-2.89425e-12	4.12601e-16
SRS2432822	0.00172869	2.94794e-16	-4.90309e-12	3.76935e-17
SRS2432820	0.00144702	8.90008e-17	-5.8447e-12	1.09692e-17
SRS2432819	0.00060851	2.61573e-16	-2.07823e-12	3.36596e-17
SRS2432818	0.00136008	5.94322e-16	-3.32929e-12	7.66094e-17
SRS2432821	0.00251907	7.92439e-16	-1.15578e-12	1.02456e-16
SRS2432817	0.00071992	3.78511e-17	-2.57642e-12	4.65657e-18
SRS2432816	0.0019353	1.82508e-16	-4.77369e-12	2.31726e-17
SRS2432815	0.00128454	2.52588e-16	-5.33237e-12	3.21904e-17
SRS2432814	-1.23345e-17	8.58726e-16	0.00202731	1.11144e-16
SRS2432811	0.00190379	1.02855e-16	-6.54947e-12	1.26961e-17
SRS2432812	0.00170771	9.17452e-16	-5.95791e-12	1.18184e-16
SRS2432810	0.00328658	5.97875e-16	-9.59651e-12	7.64794e-17
SRS2432813	0.0016375	5.93519e-16	-6.13217e-12	7.62416e-17
SRS2432809	0.00135571	8.42797e-16	-3.30435e-12	1.08772e-16
SRS2432808	-4.52238e-19	2.17441e-16	0.000155466	2.81433e-17
SRS2432807	-1.30443e-19	3.84044e-16	0.000299773	4.97065e-17
SRS2432806	0.00247418	1.28515e-15	0.000108784	1.66336e-16
SRS2432804	0.00167265	2.65599e-16	-6.41549e-12	3.37725e-17
SRS2432803	0.00132811	2.78266e-16	-5.12312e-12	3.55336e-17
SRS2432802	0.00196236	1.72104e-16	-4.10958e-12	2.18886e-17
SRS2432805	0.00303082	8.99966e-16	-7.16231e-12	1.15808e-16
SRS2432801	0.0012699	1.5244e-16	-5.10837e-12	1.92494e-17
SRS2432800	0.00157626	9.84479e-17	-2.92713e-12	1.24666e-17
SRS2432799	0.00194003	2.00837e-15	-5.1722e-12	2.59455e-16
SRS2432798	0.00058913	2.31247e-16	-2.19503e-12	2.97235e-17
SRS2432796	1.13863e-18	1.13033e-16	0.00029919	1.46298e-17
SRS2432795	0.0030093	7.81119e-16	-7.90628e-12	1.00356e-16
SRS2432794	0.00221354	1.8894e-16	-9.22896e-12	2.35859e-17
SRS2432797	0.002169	8.84799e-16	-7.48477e-12	1.13814e-16
SRS2432793	0.00203806	6.11703e-16	-7.80259e-12	7.8438e-17
SRS2432792	0.00151975	8.29236e-17	-6.64575e-12	1.01073e-17
SRS2432791	0.00248537	2.20453e-16	-1.09419e-11	2.75034e-17
SRS2432790	-1.26153e-18	8.93891e-16	0.000363156	1.15696e-16
SRS2432788	0.00324071	2.21296e-16	-1.21246e-11	2.7501e-17
SRS2432787	0.00160822	3.75126e-16	-5.87042e-12	4.79998e-17
SRS2432785	0.00101488	1.317e-15	-1.40169e-12	1.70326e-16
SRS2432789	0.00288139	2.36152e-16	-1.19051e-11	2.94445e-17
SRS2432786	0.00240304	1.31238e-15	-8.87594e-12	1.69025e-16
SRS2432784	0.00182658	3.29644e-16	-7.54925e-12	4.1955e-17
SRS2432783	0.00150478	3.83071e-16	-6.60188e-12	4.89592e-17
SRS2432782	0.00192317	1.33022e-16	-7.72855e-12	1.64896e-17
SRS2432781	0.00224843	4.04852e-16	-7.85116e-12	5.16608e-17
SRS2432780	0.00225136	9.24032e-16	-8.52398e-12	1.18795e-16
SRS2432779	0.002044	2.97913e-16	-8.74929e-12	3.77353e-17
SRS2432778	0.00203655	1.41596e-16	-8.13628e-12	1.7561e-17
SRS2432777	-4.0637e-18	4.99925e-16	0.000711398	6.47049e-17
SRS2432775	0.000587332	6.08955e-16	4.99144e-05	7.88166e-17
SRS2432776	0.000678461	1.73318e-16	-2.59546e-12	2.21882e-17
SRS2432774	0.00130064	1.69294e-16	-5.33736e-12	2.14093e-17
SRS2432773	0.00165777	4.65499e-16	-4.03019e-12	5.987e-17
SRS2432771	0.000921347	5.76988e-16	1.5867e-05	7.46793e-17
SRS2432772	0.00166375	2.67438e-16	-6.62067e-12	3.39913e-17
SRS2432770	0.00236194	1.13876e-16	-9.85718e-12	1.38112e-17
SRS2432769	0.00139052	1.7739e-15	-2.01103e-12	2.29405e-16
SRS2432768	0.000750397	9.272e-16	7.12152e-05	1.20007e-16
SRS2432767	-2.4046e-18	1.50195e-16	0.000449289	1.94396e-17
SRS2432766	0.00318813	1.64683e-16	-1.16885e-11	2.02147e-17
SRS2432765	0.00184783	9.84888e-17	-7.5291e-12	1.20387e-17
SRS2432764	0.00151497	8.6415e-16	-3.45228e-12	1.11521e-16
SRS2432763	0.00249205	4.26008e-16	-8.41433e-12	5.4346e-17
SRS2432762	0.00226667	1.82174e-16	-3.65749e-12	2.32345e-17
SRS2432761	0.00175488	7.12865e-16	-6.04278e-12	9.16969e-17
SRS2432760	0.00255997	1.09531e-15	-8.31583e-12	1.40982e-16
SRS2432759	0.00139723	1.54868e-16	-5.63146e-12	1.95144e-17
SRS2432758	0.0027454	3.78867e-16	-9.2931e-12	4.81619e-17
SRS2432757	0.00240744	1.39551e-16	-8.41558e-12	1.727e-17
SRS2432756	0.00204778	1.63128e-16	-8.19233e-12	2.03426e-17
SRS2432755	0.00203882	1.78709e-16	-3.53787e-12	2.27972e-17
SRS2432754	0.00187492	1.20758e-15	-6.08078e-12	1.55723e-16
SRS2432753	0.00227494	4.80076e-16	-8.03152e-12	6.138e-17
SRS2432751	0.00159472	1.72943e-16	-7.21896e-12	2.17045e-17
SRS2432752	0.00155239	4.9454e-16	-5.86879e-12	6.34557e-17
SRS2432750	0.00221179	1.34808e-16	-6.66959e-12	1.68204e-17
SRS2432749	0.00154238	6.82492e-16	-5.69358e-12	8.77986e-17
SRS2432748	0.00113703	4.40261e-16	7.79096e-05	5.69827e-17
SRS2432747	0.000936862	2.54731e-16	-2.95861e-12	3.26912e-17
SRS2432746	0.00160807	1.83163e-16	-5.71052e-12	2.31692e-17
SRS2432745	0.00223974	1.92981e-16	-9.28345e-12	2.41038e-17
SRS2432743	0.00178065	1.04586e-16	-5.27302e-12	1.30403e-17
SRS2432744	0.000785992	1.64525e-16	-2.89635e-12	2.10218e-17
SRS2432742	0.00108931	8.83231e-16	-3.51824e-12	1.13985e-16
SRS2432740	0.000391353	3.51356e-16	-1.41732e-12	4.53424e-17
SRS2432739	-5.36107e-18	1.69189e-15	0.0012036	2.18981e-16
SRS2432738	0.00152871	1.07623e-16	-6.32863e-12	1.3334e-17
SRS2432741	0.00295133	2.32727e-16	-1.06875e-11	2.91159e-17
SRS2432736	0.000532861	6.23793e-17	-2.06257e-12	7.8796e-18
SRS2432737	0.00129916	8.24132e-17	-5.63178e-12	1.01367e-17
SRS2432735	0.0027712	2.15893e-16	-1.05019e-11	2.69545e-17
SRS2432734	0.00211081	1.81422e-15	-3.55883e-12	2.34478e-16
SRS2432732	0.000873706	3.65384e-16	-3.49271e-12	4.69627e-17
SRS2432731	0.00183559	8.66115e-17	-7.88428e-12	1.04681e-17
SRS2432730	0.00231596	2.55221e-16	-8.10291e-12	3.22705e-17
SRS2432733	0.00144301	3.06547e-15	-1.56316e-12	3.96615e-16
SRS2432729	0.00140621	1.37837e-15	-1.61831e-12	1.7825e-16
SRS2432728	0.0019645	2.94026e-16	-7.10295e-12	3.73871e-17
SRS2432727	0.00187155	6.78185e-16	-5.62773e-12	8.72473e-17
SRS2432725	0.00170702	3.68356e-16	-6.093e-12	4.71026e-17
SRS2432724	0.00214928	1.7867e-15	-8.03565e-12	2.30495e-16
SRS2432723	0.0012864	1.52052e-16	-4.25371e-12	1.92797e-17
SRS2432722	0.00167759	3.6095e-16	-3.38087e-12	4.63994e-17
SRS2432726	0.000402466	1.81314e-16	-1.66447e-12	2.33106e-17
SRS2432721	0.00225342	9.26292e-16	-7.49576e-12	1.19184e-16
SRS2432720	0.000493806	1.63266e-15	0.000259695	2.11314e-16
SRS2432719	0.00208158	1.10793e-16	-8.54018e-12	1.35361e-17
SRS2432718	0.00138227	1.07733e-16	-5.96278e-12	1.33826e-17
SRS2432716	0.000482169	1.64102e-16	-1.23277e-12	2.11235e-17
SRS2432714	0.00101438	1.86787e-15	-1.27106e-12	2.41637e-16
SRS2432715	0.00132937	2.97301e-16	-2.63073e-12	3.82319e-17
SRS2432717	-2.83707e-17	4.39833e-16	0.00247195	5.69273e-17
SRS2432713	0.00157239	3.16576e-16	-5.52672e-12	4.0454e-17
SRS2432712	0.000529809	4.49003e-16	-1.71972e-12	5.79523e-17
SRS2432711	0.00109206	7.94827e-16	-3.6579e-12	1.0253e-16
SRS2432710	0.00160337	5.19218e-16	-2.95968e-13	6.71742e-17
SRS2432708	-2.09413e-18	2.25981e-15	0.00055855	2.92486e-16
SRS2432707	-2.01543e-18	2.75937e-16	0.000645823	3.57143e-17
SRS2432706	0.00278877	2.09861e-16	-9.93546e-12	2.62271e-17
SRS2432709	0.000914575	6.72022e-17	-3.41621e-12	8.37642e-18
SRS2432705	-4.13891e-18	8.7647e-16	0.00106052	1.13441e-16
SRS2432704	0.00232757	4.60305e-16	-7.75567e-12	5.8847e-17
SRS2432703	0.000907124	7.40419e-15	-1.09878e-12	9.58215e-16
SRS2432701	0.00177764	1.49338e-16	-5.83935e-12	1.87792e-17
SRS2432700	0.00242846	1.58897e-16	-7.45738e-12	1.98641e-17
SRS2432699	0.0021738	1.64769e-16	-8.78122e-12	2.04996e-17
SRS2432698	0.00134838	3.08148e-16	-4.95443e-12	3.94171e-17
SRS2432702	0.00114397	6.32711e-17	-4.55328e-12	7.76061e-18
SRS2432697	0.000480779	2.3274e-16	-1.56864e-12	2.99758e-17
SRS2432695	0.00286339	2.522e-15	-3.73942e-12	3.26069e-16
SRS2432696	0.000396211	1.56749e-16	-1.5294e-12	2.0144e-17
SRS2432694	0.000614208	2.39087e-16	-2.52625e-12	3.07071e-17
SRS2432692	0.00158478	6.41329e-16	-6.59616e-12	8.2386e-17
SRS2432691	0.00222525	1.48023e-16	-9.66625e-12	1.82489e-17
SRS2432690	0.00098092	5.74139e-16	0.000154943	7.43104e-17
SRS2432693	0.00199211	1.59403e-16	-3.09057e-12	2.03406e-17
SRS2432689	0.00235152	1.55246e-16	-9.34441e-12	1.9214e-17
SRS2432688	0.000138737	2.1e-15	1.3355e-05	2.71801e-16
SRS2432687	0.00179364	8.57238e-16	-5.13893e-12	1.10468e-16
SRS2432686	0.00335207	7.29689e-16	-4.27011e-12	9.40413e-17
SRS2432684	0.00198249	2.43563e-16	-2.77787e-12	3.12627e-17
SRS2432683	0.00202241	1.11476e-16	-8.32939e-12	1.36443e-17
SRS2432682	0.00155457	1.4578e-15	-4.52638e-12	1.88256e-16
SRS2432685	0.00112306	2.68139e-16	-3.97186e-12	3.43312e-17
SRS2432681	0.00239743	1.88056e-16	-8.35516e-12	2.35537e-17
SRS2432680	0.00174327	5.69561e-16	-6.32228e-12	7.31229e-17
SRS2432678	0.00144157	7.43594e-17	-6.24387e-12	9.03665e-18
SRS2432679	0.00215293	1.22208e-16	-7.72313e-12	1.50905e-17
SRS2433065	0.00286439	1.25409e-15	-4.88441e-12	1.61856e-16
SRS2433062	0.00269431	1.62604e-16	-9.10376e-12	2.01889e-17
SRS2433060	0.00200389	1.2856e-16	-6.72364e-12	1.60066e-17
SRS2433058	0.00158309	2.57612e-15	-3.7542e-13	3.3339e-16
SRS2433059	0.00195301	2.91278e-15	-7.53034e-12	3.7629e-16
SRS2433061	-3.33202e-19	1.07252e-15	0.00017068	1.38816e-16
SRS2433063	0.00164807	2.78814e-16	-6.12938e-12	3.55099e-17
SRS2433057	0.000781419	2.23603e-16	-2.98869e-12	2.86595e-17
SRS2433055	0.00233479	4.07108e-16	-4.9633e-12	5.22245e-17
SRS2433056	0.00201335	4.55156e-16	-6.24977e-12	5.83223e-17
SRS2433054	3.6724e-05	3.22541e-15	1.711e-05	4.17462e-16
SRS2433053	0.00162313	6.18205e-16	-6.07168e-12	7.94424e-17
SRS2433052	0.00193508	1.47536e-16	-4.75418e-12	1.8648e-17
SRS2433050	0.00214238	5.61369e-16	-4.05682e-12	7.22758e-17
SRS2433051	0.00235656	1.79316e-16	-9.36589e-12	2.23272e-17
SRS2433049	0.00160295	3.14612e-16	-6.22948e-12	4.01338e-17
SRS2433047	0.000667714	3.07343e-16	-2.63629e-12	3.95311e-17
SRS2433045	0.0019857	1.95495e-16	-7.4538e-12	2.46013e-17
SRS2433048	0.00270039	2.1832e-16	-1.0455e-11	2.72731e-17
SRS2433044	0.00175561	2.05135e-16	-6.64952e-12	2.59247e-17
SRS2433042	0.00084758	6.28357e-16	8.56595e-06	8.13278e-17
SRS2433043	0.00116097	5.84871e-16	-3.77201e-12	7.53444e-17
SRS2433046	0.00220519	1.95887e-16	-8.95585e-12	2.45107e-17
SRS2433039	0.00115211	6.65928e-16	1.52773e-05	8.61907e-17
SRS2433041	-2.97132e-18	4.02779e-16	0.000642449	5.21314e-17
SRS2433040	0.00142258	3.14619e-16	-3.43039e-12	4.03981e-17
SRS2433038	0.00158055	3.96543e-16	-5.96247e-12	5.07631e-17
SRS2433034	0.00173206	5.26576e-16	-6.16278e-12	6.75744e-17
SRS2433035	0.0017972	1.03504e-15	-5.97608e-12	1.33402e-16
SRS2433036	0.00186293	2.01949e-16	-7.66963e-12	2.54163e-17
SRS2433037	0.000678172	5.61712e-16	0.000106667	7.27019e-17
SRS2433032	0.00178638	2.64746e-15	-5.93232e-12	3.421e-16
SRS2433033	0.00228553	8.46748e-16	-9.92894e-12	1.08659e-16
SRS2433030	0.00159307	2.78956e-15	-4.60289e-12	3.60618e-16
SRS2433031	0.00133281	5.99013e-16	-5.09542e-12	7.70504e-17
SRS2433028	0.00146543	4.51599e-16	-5.21002e-12	5.79598e-17
SRS2433027	0.00117832	5.53598e-17	-4.88209e-12	6.70571e-18
SRS2433026	0.00163925	8.41487e-16	-5.53339e-12	1.08392e-16
SRS2433029	0.00236991	7.00774e-16	-8.80965e-12	8.98716e-17
SRS2433025	0.00153533	1.40766e-16	-6.64457e-12	1.75939e-17
SRS2433024	0.000688306	1.54025e-16	-2.60627e-12	1.969e-17
SRS2433023	0.00117667	9.68509e-16	-1.21365e-12	1.25239e-16
SRS2433020	0.000700994	1.98198e-15	-6.16336e-13	2.56468e-16
SRS2433019	0.00206581	1.36893e-16	-7.58353e-12	1.70042e-17
SRS2433022	0.00167155	1.3065e-15	-5.77353e-12	1.68556e-16
SRS2433018	0.0023565	1.30124e-16	-1.02739e-11	1.58749e-17
SRS2433021	0.00226273	1.12604e-16	-8.69409e-12	1.3756e-17
SRS2433017	0.00109515	3.6475e-16	-3.71606e-12	4.68597e-17
SRS2433016	0.00328918	3.33586e-16	-1.19083e-11	4.20551e-17
SRS2433015	0.000867773	3.00159e-16	-1.15085e-12	3.87411e-17
SRS2433014	0.000816917	2.55507e-16	-3.02173e-12	3.27856e-17
SRS2433012	0.00154525	4.54158e-16	-5.94886e-12	5.82215e-17
SRS2433011	0.000936314	6.19797e-16	-3.67764e-12	7.98738e-17
SRS2433010	0.00182184	7.38455e-16	-6.08834e-12	9.50048e-17
SRS2433013	0.00202703	1.03642e-16	-8.22441e-12	1.26403e-17
SRS2433009	0.000693416	9.90209e-17	-2.9381e-12	1.25397e-17
SRS2433008	0.000887823	7.86143e-16	-1.98486e-12	1.01563e-16
SRS2433007	0.00101781	6.04631e-16	4.38463e-05	7.82571e-17
SRS2433006	0.000574496	1.13685e-16	-2.40975e-12	1.44874e-17
SRS2433004	0.00132137	1.22198e-16	-1.06804e-12	1.57155e-17
SRS2433003	0.00279311	2.04149e-16	-1.1247e-11	2.53643e-17
SRS2433002	0.00144402	2.72317e-16	-5.871e-12	3.46933e-17
SRS2433005	0.00158919	1.32173e-16	-5.50239e-12	1.65892e-17
SRS2433001	0.00238436	1.69089e-16	-9.55001e-12	2.09862e-17
SRS2432999	0.00204595	1.29261e-16	-8.9334e-12	1.58895e-17
SRS2433000	0.00115787	1.59576e-16	-3.37877e-12	2.03358e-17
SRS2432998	0.000368178	1.05873e-15	-9.06543e-14	1.37023e-16
SRS2432997	0.00165213	1.34894e-16	-6.31767e-12	1.68646e-17
SRS2432994	0.00226858	1.12479e-16	-9.55812e-12	1.36585e-17
SRS2432995	0.0027796	1.86838e-16	-1.06846e-11	2.31768e-17
SRS2432996	0.00232604	3.4901e-16	-9.38147e-12	4.42892e-17
SRS2432993	0.00179913	1.08057e-16	-5.15283e-12	1.35009e-17
SRS2432992	0.00109661	6.89629e-16	4.79443e-05	8.92582e-17
SRS2432990	0.00308182	2.79039e-16	-8.76421e-12	3.5291e-17
SRS2432991	0.00226188	1.39868e-16	-7.93163e-12	1.73565e-17
SRS2432986	0.00291559	2.50744e-16	-1.17466e-11	3.13481e-17
SRS2432987	0.00190506	2.92846e-16	-7.63122e-12	3.71847e-17
SRS2432988	0.00259955	2.46701e-16	-1.06978e-11	3.09235e-17
SRS2432989	0.00217438	1.70766e-16	-8.56146e-12	2.12964e-17
SRS2432985	0.0023741	1.24027e-16	-9.66129e-12	1.51435e-17
SRS2432984	0.00154525	1.78999e-16	-6.13483e-12	2.25904e-17
SRS2432983	0.00205361	2.15685e-16	-8.4201e-12	2.71235e-17
SRS2432980	0.00321252	8.23598e-16	-1.44741e-11	1.05236e-16
SRS2432981	0.00221008	1.07643e-16	-8.57907e-12	1.31247e-17
SRS2432979	0.00276401	5.20291e-16	-9.88527e-12	6.64105e-17
SRS2432978	-3.56176e-18	3.38275e-16	0.000710037	4.37828e-17
SRS2432982	0.000970021	3.57657e-16	-2.88371e-12	4.60199e-17
SRS2432977	0.00257998	2.28875e-15	-9.59955e-12	2.95328e-16
SRS2432973	0.0010273	4.85367e-17	-4.26315e-12	5.88085e-18
SRS2432974	0.000985325	4.3635e-16	-3.81797e-12	5.61172e-17
SRS2432975	0.000411314	9.74429e-16	1.98413e-05	1.2612e-16
SRS2432972	0.00149825	2.05655e-15	-1.65917e-12	2.66022e-16
SRS2432970	0.00236709	1.63357e-16	-9.45643e-12	2.02532e-17
SRS2432968	0.00181063	3.6223e-16	-6.96573e-12	4.62277e-17
SRS2432976	0.00147145	1.93294e-16	-6.12604e-12	2.44414e-17
SRS2432969	-5.2128e-18	3.99391e-16	0.000814281	5.16929e-17
SRS2432971	0.00133154	3.97316e-15	-4.86959e-12	5.13785e-16
SRS2432967	0.00114445	1.77552e-16	-4.34814e-12	2.25713e-17
SRS2432966	0.00306093	2.68155e-16	-1.15527e-11	3.36199e-17
SRS2432965	0.00264139	1.43155e-16	-9.87721e-12	1.75989e-17
SRS2432962	0.00200002	2.65942e-16	-8.16744e-12	3.3652e-17
SRS2432964	0.00147276	1.17032e-16	-5.78955e-12	1.46025e-17
SRS2432963	0.00023273	8.70866e-17	-8.32762e-13	1.11932e-17
SRS2432961	0.00181969	7.69684e-16	-4.09963e-12	9.92338e-17
SRS2432960	0.00294015	5.59856e-16	-8.86384e-12	7.16276e-17
SRS2432959	0.00258157	2.60116e-16	-1.15919e-11	3.25756e-17
SRS2432958	0.00213204	9.96669e-17	-9.19057e-12	1.20349e-17
SRS2432955	0.000536694	5.92382e-16	3.36513e-05	7.66716e-17
SRS2432957	0.00313469	2.06305e-16	-1.16251e-11	2.56078e-17
SRS2432954	0.00229585	2.77514e-16	-9.65194e-12	3.501e-17
SRS2432956	0.00259435	2.40405e-16	-1.13478e-11	3.00475e-17
SRS2432953	0.0016724	3.07071e-15	-5.6597e-12	3.96907e-16
SRS2432951	0.00206215	9.55759e-17	-8.78326e-12	1.15437e-17
SRS2432952	0.00207786	1.52011e-16	-9.01071e-12	1.88267e-17
SRS2432950	0.00197068	9.85245e-17	-8.18378e-12	1.19818e-17
SRS2432947	0.00137753	3.05241e-16	-4.71045e-12	3.90638e-17
SRS2432948	0.00153212	1.39357e-16	-4.92749e-12	1.75732e-17
SRS2432946	-1.91257e-19	5.60515e-16	0.00035301	7.25471e-17
SRS2432949	0.000576354	3.7576e-16	-2.09671e-12	4.8437e-17
SRS2432945	0.00157461	6.42492e-16	-4.6597e-12	8.27188e-17
SRS2432943	0.00236048	1.3635e-15	-5.14445e-12	1.75993e-16
SRS2432942	0.00224593	1.91811e-16	-9.92877e-12	2.38915e-17
SRS2432944	0.00125687	8.99565e-17	-5.06406e-12	1.11664e-17
SRS2432940	0.00203989	1.84774e-16	-6.8283e-12	2.32725e-17
SRS2432939	0.000722927	1.84253e-16	-2.81791e-12	2.35825e-17
SRS2432938	0.00106352	4.69467e-17	-4.49326e-12	5.6534e-18
SRS2432941	0.00212728	1.84778e-16	-7.93968e-12	2.31685e-17
SRS2432937	0.000758039	3.33897e-16	-2.06497e-12	4.30217e-17
SRS2432936	0.00124741	9.63287e-16	-2.33572e-12	1.24458e-16
SRS2432935	0.00133103	8.92096e-17	-5.46961e-12	1.10316e-17
SRS2432932	0.000414656	9.95269e-16	-8.43866e-13	1.28737e-16
SRS2432931	-3.06652e-17	3.91742e-16	0.00238688	5.07029e-17
SRS2432934	0.00177174	9.07231e-16	-5.59369e-12	1.16896e-16
SRS2432930	0.00155897	1.38743e-15	-1.36929e-12	1.79445e-16
SRS2432933	0.00205686	1.21131e-16	-8.61142e-12	1.48675e-17
SRS2432929	0.00182873	5.29019e-16	-7.09216e-12	6.78031e-17
SRS2432928	0.00172485	2.86175e-15	-6.79955e-12	3.69754e-16
SRS2432927	0.00110069	1.71384e-16	-4.1146e-12	2.17948e-17
SRS2432926	0.0023967	1.37532e-15	-8.6129e-12	1.77195e-16
SRS2432924	0.00168591	9.44922e-17	-7.09987e-12	1.15619e-17
SRS2432923	0.00143426	1.85028e-16	-5.06739e-12	2.34712e-17
SRS2432921	0.000475692	1.25496e-16	-1.86739e-12	1.60671e-17
SRS2432925	0.00283715	1.65513e-16	-9.57709e-12	2.05209e-17
SRS2432922	0.00223827	2.70463e-16	-9.48323e-12	3.41134e-17
SRS2432919	0.00162872	4.08895e-16	-6.51023e-12	5.23103e-17
SRS2432920	0.000190381	1.03583e-15	0.000270128	1.34067e-16
SRS2432918	0.000248023	3.12377e-16	-8.97842e-13	4.03463e-17
SRS2432916	0.00112354	8.95808e-16	-2.54419e-12	1.15704e-16
SRS2432915	-3.61949e-19	1.47213e-15	0.000185737	1.90537e-16
SRS2432913	0.00236072	1.98075e-16	-9.17392e-12	2.47733e-17
SRS2432917	0.00225596	2.32562e-16	-7.90694e-12	2.93562e-17
SRS2432914	0.00156656	9.96531e-17	-4.98498e-12	1.24289e-17
SRS2432912	0.0014955	6.65295e-16	-5.6588e-12	8.55761e-17
SRS2432911	0.00169662	1.2524e-16	-6.27506e-12	1.56192e-17
SRS2432910	0.000348477	1.10394e-16	-1.43289e-12	1.41533e-17
SRS2432908	0.00199294	3.28281e-16	-5.72564e-12	4.19503e-17
SRS2432907	0.0025657	1.67072e-16	-5.11573e-12	2.11426e-17
SRS2432906	0.000270373	1.16759e-16	4.49975e-05	1.5112e-17
SRS2432909	0.00194797	1.88246e-16	5.8086e-05	2.43645e-17
SRS2432905	0.00320746	2.59242e-16	-1.23637e-11	3.23899e-17
SRS2432904	0.000447669	4.61996e-16	9.99842e-05	5.97959e-17
SRS2432902	0.000928846	4.20924e-16	0.000110496	5.44799e-17
SRS2432903	0.0022054	1.83926e-16	-8.93516e-12	2.29646e-17
SRS2432900	0.00158844	3.58396e-15	-6.18262e-12	4.63288e-16
SRS2432896	0.00119489	2.58073e-16	-4.60048e-12	3.29692e-17
SRS2432898	0.000539274	5.02108e-16	-1.55894e-12	6.48407e-17
SRS2432901	0.00128974	3.32603e-16	-5.29732e-12	4.255e-17
SRS2432899	0.000976077	5.61965e-17	-4.14275e-12	6.88358e-18
SRS2432895	0.00167523	1.00008e-15	-6.62879e-12	1.28816e-16
SRS2432897	0.000870162	7.59588e-17	-1.64249e-12	9.67672e-18
SRS2432892	0.00116735	8.25657e-16	-3.28516e-12	1.06555e-16
SRS2432890	-4.2482e-19	3.53142e-16	0.000185064	4.57069e-17
SRS2432894	0.000806089	3.87526e-16	-5.77618e-13	5.01029e-17
SRS2432891	0.00285588	2.64647e-16	-1.20034e-11	3.31234e-17
SRS2432893	0.000972684	6.4064e-16	-2.83691e-12	8.26506e-17
SRS2432888	0.00202443	3.06807e-16	-8.41341e-12	3.8918e-17
SRS2432887	0.00289851	1.51002e-16	-1.19951e-11	1.84152e-17
SRS2432885	0.00188826	1.45315e-16	-7.47916e-12	1.81041e-17
SRS2432886	0.00168994	1.60963e-16	-6.96682e-12	2.01777e-17
SRS2432889	0.00164237	1.2535e-16	-6.04051e-12	1.56554e-17
SRS2432884	0.000427974	4.05444e-16	-8.19484e-14	5.24687e-17
SRS2432881	0.00279735	2.03277e-16	-1.22571e-11	2.51564e-17
SRS2432883	0.0016679	1.12333e-15	-6.29829e-12	1.44799e-16
SRS2432882	0.00309493	2.61768e-16	-1.2372e-11	3.2716e-17
SRS2432880	0.00101102	1.49492e-16	-4.30961e-12	1.8943e-17
SRS2432879	0.0020344	2.98847e-16	-2.80123e-12	3.84159e-17
SRS2432877	0.00304505	2.28857e-16	-3.77027e-12	2.9266e-17
SRS2432876	0.00200917	5.11583e-16	-6.48694e-12	6.56033e-17
SRS2432874	0.000360388	1.17596e-16	2.43261e-05	1.52203e-17
SRS2432875	0.00291592	2.5163e-16	-1.17218e-11	3.14652e-17
SRS2432878	0.00216662	6.61655e-16	-6.41725e-12	8.50336e-17
SRS2432873	0.00121888	8.01479e-16	-3.24666e-12	1.03429e-16
SRS2432871	0.00133969	7.00584e-16	-5.46375e-12	9.01619e-17
SRS2432872	0.00107066	8.2654e-16	0.000138932	1.06978e-16
SRS2432870	0.00143639	2.42693e-16	-5.23612e-12	3.09187e-17
SRS2432868	0.00282844	7.66486e-16	-1.00463e-11	9.82603e-17
SRS2433177	0.00228877	2.94182e-16	-6.69606e-12	3.74456e-17
SRS2433173	0.00253688	1.31986e-16	-9.14776e-12	1.62219e-17
SRS2433174	0.00200125	1.95717e-16	-6.28965e-12	2.47396e-17
SRS2433176	0.0015982	6.0268e-16	-5.28922e-12	7.75067e-17
SRS2433171	0.00287997	2.48215e-16	-1.04997e-11	3.11382e-17
SRS2433175	0.00101459	3.95532e-16	-3.86085e-12	5.08301e-17
SRS2433170	0.00291525	1.71052e-16	-1.05144e-11	2.11496e-17
SRS2433172	0.00185588	2.49808e-16	-6.83416e-12	3.16893e-17
SRS2433168	0.00129387	2.48775e-15	-4.39522e-12	3.21574e-16
SRS2433166	0.000132824	3.36541e-16	-3.61729e-13	4.35243e-17
SRS2433169	0.00105231	7.55508e-17	-4.21494e-12	9.38181e-18
SRS2433167	0.000134384	8.04571e-16	3.58774e-05	1.04135e-16
SRS2433164	0.000837701	1.17336e-16	-1.81485e-12	1.50159e-17
SRS2433163	0.00150822	3.93587e-16	-5.69134e-12	5.0406e-17
SRS2433162	0.00270091	2.0094e-16	-1.15895e-11	2.49168e-17
SRS2433165	0.00187921	1.67728e-15	-7.22044e-12	2.16409e-16
SRS2433161	0.00140902	6.13836e-16	-5.6098e-12	7.89204e-17
SRS2433160	0.00158485	1.13247e-15	-3.42612e-12	1.46252e-16
SRS2433159	0.00058266	1.15106e-16	-2.20053e-12	1.46909e-17
SRS2433158	0.00280963	2.98204e-16	-1.21304e-11	3.74547e-17
SRS2433156	0.00154009	1.84678e-16	-6.22667e-12	2.33167e-17
SRS2433152	0.00214254	9.99549e-16	-5.22986e-12	1.28879e-16
SRS2433155	0.00267148	1.92175e-16	-1.13299e-11	2.38068e-17
SRS2433157	0.00195319	1.51214e-16	-7.4275e-12	1.88725e-17
SRS2433153	0.00242122	2.13279e-16	-1.01117e-11	2.66529e-17
SRS2433154	0.00178944	8.98147e-17	-7.42873e-12	1.09255e-17
SRS2433151	0.00142488	1.21865e-16	-5.62683e-12	1.52433e-17
SRS2433150	0.00184485	1.03052e-16	-7.23253e-12	1.26572e-17
SRS2433148	0.00227871	1.46672e-16	-6.73916e-12	1.83494e-17
SRS2433146	0.00186129	1.12005e-16	-8.0847e-12	1.37359e-17
SRS2433147	0.00206906	1.38477e-16	-8.00687e-12	1.71694e-17
SRS2433149	0.00163314	9.81877e-17	-6.86343e-12	1.20624e-17
SRS2433145	0.00209924	6.07128e-16	-8.06725e-12	7.78209e-17
SRS2433144	0.00259002	2.2863e-16	-7.2342e-12	2.89106e-17
SRS2433142	0.000308829	1.3787e-16	4.41067e-05	1.78444e-17
SRS2433143	0.00151405	7.60359e-17	-6.17683e-12	9.25995e-18
SRS2433141	0.00148254	7.04653e-17	-6.33037e-12	8.52451e-18
SRS2433139	0.00164394	8.3355e-16	-4.62554e-12	1.0745e-16
SRS2433137	0.000472852	1.7172e-16	-1.77517e-12	2.20585e-17
SRS2433140	0.00177934	1.28467e-16	-7.55282e-12	1.59165e-17
SRS2433138	0.00195392	4.92371e-16	-1.19456e-12	6.36148e-17
SRS2433136	0.00194254	1.07791e-16	-7.93104e-12	1.32049e-17
SRS2433134	0.000868465	4.80582e-16	-7.66519e-13	6.21292e-17
SRS2433135	0.002761	1.43513e-16	-9.74261e-12	1.76579e-17
SRS2433131	0.00152665	3.76012e-15	-5.9053e-12	4.86114e-16
SRS2433133	0.00229246	1.32618e-16	-9.84392e-12	1.62383e-17
SRS2433130	0.00213213	1.50922e-16	-9.2001e-12	1.86679e-17
SRS2433132	0.00180496	1.52193e-15	-4.8049e-12	1.9653e-16
SRS2433129	0.00114068	6.57468e-17	-4.99805e-12	8.03917e-18
SRS2433128	0.00242896	1.72595e-16	-1.00076e-11	2.1397e-17
SRS2433125	0.00120699	3.54385e-16	-4.72989e-12	4.54227e-17
SRS2433127	0.00282378	1.56694e-16	-1.09959e-11	1.92459e-17
SRS2433124	0.00164618	8.32601e-17	-6.73598e-12	1.01423e-17
SRS2433123	0.00153818	2.26018e-15	-3.6963e-12	2.92186e-16
SRS2433122	0.000398958	1.34855e-16	-1.56285e-12	1.73071e-17
SRS2433126	0.00180718	1.64013e-16	-7.04022e-12	2.05655e-17
SRS2433120	0.00233668	1.66341e-16	-1.02229e-11	2.05673e-17
SRS2433121	0.00174684	4.90932e-16	-5.3833e-12	6.30343e-17
SRS2433119	0.00142032	2.11224e-16	-5.73275e-12	2.67991e-17
SRS2433118	9.65402e-05	3.28506e-16	8.10191e-05	4.25183e-17
SRS2433116	0.000213738	1.14282e-17	-8.53873e-13	1.39879e-18
SRS2433115	0.00219966	2.02059e-16	-4.87902e-12	2.56932e-17
SRS2433114	0.00128325	2.68766e-15	-4.13827e-12	3.47473e-16
SRS2433117	0.00101641	1.61616e-16	-3.02989e-12	2.06326e-17
SRS2433113	0.00113036	6.15439e-16	-4.06705e-12	7.92731e-17
SRS2433112	0.00181329	1.21555e-16	-7.70328e-12	1.50078e-17
SRS2433110	0.00189103	5.33108e-16	-7.39126e-12	6.83041e-17
SRS2433111	0.00229523	1.2786e-16	-9.32575e-12	1.56712e-17
SRS2433106	0.00187769	1.82702e-16	-8.215e-12	2.28739e-17
SRS2433108	0.00280772	1.8407e-16	-7.70323e-12	2.3099e-17
SRS2433107	0.00223911	1.88987e-16	-9.89939e-12	2.35288e-17
SRS2433109	0.00107825	6.13435e-17	-4.42832e-12	7.52289e-18
SRS2433104	0.0023672	5.53377e-16	-2.46504e-12	7.13912e-17
SRS2433105	0.000664159	1.91571e-16	0.000343991	2.47949e-17
SRS2433103	0.000599274	1.76748e-16	-2.1932e-12	2.267e-17
SRS2433101	0.00133104	5.52247e-16	-3.55574e-12	7.11423e-17
SRS2433100	0.00250664	1.94773e-16	-1.00072e-11	2.42675e-17
SRS2433099	0.000838724	2.54912e-16	-3.06816e-12	3.27043e-17
SRS2433098	0.00281913	2.93253e-16	-1.04916e-11	3.69681e-17
SRS2433102	0.00164761	9.25691e-17	-6.32196e-12	1.13862e-17
SRS2433097	-1.82526e-17	7.99376e-16	0.00183505	1.03463e-16
SRS2433096	0.000717368	1.74417e-16	-7.78132e-13	2.25014e-17
SRS2433094	0.00146921	3.1475e-16	-5.01833e-12	4.02656e-17
SRS2433095	0.00147502	2.63683e-16	-4.97579e-12	3.36601e-17
SRS2433092	0.00126567	1.10857e-14	4.20159e-05	1.43481e-15
SRS2433090	0.00275273	3.42848e-16	-1.13144e-11	4.33097e-17
SRS2433088	0.00121655	6.89772e-17	-5.10041e-12	8.44765e-18
SRS2433093	0.000790203	1.90687e-16	-3.24863e-12	2.43747e-17
SRS2433091	0.00155567	1.83841e-16	-6.02672e-12	2.32272e-17
SRS2433089	0.00229938	3.04544e-16	-8.2151e-12	3.86438e-17
SRS2433086	0.00176743	3.11985e-16	-6.68254e-12	3.97511e-17
SRS2433087	-7.84235e-19	1.21052e-16	0.00041832	1.56677e-17
SRS2433082	0.00196507	1.73263e-16	-7.02956e-12	2.17637e-17
SRS2433085	0.00169465	2.21861e-16	-6.93311e-12	2.80628e-17
SRS2433083	0.00149256	6.32348e-16	-5.22857e-12	8.13522e-17
SRS2433084	-1.0835e-17	6.29829e-16	0.00238634	8.15183e-17
SRS2433081	-9.54229e-19	1.35106e-14	0.000114805	1.74867e-15
SRS2433080	0.00212857	1.03672e-16	-7.8991e-12	1.26747e-17
SRS2433078	0.00225914	1.99919e-16	-9.33173e-12	2.49971e-17
SRS2433077	0.00148933	3.57331e-15	-1.60026e-13	4.62476e-16
SRS2433076	0.00210912	1.25431e-16	-8.93946e-12	1.53932e-17
SRS2433075	0.00227151	2.09901e-16	-8.64483e-12	2.63538e-17
SRS2433072	0.000492357	1.92742e-16	-1.91667e-12	2.47661e-17
SRS2433079	0.00104624	3.25048e-16	-3.70202e-12	4.17224e-17
SRS2433073	0.0014859	2.86736e-15	-4.13859e-12	3.7073e-16
SRS2433074	0.00251295	1.36597e-16	-9.22304e-12	1.68116e-17
SRS2433070	0.00177642	3.06537e-16	-7.74447e-12	3.89461e-17
SRS2433071	0.00178196	4.12609e-15	-5.12719e-12	5.33554e-16
SRS2433068	0.00188534	8.48383e-17	-7.84221e-12	1.02425e-17
SRS2433066	0.000523049	8.81899e-17	-2.19206e-12	1.12081e-17
SRS2433064	0.00167428	1.27468e-16	-5.7765e-12	1.59544e-17
SRS2433069	0.000228972	8.05025e-17	-9.84296e-13	1.03267e-17
SRS2433067	0.000749468	5.40644e-16	0.000106535	6.99752e-17
SRS2440641	0.00144651	3.36197e-16	-2.06463e-12	4.33194e-17
SRS2440640	0.00253983	1.76174e-16	-1.0985e-11	2.17682e-17
SRS2440645	-5.71126e-19	1.67956e-15	0.000547806	2.17384e-16
SRS2440642	0.00169247	3.85894e-16	-7.05095e-12	4.92824e-17
SRS2440639	0.00224945	6.56088e-16	-8.36324e-12	8.413e-17
SRS2440638	0.000858172	1.29435e-15	-2.91355e-13	1.67499e-16
SRS2440637	0.0029746	2.4026e-16	-1.13461e-11	3.00289e-17
SRS2440634	0.0026153	7.25886e-16	-1.05888e-11	9.29544e-17
SRS2440635	0.00255631	1.50935e-15	-9.63483e-12	1.94447e-16
SRS2440633	0.00292796	1.88755e-16	-9.45363e-12	2.35407e-17
SRS2440636	0.000346339	1.52323e-16	0.00016624	1.97151e-17
SRS2440632	0.000446109	2.15623e-16	-1.8402e-12	2.77348e-17
SRS2440629	0.00222	1.34381e-16	-5.67618e-12	1.68586e-17
SRS2440628	-4.17652e-18	1.09012e-15	0.000637823	1.41093e-16
SRS2440631	0.00152831	1.44142e-16	-4.65384e-12	1.82182e-17
SRS2440623	0.00208792	1.76766e-16	-5.9135e-12	2.23221e-17
SRS2440627	0.00223498	1.43205e-16	-4.87327e-12	1.80763e-17
SRS2440625	0.00284285	2.35761e-16	-1.15852e-11	2.9424e-17
SRS2440630	0.00181086	8.26912e-17	-8.01447e-12	9.94839e-18
SRS2440626	0.000401012	1.06682e-16	-7.91369e-13	1.37333e-17
SRS2440624	0.00207213	7.0668e-16	-8.30585e-12	9.06834e-17
SRS2440622	0.00162261	5.6146e-16	-6.98246e-12	7.20122e-17
SRS2440621	0.00280273	2.34544e-16	-1.19527e-11	2.9232e-17
SRS2440620	0.00124652	2.98002e-16	-5.02451e-12	3.80973e-17
SRS2440618	0.00288114	1.9254e-16	-1.26169e-11	2.37329e-17
SRS2440617	0.000831796	5.57165e-16	8.27405e-05	7.21135e-17
SRS2440619	0.00150688	8.42021e-17	-5.92938e-12	1.03402e-17
SRS2440616	0.00194254	8.30652e-16	-7.58176e-12	1.06797e-16
SRS2440615	0.00152785	6.35668e-16	-1.75789e-12	8.21086e-17
SRS2440614	0.00196886	2.74506e-16	-6.30131e-12	3.4936e-17
SRS2440613	0.000873971	1.13254e-15	0.000184576	1.46583e-16
SRS2440608	0.00182446	8.84747e-17	-6.94631e-12	1.07975e-17
SRS2440611	0.00196615	3.60521e-15	-5.91413e-14	4.66614e-16
SRS2440609	0.00141363	4.6617e-16	-4.92515e-12	5.98725e-17
SRS2440612	0.00343288	2.02668e-15	-7.08811e-12	2.61645e-16
SRS2440610	0.00162412	1.13522e-15	-4.88239e-12	1.46472e-16
SRS2440607	0.000671116	2.1135e-16	-2.83537e-12	2.7088e-17
SRS2440606	0.00171953	8.5293e-17	-6.91906e-12	1.03882e-17
SRS2440602	0.00190959	9.89909e-17	-7.2462e-12	1.21304e-17
SRS2440603	0.00243393	1.18078e-16	-1.05497e-11	1.42898e-17
SRS2440605	0.00266917	7.49555e-17	5.31204e-06	9.70144e-18
SRS2440601	0.00150698	1.94817e-16	-6.16082e-12	2.46352e-17
SRS2440604	-8.91013e-18	1.28631e-15	0.000885067	1.66486e-16
SRS2440600	0.00122702	6.83693e-17	-4.74313e-12	8.4026e-18
SRS2440597	0.00201855	7.38326e-16	-8.22232e-12	9.47872e-17
SRS2440596	0.000586579	6.39407e-16	1.35817e-05	8.2758e-17
SRS2440598	0.00208255	9.12029e-16	-6.49145e-12	1.17432e-16
SRS2440595	0.00280396	1.57709e-15	-6.67329e-12	2.03494e-16
SRS2440591	0.00153716	8.94458e-17	-6.76269e-12	1.09404e-17
SRS2440594	0.00241224	1.25998e-16	-9.90982e-12	1.53752e-17
SRS2440599	-1.38904e-18	7.80172e-16	0.000522014	1.00977e-16
SRS2440593	0.00172379	5.05406e-16	-6.94827e-12	6.47604e-17
SRS2440592	0.00246749	1.92516e-16	-9.1477e-12	2.40563e-17
SRS2440590	0.00249001	1.97148e-16	-1.05817e-11	2.45209e-17
SRS2440587	0.00134284	1.58253e-16	-9.14737e-13	2.03965e-17
SRS2440588	0.00368176	3.13979e-17	4.23171e-05	4.06381e-18
SRS2440586	0.0015781	9.70285e-17	-5.69092e-12	1.20227e-17
SRS2440585	0.000340112	2.31673e-16	2.29271e-06	2.99852e-17
SRS2440589	0.00146196	4.55062e-16	-5.5602e-12	5.8375e-17
SRS2440583	0.000235318	5.08671e-16	8.48289e-05	6.5837e-17
SRS2440584	0.00148148	1.88484e-16	-5.63229e-12	2.38652e-17
SRS2440582	0.00203136	1.13998e-16	-2.61126e-12	1.45089e-17
SRS2440581	0.00192686	9.23029e-17	-7.94259e-12	1.11992e-17
SRS2440579	0.000584294	1.04415e-15	0.000140459	1.35143e-16
SRS2440578	0.00218607	1.17961e-16	-8.76186e-12	1.44431e-17
SRS2440577	0.000961592	7.9986e-17	-4.09258e-12	9.96737e-18
SRS2440580	0.00128155	4.02561e-16	-4.93872e-12	5.16384e-17
SRS2440576	0.00222329	5.0472e-17	-1.17462e-12	6.42201e-18
SRS2440575	0.002511	2.24982e-16	-1.24527e-12	2.90021e-17
SRS2440574	0.0025896	1.76773e-16	-1.01342e-11	2.19259e-17
SRS2440573	0.00152128	6.69763e-16	-5.03178e-12	8.62135e-17
SRS2440571	0.000265822	8.23555e-16	0.000261553	1.06592e-16
SRS2440570	0.000117573	1.63974e-15	1.28227e-05	2.12231e-16
SRS2440569	0.00232805	1.313e-16	-9.14418e-12	1.61335e-17
SRS2440572	0.00251666	3.00891e-16	-2.77547e-12	3.8683e-17
SRS2440568	0.0021599	1.97877e-16	-7.34465e-12	2.49199e-17
SRS2440567	0.00172664	4.18098e-16	-6.93237e-12	5.34617e-17
SRS2440564	0.00255071	2.13077e-15	-5.14859e-12	2.753e-16
SRS2440565	0.00168493	1.12135e-16	-7.32366e-12	1.38243e-17
SRS2440563	0.00220839	1.43528e-16	-9.12324e-12	1.77181e-17
SRS2440562	0.00272353	1.44411e-16	-1.05945e-11	1.7694e-17
SRS2440561	-9.13452e-18	5.19399e-16	0.00240082	6.72255e-17
SRS2440566	0.00171851	3.19903e-16	-7.09855e-12	4.07368e-17
SRS2440560	0.00226816	1.30893e-16	-9.95919e-12	1.60041e-17
SRS2440559	0.00181701	1.74712e-16	-7.80746e-12	2.1878e-17
SRS2440558	0.00229494	1.17132e-16	-9.59646e-12	1.42571e-17
SRS2440557	0.00225023	1.87757e-16	-9.78374e-12	2.33805e-17
SRS2440556	0.00141377	5.44138e-16	-5.36569e-12	6.99224e-17
SRS2440553	0.00232142	1.5032e-16	-9.24111e-12	1.85861e-17
SRS2440554	0.00129328	3.36495e-16	-4.91341e-12	4.30899e-17
SRS2440555	0.00215311	3.99194e-16	-9.05187e-12	5.08155e-17
SRS2440552	0.000746647	6.52828e-16	-1.78015e-12	8.43275e-17
SRS2440551	0.0019154	1.97219e-16	-7.12733e-12	2.48551e-17
SRS2440550	0.00128559	2.26871e-16	-5.17844e-12	2.88764e-17
SRS2440549	0.00183047	1.93575e-15	-7.01177e-12	2.49883e-16
SRS2440548	0.00203737	1.22443e-16	-8.18179e-12	1.50777e-17
SRS2440547	0.00129667	1.26667e-16	-5.26624e-12	1.58988e-17
SRS2440546	0.00101221	1.73301e-16	-3.40763e-12	2.21095e-17
SRS2440545	0.00216791	1.25765e-16	-8.79494e-12	1.545e-17
SRS2440544	0.0012378	1.2737e-15	-2.75071e-12	1.64596e-16
SRS2440543	0.00219555	1.75401e-16	-8.94731e-12	2.18599e-17
SRS2440542	0.00209598	3.19629e-16	-6.61381e-12	4.07469e-17
SRS2440541	0.00195587	7.84993e-16	-5.84828e-12	1.01051e-16
SRS2440540	0.00139987	1.25926e-15	-4.73297e-12	1.6254e-16
SRS2440539	0.00202269	2.78272e-15	-4.44999e-12	3.59746e-16
SRS2440538	0.00176381	1.22637e-15	-5.91053e-12	1.58172e-16
SRS2440536	0.0012753	4.87922e-16	-4.9295e-12	6.26875e-17
SRS2440537	0.00100791	2.84137e-15	-1.77215e-12	3.67589e-16
SRS2440535	0.00188677	7.98959e-16	0.000218957	1.03409e-16
SRS2440534	0.00122314	1.28597e-16	-1.88692e-12	1.64666e-17
SRS2440533	0.0022784	1.49119e-16	-9.1087e-12	1.84431e-17
SRS2440532	0.00253019	1.85974e-16	-9.78111e-12	2.315e-17
SRS2440531	0.0011065	3.08238e-16	-3.80946e-12	3.95365e-17
SRS2440530	0.00128225	1.20183e-15	-2.57217e-12	1.55309e-16
SRS2440529	0.00153649	3.09904e-16	2.00601e-06	4.01107e-17
SRS2440528	0.00129726	1.98375e-16	0.000170669	2.56755e-17
SRS2440527	9.21587e-05	6.15119e-16	0.000261297	7.96144e-17
SRS2440526	0.0019431	7.88248e-16	-4.97539e-12	1.01554e-16
SRS2440524	0.00154267	2.99853e-16	-5.65373e-12	3.82777e-17
SRS2440525	0.00183915	7.12498e-16	-5.34033e-12	9.17155e-17
SRS2440523	0.0012587	2.58456e-16	9.27603e-05	3.34518e-17
SRS2440522	0.00105558	1.10442e-16	-3.9679e-12	1.3921e-17
SRS2440521	0.0023505	5.8494e-16	-6.35693e-12	7.51101e-17
SRS2440520	4.48386e-21	3.95546e-17	4.42903e-05	5.11952e-18
SRS2440518	0.000368017	1.30845e-16	-1.43168e-12	1.68004e-17
SRS2440519	0.00210742	3.64055e-16	-6.1428e-12	4.65412e-17
SRS2440517	0.00183251	4.10897e-16	-6.847e-12	5.25377e-17
SRS2440516	0.00165168	1.62385e-16	-6.7482e-12	2.03823e-17
SRS2440514	0.00238636	4.82486e-16	3.50615e-05	6.24478e-17
SRS2440513	0.00138714	8.63828e-16	-3.58746e-12	1.11467e-16
SRS2440515	0.00061136	7.13344e-16	7.08218e-05	9.23277e-17
SRS2440512	0.0020631	1.52815e-16	-8.56907e-12	1.89723e-17
SRS2440511	0.00372368	2.91981e-16	-7.64619e-12	3.70713e-17
SRS2440510	0.00214355	1.78741e-16	-9.44966e-12	2.2245e-17
SRS2440508	0.00177582	5.09784e-16	-6.70308e-12	6.53502e-17
SRS2440509	0.00166773	7.2918e-16	-5.06704e-12	9.39004e-17
SRS2440505	0.000448989	7.23761e-16	0.000143194	9.36759e-17
SRS2440506	0.0024742	4.54104e-16	-4.11607e-12	5.8387e-17
SRS2440507	0.0016993	4.22654e-16	-5.75779e-12	5.41619e-17
SRS2440504	0.00197552	5.5383e-16	-7.99403e-12	7.09295e-17
SRS2440503	0.00198635	6.66769e-16	-7.70003e-12	8.55748e-17
SRS2440502	0.0021166	4.36796e-16	-8.50323e-12	5.5734e-17
SRS2440501	0.00115324	5.60329e-16	-4.26557e-12	7.21216e-17
SRS2440498	0.00267628	3.1368e-16	-1.10623e-11	3.95583e-17
SRS2440500	0.00262484	1.95739e-16	-1.10095e-11	2.42983e-17
SRS2440497	0.00122057	6.98909e-17	-4.26216e-12	8.6448e-18
SRS2440499	0.0014062	2.42266e-16	-5.68189e-12	3.08215e-17
SRS2440495	0.00253853	3.99322e-16	-6.70633e-12	5.10529e-17
SRS2440496	0.00195236	9.17073e-17	-7.94669e-12	1.11217e-17
SRS2440493	0.00244715	1.48113e-16	-9.4059e-12	1.82849e-17
SRS2440494	0.00197334	1.47038e-16	-6.75394e-12	1.83954e-17
SRS2440491	0.00226369	4.71953e-16	-3.13281e-12	6.07898e-17
SRS2440490	0.000438804	4.94952e-16	-1.33917e-12	6.39353e-17
SRS2440487	0.00016549	1.09003e-16	-3.02553e-13	1.40796e-17
SRS2440492	0.00143967	1.89169e-16	-5.70228e-12	2.39473e-17
SRS2440489	0.000895351	4.50065e-16	-3.19782e-12	5.79506e-17
SRS2440488	0.00011802	6.05591e-15	1.62204e-05	7.83812e-16
SRS2440486	0.00157156	5.2638e-16	-2.18889e-12	6.7923e-17
SRS2440484	0.00127803	2.46482e-16	-4.33402e-12	3.14941e-17
SRS2440483	0.00168119	1.60509e-16	-4.83122e-12	2.03199e-17
SRS2440482	0.000596633	1.89901e-16	-2.00661e-12	2.43899e-17
SRS2440481	0.00229982	1.95945e-16	-7.77414e-12	2.46294e-17
SRS2440485	0.00300489	1.65557e-16	-1.26407e-11	2.02383e-17
SRS2440480	0.00302365	2.68118e-16	-1.21058e-11	3.3563e-17
SRS2440478	0.00214394	1.23086e-16	-9.40712e-12	1.50456e-17
SRS2440479	0.0030452	9.23443e-16	-1.20031e-11	1.18391e-16
SRS2440476	0.00298914	1.59467e-16	-1.21366e-11	1.94975e-17
SRS2440477	0.00222988	1.13535e-15	-4.39712e-12	1.46534e-16
SRS2440474	0.000552963	1.12663e-15	0.000242067	1.45819e-16
SRS2440473	-1.4854e-18	5.49583e-16	0.00033014	7.11321e-17
SRS2440475	0.00271221	6.92825e-16	-9.91838e-12	8.87384e-17
SRS2440472	0.00107693	1.44113e-16	-4.63858e-12	1.82159e-17
SRS2440470	0.00198341	2.94256e-16	-8.79692e-12	3.72574e-17
SRS2440471	0.00255084	1.81267e-16	-1.1086e-11	2.2418e-17
SRS2440469	0.00108634	2.29337e-16	-4.26401e-12	2.92816e-17
SRS2440466	0.00204457	7.3858e-17	-5.05349e-12	9.08378e-18
SRS2440465	0.00232591	4.94863e-16	-5.66579e-12	6.35165e-17
SRS2440467	0.00187356	1.08256e-14	-4.34498e-12	1.40075e-15
SRS2440468	0.00199736	1.53511e-16	-8.39729e-12	1.90785e-17
SRS2440464	0.00220472	5.92687e-16	-8.43511e-12	7.59172e-17
SRS2440463	0.00120019	4.69066e-16	-4.43108e-12	6.02938e-17
SRS2440462	0.00047042	1.11935e-16	-1.23038e-12	1.43718e-17
SRS2440460	0.00287918	6.97687e-16	-1.28761e-11	8.90894e-17
SRS2440459	0.00229972	1.09014e-16	-9.68746e-12	1.31979e-17
SRS2440458	0.00254822	1.51015e-16	-1.08794e-11	1.85219e-17
SRS2440457	0.0018618	1.87265e-16	-6.55086e-12	2.36211e-17
SRS2440461	0.00127003	3.85289e-16	-5.06436e-12	4.9391e-17
SRS2440456	0.00296421	2.43795e-16	-1.07649e-11	3.05412e-17
SRS2440455	0.00259929	2.58053e-15	-9.42388e-12	3.3311e-16
SRS2440454	0.0015855	8.75279e-17	-6.50462e-12	1.07165e-17
SRS2440453	0.00158407	5.75343e-16	-5.9732e-12	7.39041e-17
SRS2440837	0.00216831	2.4467e-16	-8.54802e-12	3.0863e-17
SRS2440835	0.000241929	8.6761e-16	-3.13128e-14	1.12291e-16
SRS2440839	0.00272843	1.70833e-16	-1.02169e-11	2.11493e-17
SRS2440832	0.00210477	1.77172e-16	-7.49248e-12	2.22261e-17
SRS2440838	0.000690191	1.4143e-16	-2.69781e-12	1.80513e-17
SRS2440833	0.00299692	2.54023e-16	-1.32198e-11	3.16339e-17
SRS2440834	0.00220196	6.45448e-16	-8.8959e-12	8.27027e-17
SRS2440836	0.00137217	9.93063e-16	-2.24136e-12	1.2832e-16
SRS2440831	0.00087676	1.07833e-16	-3.18476e-12	1.36571e-17
SRS2440829	0.00152983	4.36677e-16	-5.3374e-12	5.60165e-17
SRS2440830	0.000948957	4.80976e-16	9.33343e-06	6.22524e-17
SRS2440826	0.0028354	1.71136e-15	-7.41616e-12	2.20803e-16
SRS2440828	0.00132153	1.37185e-16	-5.3691e-12	1.72504e-17
SRS2440824	0.00199087	1.88367e-16	-8.01641e-12	2.36257e-17
SRS2440825	0.00221875	1.94577e-15	-6.6904e-12	2.51211e-16
SRS2440827	0.00197724	2.38408e-16	-8.47043e-12	3.00597e-17
SRS2440822	0.000610525	2.27012e-16	-2.57203e-12	2.914e-17
SRS2440823	0.00185857	8.85335e-16	-6.34773e-12	1.13991e-16
SRS2440821	0.00121957	6.15032e-17	-5.00753e-12	7.48903e-18
SRS2440818	0.00178537	5.39648e-16	-7.28831e-12	6.91604e-17
SRS2440817	0.00243634	1.8371e-16	-5.81572e-12	2.32301e-17
SRS2440814	0.00095234	1.65362e-16	-3.85123e-12	2.10402e-17
SRS2440820	0.00107171	6.21795e-16	-3.61802e-12	8.0138e-17
SRS2440813	0.00172214	4.37542e-16	-3.16824e-12	5.63326e-17
SRS2440819	0.00178138	1.03151e-16	-7.42706e-12	1.26518e-17
SRS2440815	0.000403242	1.03497e-15	0.000191617	1.33956e-16
SRS2440816	0.00219499	1.97974e-16	-2.37353e-12	2.54002e-17
SRS2440811	0.00134945	2.69619e-16	-5.32283e-12	3.43957e-17
SRS2440810	0.00168159	1.73097e-15	-5.68413e-12	2.23503e-16
SRS2440808	0.00164655	1.69255e-16	-3.26988e-12	2.15988e-17
SRS2440812	0.00375902	4.33119e-16	-1.14917e-11	5.49767e-17
SRS2440809	0.00219322	1.40593e-16	-9.45763e-12	1.73068e-17
SRS2440807	0.000562571	2.08563e-16	-2.30947e-12	2.67768e-17
SRS2440806	0.00173837	3.69683e-16	-5.28019e-12	4.73509e-17
SRS2440805	0.00217856	1.89933e-16	-8.22064e-12	2.38092e-17
SRS2440803	0.00121455	8.30549e-16	-3.18774e-12	1.07197e-16
SRS2440802	0.00200466	4.38052e-16	-2.95277e-12	5.64188e-17
SRS2440801	0.00261612	4.00453e-16	-7.95179e-12	5.1082e-17
SRS2440804	0.00172753	1.47328e-16	-6.81393e-12	1.84273e-17
SRS2440800	0.0021714	4.75426e-16	-5.55789e-12	6.1011e-17
SRS2440799	0.0019541	1.31646e-16	-8.58415e-12	1.62309e-17
SRS2440798	0.00118826	9.00332e-17	-5.43447e-12	1.11415e-17
SRS2440796	0.00205808	1.16917e-16	-8.22747e-12	1.43582e-17
SRS2440795	0.00293452	2.33795e-16	-1.30573e-11	2.90311e-17
SRS2440794	0.00302522	2.20475e-16	-1.32712e-11	2.72869e-17
SRS2440793	0.00346197	6.20835e-16	-1.06348e-11	7.93534e-17
SRS2440797	0.00218227	1.69172e-16	-9.05834e-12	2.10434e-17
SRS2440792	0.00206796	1.86962e-16	-8.75242e-12	2.33746e-17
SRS2440791	0.00205426	8.79358e-16	-8.19043e-12	1.13044e-16
SRS2440788	0.000440507	1.18845e-16	-8.30596e-13	1.53039e-17
SRS2440790	0.00375707	3.8669e-15	-3.93959e-12	5.00119e-16
SRS2440787	0.00162062	1.76678e-16	-6.77791e-12	2.22294e-17
SRS2440786	0.00192179	3.88997e-16	-2.85341e-12	5.00791e-17
SRS2440784	0.00257461	1.65945e-16	-6.81391e-12	2.08369e-17
SRS2440789	0.00259766	1.99268e-16	-1.09626e-11	2.47594e-17
SRS2440785	0.00242976	1.25395e-16	-1.00887e-11	1.52804e-17
SRS2440783	0.00206245	1.44643e-16	-6.78106e-12	1.80828e-17
SRS2440782	0.0036325	4.25973e-16	-1.15274e-11	5.40485e-17
SRS2440781	0.00189434	1.27255e-16	-8.14517e-12	1.5704e-17
SRS2440780	0.00154077	5.52089e-16	-5.34692e-12	7.09533e-17
SRS2440777	0.00198018	3.82418e-16	-7.417e-12	4.8798e-17
SRS2440778	0.0025093	4.48355e-16	-9.58268e-12	5.71284e-17
SRS2440779	0.00214842	4.29161e-16	-8.19363e-12	5.47749e-17
SRS2440776	0.00152289	5.65376e-16	-4.89672e-12	7.27154e-17
SRS2440774	0.00221483	1.16632e-16	-7.90024e-12	1.43521e-17
SRS2440773	0.00158566	2.5434e-16	-6.48526e-12	3.23087e-17
SRS2440775	0.00137301	1.80264e-16	-3.38103e-12	2.30132e-17
SRS2440769	0.000191989	4.9562e-15	-2.69219e-13	6.41452e-16
SRS2440771	0.000221285	1.57252e-15	1.29285e-05	2.0353e-16
SRS2440770	0.000652763	2.70172e-16	1.17911e-05	3.49682e-17
SRS2440772	0.0010579	5.02178e-16	-3.60921e-12	6.46569e-17
SRS2440768	0.00127609	5.11412e-16	-5.19454e-12	6.57028e-17
SRS2440765	0.00133464	7.85755e-17	-5.79962e-12	9.62415e-18
SRS2440767	0.000720007	8.91628e-17	-2.99139e-12	1.12587e-17
SRS2440766	0.00122267	1.06808e-15	-3.81673e-12	1.37882e-16
SRS2440764	0.00184651	9.39337e-17	-7.59059e-12	1.14434e-17
SRS2440762	0.00138614	6.49298e-16	-4.82149e-12	8.35844e-17
SRS2440760	0.0026008	1.52203e-16	-8.7646e-12	1.88747e-17
SRS2440763	0.00226187	1.75987e-16	-9.68664e-12	2.18662e-17
SRS2440761	0.00287484	8.94808e-16	-1.1556e-11	1.14727e-16
SRS2440758	0.000791359	1.63282e-16	-3.31351e-12	2.08217e-17
SRS2440759	0.00211449	1.22648e-16	-9.15333e-12	1.50128e-17
SRS2440757	0.00222235	1.22487e-16	-8.9885e-12	1.50074e-17
SRS2440755	0.000589253	2.29039e-16	-2.32585e-12	2.94254e-17
SRS2440752	0.00169704	1.19109e-16	-7.41912e-12	1.4718e-17
SRS2440754	0.00295369	6.58595e-16	-8.43577e-12	8.44476e-17
SRS2440756	0.00141681	2.56551e-16	-4.53419e-12	3.27785e-17
SRS2440753	-1.63643e-17	1.74658e-15	0.00288316	2.26059e-16
SRS2440750	0.00154568	4.48004e-16	-6.09999e-12	5.74107e-17
SRS2440748	0.00125388	3.93592e-16	-4.98756e-12	5.0473e-17
SRS2440749	0.00215887	1.63044e-16	-9.07655e-12	2.02485e-17
SRS2440747	0.00218788	2.47537e-16	-8.19808e-12	3.1267e-17
SRS2440746	0.000483707	4.02994e-16	-1.28833e-12	5.2038e-17
SRS2440745	0.0014415	2.15045e-16	-6.10139e-12	2.72589e-17
SRS2440751	0.00137654	6.54367e-16	-4.49934e-12	8.42709e-17
SRS2440741	0.00176101	1.88504e-16	-7.74645e-12	2.36689e-17
SRS2440743	0.000822043	7.53092e-16	7.53846e-05	9.74722e-17
SRS2440744	0.00136209	1.92577e-16	-5.15865e-12	2.44397e-17
SRS2440739	0.00105525	2.76331e-16	-4.22054e-12	3.53682e-17
SRS2440740	0.00132016	9.66407e-16	-4.12184e-12	1.24693e-16
SRS2440738	0.000340309	8.01091e-16	0.000174077	1.03685e-16
SRS2440737	0.00332503	2.246e-16	-9.5126e-12	2.81746e-17
SRS2440742	0.000958694	6.00544e-16	-3.0873e-12	7.74374e-17
SRS2440734	0.00215701	1.34282e-15	-6.25503e-12	1.73212e-16
SRS2440732	0.000282999	5.27162e-16	0.00013913	6.82302e-17
SRS2440735	0.00241195	1.90405e-16	-1.02574e-11	2.36786e-17
SRS2440736	0.00294618	1.67415e-16	-1.17405e-11	2.05635e-17
SRS2440733	0.00070642	4.07828e-16	2.72129e-05	5.27849e-17
SRS2440730	0.00129223	1.40875e-16	-5.16353e-12	1.77475e-17
SRS2440729	0.00145404	1.41874e-16	-6.16929e-12	1.77821e-17
SRS2440731	0.00191452	2.85815e-15	-2.81892e-12	3.69663e-16
SRS2440728	0.00289708	1.56891e-16	-1.05779e-11	1.93108e-17
SRS2440726	0.000879154	1.56621e-16	1.27223e-05	2.02714e-17
SRS2440727	-3.67355e-18	1.81418e-16	0.00072941	2.34808e-17
SRS2440724	0.00231424	1.40374e-16	-9.99841e-12	1.72276e-17
SRS2440721	0.00352756	1.17857e-15	-1.12438e-11	1.51483e-16
SRS2440725	0.00351438	3.51574e-16	-1.25487e-11	4.4323e-17
SRS2440723	-3.39082e-18	8.33108e-16	0.00130057	1.07829e-16
SRS2440722	0.00147432	5.2506e-16	-5.70417e-12	6.74213e-17
SRS2440720	-3.30899e-19	1.46451e-16	0.00039722	1.8955e-17
SRS2440719	0.00340197	3.01845e-16	-1.35434e-11	3.7793e-17
SRS2440718	0.0013392	6.03467e-16	-4.25894e-12	7.77055e-17
SRS2440717	0.001635	8.56356e-16	-5.91445e-12	1.10281e-16
SRS2440715	0.00179988	1.69e-16	-6.88061e-12	2.12259e-17
SRS2440712	0.00345463	6.78263e-16	-1.4839e-11	8.63906e-17
SRS2440711	0.0012593	4.76599e-16	-4.55687e-12	6.12571e-17
SRS2440716	0.00153511	4.69631e-16	-5.47458e-13	6.07325e-17
SRS2440714	0.00135473	3.4729e-16	-5.37482e-12	4.44437e-17
SRS2440713	0.00289438	6.00367e-16	-1.28165e-11	7.64989e-17
SRS2440710	0.00163238	8.61927e-17	-6.78802e-12	1.0517e-17
SRS2440709	0.00279352	1.28207e-15	-8.44084e-12	1.65143e-16
SRS2440704	0.00128476	3.01971e-16	0.000164898	3.90838e-17
SRS2440707	0.0021943	3.42547e-16	-8.28184e-12	4.35562e-17
SRS2440705	0.00134482	1.60534e-15	-3.73998e-12	2.07426e-16
SRS2440708	0.00146653	1.65424e-16	-6.085e-12	2.0838e-17
SRS2440706	0.000713976	2.92922e-16	-2.72396e-12	3.76563e-17
SRS2440703	0.00303104	1.73653e-16	-1.24488e-11	2.13043e-17
SRS2440701	0.00174433	1.63704e-16	-6.32836e-12	2.05925e-17
SRS2440702	0.00067595	4.66092e-17	-2.77012e-12	5.77189e-18
SRS2440696	-1.30807e-17	5.59916e-16	0.00171783	7.24695e-17
SRS2440700	0.00191744	1.42614e-16	-7.30148e-12	1.77713e-17
SRS2440698	0.00186687	1.34292e-15	-6.65237e-12	1.73187e-16
SRS2440699	0.00236826	1.34654e-16	-9.71534e-12	1.65139e-17
SRS2440697	0.00208575	1.78864e-16	-8.04629e-12	2.2393e-17
SRS2440695	0.00368715	3.98866e-16	-1.10673e-11	5.05833e-17
SRS2440694	0.00191081	2.26606e-16	-8.06334e-12	2.85706e-17
SRS2440693	0.00139061	1.40569e-15	-3.7814e-12	1.81581e-16
SRS2440687	0.00220278	1.37712e-16	-6.96726e-12	1.71683e-17
SRS2440685	0.00195947	1.30344e-16	-8.26462e-12	1.60925e-17
SRS2440691	0.00241593	2.39275e-16	-5.85548e-12	3.04181e-17
SRS2440686	0.00285593	1.02699e-16	-2.00659e-12	1.31035e-17
SRS2440692	0.00255121	2.96219e-16	-1.08946e-11	3.7314e-17
SRS2440688	0.00194678	1.16589e-15	-2.0275e-12	1.5071e-16
SRS2440689	0.00183799	2.30385e-16	-7.81263e-12	2.90833e-17
SRS2440690	0.0013979	2.81387e-16	-4.71645e-12	3.59758e-17
SRS2440683	0.00190445	1.84258e-16	-7.32535e-12	2.3159e-17
SRS2440682	0.00114416	5.70945e-16	-3.95472e-12	7.35248e-17
SRS2440684	0.00181161	5.51144e-16	-6.63667e-12	7.07096e-17
SRS2440681	0.00221476	1.32314e-16	-8.91095e-12	1.62867e-17
SRS2440680	0.00211838	5.7585e-16	-8.92136e-12	7.36923e-17
SRS2440679	0.00180336	1.29383e-15	-3.73207e-12	1.67109e-16
SRS2440678	0.0015218	3.54986e-16	-5.31857e-12	4.54451e-17
SRS2440677	0.00215721	7.02274e-16	-9.11366e-12	9.0037e-17
SRS2440676	0.000797322	2.07232e-16	-3.24309e-12	2.65167e-17
SRS2440674	0.00035715	8.30753e-16	0.000170016	1.07524e-16
SRS2440672	0.000710183	3.66986e-16	6.15435e-05	4.74988e-17
SRS2440675	0.00109392	4.67391e-16	-3.17169e-12	6.01956e-17
SRS2440671	0.000196255	1.60514e-16	-6.35941e-13	2.07154e-17
SRS2440673	0.00178946	1.37075e-15	-6.38682e-12	1.76814e-16
SRS2440669	0.00234431	3.78825e-16	-7.17585e-12	4.83558e-17
SRS2440670	0.00163445	2.79739e-15	-4.64142e-12	3.61628e-16
SRS2440668	0.000555881	7.57294e-17	-2.31154e-12	9.58406e-18
SRS2440666	0.00140142	7.1435e-16	5.06172e-05	9.24579e-17
SRS2440665	0.00182813	1.23293e-16	-8.0969e-12	1.51957e-17
SRS2440667	0.001071	1.19416e-15	0.000197645	1.5456e-16
SRS2440664	0.00104689	6.87677e-16	-3.15344e-12	8.87088e-17
SRS2440662	2.67055e-19	3.65396e-16	0.00012407	4.7293e-17
SRS2440661	0.000397014	2.32237e-15	0.000388524	3.00582e-16
SRS2440660	0.00247037	1.26343e-16	-1.07553e-11	1.53402e-17
SRS2440659	0.00226132	6.14729e-16	-9.15081e-12	7.87027e-17
SRS2440657	0.00153283	1.2232e-15	-3.61134e-12	1.57978e-16
SRS2440656	0.00184373	3.10548e-16	-6.99363e-12	3.95359e-17
SRS2440663	0.00207179	1.2102e-16	-8.50251e-12	1.48634e-17
SRS2440658	0.00301235	1.67511e-16	-1.06294e-11	2.06804e-17
SRS2440655	0.00225593	1.15704e-16	-8.45619e-12	1.41796e-17
SRS2440654	0.00159478	1.11514e-15	-3.66794e-12	1.43987e-16
SRS2440653	0.00177365	6.6437e-16	-6.18158e-12	8.54071e-17
SRS2440652	4.68415e-05	3.86681e-17	-9.99418e-14	4.99538e-18
SRS2440649	1.83642e-05	3.14942e-16	0.000201402	4.07627e-17
SRS2440650	0.000969442	1.74558e-16	-4.01376e-12	2.22151e-17
SRS2440651	0.00110256	2.96495e-16	-3.87364e-12	3.80106e-17
SRS2440648	0.00110537	1.58179e-15	-3.51635e-12	2.04399e-16
SRS2440644	0.00194579	1.96757e-16	-7.39807e-12	2.47698e-17
SRS2440647	0.00151965	6.613e-17	-4.17682e-12	8.16607e-18
SRS2440646	0.00147624	5.13475e-16	-4.82729e-12	6.60045e-17
SRS2440643	0.00227669	1.46652e-16	-9.9166e-12	1.80478e-17
SRS2440952	0.000601359	2.60291e-16	-2.22412e-12	3.348e-17
SRS2440951	0.00345381	1.09692e-16	7.35018e-05	1.41974e-17
SRS2440950	0.00169816	2.02629e-16	-2.63972e-12	2.59777e-17
SRS2440949	0.00336477	1.96201e-15	-5.47471e-12	2.53427e-16
SRS2440946	0.000325142	1.35807e-16	-8.86966e-13	1.74939e-17
SRS2440945	0.0017399	3.56428e-16	-6.65522e-12	4.55058e-17
SRS2440948	0.000907044	1.60162e-16	-2.9225e-12	2.04546e-17
SRS2440947	0.00153426	8.42029e-17	-6.42284e-12	1.02939e-17
SRS2440943	0.00195739	1.13093e-16	-8.45679e-12	1.38416e-17
SRS2440942	0.000711079	1.52401e-16	0.000267192	1.97251e-17
SRS2440944	0.0024052	3.34811e-16	-3.92578e-12	4.29649e-17
SRS2440941	0.00104465	9.18525e-16	-1.30321e-12	1.18761e-16
SRS2440939	0.00164467	5.19523e-16	-4.99847e-12	6.67711e-17
SRS2440938	0.000608989	1.23731e-15	0.0001846	1.60145e-16
SRS2440937	0.0016806	8.67711e-16	-6.8842e-12	1.11659e-16
SRS2440940	5.25983e-05	6.35025e-16	0.000175438	8.21908e-17
SRS2440936	-1.1305e-18	4.31115e-16	0.000163159	5.5799e-17
SRS2440935	0.000991384	6.67746e-16	-3.72417e-12	8.60754e-17
SRS2440934	0.00146202	1.03139e-16	-5.44873e-12	1.28364e-17
SRS2440931	0.00157969	6.77632e-16	-5.92766e-12	8.71476e-17
SRS2440933	0.00202685	2.03107e-16	-8.39975e-12	2.54974e-17
SRS2440932	0.00167367	1.16442e-15	-4.96129e-12	1.50242e-16
SRS2440930	0.00226597	7.60612e-16	-2.62835e-12	9.81981e-17
SRS2440929	0.002596	1.85189e-16	-1.0014e-11	2.30264e-17
SRS2440928	0.00156367	5.5862e-16	-4.78322e-12	7.18516e-17
SRS2440927	0.00245218	4.38414e-16	-1.07168e-11	5.5735e-17
SRS2440922	0.0015162	1.39062e-15	-4.57102e-12	1.79556e-16
SRS2440926	0.00197619	1.66006e-16	-8.13405e-12	2.07205e-17
SRS2440925	0.0018737	1.05294e-16	-7.55838e-12	1.29168e-17
SRS2440923	0.00180106	1.67951e-16	-2.06841e-12	2.1543e-17
SRS2440920	0.00107952	7.8791e-17	-4.45686e-12	9.77841e-18
SRS2440921	0.00237337	1.296e-16	-8.93307e-12	1.59333e-17
SRS2440924	0.000567395	3.54221e-16	-1.96054e-12	4.5662e-17
SRS2440919	3.30249e-05	5.77855e-16	0.000215105	7.47913e-17
SRS2440918	0.00122636	3.32212e-16	-3.38616e-12	4.26793e-17
SRS2440914	0.00195526	1.49378e-16	-8.40263e-12	1.85431e-17
SRS2440917	0.00202379	1.51999e-16	-8.2843e-12	1.88935e-17
SRS2440916	0.00243795	1.92801e-16	-1.02336e-11	2.3991e-17
SRS2440913	0.00224198	1.11983e-16	-9.02993e-12	1.3644e-17
SRS2440915	0.00212216	1.48196e-16	-7.84902e-12	1.84422e-17
SRS2440912	0.00175699	7.09583e-16	-5.99555e-12	9.12766e-17
SRS2440911	0.00240461	1.96594e-16	-9.39954e-12	2.45604e-17
SRS2440910	0.00306383	7.04536e-16	-1.08769e-11	9.01639e-17
SRS2440909	0.000224211	5.32401e-16	0.000225555	6.89083e-17
SRS2440907	0.00164665	1.36051e-16	7.06817e-07	1.7609e-17
SRS2440905	0.000825691	5.60817e-17	-2.46612e-12	7.02652e-18
SRS2440903	0.00137264	2.39385e-15	-4.18054e-12	3.09441e-16
SRS2440908	0.00254637	3.75183e-16	-5.31489e-12	4.80594e-17
SRS2440902	0.00149161	5.38098e-16	1.32817e-05	6.96457e-17
SRS2440904	0.00240639	1.52821e-16	-1.00374e-11	1.88349e-17
SRS2440906	0.0027109	3.60983e-16	-8.45358e-12	4.59262e-17
SRS2440901	0.00220859	1.84621e-16	-8.97962e-12	2.30503e-17
SRS2440899	0.00269549	1.86153e-16	-6.52919e-12	2.34792e-17
SRS2440897	0.0027273	7.26815e-16	-1.09829e-11	9.30375e-17
SRS2440898	0.00113699	5.83001e-16	-1.486e-13	7.54435e-17
SRS2440896	0.00155496	6.07434e-16	-3.19026e-12	7.83195e-17
SRS2440895	0.00224657	2.69936e-15	-7.09622e-12	3.48708e-16
SRS2440900	0.00155089	9.68581e-17	-2.7563e-12	1.22769e-17
SRS2440893	3.70172e-20	9.03834e-16	0.000266274	1.16983e-16
SRS2440894	0.00212807	1.13496e-16	-9.01612e-12	1.38412e-17
SRS2440892	0.00210504	3.50984e-16	-8.72204e-12	4.46068e-17
SRS2440889	0.00150017	3.85278e-15	0.000458883	4.98663e-16
SRS2440888	0.00115471	1.30442e-16	-5.15523e-12	1.63978e-17
SRS2440891	0.00165929	3.17432e-16	-4.92251e-12	4.06218e-17
SRS2440890	-4.06777e-19	3.33144e-16	6.55292e-05	4.31186e-17
SRS2440885	0.00341967	5.24547e-16	-1.47015e-11	6.65081e-17
SRS2440887	0.000177444	2.4845e-16	0.000151696	3.21567e-17
SRS2440886	0.00191369	1.72822e-15	-7.15838e-12	2.23008e-16
SRS2440883	0.00230358	1.78291e-16	-7.2762e-12	2.23913e-17
SRS2440882	-3.58512e-18	2.49623e-15	0.000579108	3.23086e-16
SRS2440881	0.000922113	1.48243e-16	-3.35045e-12	1.88717e-17
SRS2440884	0.003707	3.4353e-16	-1.40878e-11	4.3137e-17
SRS2440880	-7.63685e-18	5.96883e-16	0.000848641	7.72542e-17
SRS2440879	0.00106841	1.09697e-16	-4.18012e-12	1.38047e-17
SRS2440876	0.00150235	2.70999e-16	-5.15637e-12	3.45899e-17
SRS2440877	0.000745022	5.59134e-16	-1.22206e-12	7.22533e-17
SRS2440874	0.00179633	1.29857e-15	-2.70616e-12	1.67818e-16
SRS2440875	0.00151366	2.8094e-16	-4.97138e-12	3.5894e-17
SRS2440873	0.00359923	4.30502e-16	-9.21734e-12	5.48521e-17
SRS2440878	0.00136336	1.54695e-16	-4.93228e-12	1.95578e-17
SRS2440872	0.00143161	7.99677e-17	-6.22616e-12	9.76419e-18
SRS2440868	-6.03086e-19	7.24056e-16	0.000300891	9.3714e-17
SRS2440871	0.00104139	6.50813e-17	-3.24322e-12	8.1182e-18
SRS2440866	0.00178467	2.6077e-15	-6.17495e-12	3.36932e-16
SRS2440867	-2.16816e-19	5.69189e-16	0.000226951	7.36697e-17
SRS2440869	0.000283525	2.33499e-15	0.000204995	3.02216e-16
SRS2440864	0.00133667	9.72372e-16	-3.92318e-12	1.25484e-16
SRS2440870	0.000298902	1.82335e-15	-4.85385e-13	2.35949e-16
SRS2440865	0.000768805	2.71044e-16	0.000263222	3.5081e-17
SRS2440861	0.00172027	4.30242e-16	-6.46473e-12	5.50775e-17
SRS2440862	0.00117871	1.03055e-15	-3.58653e-12	1.33046e-16
SRS2440859	0.00150729	1.59242e-16	-5.65672e-12	2.00783e-17
SRS2440858	0.00170617	3.64986e-16	-5.77318e-12	4.66965e-17
SRS2440863	0.00082321	1.45605e-16	-2.46731e-12	1.86133e-17
SRS2440857	0.00157154	1.16982e-16	-6.54321e-12	1.45251e-17
SRS2440860	0.00144691	7.24515e-16	-3.36174e-12	9.34571e-17
SRS2440856	0.00334804	3.16333e-16	-9.26596e-12	4.00708e-17
SRS2440855	0.00118952	6.30726e-17	-4.75131e-12	7.71628e-18
SRS2440853	6.51331e-19	1.45034e-15	0.000447679	1.87717e-16
SRS2440852	0.00261014	1.69694e-16	-1.10446e-11	2.0924e-17
SRS2440854	0.000849093	2.87313e-16	-3.0525e-12	3.68995e-17
SRS2440848	0.000766798	1.0799e-16	-3.52808e-12	1.3645e-17
SRS2440850	0.000186774	5.76797e-15	1.98512e-06	7.46544e-16
SRS2440851	-2.25866e-18	9.36484e-16	0.000371092	1.21208e-16
SRS2440849	0.0031487	2.62247e-16	-1.02522e-11	3.29775e-17
SRS2440847	0.00246158	1.77893e-16	-1.0664e-11	2.2021e-17
SRS2440845	0.00194876	9.10185e-16	-6.20404e-12	1.17221e-16
SRS2440844	0.0012328	9.58149e-17	-4.40867e-12	1.19863e-17
SRS2440846	0.00244512	2.119e-16	-9.43292e-12	2.65384e-17
SRS2440843	0.00259136	2.30946e-16	-1.13011e-11	2.88276e-17
SRS2440842	0.00232669	1.6745e-16	-8.51202e-12	2.08719e-17
SRS2440840	0.00161136	1.67633e-16	-6.25165e-12	2.11082e-17
SRS2440841	0.00211887	1.04708e-16	-9.25006e-12	1.26817e-17
SRS2444376	0.00219761	1.52701e-16	-7.92574e-12	1.9018e-17
SRS2444374	0.00240896	2.07899e-16	-8.6215e-12	2.60968e-17
SRS2444377	0.00285229	1.72598e-16	-1.22723e-11	2.11843e-17
SRS2444373	0.00135305	3.2498e-16	-5.09603e-12	4.15823e-17
SRS2444372	0.00167376	1.48522e-16	-5.43374e-12	1.87117e-17
SRS2444371	0.00139827	1.55185e-16	-5.81074e-12	1.95386e-17
SRS2444370	0.00168899	7.84033e-17	-7.32069e-12	9.45871e-18
SRS2444368	0.00160226	7.45174e-17	-7.05647e-12	8.98062e-18
SRS2444367	0.00221218	1.47048e-16	-7.37963e-12	1.83378e-17
SRS2444366	0.00380306	5.69307e-16	-7.36753e-12	7.29916e-17
SRS2444369	0.00163444	1.42865e-16	-5.91178e-12	1.79345e-17
SRS2444365	0.000909266	1.87936e-16	-3.42588e-12	2.4002e-17
SRS2444364	0.00383431	7.00313e-16	-1.01038e-11	8.96901e-17
SRS2444363	0.00328075	2.35136e-16	-1.43247e-11	2.90853e-17
SRS2444362	0.00124112	6.60842e-16	-4.06293e-12	8.515e-17
SRS2444360	0.00181747	1.64108e-15	-3.70797e-12	2.12055e-16
SRS2444359	0.00241466	2.76595e-16	-9.53171e-12	3.49025e-17
SRS2444358	0.00154926	5.29768e-16	8.68316e-05	6.85676e-17
SRS2444361	0.00210585	2.08341e-16	-4.7674e-12	2.65167e-17
SRS2444357	0.00106808	5.69117e-17	-4.44248e-12	6.94795e-18
SRS2444356	0.00219043	1.1524e-16	-8.10436e-12	1.41528e-17
SRS2444355	0.00240966	2.10535e-16	-9.47677e-12	2.63575e-17
SRS2444354	0.0010728	1.38764e-16	-3.81961e-12	1.76006e-17
SRS2444352	0.00167203	7.96153e-17	-7.28085e-12	9.61933e-18
SRS2444351	0.000621283	4.80372e-17	-2.24803e-12	6.00585e-18
SRS2444350	0.00211172	1.03348e-16	-9.34795e-12	1.24965e-17
SRS2444353	0.00195715	4.35141e-16	-6.50078e-12	5.57081e-17
SRS2444349	0.00198959	9.08706e-17	-8.60288e-12	1.09517e-17
SRS2444348	0.0013089	2.79579e-16	-5.58382e-12	3.56602e-17
SRS2444347	0.00232163	1.09017e-16	-1.02303e-11	1.31471e-17
SRS2444346	0.00198061	1.63474e-16	-7.97031e-12	2.04082e-17
SRS2444345	0.0015432	7.83617e-17	-6.82335e-12	9.50014e-18
SRS2444342	0.00178655	2.89857e-15	-5.56732e-12	3.74636e-16
SRS2444343	0.00234185	2.29597e-16	-8.25611e-12	2.89396e-17
SRS2444344	0.00128794	7.16631e-16	-4.36194e-12	9.23425e-17
SRS2444340	0.00134815	6.32031e-16	-3.70702e-12	8.14545e-17
SRS2444341	0.00116564	3.56466e-16	-5.02232e-12	4.56644e-17
SRS2444339	0.00141262	2.27766e-15	-4.40701e-12	2.94381e-16
SRS2444338	0.00132228	5.25609e-16	-4.95689e-12	6.75628e-17
SRS2444336	0.00182763	4.29958e-16	-6.28823e-12	5.50573e-17
SRS2444335	0.00232229	1.24272e-16	-9.53943e-12	1.51867e-17
SRS2444334	0.0028351	6.56375e-16	-9.49921e-12	8.40601e-17
SRS2444337	0.00374727	3.88508e-16	-8.95483e-12	4.94415e-17
SRS2444333	0.00286864	1.55349e-16	-1.16531e-11	1.901e-17
SRS2444332	0.00251852	1.75105e-16	-1.02349e-11	2.17004e-17
SRS2444331	0.00223626	2.21287e-16	-1.01003e-11	2.76904e-17
SRS2444330	0.00242024	2.49751e-16	-1.07886e-11	3.13098e-17
SRS2444328	0.00160723	3.19736e-16	-6.50642e-12	4.07709e-17
SRS2444327	0.00118781	1.26545e-16	-3.52359e-12	1.6047e-17
SRS2444326	0.00233078	6.01777e-16	-9.19287e-12	7.70224e-17
SRS2444329	0.000828583	5.44324e-17	-3.27423e-12	6.737e-18
SRS2444324	0.00260948	1.33577e-16	-9.68502e-12	1.63773e-17
SRS2444325	0.00217889	1.4148e-16	-8.95047e-12	1.74694e-17
SRS2444323	0.000605369	5.31017e-16	5.66651e-05	6.87291e-17
SRS2444322	0.00112131	2.31805e-16	-2.66457e-12	2.97516e-17
SRS2444320	0.00159246	9.7921e-17	-6.00564e-12	1.21086e-17
SRS2444319	0.0023315	1.81791e-16	-9.55246e-12	2.26301e-17
SRS2444318	0.00187642	4.41524e-16	-5.63683e-12	5.66156e-17
SRS2444321	0.0011524	6.70142e-17	-4.41732e-12	8.25787e-18
SRS2444317	0.00201507	9.90235e-17	-7.7261e-12	1.20894e-17
SRS2444316	0.00166319	1.32659e-15	-2.56218e-12	1.71458e-16
SRS2444314	0.00152083	7.36532e-17	-6.61165e-12	8.91064e-18
SRS2444315	0.00201865	2.06928e-16	-7.16448e-12	2.61083e-17
SRS2444312	0.000856097	2.15235e-16	-3.13412e-12	2.75627e-17
SRS2444311	0.00213665	3.00182e-16	-7.99419e-12	3.81e-17
SRS2444310	0.00116971	5.5768e-17	-5.01293e-12	6.74623e-18
SRS2444313	0.00111967	1.81768e-16	-4.5354e-12	2.30993e-17
SRS2444309	0.00244792	2.01327e-16	-1.04125e-11	2.50777e-17
SRS2444308	0.00258855	1.2849e-15	-9.17116e-12	1.65441e-16
SRS2444307	0.00188763	2.44652e-15	-7.52614e-12	3.15943e-16
SRS2444306	0.00209691	2.21761e-16	-8.45912e-12	2.79063e-17
SRS2444304	0.00309745	1.84094e-16	-1.32967e-11	2.25757e-17
SRS2444303	0.00140986	1.35407e-14	-4.34734e-12	1.75216e-15
SRS2444302	0.00248796	3.11641e-16	-1.01811e-11	3.93773e-17
SRS2444305	0.000895415	2.12206e-16	-1.22719e-12	2.73502e-17
SRS2444301	0.00139856	3.58985e-16	-5.73331e-12	4.59236e-17
SRS2444300	0.00152358	1.44218e-15	-4.45518e-12	1.86242e-16
SRS2444299	0.00167783	3.56894e-16	-6.97566e-12	4.5536e-17
SRS2444298	0.000837563	2.24633e-16	-3.11082e-12	2.87813e-17
SRS2444296	0.000955143	4.65208e-16	-2.71673e-12	5.99559e-17
SRS2444295	0.00102063	8.99414e-17	4.29563e-05	1.16411e-17
SRS2444294	0.00383655	3.90459e-16	-1.14318e-11	4.94609e-17
SRS2444297	0.00276624	1.65628e-16	-1.03053e-11	2.04672e-17
SRS2444293	0.00225404	1.97955e-16	-8.2449e-12	2.48452e-17
SRS2444292	0.00207128	1.22086e-16	-8.69222e-12	1.49834e-17
SRS2444291	0.00250411	1.24053e-16	-1.0449e-11	1.50726e-17
SRS2444290	0.00210385	7.77198e-16	-8.39981e-12	9.98016e-17
SRS2444289	0.00174752	5.17879e-16	-7.20308e-12	6.63508e-17
SRS2444288	0.00170908	6.64153e-16	-5.67411e-12	8.54269e-17
SRS2444287	0.00013141	4.90549e-16	7.88886e-05	6.34915e-17
SRS2444286	0.00172443	9.81659e-16	-5.97025e-12	1.26494e-16
SRS2444285	0.00260647	1.49144e-16	-9.39715e-12	1.84192e-17
SRS2444284	0.00156119	9.03254e-16	-5.1066e-12	1.16427e-16
SRS2444283	0.00250334	1.35423e-16	-9.06826e-12	1.66742e-17
SRS2444282	0.00198467	2.51782e-16	2.74521e-05	3.25879e-17
SRS2444281	0.00186575	1.96199e-16	-2.7372e-12	2.51362e-17
SRS2444280	0.00198231	4.47857e-16	-6.98402e-12	5.73086e-17
SRS2444279	0.00137757	7.61386e-17	-6.01152e-12	9.2888e-18
SRS2444278	0.00161796	1.92367e-16	-6.55994e-12	2.42805e-17
SRS2444277	0.00223763	1.36261e-16	-9.27079e-12	1.67637e-17
SRS2444276	0.0019123	1.02865e-16	-7.94786e-12	1.25657e-17
SRS2444275	0.00205153	1.22133e-16	-8.94478e-12	1.49658e-17
SRS2444274	0.00270071	1.65957e-15	-6.14751e-12	2.14219e-16
SRS2444273	0.0019146	6.18025e-16	-7.79264e-12	7.92572e-17
SRS2444272	0.000402365	2.60882e-16	-1.08739e-13	3.37555e-17
SRS2444271	0.0018797	3.64712e-16	-7.32155e-12	4.65154e-17
SRS2444270	-1.35732e-19	8.42597e-16	0.000247714	1.09057e-16
SRS2444269	0.00183263	1.15422e-16	-7.58086e-12	1.42255e-17
SRS2444268	0.00233529	5.95492e-16	-9.2311e-12	7.62054e-17
SRS2444267	0.0026383	2.49966e-16	1.5102e-05	3.23529e-17
SRS2444266	0.00214828	1.49314e-16	-9.5374e-12	1.8428e-17
SRS2444265	0.00198573	2.15178e-15	-6.76626e-12	2.77867e-16
SRS2444263	0.0025819	1.68173e-16	-1.07321e-11	2.07565e-17
SRS2444264	0.000499423	6.35231e-16	-5.65641e-13	8.21643e-17
SRS2444262	0.00181502	3.04841e-16	-7.73221e-12	3.87277e-17
SRS2444261	0.00233487	1.11392e-15	-8.34804e-12	1.43388e-16
SRS2444260	0.00195062	4.81902e-16	-7.47355e-12	6.16688e-17
SRS2444259	0.00214319	2.38181e-16	-7.13922e-12	3.01557e-17
SRS2444257	0.000835605	9.30675e-17	-3.37079e-12	1.17284e-17
SRS2444258	0.0018131	5.31545e-16	-6.31972e-12	6.82028e-17
SRS2444256	0.00179555	8.88125e-16	-6.03997e-12	1.14381e-16
SRS2444255	0.00286094	8.48872e-17	-2.54007e-12	1.07478e-17
SRS2444254	0.000622718	8.00656e-16	0.000194809	1.03628e-16
SRS2444253	0.00258983	2.29434e-16	-1.0445e-11	2.87125e-17
SRS2444252	0.00185407	1.54919e-16	-6.72943e-12	1.94177e-17
SRS2444251	0.00177841	2.85709e-16	-6.73598e-12	3.63452e-17
SRS2444250	0.00136189	1.20781e-16	-5.26669e-12	1.51369e-17
SRS2444248	1.19051e-18	1.05045e-15	0.000372201	1.3596e-16
SRS2444247	0.00186859	9.65086e-17	-7.88967e-12	1.17485e-17
SRS2444246	0.000688008	7.22052e-16	5.12697e-05	9.34547e-17
SRS2444249	0.00180447	8.1763e-17	-7.8784e-12	9.84107e-18
SRS2444245	0.000102053	6.64243e-17	-1.74781e-13	8.5808e-18
SRS2444244	0.00325808	1.89104e-16	-1.3855e-11	2.31717e-17
SRS2444243	0.000880823	7.54233e-17	-1.25663e-12	9.64373e-18
SRS2444241	0.00222992	1.55164e-16	-9.86855e-12	1.91541e-17
SRS2444240	0.0023331	1.16706e-16	-9.75087e-12	1.41875e-17
SRS2444237	0.0022398	1.13152e-16	-9.47301e-12	1.37536e-17
SRS2444239	0.0007008	5.13585e-16	-5.31777e-13	6.64229e-17
SRS2444242	0.00167128	6.76757e-16	-6.12281e-13	8.75345e-17
SRS2444238	0.00151268	7.97381e-17	-6.12669e-12	9.74384e-18
SRS2444236	0.00017399	1.8062e-17	-8.01154e-13	2.26235e-18
SRS2444234	0.0024739	1.98376e-16	-7.63808e-12	2.49568e-17
SRS2444233	0.000579519	3.30459e-16	3.35034e-05	4.27711e-17
SRS2444231	0.00226115	1.97278e-16	-8.49926e-12	2.47336e-17
SRS2444230	0.00102481	1.60697e-16	-4.24548e-12	2.03993e-17
SRS2444232	0.00116481	2.66552e-15	-4.16088e-12	3.44605e-16
SRS2444235	0.00125325	1.00521e-15	-3.06259e-12	1.29815e-16
SRS2444229	0.00095238	1.4345e-15	-3.39108e-12	1.85347e-16
SRS2444228	0.00262336	1.76121e-16	-1.03309e-11	2.18229e-17
SRS2444227	0.00210326	2.54024e-16	-8.70902e-12	3.20585e-17
SRS2444224	0.00114494	3.5392e-16	-4.25343e-12	4.54073e-17
SRS2444226	0.00171432	1.03938e-16	-7.41671e-12	1.27547e-17
SRS2444223	0.00261834	1.24266e-16	-1.02581e-11	1.51182e-17
SRS2444222	0.0020064	1.05525e-16	-8.61914e-12	1.28469e-17
SRS2444225	0.00295501	2.74922e-16	-1.3065e-11	3.43534e-17
SRS2444221	0.00148101	8.42296e-16	-5.64484e-12	1.08487e-16
SRS2444220	0.00200695	2.0306e-16	-7.78579e-12	2.55492e-17
SRS2444219	0.00238846	1.09151e-16	-9.90249e-12	1.31953e-17
SRS2444218	0.00187252	9.90638e-17	-7.98514e-12	1.20703e-17
SRS2444216	0.00182675	1.3602e-16	-7.93622e-12	1.6858e-17
SRS2444215	0.0026559	1.54794e-16	-1.14389e-11	1.89584e-17
SRS2444214	0.00149106	6.30552e-16	-1.88411e-13	8.15942e-17
SRS2444217	0.00185002	9.10579e-17	-7.68133e-12	1.10626e-17
SRS2444213	0.0121364	2.10245e-16	0.0025283	2.72118e-17
SRS2444212	0.00218649	8.41455e-17	-5.50798e-12	1.03725e-17
SRS2444211	0.00278797	5.5525e-16	-9.04052e-12	7.10147e-17
SRS2444210	0.00239107	1.04336e-16	-1.0387e-11	1.25266e-17
SRS2444208	0.00177577	2.97439e-16	-5.00667e-12	3.80261e-17
SRS2444207	0.00114466	9.12284e-16	-2.88734e-12	1.17804e-16
SRS2444206	0.00218537	6.17592e-16	-1.95342e-12	7.97507e-17
SRS2444209	0.000410003	6.71473e-16	9.84581e-05	8.69083e-17
SRS2444205	0.00191024	1.26185e-15	-6.92757e-12	1.62668e-16
SRS2444204	0.00187037	8.40404e-16	-7.19238e-12	1.08096e-16
SRS2444203	0.00125462	1.2242e-16	-5.33495e-12	1.53427e-17
SRS2444202	0.000951912	3.59323e-16	-3.68635e-12	4.61599e-17
SRS2444200	0.00277412	9.67053e-16	-1.05015e-11	1.24177e-16
SRS2444199	0.00120743	1.44831e-16	-5.02757e-12	1.82723e-17
SRS2444198	0.00170312	3.86584e-16	-5.81472e-12	4.94881e-17
SRS2444201	0.00254147	3.32021e-16	-1.01751e-11	4.20157e-17
SRS2444197	0.00193773	5.52534e-16	-7.40317e-12	7.08173e-17
SRS2444196	0.00154285	2.45624e-16	-6.84667e-12	3.11466e-17
SRS2444195	0.00173733	1.36729e-16	-4.88281e-12	1.72372e-17
SRS2444194	0.000594198	1.98768e-16	-2.62037e-12	2.54798e-17
SRS2444192	0.00203933	2.79508e-16	-7.7122e-12	3.54507e-17
SRS2444191	0.00201284	8.59375e-16	-7.5115e-12	1.10521e-16
SRS2444190	0.00217697	1.88398e-16	-8.24898e-12	2.36079e-17
SRS2444193	0.00187727	1.4048e-16	-7.09369e-12	1.75146e-17
SRS2444189	0.00122374	4.47759e-15	-3.67327e-12	5.79186e-16
SRS2444188	0.00182765	8.71641e-17	-7.73056e-12	1.0554e-17
SRS2444187	0.00189451	9.03752e-17	-8.15051e-12	1.09301e-17
SRS2444186	0.00223023	2.63076e-16	-6.49025e-12	3.34389e-17
SRS2444496	0.000824166	1.30366e-15	0.00010728	1.68731e-16
SRS2444495	0.0025229	2.17996e-16	-9.58327e-12	2.73131e-17
SRS2444494	0.00174672	2.33237e-16	-6.4748e-12	2.95783e-17
SRS2444493	0.00226482	1.67743e-16	-1.00313e-11	2.07667e-17
SRS2444492	0.00213657	1.21768e-16	-7.10745e-12	1.50914e-17
SRS2444491	0.00245238	1.27818e-16	-1.0582e-11	1.55475e-17
SRS2444490	0.00286385	2.48247e-16	-6.80065e-12	3.14904e-17
SRS2444488	0.00031502	4.03518e-15	-2.50998e-13	5.22247e-16
SRS2444487	0.00263689	1.33953e-16	-9.62428e-12	1.64317e-17
SRS2444486	0.0015808	2.4631e-16	-5.43656e-12	3.1368e-17
SRS2444489	0.0019197	3.9622e-16	-7.19789e-12	5.06051e-17
SRS2444484	0.00200371	7.11472e-16	-7.1506e-12	9.14123e-17
SRS2444485	0.000950174	6.05699e-17	-4.01026e-12	7.46211e-18
SRS2444483	0.00207359	1.81842e-15	-6.57821e-12	2.34738e-16
SRS2444482	0.00185146	6.41214e-16	-6.76858e-12	8.23548e-17
SRS2444480	0.000893381	6.18539e-17	-3.68106e-12	7.65927e-18
SRS2444479	0.00234036	1.91562e-16	-1.03692e-11	2.38178e-17
SRS2444478	0.00108626	1.67531e-16	-2.11334e-12	2.14846e-17
SRS2444481	0.00164192	8.34332e-17	-7.06529e-12	1.01338e-17
SRS2444477	0.00230968	1.93936e-16	-9.71001e-12	2.41871e-17
SRS2444476	0.00239536	8.58305e-16	-4.00916e-12	1.10713e-16
SRS2444475	0.000569225	1.26701e-15	0.000350738	1.63988e-16
SRS2444474	0.000747339	2.97576e-16	-2.5561e-12	3.82745e-17
SRS2444473	0.00191477	1.16663e-15	-2.93204e-12	1.5072e-16
SRS2444471	0.00135337	4.58349e-16	-4.96166e-12	5.88569e-17
SRS2444470	0.00142009	5.66657e-16	-5.36694e-12	7.28369e-17
SRS2444472	0.000294389	4.62459e-16	0.000220741	5.98558e-17
SRS2444469	0.0027101	2.22671e-15	-6.54368e-12	2.87586e-16
SRS2444468	0.00229136	6.75078e-16	-9.11852e-12	8.65167e-17
SRS2444466	0.00126688	1.19128e-15	-3.73684e-12	1.53835e-16
SRS2444467	0.00100183	2.81985e-16	-6.53514e-13	3.64357e-17
SRS2444464	0.00103855	4.64758e-16	-3.87968e-12	5.97882e-17
SRS2444463	0.00181149	2.12121e-16	-6.52225e-12	2.68408e-17
SRS2444462	0.00158079	4.65238e-15	-4.48817e-12	6.01732e-16
SRS2444465	0.00152276	8.65879e-17	-5.89208e-12	1.06525e-17
SRS2444460	0.00232355	1.81204e-16	-9.70674e-12	2.25395e-17
SRS2444461	0.00176339	1.84233e-16	-7.6148e-12	2.31285e-17
SRS2444459	0.000592627	2.27522e-16	-1.70361e-12	2.92876e-17
SRS2444457	0.00171083	1.2106e-16	-7.08111e-12	1.50023e-17
SRS2444456	0.0023817	2.20635e-16	-9.48469e-12	2.7664e-17
SRS2444454	0.000604781	2.18639e-16	-2.28812e-12	2.8083e-17
SRS2444455	0.00153043	1.29934e-16	-4.49789e-12	1.6394e-17
SRS2444458	0.00217835	2.36975e-16	-9.02201e-12	2.98225e-17
SRS2444453	0.00282817	1.8463e-16	-1.18603e-11	2.27804e-17
SRS2444452	0.00284954	2.44409e-16	-1.12587e-11	3.05741e-17
SRS2444450	0.00209734	9.25253e-16	-4.59021e-12	1.19323e-16
SRS2444451	0.00154486	1.05143e-16	-3.60299e-12	1.32695e-17
SRS2444447	0.00164815	7.85164e-17	-7.13966e-12	9.49039e-18
SRS2444449	0.00168104	2.36271e-16	-5.81222e-12	3.00334e-17
SRS2444446	0.00146061	7.11359e-17	-5.65916e-12	8.67446e-18
SRS2444448	0.00184537	9.6117e-17	-7.84889e-12	1.17017e-17
SRS2444445	0.00245365	9.02986e-17	-2.7779e-12	1.14259e-17
SRS2444444	0.00302506	3.96486e-16	-7.75174e-12	5.05874e-17
SRS2444441	0.00377634	2.59402e-16	-9.39531e-12	3.269e-17
SRS2444442	0.00243063	6.52157e-16	-8.68317e-12	8.35909e-17
SRS2444440	0.00167022	3.25107e-16	5.25642e-05	4.20783e-17
SRS2444439	0.00160059	9.79561e-17	-6.22466e-12	1.20926e-17
SRS2444438	0.00111297	5.02403e-16	-4.0886e-12	6.46409e-17
SRS2444443	0.000947163	6.50708e-16	-2.22262e-12	8.40115e-17
SRS2444437	0.00160021	2.15658e-16	-6.24105e-12	2.73251e-17
SRS2444436	0.0012944	1.90254e-16	-4.79092e-12	2.41736e-17
SRS2444435	0.00129191	1.09134e-15	-3.39688e-12	1.40932e-16
SRS2444434	0.00233686	4.5924e-16	-9.10598e-12	5.85822e-17
SRS2444432	0.00135054	1.24189e-15	-4.26085e-12	1.60336e-16
SRS2444430	0.00310303	2.42274e-16	-1.28262e-11	3.01503e-17
SRS2444431	0.00218185	4.68891e-16	-8.58581e-12	5.98803e-17
SRS2444433	0.00155696	6.84335e-17	-6.85928e-12	8.21177e-18
SRS2444429	0.00102509	2.39888e-16	-1.2692e-12	3.09291e-17
SRS2444428	0.00141961	8.24612e-16	-4.72522e-12	1.06284e-16
SRS2444427	0.00159247	3.18541e-16	-6.30232e-12	4.06355e-17
SRS2444426	0.00271147	4.22791e-16	-1.19107e-11	5.36006e-17
SRS2444424	1.06246e-18	7.22989e-16	0.000288636	9.3576e-17
SRS2444423	0.00137025	9.09519e-17	-5.95097e-12	1.12118e-17
SRS2444422	0.00142309	6.17741e-16	-5.66179e-12	7.94209e-17
SRS2444425	0.00300605	2.52582e-16	-1.26861e-11	3.14976e-17
SRS2444421	0.00143071	1.55698e-16	-5.68563e-12	1.96168e-17
SRS2444420	0.00122579	6.09039e-16	-4.67151e-12	7.83878e-17
SRS2444419	0.00151198	6.69893e-17	-4.16207e-12	8.27866e-18
SRS2444418	0.00102472	6.6962e-16	-2.87204e-12	8.63982e-17
SRS2444416	0.00206731	1.86907e-15	-6.36231e-12	2.41313e-16
SRS2444415	0.00135366	9.32951e-17	-4.62405e-12	1.16399e-17
SRS2444414	0.0015129	3.98985e-16	-3.7793e-12	5.12847e-17
SRS2444417	0.000274964	5.5174e-16	3.01678e-05	7.14114e-17
SRS2444413	0.00112685	4.85861e-16	-3.57837e-12	6.25478e-17
SRS2444412	0.00185727	1.18024e-15	-6.29365e-12	1.52165e-16
SRS2444411	0.00145925	8.5193e-17	-2.26169e-12	1.08136e-17
SRS2444410	0.00238771	1.36537e-16	-9.89312e-12	1.67408e-17
SRS2444409	0.00139951	3.02257e-16	-5.01239e-12	3.86492e-17
SRS2444407	0.00179749	9.37765e-17	-7.59514e-12	1.14226e-17
SRS2444406	0.00174595	4.25833e-16	-7.1911e-12	5.44385e-17
SRS2444408	0.00288158	2.58297e-16	-1.12639e-11	3.23711e-17
SRS2444405	0.00181619	9.11739e-16	-1.8161e-12	1.17835e-16
SRS2444404	0.00151894	1.42567e-16	-5.79424e-12	1.79071e-17
SRS2444403	0.00218701	1.16171e-16	-9.10756e-12	1.41788e-17
SRS2444402	0.00185122	1.38791e-16	-7.17151e-12	1.72886e-17
SRS2444400	0.00251963	2.0075e-16	-1.11133e-11	2.4937e-17
SRS2444399	0.00226267	1.3015e-16	-6.79926e-12	1.62053e-17
SRS2444398	0.00170684	1.07364e-16	-7.26501e-12	1.32123e-17
SRS2444401	0.00209663	1.69937e-16	-4.88126e-12	2.15354e-17
SRS2444396	0.00196321	1.48185e-16	-7.40355e-12	1.84828e-17
SRS2444397	0.00127834	1.41959e-16	-5.19547e-12	1.78847e-17
SRS2444394	0.0029715	2.84556e-16	-2.70979e-12	3.65748e-17
SRS2444395	0.000535966	1.62654e-16	-2.00483e-12	2.08635e-17
SRS2444392	0.00194172	2.84525e-16	-2.22649e-12	3.66163e-17
SRS2444391	0.000935177	5.95387e-16	-2.86429e-12	7.67909e-17
SRS2444390	0.00262868	1.72735e-16	-1.12364e-11	2.12994e-17
SRS2444393	0.00258588	1.30972e-16	-1.09777e-11	1.59185e-17
SRS2444387	0.00225368	3.01035e-16	-5.19146e-12	3.84742e-17
SRS2444389	0.00094746	2.46193e-16	-3.62687e-12	3.15232e-17
SRS2444388	0.00142185	4.98768e-16	-5.12218e-12	6.40731e-17
SRS2444386	0.000608529	2.26071e-16	1.55398e-05	2.92603e-17
SRS2444384	0.00276359	1.21779e-16	-1.19126e-11	1.46406e-17
SRS2444383	0.00298868	2.48383e-16	-1.24301e-11	3.09782e-17
SRS2444381	0.00220466	1.79528e-16	-8.94707e-12	2.23941e-17
SRS2444385	0.00197544	2.18428e-16	-8.16505e-12	2.75025e-17
SRS2444382	0.00163527	1.1592e-16	-5.7133e-12	1.44657e-17
SRS2444379	0.00180746	5.86404e-17	-4.61128e-12	7.15581e-18
SRS2444380	0.00136923	1.05439e-15	-9.10343e-13	1.36384e-16
SRS2444378	0.00235638	1.49521e-16	-9.64574e-12	1.84447e-17
SRS2444375	0.00175102	1.54406e-16	-6.58731e-12	1.93647e-17
SRS2455624	0.00270231	1.66562e-16	-1.14349e-11	2.04819e-17
SRS2455622	0.000519081	9.00782e-17	-2.04631e-12	1.14662e-17
SRS2455621	0.00253127	1.89005e-16	-9.11354e-12	2.3605e-17
SRS2455620	0.00213682	1.56346e-16	-9.02411e-12	1.93865e-17
SRS2455617	0.00216303	1.78361e-15	-7.76464e-12	2.30121e-16
SRS2455619	0.00120341	4.56808e-16	7.37351e-05	5.91244e-17
SRS2455616	0.00202629	9.31881e-16	-6.1045e-12	1.20038e-16
SRS2455614	0.00159751	2.66533e-15	-5.2228e-12	3.4448e-16
SRS2455615	0.00182542	8.02409e-16	-6.71383e-12	1.03223e-16
SRS2455613	0.00225395	2.63173e-16	-5.90829e-12	3.35063e-17
SRS2455611	0.00113854	2.72733e-16	-3.74868e-12	3.49468e-17
SRS2455612	0.00127793	1.07135e-16	-5.41188e-12	1.33571e-17
SRS2455609	0.0024561	1.0929e-15	-6.77644e-12	1.40816e-16
SRS2455610	0.00184714	1.46661e-15	-6.29443e-12	1.8923e-16
SRS2455608	0.000662613	2.9869e-16	-2.24534e-12	3.8448e-17
SRS2455607	0.00207207	2.63762e-16	-8.31283e-12	3.33562e-17
SRS2455606	0.001389	1.28146e-15	-9.3859e-13	1.65771e-16
SRS2455605	-1.87302e-18	2.63139e-16	0.000327633	3.40579e-17
SRS2455603	0.00049414	4.1031e-16	1.46656e-05	5.31061e-17
SRS2455604	0.00172096	1.03155e-15	-5.09294e-12	1.33034e-16
SRS2455602	0.00343409	5.57557e-17	-3.62215e-12	6.87552e-18
SRS2455600	0.000470328	2.67818e-15	2.24144e-05	3.46634e-16
SRS2455601	0.000858172	1.29435e-15	-2.91355e-13	1.67499e-16
SRS2455618	0.00156243	1.44502e-16	-2.19871e-12	1.84958e-17
SRS2455598	0.00135076	1.48333e-15	-4.29684e-12	1.91582e-16
SRS2455599	0.00110183	2.77893e-16	-3.30076e-12	3.56568e-17
SRS2455597	0.00126015	9.28479e-17	-4.71337e-12	1.15736e-17

## Sheet: Metacardis_PG
	Profile1	Profile2	Profile3	Profile4
x10MCx1134	5.75913e-06	0.000505498	5.81725e-21	2.70145e-05
x10MCx1146	2.16354e-06	0.000499017	-3.20952e-22	1.4272e-05
x10MCx1150	7.50062e-06	0.000318043	-2.08619e-21	4.0793e-05
x10MCx1162	6.34837e-06	0.000383996	6.85562e-21	1.53537e-05
x10MCx1171	5.8644e-06	0.000611075	-2.48738e-21	1.54091e-05
x10MCx1176	7.14664e-06	0.000381384	-5.68017e-21	6.09324e-05
x10MCx1206	7.51833e-06	0.000292331	-1.92571e-21	1.88316e-05
x10MCx1219	8.58877e-06	0.00324103	1.37826e-21	2.66169e-05
x10MCx1225	6.92495e-06	0.000345564	-1.50564e-21	3.15611e-05
x10MCx1254	6.04941e-21	0.000328843	2.33069e-06	2.00939e-05
x10MCx1268	3.05328e-06	0.000395995	-1.25077e-22	-1.55907e-20
x10MCx1272	-3.16051e-21	0.000104351	5.47443e-07	6.39878e-05
x10MCx1287	1.61245e-06	0.000158119	2.56643e-22	7.15597e-06
x10MCx1310	4.41571e-06	0.00031311	-1.28381e-21	8.05624e-05
x10MCx1315	6.35847e-06	0.000460746	1.13277e-21	1.29153e-05
x10MCx1343	1.0006e-05	0.000785579	3.20952e-22	5.15701e-05
x10MCx1350	6.64497e-06	0.000338545	2.44449e-21	3.63335e-05
x10MCx1388	4.68544e-06	0.000756501	4.94907e-22	-1.75437e-20
x10MCx1390	1.25025e-05	0.000729367	1.28381e-21	5.52776e-05
x10MCx1396	5.57676e-06	0.000424843	2.24666e-21	0.000101706
x10MCx1412	4.80038e-06	0.000157433	3.69094e-21	2.44617e-05
x10MCx1418	-4.93829e-23	0.000102424	5.66918e-08	1.73979e-06
x10MCx1436	8.37984e-06	0.000283757	3.48753e-21	9.96146e-06
x10MCx1439	1.32901e-06	0.000216323	2.00595e-22	6.05227e-06
x10MCx1441	3.57847e-06	0.000351045	2.82839e-21	3.21928e-05
x10MCx1453	4.72685e-06	0.000372208	-6.79919e-21	1.75134e-05
x10MCx1458	8.54951e-06	0.000486052	4.23799e-21	0.000351219
x10MCx1465	4.68884e-06	0.000959556	8.02379e-22	2.77468e-05
x10MCx1472	3.30407e-06	0.000233094	-1.82423e-21	2.19875e-05
x10MCx1483	3.29894e-06	0.00225737	1.08321e-21	-3.32894e-20
x10MCx1491	5.14881e-06	0.000325808	-1.79827e-21	1.65817e-05
x10MCx1493	7.69926e-06	0.000323792	9.3702e-22	3.91214e-05
x10MCx1505	4.11639e-06	0.000400633	7.97879e-22	0.000599089
x10MCx1510	6.24288e-06	0.000363236	4.59364e-22	1.00575e-05
x10MCx1518	4.37039e-21	0.0001778	1.48005e-06	6.23394e-06
x10MCx1523	3.06999e-06	0.00016381	-1.02657e-22	4.5868e-05
x10MCx1529	2.41752e-06	0.000157721	8.01199e-22	8.95883e-06
x10MCx1531	6.54754e-06	0.00133369	6.97788e-21	5.54594e-05
x10MCx1541	9.52127e-06	0.00057767	6.41903e-22	8.97271e-05
x10MCx1546	3.16051e-21	-4.18013e-23	5.69846e-06	0.00020098
x10MCx1548	1.03174e-06	0.000181173	-6.61963e-22	5.80219e-06
x10MCx1563	7.77488e-06	0.00069486	-1.85358e-21	1.16545e-05
x10MCx1568	8.00206e-06	0.000169979	-5.69689e-21	2.65009e-05
x10MCx1574	-6.18623e-20	0.000146453	3.43353e-06	0.00010916
x10MCx1581	2.15271e-06	0.000258782	7.00902e-22	3.76201e-06
x10MCx1585	7.2429e-06	0.00029959	-1.44428e-21	1.07311e-05
x10MCx1624	3.19204e-06	0.000707192	2.34756e-21	1.77803e-20
x10MCx1667	4.96604e-06	0.000282635	3.20952e-22	1.27942e-05
x10MCx1680	4.71448e-06	0.00119119	2.44786e-21	1.75944e-05
x10MCx1681	6.62224e-06	0.000304393	6.9925e-21	1.91872e-05
x10MCx1694	2.1792e-06	0.00027157	1.40007e-21	8.57414e-06
x10MCx1702	5.86287e-06	0.00116484	-9.37603e-22	-3.06047e-20
x10MCx1727	5.83625e-06	0.000183462	-2.82573e-21	2.75783e-05
x10MCx1737	4.25427e-06	0.000967134	6.02028e-21	4.59485e-06
x10MCx1745	7.14857e-06	0.000420858	-4.20541e-21	2.67592e-05
x10MCx1746	6.07584e-06	0.00227898	-2.02955e-21	4.95023e-05
x10MCx1773	1.77606e-06	0.000410426	4.81427e-22	4.44482e-06
x10MCx1784	1.16572e-05	0.000171851	2.66443e-21	1.51169e-05
x10MCx1800	6.99114e-06	0.000330438	-2.87205e-21	0.000706998
x10MCx1805	6.90861e-06	0.000638452	-3.07823e-21	5.75794e-21
x10MCx1806	8.27225e-06	0.000201473	-5.13523e-21	0.000351711
x10MCx1810	8.12161e-06	0.000219407	9.10936e-21	1.10791e-05
x10MCx1811	8.71145e-06	0.000214976	-6.23968e-21	1.48452e-05
x10MCx1814	4.81126e-06	0.000385722	9.62855e-22	6.87769e-06
x10MCx1823	4.94366e-06	0.000606255	-2.49446e-21	4.12942e-05
x10MCx1841	5.56483e-06	0.000444879	-8.82617e-22	3.56553e-05
x10MCx1844	1.08138e-05	0.000578728	1.92571e-21	1.35312e-05
x10MCx1847	5.51069e-06	0.000765486	1.71884e-21	3.02267e-05
x10MCx1853	8.29147e-06	0.00030132	5.088e-21	8.92199e-06
x10MCx1865	2.63982e-06	0.00027769	-2.9275e-21	1.62538e-06
x10MCx1875	7.10061e-06	0.000252286	1.76523e-21	3.92085e-05
x10MCx1876	1.03239e-06	8.71921e-05	7.43971e-22	3.35096e-06
x10MCx1880	3.31658e-06	0.00057728	-1.60476e-22	6.68964e-06
x10MCx1888	-2.11592e-20	0.000223412	1.90217e-06	3.19181e-05
x10MCx1896	3.8555e-19	0.000167461	2.4498e-05	3.91086e-05
x10MCx1900	2.58631e-06	0.00049098	8.82617e-22	-9.47779e-21
x10MCx1904	1.09306e-05	0.000235385	8.324e-22	3.2175e-05
x10MCx1928	6.41532e-06	0.000436722	-3.20952e-22	2.97688e-05
x10MCx1936	7.85878e-06	0.000324493	-1.44428e-21	1.19356e-05
x10MCx1944	9.52982e-22	0.000156595	7.08296e-07	8.58743e-06
x10MCx1951	1.24542e-05	0.00027149	4.80738e-21	2.73924e-05
x10MCx1971	-2.66552e-20	0.000974738	4.48934e-06	0.000137906
x10MCx1985	9.02345e-06	0.000392796	1.43842e-21	9.59141e-06
x10MCx2026	1.13461e-06	0.000235892	5.39947e-23	2.56811e-21
x10MCx2037	4.38902e-06	0.000709553	-4.0119e-22	1.34095e-20
x10MCx2044	4.85156e-06	0.000285381	3.40303e-21	8.98197e-06
x10MCx2058	7.75624e-06	0.00102141	1.60476e-21	6.8878e-05
x10MCx2066	5.75072e-06	0.000272621	8.34599e-22	0.0001559
x10MCx2068	1.47126e-19	0.000121194	1.10844e-05	0.000972651
x10MCx2069	1.96474e-06	0.000146724	1.59661e-21	9.78133e-05
x10MCx2095	3.8141e-06	0.000245914	6.97325e-22	7.21375e-06
x10MCx2097	8.30914e-06	0.000412191	-2.24666e-21	2.04496e-06
x10MCx2113	4.53675e-06	0.000266513	-5.61665e-22	4.45435e-05
x10MCx2122	1.44816e-05	0.000108487	-9.86926e-21	1.3986e-05
x10MCx2139	5.78636e-06	0.000333177	-2.40714e-21	1.60843e-05
x10MCx2148	3.41911e-06	0.00056474	-3.61071e-21	0.00156473
x10MCx2152	5.63587e-06	0.00303017	3.08039e-21	4.55628e-20
x10MCx2155	3.66838e-06	0.00225201	-1.65103e-21	5.10614e-05
x10MCx2172	1.01337e-05	0.00123555	-1.13135e-20	4.88949e-05
x10MCx2190	3.0652e-06	0.000197112	-1.04309e-21	1.51196e-05
x10MCx2200	-8.46307e-20	0.000672701	1.94669e-05	0.000117769
x10MCx2246	7.14986e-06	0.00042993	-1.36876e-21	8.36866e-06
x10MCx2262	3.79431e-06	0.000482809	-4.96509e-21	3.81985e-05
x10MCx2267	5.44969e-06	0.000155612	1.17521e-21	8.19544e-06
x10MCx2275	4.11794e-06	0.000138763	-4.38159e-21	3.08455e-05
x10MCx2277	9.88426e-06	0.000164658	1.60476e-21	1.07811e-05
x10MCx2278	2.49089e-20	0.000276581	1.40782e-06	7.5987e-05
x10MCx2284	5.29264e-06	0.000319379	6.25426e-22	1.20227e-05
x10MCx2293	6.41884e-06	0.00142051	4.10192e-21	-2.83221e-23
x10MCx2294	2.1531e-20	0.000228325	4.32289e-06	0.000119455
x10MCx2301	6.01031e-06	0.000300483	-8.82617e-22	2.3847e-05
x10MCx2340	7.68126e-06	0.00036066	-2.9098e-21	1.87765e-05
x10MCx2341	-2.46503e-20	0.000222296	1.73234e-06	4.61369e-05
x10MCx2360	6.09182e-06	0.000242135	-9.98254e-22	5.25983e-06
x10MCx2378	1.38054e-05	0.000539773	-1.06805e-20	1.48033e-20
x10MCx2384	8.37127e-06	0.000888933	-3.20198e-21	1.89112e-05
x10MCx2386	8.17625e-06	0.000300988	2.56761e-21	3.88162e-06
x10MCx2392	7.00257e-06	0.00033335	1.28381e-21	2.21132e-05
x10MCx2405	2.52891e-06	0.000100433	3.22132e-21	9.68462e-06
x10MCx2406	1.2359e-05	0.000557847	-3.53047e-21	1.16723e-05
x10MCx2407	1.14977e-20	0.000102539	3.28837e-07	5.70595e-06
x10MCx2408	8.33496e-06	0.000539335	2.21834e-21	9.64676e-06
x10MCx2409	8.47754e-06	0.00077151	-3.69566e-21	5.81639e-05
x10MCx2411	3.67978e-06	0.000150987	-7.22141e-22	5.23201e-06
x10MCx2417	1.35017e-06	0.000190814	8.43088e-22	4.25554e-05
x10MCx2424	1.44774e-20	0.000281806	1.38266e-06	2.34291e-05
x10MCx2433	1.47997e-05	0.000711103	-9.15656e-22	0.000163118
x10MCx2441	-1.71066e-19	0.000328966	3.39869e-06	3.85869e-05
x10MCx2443	1.02812e-05	0.00019899	-1.04041e-20	2.43562e-05
x10MCx2444	7.66762e-06	9.37525e-05	-2.4696e-21	0.000223694
x10MCx2448	9.49893e-06	0.000525295	1.92571e-21	2.85276e-05
x10MCx2460	4.23633e-06	0.000120115	1.22481e-21	7.93611e-06
x10MCx2470	8.79223e-06	0.000186972	3.10096e-21	1.53555e-05
x10MCx2474	-1.34062e-20	0.000256176	5.9922e-07	6.10922e-06
x10MCx2492	7.51746e-05	0.000471244	2.6841e-20	7.01872e-05
x10MCx2502	3.20629e-06	0.000541059	-8.02379e-23	6.61081e-06
x10MCx2520	2.71606e-22	0.000242768	1.26933e-06	2.26272e-05
x10MCx2523	-1.717e-20	0.000420537	1.36101e-06	2.32895e-05
x10MCx2527	8.10293e-06	0.000276872	1.45589e-98	0.00011948
x10MCx2541	1.19241e-05	0.00122147	-5.08586e-21	8.07878e-05
x10MCx2550	9.03546e-06	0.000191322	-1.67556e-21	4.16909e-05
x10MCx2585	8.46967e-06	0.000892994	6.41903e-22	3.52077e-05
x10MCx2594	2.39132e-06	0.000102663	-1.52893e-21	7.22166e-06
x10MCx2602	6.56046e-06	0.000575358	6.54629e-22	2.06944e-05
x10MCx2613	-2.39807e-21	0.000193361	3.63714e-06	3.67234e-05
x10MCx2630	3.51998e-06	0.000545464	-8.02379e-22	1.64284e-05
x10MCx2637	1.39468e-05	0.000460975	1.51495e-21	0.00016154
x10MCx2639	8.29336e-06	0.000173376	-6.41903e-22	6.26234e-06
x10MCx2647	4.76692e-06	0.000326079	4.81427e-22	7.44523e-06
x10MCx2666	1.0351e-05	0.00154249	6.46996e-21	3.22627e-05
x10MCx2668	7.97619e-06	0.000248232	-5.48147e-21	2.3419e-05
x10MCx2686	-2.71606e-22	0.000208286	1.94958e-06	2.91367e-05
x10MCx2691	3.23681e-06	0.000175166	2.09041e-22	1.76676e-05
x10MCx2692	1.26698e-05	0.000361422	-7.38189e-21	1.70111e-05
x10MCx2706	3.00708e-06	0.000176992	-7.22141e-22	5.00759e-05
x10MCx2722	5.727e-06	0.000169082	1.07909e-21	1.85678e-05
x10MCx2730	4.5568e-06	0.00035195	-4.13904e-21	3.2025e-05
x10MCx2747	2.26527e-06	0.000172419	-7.96479e-22	4.94966e-06
x10MCx2758	4.83807e-06	0.000238087	1.07996e-21	4.5707e-05
x10MCx2769	4.38219e-06	0.000130371	-3.20952e-22	8.04967e-05
x10MCx2772	1.675e-06	0.00016938	-5.09136e-23	4.00278e-06
x10MCx2779	1.48156e-06	0.000576626	1.73809e-21	5.96459e-06
x10MCx2829	9.27211e-07	0.000179102	6.84586e-22	1.03026e-05
x10MCx2839	-8.68564e-21	0.00160839	5.103e-07	3.59839e-05
x10MCx2852	-8.83618e-20	0.000349795	2.16738e-06	0.000100643
x10MCx2860	6.24165e-06	0.000368728	-5.37404e-21	4.52232e-05
x10MCx2862	1.71427e-06	0.000568286	-1.20298e-21	4.92028e-06
x10MCx2873	1.85125e-05	0.000154056	7.97659e-21	3.41567e-05
x10MCx2883	1.92723e-06	0.000179084	1.20357e-22	1.01295e-05
x10MCx2891	6.33041e-06	0.000236681	3.20952e-22	2.5399e-05
x10MCx2907	5.43449e-06	0.00029081	-5.99896e-21	0.000243584
x10MCx2942	3.40351e-06	0.000494563	-2.79653e-22	1.37622e-05
x10MCx2989	4.45175e-06	0.000173976	-5.02962e-98	9.59205e-06
x10MCx3008	1.37749e-20	0.00142099	2.73957e-06	0.000174844
x10MCx3012	7.86351e-06	0.000280893	-5.62167e-21	6.8362e-06
x10MCx3022	8.02104e-06	0.00118597	-9.7146e-21	0.000117249
x10MCx3024	2.31522e-06	0.000234185	-4.0119e-23	1.63388e-06
x10MCx3042	9.19105e-06	0.000461455	-9.62855e-22	1.4691e-05
x10MCx3043	2.98021e-06	0.000318882	1.90055e-21	4.27265e-06
x10MCx3060	6.22631e-06	0.000382465	-1.1643e-20	-3.26425e-21
x10MCx3078	3.83228e-06	0.000828929	-6.90959e-22	6.30563e-05
x10MCx3085	1.47926e-06	6.20225e-05	-7.7288e-23	1.23016e-05
x10MCx3098	3.1377e-06	0.000256128	-1.44428e-21	1.97973e-05
x10MCx3101	4.04993e-06	0.000309888	-8.02379e-23	5.36536e-06
x10MCx3105	2.34564e-06	0.000262674	-1.86416e-21	0.000111204
x10MCx3110	6.92151e-06	0.000345423	-2.3269e-21	1.27759e-05
x10MCx3111	1.30999e-05	0.000777445	-1.23432e-20	0.000400113
x10MCx3121	3.85245e-06	0.000367262	-3.31116e-21	1.78958e-05
x10MCx3132	2.74503e-06	0.000157203	5.32791e-22	2.35291e-05
x10MCx3135	1.82662e-06	6.88324e-05	3.89273e-23	6.29695e-06
x10MCx3142	6.13587e-06	0.000145826	-3.36527e-21	3.15053e-05
x10MCx3144	2.98117e-06	0.000313874	6.30144e-07	5.19195e-06
x10MCx3159	4.41434e-06	0.000957762	-1.75097e-22	2.12213e-05
x10MCx3168	3.76698e-06	0.000250491	-1.34383e-21	1.85658e-05
x10MCx3169	1.02876e-05	0.00189054	-6.03051e-21	5.82446e-05
x10MCx3175	7.49839e-06	0.000236142	1.15637e-21	5.99293e-05
x10MCx3207	5.78888e-06	0.000219175	-8.93045e-22	2.22404e-05
x10MCx3222	-3.52098e-20	0.000185812	1.59069e-06	9.8834e-05
x10MCx3224	5.55442e-20	0.000309668	3.53962e-06	5.44934e-05
x10MCx3226	1.05406e-05	0.00205456	1.32298e-20	6.08853e-05
x10MCx3227	1.19939e-05	0.00046394	6.66919e-21	4.34306e-05
x10MCx3235	8.20602e-06	0.000318352	1.26021e-21	7.66851e-06
x10MCx3246	1.14018e-05	0.00117205	-6.86742e-21	4.71959e-05
x10MCx3271	1.20466e-05	0.000415405	-5.80341e-21	0.000176065
x10MCx3286	6.83638e-06	0.0012936	4.6987e-21	2.57745e-05
x10MCx3300	-4.59388e-20	0.000219725	3.72628e-06	4.06734e-05
x10MCx3313	3.37914e-07	0.000422117	2.13906e-22	6.86231e-07
x10MCx3327	8.78124e-06	0.000692973	-2.83665e-21	2.98549e-05
x10MCx3329	6.32674e-06	0.00120119	-3.20952e-22	5.11131e-05
x10MCx3336	2.56124e-06	0.000117506	5.21546e-22	4.83455e-05
x10MCx3338	6.09974e-06	0.000279254	-2.56761e-21	1.378e-05
x10MCx3354	3.53468e-06	0.000250864	-4.10031e-21	6.67617e-06
x10MCx3358	2.03458e-20	0.00145611	5.73734e-06	0.000151362
x10MCx3363	2.37918e-06	0.000147314	2.91051e-21	5.98013e-06
x10MCx3391	9.93137e-06	0.000189449	-3.20952e-22	2.81268e-05
x10MCx3407	2.62473e-06	0.000113443	-5.65759e-22	1.96002e-06
x10MCx3419	1.67004e-06	0.000214656	3.20952e-22	7.23719e-05
x10MCx3421	6.60517e-06	0.000182895	-1.09383e-20	1.40625e-05
x11MCx1591	4.08219e-06	0.000158134	-2.17394e-21	1.12172e-05
x11MCx3149	7.12208e-06	0.00142896	5.04083e-21	4.28121e-05
x13MCx1129	1.57148e-06	0.000107111	2.88968e-21	1.13454e-05
x13MCx1340	9.56145e-06	0.000143832	-4.72702e-21	7.72425e-05
x13MCx1381	4.84244e-06	0.000476213	-4.81427e-22	1.20703e-05
x13MCx1398	6.80411e-06	0.000273336	-1.33101e-21	2.45228e-05
x13MCx1416	2.15343e-06	0.000214534	4.20069e-22	9.41841e-05
x13MCx1553	4.9824e-06	0.000228193	-3.20952e-22	2.54917e-05
x13MCx1598	-7.81026e-21	0.000559113	2.50458e-06	0.000144101
x13MCx1648	8.13648e-06	0.000401232	6.80134e-21	2.62681e-05
x13MCx1655	7.21703e-06	0.000378244	-8.02379e-22	9.82691e-06
x13MCx1818	9.2796e-06	0.000448473	1.67084e-21	8.99988e-05
x13MCx1991	5.3141e-06	0.000143372	2.56761e-21	9.36312e-06
x13MCx2005	-2.43182e-20	0.000102585	7.64696e-07	1.20325e-05
x13MCx2033	4.24359e-06	0.000636787	-2.56761e-21	0.0002646
x13MCx2054	7.83845e-06	0.00126199	6.43083e-21	4.52272e-05
x13MCx2159	5.25832e-07	8.20683e-05	4.18889e-22	7.96065e-06
x13MCx2217	4.34434e-06	0.00132914	-1.36404e-21	-4.59645e-21
x13MCx2232	1.04741e-05	0.00026136	-6.31104e-21	2.5959e-05
x13MCx2238	2.03159e-06	0.000692203	-3.6413e-24	-8.14765e-21
x13MCx2252	3.95808e-06	0.000152243	-4.81427e-22	8.06448e-06
x13MCx2273	2.4336e-06	0.000177591	-4.81427e-22	9.85473e-06
x13MCx2282	2.94179e-06	0.000151373	1.02303e-21	1.75613e-05
x13MCx2401	7.77653e-06	0.000157334	-8.77137e-21	1.97667e-05
x13MCx2458	-1.97532e-21	0.000840026	8.1587e-08	-3.27715e-21
x13MCx2621	1.21042e-06	0.000230327	-1.1767e-21	1.15933e-05
x13MCx2625	8.27422e-06	0.000231583	2.57705e-21	3.05767e-05
x13MCx2699	5.59543e-06	0.000348776	-1.01477e-21	9.58962e-06
x13MCx2743	1.18517e-06	0.000459077	-2.03368e-21	-2.90583e-22
x13MCx2963	-1.49272e-20	0.000459945	2.22717e-06	0.000193744
x13MCx2965	1.75434e-06	0.000511402	-1.09492e-21	-3.71726e-21
x13MCx3205	6.78487e-07	5.9576e-05	6.23319e-22	2.87651e-06
x13MCx3242	2.9441e-06	0.000100864	1.30977e-22	8.69184e-06
x13MCx3311	6.07903e-06	0.000444567	4.49544e-21	4.03128e-05
x13MCx3383	2.4945e-06	0.00029103	-7.8822e-22	1.71433e-05
x13MCx3401	1.26335e-05	0.000357775	-1.3546e-21	4.596e-05
x14MCx1118	5.1002e-06	0.00162665	4.33285e-21	3.27628e-05
x14MCx1158	5.4449e-06	9.54362e-05	9.32176e-21	8.21572e-06
x14MCx1182	5.72842e-21	0.00172028	3.20061e-06	0.000155849
x14MCx1190	4.2022e-06	0.000206986	-1.09029e-21	2.52711e-05
x14MCx1209	3.98204e-06	0.000200712	-2.48896e-21	1.63581e-05
x14MCx1227	3.86333e-06	0.000129986	-9.62855e-22	4.10991e-05
x14MCx1302	5.60881e-06	0.00058214	-6.41903e-22	8.75279e-05
x14MCx1313	4.12116e-06	0.000179639	-3.67567e-22	2.27712e-05
x14MCx1363	1.1597e-06	0.000269786	2.18176e-21	4.77182e-06
x14MCx1397	3.48952e-06	0.000170394	1.20357e-22	1.11465e-05
x14MCx1399	1.34448e-06	0.000260372	-1.60476e-22	3.84385e-05
x14MCx1409	3.48432e-06	0.000188089	-1.12333e-21	1.6972e-05
x14MCx1485	6.56588e-06	0.000205191	3.79242e-21	9.68429e-06
x14MCx1540	5.38362e-06	0.000386028	2.66687e-21	2.00979e-05
x14MCx1549	2.73377e-06	0.000377947	5.21546e-22	2.98134e-05
x14MCx1551	7.62168e-21	0.000196454	4.91477e-07	1.26619e-05
x14MCx1578	8.13439e-06	1.30074e-19	1.27839e-20	0.000428923
x14MCx1583	6.47314e-06	0.000342569	2.3269e-21	3.1182e-05
x14MCx1612	1.48017e-05	0.000462111	-1.14093e-20	0.000145019
x14MCx1616	6.33498e-06	0.000331829	-6.08392e-21	1.27307e-05
x14MCx1621	4.38907e-06	0.000173303	-2.07439e-21	1.31672e-05
x14MCx1706	5.0941e-06	0.000587856	2.56761e-21	5.17165e-07
x14MCx1724	5.60146e-06	0.000270874	-2.04292e-21	2.13357e-05
x14MCx1739	5.49995e-06	0.000331142	-3.18356e-21	9.56845e-06
x14MCx1747	4.68607e-06	0.000338489	6.23024e-22	2.53715e-05
x14MCx1768	3.74783e-06	0.000287261	-3.20952e-22	6.28751e-05
x14MCx1775	3.26241e-06	0.000429525	2.37882e-21	1.18939e-06
x14MCx1798	4.34254e-06	0.000576582	4.34229e-22	-5.75319e-21
x14MCx1861	2.84092e-06	0.000136307	1.35578e-21	1.82562e-05
x14MCx1910	2.94967e-06	8.60636e-05	-1.28329e-22	6.07612e-05
x14MCx1914	7.34812e-06	0.000218981	-2.82357e-21	2.94064e-05
x14MCx1916	9.00654e-05	0.000183869	-1.42577e-20	0.000103773
x14MCx1929	1.45694e-06	4.59828e-05	-3.14934e-21	0.000282685
x14MCx1940	1.72392e-06	0.000145992	-5.21546e-22	1.06072e-05
x14MCx1943	4.63409e-06	0.000130344	4.79631e-22	1.80758e-05
x14MCx1953	3.08781e-06	0.000446365	3.43552e-21	0.00014531
x14MCx1965	3.38273e-06	0.000415513	1.33573e-21	1.18683e-05
x14MCx1997	1.00826e-05	0.000198547	-1.11719e-20	2.46249e-05
x14MCx2055	5.21195e-06	0.000287531	2.19567e-21	3.15024e-05
x14MCx2088	5.26845e-06	0.000152714	8.16853e-22	2.37434e-05
x14MCx2162	2.5105e-06	0.000133392	3.85142e-21	0.000176374
x14MCx2193	9.6069e-07	0.000193871	-5.81725e-22	7.0708e-05
x14MCx2220	5.65257e-06	9.8502e-05	-1.60476e-22	0.000236624
x14MCx2237	4.3078e-06	0.000325966	3.252e-21	1.79427e-05
x14MCx2263	1.86496e-06	0.000136227	1.01831e-21	2.75559e-05
x14MCx2269	3.62928e-06	0.000163446	6.41903e-22	8.36069e-05
x14MCx2325	2.26214e-06	0.00036537	-6.41903e-22	-1.77273e-22
x14MCx2355	2.13917e-06	0.000231135	1.14565e-21	9.90638e-06
x14MCx2365	3.0544e-06	0.000626375	9.36896e-22	2.90482e-05
x14MCx2381	4.92058e-06	0.000228989	8.02379e-22	2.66016e-05
x14MCx2393	2.47908e-06	0.000236912	6.01784e-22	6.16257e-05
x14MCx2420	2.24358e-06	0.00046345	9.56955e-22	7.62226e-07
x14MCx2429	4.0356e-06	0.000334518	8.55478e-22	3.08617e-05
x14MCx2437	6.90667e-06	0.000243105	-6.41903e-22	1.11213e-06
x14MCx2453	2.30872e-06	0.000454288	-4.0119e-22	2.39465e-05
x14MCx2468	5.07046e-06	0.000188448	-6.41903e-22	1.94654e-05
x14MCx2479	3.12212e-06	0.000227112	-2.4716e-21	3.00634e-05
x14MCx2494	5.0472e-06	0.000318512	-2.40714e-22	1.65555e-05
x14MCx2498	7.60263e-06	0.000509969	2.24666e-21	4.09054e-05
x14MCx2510	2.55168e-06	0.000263078	-9.64492e-22	0.000194472
x14MCx2563	6.24892e-06	0.000224384	-8.97249e-21	8.10077e-06
x14MCx2587	2.83599e-06	0.000199047	1.60476e-22	1.629e-05
x14MCx2601	6.78771e-06	0.000457831	1.6578e-20	1.53745e-05
x14MCx2641	8.34021e-06	0.0004212	-2.07675e-21	5.20744e-06
x14MCx2645	2.02025e-06	0.000178339	-4.0119e-22	1.96681e-05
x14MCx2670	1.92748e-06	0.000217546	-6.73149e-22	0.000134616
x14MCx2682	3.51023e-06	0.000141951	6.80405e-21	2.97094e-05
x14MCx2741	4.69748e-06	0.000449582	-3.00892e-21	1.26273e-05
x14MCx2749	6.1893e-06	0.000120904	-1.92571e-21	9.49319e-06
x14MCx2756	6.71309e-06	0.000161781	1.95875e-21	9.80103e-06
x14MCx2789	4.55647e-06	0.000241814	7.33469e-21	8.05937e-06
x14MCx2814	5.45186e-06	0.000189703	-2.06495e-21	9.39274e-06
x14MCx2818	2.74219e-06	0.0001968	2.71379e-21	3.95824e-05
x14MCx2842	1.18671e-06	0.00014229	-2.75405e-21	8.74297e-06
x14MCx2903	3.90298e-06	0.00090906	2.01003e-21	2.82847e-05
x14MCx2932	6.1151e-06	0.000176265	-4.42575e-21	7.97468e-06
x14MCx2945	2.16486e-06	0.000147519	4.48388e-23	5.39357e-06
x14MCx2961	5.84788e-06	0.000398754	1.07994e-20	2.73639e-05
x14MCx2968	1.05934e-05	8.90389e-05	-1.23094e-20	0.000140982
x14MCx2979	7.01115e-06	0.000589553	-7.90075e-21	5.22046e-06
x14MCx2986	1.21115e-05	9.9365e-05	-3.82484e-21	1.03004e-05
x14MCx2998	7.84279e-06	0.000253462	4.52215e-21	1.14063e-05
x14MCx3041	3.92258e-06	0.000497017	2.83074e-21	8.36132e-06
x14MCx3050	3.02259e-06	0.000136462	1.84547e-21	1.6107e-05
x14MCx3150	5.60159e-06	0.000148145	1.83367e-21	2.38678e-05
x14MCx3229	2.67516e-06	0.000169247	-4.81427e-22	1.76033e-05
x14MCx3258	3.89624e-06	0.000155658	-4.86973e-21	2.00275e-05
x14MCx3320	9.226e-06	0.000265073	-7.87276e-21	3.41678e-05
x14MCx3348	7.40877e-06	0.000114164	-2.08619e-21	1.3525e-05
x14MCx3378	1.09232e-06	0.000121749	7.5636e-22	2.94206e-05
x14MCx3397	3.60967e-06	0.000291845	5.61665e-22	4.14376e-05
x14MCx3405	4.27784e-06	0.000227798	-3.02308e-21	1.75823e-05
x14MCx3410	2.38657e-06	0.000105061	4.0119e-22	6.82401e-06
x20MCx1115	1.07307e-05	0.000502149	6.36015e-22	2.80005e-05
x20MCx1119	9.00092e-06	0.000463138	1.7023e-22	4.87043e-05
x20MCx1121	8.58653e-06	0.000150563	-3.20952e-22	4.76984e-05
x20MCx1122	1.06913e-05	0.000224987	7.96243e-21	4.6498e-05
x20MCx1125	7.59663e-06	0.000195054	-3.94346e-21	3.8064e-05
x20MCx1126	-1.99943e-20	6.94611e-05	2.17908e-06	3.335e-05
x20MCx1127	1.12482e-06	0.000155128	4.85888e-22	7.98986e-06
x20MCx1148	1.58025e-21	0.000656295	3.71556e-06	0.00142742
x20MCx1152	6.64335e-21	0.000278247	8.31445e-07	1.35139e-05
x20MCx1166	3.40664e-06	0.000174243	1.98576e-22	1.85712e-05
x20MCx1168	1.14243e-05	0.000540392	-3.72876e-21	7.06278e-05
x20MCx1181	2.81598e-06	0.000282208	-4.81427e-22	1.23698e-05
x20MCx1184	5.48285e-06	0.000232557	-3.94818e-21	2.55188e-06
x20MCx1191	1.10512e-20	0.000162866	1.46485e-06	2.09046e-05
x20MCx1194	-9.30268e-20	0.00174705	4.30232e-06	0.000145914
x20MCx1203	9.78427e-06	0.000405606	1.01761e-20	2.75012e-05
x20MCx1213	4.61195e-06	0.000197683	-1.60476e-22	5.86916e-06
x20MCx1224	-1.58861e-20	0.000389754	2.97602e-06	5.65154e-05
x20MCx1245	6.27665e-06	0.000723582	1.11009e-21	6.35446e-05
x20MCx1252	1.21165e-06	0.000128716	-4.0119e-23	1.08781e-05
x20MCx1263	4.50005e-06	0.000697159	1.09067e-21	1.05726e-05
x20MCx1264	1.0622e-05	0.000316555	4.67268e-22	3.08233e-05
x20MCx1278	4.50555e-06	0.000226656	-2.11922e-21	2.66778e-05
x20MCx1281	2.60309e-20	0.000263623	2.85824e-06	4.48217e-05
x20MCx1297	1.50017e-05	0.000709736	-8.74593e-21	9.01745e-05
x20MCx1322	3.54969e-06	0.000216723	-1.44489e-21	3.82248e-06
x20MCx1325	4.73843e-06	0.000261686	-6.05863e-21	5.49044e-05
x20MCx1332	5.54409e-06	0.000112485	1.60476e-22	0.000502231
x20MCx1341	5.14988e-06	0.000231459	-1.42068e-21	1.16791e-05
x20MCx1348	9.69577e-06	0.000179421	-2.67145e-21	1.12457e-05
x20MCx1351	-5.82573e-20	0.00042952	3.85277e-06	0.000202352
x20MCx1357	7.99326e-06	0.000246169	-9.00317e-21	2.71376e-05
x20MCx1360	1.75412e-06	0.000267752	3.80119e-22	1.48323e-05
x20MCx1366	3.62334e-06	0.000314614	4.0119e-22	3.76526e-06
x20MCx1376	1.10371e-20	0.000584441	2.80149e-06	3.57731e-05
x20MCx1382	6.82821e-20	0.00106376	3.08183e-06	0.000109773
x20MCx1386	1.13771e-05	0.00056935	4.04493e-21	0.000125131
x20MCx1387	9.10209e-06	0.00019969	-5.96484e-21	5.50808e-05
x20MCx1393	3.67589e-06	0.000275789	7.6816e-22	4.27688e-05
x20MCx1424	-2.97147e-20	0.000218494	1.29197e-06	8.98798e-05
x20MCx1435	0.000266772	0.000244793	-2.43097e-20	3.25395e-05
x20MCx1469	3.68822e-06	0.000199321	8.02379e-23	2.87076e-07
x20MCx1470	3.78936e-06	0.000259683	-9.56011e-21	3.19583e-06
x20MCx1478	7.33415e-06	0.000165937	2.56761e-21	2.10247e-05
x20MCx1482	1.38896e-19	8.114e-05	7.55033e-06	4.76777e-05
x20MCx1488	2.1335e-06	0.000124269	1.68854e-21	9.36001e-06
x20MCx1489	-6.13162e-20	0.000431424	4.3128e-06	0.000424928
x20MCx1492	1.81134e-06	0.00034635	2.5721e-21	9.11198e-06
x20MCx1500	7.80134e-06	0.000125171	3.92157e-21	1.45228e-05
x20MCx1514	5.81978e-06	8.70549e-05	1.28381e-21	9.97913e-06
x20MCx1526	3.30255e-06	0.000217091	3.68386e-21	1.81938e-05
x20MCx1534	4.17107e-06	0.000312589	-2.05787e-21	2.2768e-05
x20MCx1537	1.23054e-05	0.000226554	1.37015e-21	0.000107373
x20MCx1538	1.18504e-05	0.00114449	-1.45056e-20	4.88745e-05
x20MCx1547	7.09135e-06	0.000371115	-3.12991e-21	2.37152e-06
x20MCx1557	7.87919e-06	0.000308927	-7.85258e-21	6.88084e-05
x20MCx1559	4.82502e-06	0.000293438	2.62093e-22	4.87222e-05
x20MCx1571	-2.25295e-20	0.000118808	4.27272e-06	7.66663e-05
x20MCx1577	1.52216e-20	0.000219613	4.63548e-07	3.32691e-05
x20MCx1599	1.10878e-06	1.40075e-05	2.41505e-21	0.000123914
x20MCx1614	1.56991e-05	0.000188403	8.9531e-21	4.71747e-05
x20MCx1620	2.03149e-06	0.000174965	-4.81427e-22	5.83399e-06
x20MCx1631	2.88217e-06	0.000157969	7.6108e-22	1.18878e-05
x20MCx1634	-3.79014e-21	0.000209605	3.51203e-06	2.05489e-05
x20MCx1641	1.22708e-05	0.000286892	-6.02256e-21	5.22233e-05
x20MCx1647	5.42659e-06	0.000268114	7.24501e-22	1.89554e-05
x20MCx1665	2.43177e-06	0.000164021	-6.41903e-22	2.35233e-05
x20MCx1673	1.82229e-06	0.000122261	2.00595e-22	1.36598e-05
x20MCx1679	5.78965e-06	0.000228024	-1.05356e-22	8.12916e-06
x20MCx1708	2.68183e-06	0.000244381	1.60476e-22	1.57791e-05
x20MCx1717	7.16571e-06	0.000316675	-9.62855e-22	1.48918e-05
x20MCx1726	2.64699e-20	0.000146782	4.36236e-07	5.52717e-06
x20MCx1729	1.39717e-20	0.000319294	1.13084e-06	7.58461e-06
x20MCx1734	5.07544e-06	0.000333	-9.03551e-21	1.07267e-05
x20MCx1736	2.57053e-06	0.000282413	-3.85916e-21	1.95111e-05
x20MCx1740	-2.431e-20	9.80709e-05	7.49747e-07	4.89572e-06
x20MCx1756	5.62698e-06	0.000338758	-3.10821e-22	2.93854e-05
x20MCx1759	1.70891e-19	0.000109606	9.52601e-06	0.000359945
x20MCx1770	1.22618e-06	0.000126994	2.17757e-22	1.24759e-05
x20MCx1776	-6.30516e-20	0.000144664	2.73092e-06	8.64142e-05
x20MCx1780	1.75403e-06	0.000201624	1.16227e-21	3.03316e-06
x20MCx1790	1.11108e-05	0.000503035	4.49332e-21	4.2822e-06
x20MCx1804	-5.73649e-20	0.00012014	3.78783e-06	1.48656e-05
x20MCx1807	8.16343e-06	0.000311957	3.20952e-22	2.31972e-05
x20MCx1815	-2.38682e-21	5.61181e-05	1.85915e-07	1.82492e-06
x20MCx1820	6.73711e-06	0.000660619	-2.40714e-21	8.15716e-06
x20MCx1829	1.33792e-05	0.000208324	6.13584e-23	4.02231e-05
x20MCx1830	9.346e-07	0.000195361	-1.15342e-21	2.23263e-05
x20MCx1837	2.53203e-05	0.000179567	8.8932e-05	2.10702e-20
x20MCx1839	5.43094e-06	0.000900484	-7.38189e-21	2.63144e-05
x20MCx1845	3.12156e-06	0.000343658	5.60101e-22	5.57027e-06
x20MCx1854	1.05466e-05	0.00177275	1.06905e-20	1.25279e-05
x20MCx1858	6.31133e-21	0.000108314	2.83919e-07	2.45095e-06
x20MCx1868	8.73161e-06	0.000175473	-2.56761e-21	3.05352e-05
x20MCx1871	1.83957e-06	0.000366775	2.37072e-22	1.37698e-05
x20MCx1879	9.07796e-06	0.000133889	-7.84916e-21	0.000162997
x20MCx1897	5.18515e-06	0.00106225	4.96767e-21	0.000109781
x20MCx1899	3.91121e-06	0.000330258	2.52041e-21	1.08832e-05
x20MCx1920	5.83749e-06	0.000193416	1.30658e-21	1.72865e-05
x20MCx1921	8.75221e-06	0.000243419	-6.64559e-21	6.09593e-06
x20MCx1925	4.3422e-06	0.000170451	3.45731e-21	8.94191e-06
x20MCx1932	2.87364e-06	0.000116635	-3.07196e-22	1.16764e-05
x20MCx1941	5.21481e-06	0.000147431	3.35431e-22	1.4913e-05
x20MCx1948	9.08361e-06	0.000382399	4.42989e-23	3.27961e-05
x20MCx1955	4.04372e-06	0.000105924	-1.318e-22	7.58809e-06
x20MCx1959	4.59788e-06	0.000318896	5.05452e-21	2.25183e-05
x20MCx1964	1.12121e-06	0.000193345	-3.01482e-22	1.96463e-05
x20MCx1986	3.44846e-06	0.000394773	-1.61774e-21	8.99265e-06
x20MCx1989	9.20647e-06	0.000196963	-1.76523e-21	1.37082e-05
x20MCx1998	1.2648e-06	0.000132328	1.93515e-22	6.0343e-06
x20MCx1999	2.55661e-06	0.000172784	1.05961e-21	6.48704e-06
x20MCx2000	1.21181e-05	0.00013826	5.13523e-21	2.18326e-05
x20MCx2006	9.22314e-06	0.000281277	-5.12198e-21	1.43702e-05
x20MCx2016	2.5257e-06	0.00031931	1.22127e-21	6.76218e-06
x20MCx2024	3.54528e-06	0.000360681	-2.80833e-22	7.46772e-06
x20MCx2031	4.38569e-06	0.00115828	1.41688e-21	2.47582e-20
x20MCx2039	3.23664e-06	0.000141484	3.84052e-22	3.77251e-05
x20MCx2051	6.93746e-06	0.000376096	-2.33634e-21	2.89206e-05
x20MCx2085	5.39668e-20	0.000237279	4.5714e-06	0.000100505
x20MCx2094	6.49654e-06	0.000657001	-8.02379e-22	8.13511e-05
x20MCx2114	0.000271525	0.000232021	8.86377e-95	1.54756e-05
x20MCx2117	3.56646e-21	7.3767e-05	7.64783e-07	3.60841e-05
x20MCx2118	2.05374e-06	0.00018126	3.63992e-07	2.36677e-05
x20MCx2119	4.52256e-06	0.000189117	1.52452e-21	7.61952e-06
x20MCx2161	9.77841e-06	0.000296625	-4.91811e-21	5.04093e-05
x20MCx2167	-6.84872e-21	0.000796853	1.23245e-06	1.34769e-05
x20MCx2175	9.70949e-07	0.000122648	6.32312e-22	5.75637e-06
x20MCx2196	1.14152e-06	0.000124327	-1.01123e-21	9.7246e-06
x20MCx2210	4.17651e-06	0.00051708	-1.39302e-21	7.20494e-06
x20MCx2214	7.55585e-06	0.00022341	8.05919e-21	1.66336e-05
x20MCx2215	-8.3663e-20	0.000161614	2.36564e-06	7.76715e-05
x20MCx2233	2.36799e-06	0.000431004	4.0119e-22	1.95652e-05
x20MCx2235	5.38593e-06	0.000442599	-8.02379e-22	1.44627e-05
x20MCx2239	2.64712e-06	0.000164122	-1.16996e-21	1.82008e-05
x20MCx2244	2.97547e-06	0.000116673	-5.01505e-22	5.51044e-06
x20MCx2247	6.21195e-06	0.000267847	-1.28381e-21	1.53984e-05
x20MCx2251	4.72438e-06	0.000322215	-4.04021e-21	2.58677e-05
x20MCx2256	-8.37195e-21	0.000191267	4.33825e-06	2.97374e-05
x20MCx2265	8.85169e-06	0.000182936	3.25003e-21	1.7162e-05
x20MCx2274	5.29458e-06	0.000233764	2.38826e-21	2.26176e-05
x20MCx2286	3.27381e-06	0.000334823	2.71275e-21	2.1878e-05
x20MCx2295	3.7531e-21	0.000163971	5.52128e-06	0.000108891
x20MCx2307	1.66275e-06	0.000356567	-2.17468e-21	1.71257e-05
x20MCx2310	2.49912e-06	0.000196942	1.16902e-21	1.01181e-05
x20MCx2311	1.54856e-21	0.000122913	7.74697e-07	7.14241e-06
x20MCx2322	1.27431e-06	0.000179179	4.07397e-22	4.34117e-06
x20MCx2328	9.74316e-06	0.000443637	2.96782e-21	7.18201e-05
x20MCx2329	2.31913e-06	0.000242979	-4.18889e-22	1.24013e-05
x20MCx2338	2.79624e-20	0.000499417	2.75835e-06	0.000137472
x20MCx2344	4.08597e-06	0.00030556	1.28381e-21	9.53868e-06
x20MCx2346	8.4742e-06	0.000295703	-5.07387e-21	4.78424e-05
x20MCx2351	4.93277e-06	0.000151997	2.02362e-22	2.39433e-05
x20MCx2362	9.40754e-06	0.000413452	1.60476e-21	5.55724e-05
x20MCx2366	8.46786e-06	0.00072894	-1.60476e-22	4.02158e-05
x20MCx2368	5.79612e-06	0.000356399	7.79604e-22	2.25853e-05
x20MCx2374	8.17889e-06	0.000244185	-4.61151e-21	2.12409e-05
x20MCx2377	1.03285e-05	0.000187927	2.02955e-21	8.83316e-05
x20MCx2385	1.98149e-21	0.000535154	1.61226e-06	2.80448e-05
x20MCx2400	1.1351e-05	0.000240643	-3.06049e-20	1.22674e-05
x20MCx2412	2.37378e-06	0.000155626	-1.65113e-21	7.51803e-06
x20MCx2465	5.73671e-06	0.000353318	-2.49682e-21	1.44855e-05
x20MCx2483	1.05373e-05	0.000495787	9.72767e-21	3.71413e-05
x20MCx2491	4.30182e-06	0.000595651	-3.23349e-21	3.18804e-05
x20MCx2504	-2.66668e-21	0.00016274	1.66608e-07	5.11403e-05
x20MCx2508	5.92595e-22	0.000233979	9.5501e-07	3.3976e-05
x20MCx2524	2.20601e-06	0.000178466	2.08705e-21	6.35252e-07
x20MCx2526	5.44329e-06	0.000224897	3.59758e-21	4.63922e-06
x20MCx2531	7.91468e-06	0.00061792	-1.14471e-20	8.33447e-05
x20MCx2533	9.35899e-06	0.000217346	5.2013e-21	9.14472e-06
x20MCx2536	6.17036e-06	0.00016207	1.53164e-21	2.00967e-05
x20MCx2542	8.8201e-06	0.00041658	-5.48163e-21	2.86183e-05
x20MCx2547	8.68301e-06	0.00010183	2.47867e-22	2.6623e-05
x20MCx2559	1.30529e-05	0.000170499	4.63777e-21	2.62666e-05
x20MCx2562	7.39267e-06	0.00101965	-9.18724e-21	1.77502e-05
x20MCx2581	1.86156e-05	0.000202265	-2.03985e-20	3.97742e-05
x20MCx2591	-3.68323e-21	0.000274435	1.33273e-07	-1.36466e-21
x20MCx2604	1.03171e-05	0.000127499	5.55058e-21	1.00256e-05
x20MCx2615	5.90018e-20	0.000395883	1.49364e-06	9.51422e-06
x20MCx2617	4.86284e-06	0.000220585	3.20952e-22	1.12372e-05
x20MCx2623	2.2152e-06	0.000208014	7.22141e-22	4.20631e-05
x20MCx2628	2.43137e-06	0.000546152	5.94976e-22	6.22659e-06
x20MCx2631	4.95449e-06	0.000546321	-7.16305e-23	1.17047e-05
x20MCx2634	1.93154e-06	0.000106422	5.19776e-22	3.1896e-07
x20MCx2635	4.67373e-06	0.000288024	-6.41903e-22	3.3931e-05
x20MCx2642	3.46746e-06	0.000822729	-1.04309e-21	5.15542e-07
x20MCx2644	5.20178e-06	0.000124812	6.41903e-22	9.4454e-06
x20MCx2651	9.02922e-06	0.000339678	-1.00061e-20	1.31029e-05
x20MCx2652	1.10556e-05	0.000245848	-5.09616e-21	6.85465e-05
x20MCx2653	6.1915e-06	0.000291829	-3.99774e-21	1.33354e-05
x20MCx2659	5.61306e-06	0.000390688	-1.53719e-21	5.91503e-05
x20MCx2677	1.78648e-06	0.000269212	-4.94407e-22	4.82676e-05
x20MCx2678	3.6377e-06	0.000256217	-1.20357e-21	2.10718e-05
x20MCx2685	2.12264e-06	0.000229137	-1.99887e-21	0.000136253
x20MCx2687	4.75585e-06	0.000390623	-8.82617e-22	1.32999e-05
x20MCx2688	7.85738e-06	0.000287458	3.34617e-21	3.56035e-05
x20MCx2710	2.52239e-06	0.000119491	2.20321e-21	9.68289e-06
x20MCx2716	2.21398e-06	0.000107236	1.3782e-21	6.6068e-06
x20MCx2717	1.65414e-06	0.000175258	1.20357e-22	1.64761e-05
x20MCx2745	2.60163e-06	0.000204398	1.33169e-22	2.11052e-05
x20MCx2759	4.50494e-06	0.000181629	-3.2166e-21	9.59996e-06
x20MCx2761	5.00794e-06	0.000237574	4.5802e-21	4.33945e-05
x20MCx2773	5.76622e-06	0.000242423	9.23127e-98	1.52009e-05
x20MCx2784	6.21228e-06	0.000573776	1.39757e-21	0.000114919
x20MCx2787	4.63176e-06	0.000276155	-2.1381e-21	1.12859e-05
x20MCx2791	-3.96008e-21	0.000533904	2.36316e-06	8.8864e-05
x20MCx2795	-3.17786e-20	0.000214561	1.7138e-06	6.52835e-06
x20MCx2797	2.20345e-21	7.70016e-05	1.80985e-07	3.99233e-06
x20MCx2802	-2.01853e-20	0.000201149	5.74575e-06	7.86061e-05
x20MCx2805	3.55877e-06	0.000173242	2.44925e-22	1.56012e-05
x20MCx2807	3.74771e-06	0.000122287	1.96819e-21	1.38849e-05
x20MCx2810	9.43582e-06	9.70004e-05	2.58554e-21	0.000185112
x20MCx2815	-1.90676e-20	0.000168381	2.35445e-06	3.0102e-05
x20MCx2831	1.18903e-06	0.000149149	-3.20952e-22	2.06961e-05
x20MCx2832	-9.1964e-21	9.4487e-05	1.21254e-06	3.0096e-05
x20MCx2838	1.31004e-05	0.00017473	3.36999e-21	1.90658e-05
x20MCx2844	7.39813e-06	0.000628684	6.79751e-22	6.9889e-05
x20MCx2848	8.37049e-06	0.000357066	-1.24192e-21	1.64903e-05
x20MCx2857	3.21392e-06	0.000204219	1.38666e-21	3.0295e-06
x20MCx2870	6.71807e-06	0.000231622	-8.76481e-21	3.06231e-05
x20MCx2872	1.84151e-06	0.000146076	1.36404e-21	1.86774e-06
x20MCx2882	1.7855e-05	6.78314e-05	-8.67513e-21	0.000104712
x20MCx2884	1.0082e-05	0.000163536	3.11984e-21	1.04201e-05
x20MCx2885	4.47005e-06	0.000153209	4.61368e-21	2.87533e-05
x20MCx2893	8.81132e-06	0.000423725	3.34382e-21	4.96711e-05
x20MCx2895	3.58526e-06	0.000158018	2.1678e-21	1.12508e-05
x20MCx2896	2.37368e-06	0.000223905	1.58116e-21	2.9294e-05
x20MCx2902	9.71229e-06	0.00021782	2.35412e-21	3.46465e-05
x20MCx2904	1.57239e-06	0.00013636	1.3023e-21	8.24784e-22
x20MCx2921	6.57142e-06	0.000196004	-4.59716e-21	7.86098e-05
x20MCx2929	9.20126e-06	0.000366552	-2.25006e-21	4.96988e-05
x20MCx2934	1.65763e-06	0.000151254	-7.66752e-22	4.4857e-06
x20MCx2943	3.6227e-06	0.00021519	9.25752e-22	6.30752e-05
x20MCx2959	3.85605e-06	0.000686142	3.17065e-21	1.1811e-05
x20MCx2962	7.44523e-06	0.00074505	-1.60476e-22	5.61797e-05
x20MCx2964	7.74141e-06	0.000341961	2.24666e-21	2.10872e-05
x20MCx2969	5.56903e-06	0.000244229	3.69094e-21	3.01465e-05
x20MCx2971	6.0563e-06	0.000864523	6.23968e-21	3.4231e-05
x20MCx2972	1.01086e-05	0.000211413	4.11975e-21	1.81399e-05
x20MCx2975	7.41503e-06	0.00101069	5.53642e-21	-4.34096e-21
x20MCx2978	8.65886e-20	4.06095e-20	6.39394e-06	0.00194852
x20MCx2988	9.81082e-06	0.000183399	5.57889e-21	9.29835e-06
x20MCx2994	4.36043e-06	0.000204798	1.17525e-21	1.84911e-05
x20MCx3014	7.89235e-06	0.00016071	6.59131e-21	1.59471e-05
x20MCx3020	1.51131e-05	0.000121517	1.3976e-20	2.34688e-05
x20MCx3033	1.16553e-05	0.000103968	-1.33357e-20	4.78826e-05
x20MCx3036	3.80552e-20	0.000377641	1.19502e-06	1.13426e-05
x20MCx3039	6.78139e-06	0.000314247	2.02955e-21	5.67298e-05
x20MCx3044	2.71166e-06	0.000134724	2.63818e-21	2.31774e-05
x20MCx3048	2.55901e-06	0.0020221	4.0119e-22	-2.52235e-20
x20MCx3055	2.289e-06	0.000212782	4.54966e-22	2.08116e-05
x20MCx3056	6.54228e-06	0.000188722	4.6931e-21	0.000307542
x20MCx3084	3.11364e-06	0.000353675	-2.74806e-21	1.90689e-05
x20MCx3089	4.31269e-06	0.000222025	2.52041e-21	3.33453e-06
x20MCx3094	6.3065e-06	0.00029807	6.05796e-21	1.32015e-05
x20MCx3099	5.0346e-06	0.000772089	-2.90307e-92	0.000130525
x20MCx3102	4.37872e-06	0.000179219	2.66886e-21	1.50595e-05
x20MCx3108	1.11438e-05	0.000185109	-3.85142e-21	1.01955e-05
x20MCx3109	3.25238e-06	0.000324385	-1.28381e-21	-7.23022e-21
x20MCx3119	2.56416e-06	0.000151352	1.61184e-21	1.40614e-05
x20MCx3138	3.65113e-06	0.000137533	-3.36291e-21	3.79019e-06
x20MCx3139	8.58994e-06	0.000175769	3.82916e-21	3.64684e-05
x20MCx3151	5.55849e-06	0.000756028	-4.63597e-21	-3.47995e-21
x20MCx3176	8.2813e-06	0.000590701	2.63e-21	4.39431e-05
x20MCx3177	4.17741e-21	0.000115458	7.92632e-07	3.38002e-05
x20MCx3178	1.24148e-06	0.000138671	5.48617e-22	3.63956e-06
x20MCx3182	1.06102e-06	7.12243e-05	1.15047e-22	9.09165e-06
x20MCx3188	1.11913e-19	0.000751527	3.11884e-06	0.000280561
x20MCx3200	4.54346e-06	0.000267031	8.02379e-22	2.37632e-05
x20MCx3201	1.03586e-05	0.000204126	-6.54361e-21	1.11389e-05
x20MCx3206	1.87016e-19	0.000114905	1.19171e-05	0.000265272
x20MCx3210	2.31244e-06	0.000313843	3.97912e-98	1.00832e-05
x20MCx3217	2.38212e-06	0.000139081	1.50028e-21	8.42709e-06
x20MCx3228	7.97313e-06	0.000234574	-9.53128e-22	3.28428e-05
x20MCx3241	3.38067e-06	0.000137692	-2.37453e-21	1.50527e-05
x20MCx3247	2.20645e-06	0.000177916	2.89122e-22	9.26764e-06
x20MCx3262	1.29811e-05	0.00100785	-1.40177e-20	0.000219213
x20MCx3264	5.4155e-06	0.000245496	3.77865e-21	2.52458e-05
x20MCx3294	3.18841e-06	0.000125476	-4.30962e-22	8.49654e-06
x20MCx3303	2.11301e-20	0.000333098	2.63094e-06	0.000109992
x20MCx3306	7.68919e-06	0.000585059	3.97178e-21	3.83421e-05
x20MCx3308	5.28126e-06	0.000177709	-6.41903e-22	2.10587e-05
x20MCx3331	7.54936e-06	0.000288629	6.38835e-21	7.33994e-05
x20MCx3332	1.71314e-06	0.000224567	-3.20952e-22	2.45551e-05
x20MCx3335	7.00339e-06	0.00019932	4.12652e-22	4.58944e-05
x20MCx3337	3.7314e-06	0.00020239	1.20357e-21	1.71455e-05
x20MCx3352	-2.04117e-20	0.000657493	8.91934e-07	2.51991e-05
x20MCx3373	2.53334e-06	0.000147918	-3.20952e-22	9.95231e-06
x20MCx3374	7.34612e-06	0.000999537	6.41903e-22	9.01749e-05
x20MCx3387	5.98151e-21	0.000103289	1.21905e-06	8.99487e-06
x20MCx3389	3.84e-06	0.000154527	2.23038e-21	1.15946e-05
x20MCx3402	6.98284e-06	0.000258346	-4.32341e-21	3.35746e-05
x20MCx3409	5.05596e-06	0.000506344	9.62855e-22	6.08419e-05
x20MCx3411	1.63877e-06	0.000248632	2.90272e-22	1.39647e-06
x20MCx3418	2.02867e-05	0.00024842	-3.51564e-21	8.62403e-05
x30MCx1112	6.46454e-06	0.000168254	4.63256e-21	9.54072e-06
x30MCx1116	1.01449e-06	0.000126748	8.07394e-22	1.59237e-05
x30MCx1142	8.70384e-06	9.65257e-05	-1.28381e-21	4.98948e-06
x30MCx1163	2.45938e-06	0.000127756	2.56781e-22	2.51126e-06
x30MCx1170	3.56905e-06	0.000159874	1.57644e-21	1.75866e-05
x30MCx1172	7.83179e-06	0.00015642	-9.62855e-22	1.04295e-05
x30MCx1174	9.78467e-06	8.03222e-05	7.29693e-21	0.000193179
x30MCx1180	1.20157e-05	0.000693641	8.18427e-21	2.50445e-05
x30MCx1193	2.7823e-06	0.00100701	-3.14698e-21	2.5592e-05
x30MCx1196	5.85008e-06	0.00104539	1.34281e-21	4.08709e-05
x30MCx1201	4.50286e-06	0.000291222	3.93166e-21	1.28598e-05
x30MCx1226	3.78019e-06	0.000476555	-1.81125e-21	1.67117e-05
x30MCx1235	4.7622e-06	0.000495355	4.55732e-21	5.40624e-06
x30MCx1258	2.33828e-20	0.000184738	1.11547e-06	3.75632e-05
x30MCx1259	4.30665e-06	0.000247395	-3.04904e-21	1.7018e-05
x30MCx1266	5.28889e-06	0.000542158	3.55158e-21	5.13019e-06
x30MCx1270	3.54081e-06	0.000192776	1.23307e-21	8.81336e-06
x30MCx1280	8.4262e-06	0.000145329	7.10047e-21	3.05225e-05
x30MCx1303	2.27241e-06	0.000209577	-5.48226e-22	1.438e-06
x30MCx1308	2.08547e-06	8.91396e-05	3.20952e-22	6.57703e-06
x30MCx1314	1.31994e-06	0.000331528	2.38944e-22	2.14957e-05
x30MCx1321	1.78703e-06	0.0002958	2.15899e-21	4.62019e-06
x30MCx1335	4.4841e-06	0.000237151	-3.95762e-21	1.05512e-05
x30MCx1336	1.11613e-05	0.000615484	1.67036e-20	2.71453e-05
x30MCx1355	4.45099e-06	0.000658534	-2.98532e-21	1.36113e-05
x30MCx1373	1.99588e-06	0.000395659	-1.0366e-21	2.13298e-05
x30MCx1379	8.44559e-06	0.000512389	1.44428e-21	0.000115119
x30MCx1394	8.93301e-06	0.000547633	-9.08599e-21	3.66537e-05
x30MCx1405	1.4541e-06	0.000506951	1.13829e-21	2.11661e-05
x30MCx1415	8.56652e-06	0.000150096	9.1877e-21	5.27073e-05
x30MCx1417	8.55677e-06	0.000197274	-1.12333e-21	1.37444e-05
x30MCx1451	2.41074e-06	0.00031219	1.60476e-22	2.74319e-05
x30MCx1476	2.38468e-21	0.000130853	1.15159e-06	3.34663e-05
x30MCx1479	1.8011e-06	0.000181218	-1.88151e-21	1.23372e-05
x30MCx1497	1.54875e-06	0.000159915	-3.55171e-22	6.00346e-22
x30MCx1503	4.37316e-06	0.000185167	4.80955e-21	1.21323e-05
x30MCx1516	9.70375e-21	0.000779606	1.06445e-05	0.000412696
x30MCx1517	8.83276e-06	0.000368173	3.15449e-21	1.40247e-05
x30MCx1527	2.04823e-06	0.000157208	2.82969e-21	1.96905e-05
x30MCx1556	3.50479e-06	0.000188081	-4.34819e-21	5.36822e-06
x30MCx1566	3.54727e-06	0.000513697	-3.15966e-21	2.72653e-05
x30MCx1569	6.28519e-06	0.000291306	-5.40576e-22	2.34835e-05
x30MCx1586	4.90641e-06	0.000198166	3.01084e-21	1.02836e-05
x30MCx1592	3.13303e-06	0.000559792	-4.90852e-22	6.62084e-05
x30MCx1597	3.65016e-06	0.000333596	8.02379e-22	1.89274e-05
x30MCx1601	2.40199e-06	0.000189346	-4.9888e-22	4.05778e-06
x30MCx1606	7.67834e-06	0.000402094	-2.24666e-21	5.73072e-06
x30MCx1611	2.36824e-06	0.000376007	-3.6579e-23	1.77759e-05
x30MCx1618	2.97456e-06	0.000166581	4.81427e-22	7.03852e-06
x30MCx1636	2.3748e-06	0.000332914	-1.40906e-21	1.86049e-05
x30MCx1637	2.52826e-06	0.000171889	-3.01276e-21	5.2812e-05
x30MCx1646	3.48513e-06	0.000258591	-1.74753e-21	1.555e-05
x30MCx1649	6.45324e-06	0.000223402	1.685e-21	1.80283e-05
x30MCx1664	6.63909e-06	0.000200379	2.24666e-21	1.4208e-05
x30MCx1705	8.28347e-06	0.000340185	5.91873e-21	1.38553e-05
x30MCx1712	4.26669e-06	0.000415498	4.81427e-22	1.99267e-05
x30MCx1722	9.11171e-06	0.000172726	-1.92062e-98	2.35643e-05
x30MCx1730	3.69324e-06	0.000424408	1.386e-22	9.98074e-06
x30MCx1744	3.72372e-06	0.000170207	2.40714e-22	6.87142e-06
x30MCx1748	7.47621e-06	0.000198682	-3.02136e-21	1.39855e-05
x30MCx1774	2.40494e-06	0.000145763	1.36404e-21	1.62918e-05
x30MCx1782	4.39025e-06	0.000174897	-3.20952e-22	9.73668e-06
x30MCx1786	8.47576e-06	0.000152921	-9.17544e-21	2.28326e-05
x30MCx1787	2.28726e-06	0.000255424	6.41903e-22	1.71895e-06
x30MCx1791	1.14765e-06	0.000552369	-5.12107e-22	1.08869e-06
x30MCx1792	4.74224e-06	0.0002419	3.66315e-21	2.34867e-05
x30MCx1794	1.20222e-06	0.000179176	3.20952e-22	9.02709e-06
x30MCx1824	2.28881e-06	0.000208601	2.64077e-21	2.1059e-05
x30MCx1827	6.2538e-21	7.1421e-05	2.19634e-07	4.03608e-07
x30MCx1828	5.56893e-06	0.0001479	7.36301e-22	2.70131e-05
x30MCx1831	6.91871e-06	0.000236492	-1.01336e-20	1.66288e-05
x30MCx1860	2.39074e-06	0.000153007	-6.41903e-22	7.34162e-06
x30MCx1872	2.5107e-06	0.000525006	-1.96583e-21	3.56961e-05
x30MCx1878	2.73187e-06	0.000133316	1.37411e-21	1.18747e-05
x30MCx1881	7.74609e-07	0.000291091	1.19193e-07	0.000111791
x30MCx1882	5.35233e-06	0.000540669	1.44428e-21	2.68258e-05
x30MCx1901	2.96562e-06	0.000115975	-5.38368e-21	0.000431008
x30MCx1911	2.11415e-06	0.000232142	1.98474e-21	1.22595e-05
x30MCx1917	4.89199e-06	0.000411086	6.02415e-21	2.77319e-05
x30MCx1926	6.02017e-06	0.00016546	3.32515e-21	1.59073e-05
x30MCx1966	6.81131e-06	0.000426659	-4.73404e-21	2.90718e-05
x30MCx1972	1.27458e-06	0.000136491	1.34502e-21	1.87513e-05
x30MCx1980	2.70186e-06	0.000165083	-1.52199e-21	1.40559e-05
x30MCx1993	1.66339e-06	0.000245397	-3.43961e-22	8.25322e-06
x30MCx1996	7.05714e-06	0.00024713	4.07946e-21	7.98732e-06
x30MCx2009	3.42145e-06	0.000151722	-1.20357e-21	9.79395e-06
x30MCx2011	4.8241e-06	0.000262633	-3.98122e-21	2.53167e-05
x30MCx2015	3.9896e-06	0.000181757	-3.20952e-22	7.5394e-05
x30MCx2022	1.82184e-06	0.000126861	1.6614e-21	9.25498e-06
x30MCx2027	3.01843e-06	0.000182001	9.22736e-22	2.25591e-05
x30MCx2041	4.65914e-06	0.000181622	-3.92694e-21	2.45075e-05
x30MCx2043	1.37264e-19	0.000703393	4.67991e-05	2.96126e-05
x30MCx2059	7.26259e-07	0.000342555	-1.61361e-22	-1.87794e-22
x30MCx2061	1.61473e-06	0.000230143	1.35899e-21	2.8975e-06
x30MCx2079	2.52698e-06	0.000130651	1.48315e-21	4.3534e-06
x30MCx2081	4.39528e-06	0.000216536	-2.78237e-21	1.03802e-05
x30MCx2092	1.06204e-05	0.00029375	1.02941e-20	3.63927e-05
x30MCx2096	2.19023e-06	0.000642584	7.65803e-21	7.11284e-05
x30MCx2099	3.47588e-06	0.000298651	1.77703e-21	2.43555e-05
x30MCx2107	6.91776e-06	0.000204721	-2.56761e-21	2.40766e-05
x30MCx2131	3.85122e-06	0.000726389	3.15923e-21	2.04238e-07
x30MCx2132	6.49995e-06	0.000201694	-6.34116e-21	0.000212254
x30MCx2138	3.33352e-06	0.000297172	-9.22736e-22	1.11265e-05
x30MCx2140	2.2883e-06	-4.57981e-21	-1.06669e-20	0.000625431
x30MCx2149	2.44035e-06	0.000282155	-6.50163e-22	1.06091e-05
x30MCx2158	8.23461e-06	0.000303823	5.00779e-21	1.29772e-05
x30MCx2166	4.59087e-06	0.00025313	1.18042e-21	2.35464e-05
x30MCx2168	8.9174e-06	0.000123806	-1.12333e-21	1.63716e-05
x30MCx2179	3.15129e-06	0.000202139	6.41903e-22	1.73959e-05
x30MCx2183	4.94665e-06	0.00035293	5.76549e-22	4.07914e-05
x30MCx2201	4.63772e-06	0.000232242	-6.58895e-21	1.27781e-05
x30MCx2204	2.05649e-06	0.000224755	-2.65516e-22	7.08059e-06
x30MCx2206	1.23942e-05	1.28519e-05	-1.63874e-20	0.00031617
x30MCx2257	2.64617e-06	0.000189677	-3.20952e-22	1.61973e-05
x30MCx2281	3.56873e-06	0.000231682	4.81427e-22	1.14346e-05
x30MCx2298	5.3863e-06	0.000215141	1.09501e-21	2.05865e-06
x30MCx2312	3.16184e-06	0.00100791	-2.68089e-21	-2.61739e-21
x30MCx2316	5.26344e-06	0.000131133	6.87686e-21	9.40911e-06
x30MCx2327	6.76618e-06	0.000324417	-5.61665e-22	2.35818e-05
x30MCx2334	5.33586e-06	0.000211958	1.04309e-21	0.000108761
x30MCx2337	3.7199e-06	0.000181526	-9.47299e-22	7.61177e-06
x30MCx2349	8.42296e-06	0.000262608	9.68519e-21	1.14495e-05
x30MCx2352	6.8977e-06	0.000286008	4.89533e-21	2.43134e-05
x30MCx2353	2.90471e-06	0.000283049	-6.82022e-22	4.55022e-05
x30MCx2354	9.69115e-06	0.000185249	-6.41903e-21	1.14512e-05
x30MCx2363	-3.31855e-20	0.000188013	2.70216e-06	7.70497e-06
x30MCx2413	2.09767e-06	0.000155441	3.20952e-22	1.26363e-05
x30MCx2414	8.17544e-06	0.000169594	-3.49271e-21	1.5532e-05
x30MCx2415	1.39252e-06	6.93251e-05	9.22469e-22	1.39803e-05
x30MCx2423	2.25773e-06	0.000309272	-2.72481e-21	2.43489e-07
x30MCx2425	6.61404e-06	0.000870645	-4.08426e-22	2.214e-05
x30MCx2438	5.23392e-06	0.000154874	4.11573e-21	0.000272852
x30MCx2445	3.69642e-06	0.000227347	2.21362e-21	1.41972e-05
x30MCx2449	7.52586e-06	0.000244644	1.92571e-21	2.82362e-05
x30MCx2450	2.55794e-06	0.00025372	4.28329e-22	7.33704e-06
x30MCx2451	-5.94667e-19	0.000173376	4.80287e-05	2.92344e-05
x30MCx2455	1.07899e-06	0.000411699	9.11526e-22	-8.52411e-21
x30MCx2473	6.32313e-06	0.000291239	-4.35942e-21	2.6582e-05
x30MCx2480	5.60028e-06	0.000369042	-9.04395e-21	3.35648e-05
x30MCx2497	9.83179e-06	0.000343043	-6.71204e-21	2.5823e-05
x30MCx2499	5.22397e-06	0.000670775	1.60476e-22	2.36712e-05
x30MCx2501	3.38572e-06	0.000414526	-1.85963e-21	3.59736e-05
x30MCx2529	1.20771e-06	0.000209179	-1.78519e-22	1.25599e-05
x30MCx2534	9.45852e-06	0.000217585	4.59716e-21	8.42376e-06
x30MCx2543	4.37388e-06	0.000192566	1.12333e-21	1.26736e-05
x30MCx2544	5.07073e-06	0.000320791	-2.36224e-21	3.35716e-05
x30MCx2561	1.75288e-06	9.55868e-05	5.21546e-22	6.54843e-06
x30MCx2565	4.09984e-06	0.000191017	-1.43956e-22	2.78534e-05
x30MCx2568	4.02644e-06	0.000184954	-4.88765e-21	7.2448e-06
x30MCx2570	7.48871e-06	0.000300929	-2.40714e-21	2.43559e-05
x30MCx2573	3.1748e-06	0.000567821	-9.62855e-22	-2.43118e-21
x30MCx2574	7.32861e-06	0.000310004	9.14476e-21	5.58586e-06
x30MCx2605	7.70291e-06	0.000138745	2.56761e-21	1.32454e-05
x30MCx2619	2.62633e-06	0.00023471	-1.01161e-21	-1.07766e-21
x30MCx2654	-7.09994e-12	-8.02432e-15	-1.47688e-12	0.00106502
x30MCx2661	1.79023e-05	0.000264204	-5.13523e-21	2.96399e-05
x30MCx2662	5.2295e-06	0.000155876	6.41903e-22	1.17747e-05
x30MCx2675	3.29681e-06	0.000234409	3.08208e-21	1.25343e-05
x30MCx2676	3.99263e-06	0.000409632	-6.31039e-22	0.000145654
x30MCx2700	4.90434e-06	0.000200365	-5.42078e-21	2.10559e-05
x30MCx2708	5.58141e-06	0.000192648	4.97711e-21	1.10455e-05
x30MCx2720	5.289e-06	0.000323038	6.41903e-22	3.32773e-05
x30MCx2735	6.19538e-06	0.000555361	-2.27262e-21	1.80959e-05
x30MCx2746	2.26472e-06	0.000165996	1.05707e-21	1.92572e-05
x30MCx2751	7.20402e-06	0.000290796	-2.76113e-21	1.94011e-05
x30MCx2760	6.7516e-06	0.000420514	1.26963e-20	4.72309e-05
x30MCx2770	2.98953e-06	0.000294581	1.57647e-21	4.59024e-05
x30MCx2775	7.18694e-06	0.000225463	-1.1272e-20	1.73196e-05
x30MCx2777	3.45e-06	0.000292516	-4.52282e-21	2.44525e-05
x30MCx2783	6.7538e-06	0.000210539	-3.86706e-21	3.06914e-05
x30MCx2790	0.000250301	0.000187562	4.36674e-20	7.97179e-06
x30MCx2811	2.03914e-06	0.00054628	-8.02379e-23	-8.61042e-22
x30MCx2819	3.78519e-06	0.000146529	4.95351e-21	2.9319e-05
x30MCx2822	6.60905e-06	0.000230363	-6.08826e-21	2.71295e-05
x30MCx2826	3.74231e-06	0.00033356	1.20357e-21	8.27415e-06
x30MCx2828	5.69267e-06	0.000156777	-2.24666e-21	0.00016594
x30MCx2840	7.1268e-07	0.000246904	9.15281e-23	7.09325e-06
x30MCx2851	6.22257e-06	0.000252667	3.00361e-98	2.47329e-05
x30MCx2869	5.98658e-06	0.000130984	-5.84933e-22	5.37608e-05
x30MCx2881	9.1253e-06	0.000108855	5.11774e-21	1.11311e-05
x30MCx2900	3.95847e-06	0.000257792	4.61368e-21	7.66497e-05
x30MCx2909	2.28719e-06	0.000238297	2.96172e-22	3.93347e-06
x30MCx2911	7.41014e-06	0.000783698	6.26564e-21	2.15288e-05
x30MCx2912	1.18617e-06	0.000326951	-4.25635e-22	1.70231e-05
x30MCx2919	4.60247e-06	0.000210334	1.01477e-21	8.22913e-06
x30MCx2920	1.61973e-06	0.000229156	7.658e-22	8.80352e-06
x30MCx2933	7.1227e-06	0.000251927	-1.00651e-21	1.85443e-05
x30MCx2941	3.14374e-06	0.000329314	1.42342e-21	2.4262e-05
x30MCx2954	2.06415e-06	0.000347156	5.61665e-22	2.37081e-05
x30MCx2966	2.50595e-06	0.000288062	-5.72231e-22	1.89492e-05
x30MCx2990	2.57373e-06	0.000137547	4.92283e-21	1.57686e-05
x30MCx2995	7.29081e-06	0.000189181	-3.70931e-21	1.11876e-05
x30MCx3000	6.15853e-06	9.30159e-05	-6.83831e-21	6.44218e-05
x30MCx3009	1.2121e-05	0.00108794	-1.21228e-20	8.85216e-05
x30MCx3017	3.31944e-06	0.000165187	1.60476e-22	1.03719e-05
x30MCx3023	6.78995e-06	0.000249101	-2.11873e-21	3.62243e-05
x30MCx3025	9.08397e-06	0.00011563	3.92932e-21	3.80505e-05
x30MCx3030	4.93844e-06	0.000241301	3.32279e-21	1.92943e-05
x30MCx3058	1.99796e-06	0.000107559	-1.20034e-21	1.91033e-06
x30MCx3061	7.62029e-06	0.000242882	1.44428e-21	8.20914e-06
x30MCx3065	4.82768e-06	0.000308055	2.37174e-21	4.18897e-05
x30MCx3068	9.65194e-06	0.000379979	-9.26512e-21	2.05557e-05
x30MCx3070	2.88985e-20	0.000248259	2.15035e-06	1.98949e-05
x30MCx3083	3.08614e-06	0.000473865	-1.28381e-21	8.12214e-06
x30MCx3086	6.82035e-06	0.000269498	3.20952e-22	5.64042e-06
x30MCx3091	3.85062e-06	0.000236392	4.91457e-21	1.49503e-05
x30MCx3100	1.66091e-06	0.000199189	7.22141e-22	2.87193e-05
x30MCx3103	2.53305e-06	0.000357027	6.41903e-22	2.06645e-05
x30MCx3114	1.32758e-06	0.000149743	-4.3603e-22	6.67183e-06
x30MCx3118	7.23333e-06	0.000122047	8.37511e-21	1.22472e-05
x30MCx3124	2.4312e-06	0.000196598	-1.41124e-21	7.54229e-06
x30MCx3128	5.64693e-06	5.78197e-05	2.40714e-21	0.000406172
x30MCx3140	9.62134e-06	0.000182026	8.3353e-21	8.82992e-05
x30MCx3152	5.5838e-06	0.000148372	1.28381e-21	1.1682e-05
x30MCx3160	3.2361e-06	0.00010947	2.45349e-21	9.11965e-06
x30MCx3163	7.98513e-06	0.000198688	-3.20952e-22	2.55316e-05
x30MCx3171	4.23464e-06	0.000286338	2.65493e-21	1.79242e-05
x30MCx3180	5.78205e-06	0.000285424	-8.02379e-22	6.93126e-06
x30MCx3183	2.77667e-06	0.000225063	-2.85478e-21	1.12589e-05
x30MCx3195	9.57671e-06	0.000447594	6.09336e-21	1.82102e-05
x30MCx3204	3.65584e-06	0.000236515	-1.4785e-21	7.3549e-06
x30MCx3209	4.08184e-06	0.000866445	-6.86493e-21	2.98073e-20
x30MCx3213	1.67862e-06	0.000350334	1.27201e-21	1.84337e-05
x30MCx3214	7.83374e-06	0.00016589	1.51633e-21	1.02256e-05
x30MCx3221	7.69657e-06	0.000280706	3.84082e-21	2.26446e-05
x30MCx3236	5.10158e-06	0.000304787	-3.70334e-21	1.09181e-05
x30MCx3237	4.84749e-06	0.000432757	-6.41731e-22	2.60055e-05
x30MCx3240	1.63231e-06	0.000147333	-5.30127e-22	1.70052e-05
x30MCx3243	2.4358e-06	0.000162136	1.43484e-21	4.80548e-06
x30MCx3245	4.9784e-06	0.000223418	-3.49203e-21	1.96529e-05
x30MCx3250	3.8118e-06	0.00017048	-6.82022e-22	2.02705e-05
x30MCx3257	4.63156e-06	0.000657467	1.76523e-21	1.60597e-05
x30MCx3263	7.39477e-06	0.000264955	3.08208e-21	3.11085e-05
x30MCx3291	4.02296e-06	0.000291637	7.24501e-22	1.66609e-05
x30MCx3301	-1.46173e-20	0.000422723	5.69992e-06	0.000406446
x30MCx3314	5.74459e-06	0.000315131	2.53889e-21	2.09243e-05
x30MCx3340	4.68324e-06	0.000267851	-1.12333e-21	2.66612e-05
x30MCx3345	2.66598e-06	0.000142733	8.02379e-23	4.88479e-06
x30MCx3362	3.26072e-06	0.000205678	-6.49652e-22	1.9092e-05
x30MCx3364	6.67572e-06	0.000482636	2.13951e-21	1.65813e-05
x30MCx3366	3.26975e-06	0.000260613	4.79658e-21	1.93457e-05
x30MCx3369	4.45479e-06	0.000164368	6.37183e-23	1.94005e-05
x30MCx3375	7.79085e-06	0.000196858	1.44428e-21	2.31451e-05
x30MCx3376	5.14892e-06	0.000190672	-1.52452e-21	1.13339e-05
x30MCx3379	3.40883e-06	0.000197494	-4.25143e-21	1.11225e-05
x30MCx3384	-3.68435e-22	8.52905e-05	4.5277e-07	6.45058e-05
x30MCx3414	2.38397e-06	0.000229038	-3.41955e-21	1.29929e-05

## Sheet: CD_PG
	Profile1	Profile2	Profile3	Profile4
ERS1343439	7.24527e-05	9.81303e-05	2.3571e-05	0.000170203
ERS1343438	0.000598613	0.000211894	0.000151984	4.92583e-05
ERS1343437	6.34473e-05	5.95186e-05	6.66099e-05	6.81519e-05
ERS1343436	0.000217564	0.000346946	2.66812e-05	5.72991e-05
ERS1343435	0.000549989	0.000238758	0.000124939	1.15421e-05
ERS1343434	0.000179963	0.000884479	4.18707e-07	1.05108e-05
ERS1343433	0.000362114	0.000225891	6.29122e-05	1.60472e-05
ERS1343432	0.000115394	0.000258316	1.11248e-05	2.02381e-05
ERS1343431	0.000354193	0.000704598	5.53065e-05	2.3272e-05
ERS1343430	0.000263297	0.000146668	5.42114e-05	2.15702e-05
ERS1343429	0.000135699	0.00041541	1.04271e-05	4.25236e-05
ERS1343428	0.000410155	0.000140414	0.000131186	0.000142909
ERS1343427	0.000187959	0.000174972	3.61402e-05	2.11519e-05
ERS1343426	0.000543474	0.000237052	0.000118785	2.11517e-05
ERS1343425	0.000393529	0.000294028	6.47685e-05	6.99405e-06
ERS1343424	0.000194518	0.000197087	2.85185e-05	8.67967e-06
ERS1343423	9.57847e-05	0.000108235	8.48645e-05	0.000473225
ERS1343422	0.000214146	0.000215117	3.48688e-05	3.37706e-05
ERS1343421	0.000546902	0.000158932	0.000119623	8.39317e-06
ERS1343420	0.000183152	0.000672224	8.97676e-06	-1.5686e-20
ERS1343419	0.000318082	0.000456146	4.90708e-05	7.79877e-06
ERS1343418	0.000185414	0.000186534	3.47472e-05	4.98802e-05
ERS1343417	0.000129075	0.000448375	1.06983e-05	9.15772e-06
ERS1343416	0.000316469	0.000110773	0.000100415	4.91885e-05
ERS1343415	0.000389026	0.00040098	7.66637e-05	1.41594e-06
ERS1343414	0.000556197	0.000187102	0.000126393	9.48021e-06
ERS1343413	0.000453247	0.000120308	0.000108926	3.37652e-06
ERS1343412	0.000529047	0.00013464	0.000125992	-2.24895e-20
ERS1343411	0.000327971	0.000104416	0.000107731	0.000111118
ERS1343410	0.000561162	0.000150303	0.000137663	4.32341e-06
ERS1343409	0.000160458	0.000125853	6.111e-05	0.000116304
ERS1343408	0.000462042	0.000236557	0.000105615	8.7033e-05
ERS1343407	0.000408785	0.000103172	0.000190794	0.000377451
ERS1343406	0.000305229	0.000160211	6.42298e-05	2.3389e-05
ERS1343405	0.000588894	0.000237999	0.000130066	9.81e-06
ERS1343404	0.000284904	0.000197917	7.0626e-05	1.12138e-05
ERS1343403	0.000171937	0.000165255	3.83443e-05	9.61902e-05
ERS1343402	0.000637556	0.000331505	0.00013948	3.42725e-05
ERS1343401	0.000251236	0.000164219	4.3474e-05	1.64402e-05
ERS1343400	0.000204028	0.000153774	4.02753e-05	6.41442e-05
ERS1343399	0.000294651	0.000178811	7.23323e-05	9.09962e-06
ERS1343398	0.000411478	0.000114598	9.28268e-05	6.98062e-06
ERS1343397	5.70958e-05	0.000111555	3.8397e-05	2.82648e-05
ERS1343396	0.000532143	0.000232139	0.000139401	0.000291532
ERS1343394	0.000244574	0.000109113	8.71254e-05	0.000319736
ERS1343393	6.75762e-05	0.000149509	7.80909e-06	8.99416e-06
ERS1343392	0.000221302	0.000488159	4.77971e-05	0.000113658
ERS1343391	0.00033361	0.000284461	6.40093e-05	1.75486e-05
ERS1343390	0.000657237	0.000269852	0.000164015	2.90462e-05
ERS1343389	0.000540832	0.000324579	0.00010015	9.89126e-06
ERS1343388	0.000269127	0.000206926	5.55291e-05	5.907e-05
ERS1343387	8.62034e-05	0.00040545	2.028e-06	1.58293e-05
ERS1343386	0.000285753	0.000166889	6.20425e-05	3.73716e-05
ERS1343385	0.000440361	0.000155235	9.84337e-05	1.74259e-05
ERS1343384	8.14173e-05	0.000163809	6.78522e-06	3.59741e-05
ERS1343383	0.000133566	7.46571e-05	6.64451e-05	1.76855e-05
ERS1343382	0.00020584	0.000124523	0.000119914	4.02891e-05
ERS1343381	0.000714479	0.000207521	0.000169972	1.39524e-06
ERS1343380	0.000649821	0.000186743	0.000141344	8.18948e-06
ERS1343379	0.000736219	0.00018428	0.000182581	-3.22211e-20
ERS1343378	0.000236793	7.29384e-05	0.000165001	7.16758e-05
ERS1343377	0.000272494	7.53729e-05	0.000102861	0.000101897
ERS1343376	2.24633e-05	6.35261e-05	7.97298e-05	0.000136797
ERS1343375	0.000115215	4.93698e-05	0.000200142	0.00104358
ERS1343374	5.1488e-05	2.10227e-05	0.000155204	0.00119363
ERS1343373	1.72868e-05	3.24767e-05	0.000140955	0.000171884
ERS1343372	0.000546865	0.000505604	0.000121557	7.07374e-05
ERS1343371	0.000428903	0.000234167	0.000106201	4.6201e-05
ERS1343370	0.000732227	0.00024654	0.000187746	0.000180241
ERS1343369	0.000675632	0.000165123	0.000238276	0.000133283
ERS1343368	0.000509005	0.000117711	0.000157748	6.01799e-05
ERS1343367	0.000925539	0.000226	0.000270218	0.000573892
ERS1343366	5.03549e-05	4.17751e-05	0.000225559	0.000246892
ERS1343365	0.000664313	0.000156433	0.000164226	8.26681e-05
ERS1343364	0.000239239	0.000738781	2.06397e-05	5.55799e-05
ERS1343363	4.64925e-05	1.28213e-05	0.000157407	0.00149595
ERS1343362	0.000179185	7.44894e-05	0.000138193	0.000136206
ERS1343361	1.41425e-05	2.50236e-05	0.000191604	0.000393972
ERS1343360	3.5388e-05	4.15618e-05	0.000328175	0.00129174
ERS1343359	0.00087334	0.000352625	0.000191536	1.51035e-05
ERS1343358	0.000515533	0.000133076	0.000189905	0.000267671
ERS1343357	0.000693999	0.000167511	0.000181243	6.00143e-07
ERS1343356	0.000275349	8.47542e-05	0.000172062	0.000139729
ERS1343355	0.000373737	0.00021892	0.000243131	9.95512e-05
ERS1343354	0.000336093	8.48362e-05	0.000163313	0.000545885
ERS1343353	2.7395e-05	2.69691e-05	9.41739e-05	0.00103536
ERS1343352	0.00048062	0.000121949	0.000268004	0.00070073
ERS1343351	0.000691006	0.00033089	0.000181823	0.000377749
ERS1343350	0.000502175	0.000151912	0.000169956	0.000272411
ERS1343349	0.000194296	0.00107426	2.77886e-05	0.000173934
ERS1343348	6.07958e-05	6.02958e-05	0.00010119	0.000340926
ERS1343347	0.000230614	7.48333e-05	0.000131053	0.000282199
ERS1343346	0.000271896	7.38656e-05	0.000130302	4.7306e-05
ERS1343345	3.43907e-05	6.99706e-05	0.000321042	0.000132653
ERS1343344	0.000259295	0.000540719	4.1484e-05	3.35393e-05
ERS1343343	0.000315408	8.56894e-05	8.9455e-05	-1.54282e-20
ERS1343342	0.00038626	0.000104581	7.23322e-05	1.92199e-05
ERS1343341	3.12173e-05	7.15037e-06	0.000114023	0.00135885
ERS1343340	0.000597425	0.000148716	0.000163639	0.000122576
ERS1343339	0.00063589	0.000317429	0.000149347	9.59247e-06
ERS1343338	0.000775227	0.000192665	0.000203228	9.25454e-05
ERS1343337	1.33037e-05	4.11596e-06	5.62296e-05	0.000582969
ERS1343336	0.000544049	0.000127157	0.000160534	0.000235734
ERS1343335	3.29721e-05	1.6523e-05	0.000128594	0.00150996
ERS1343334	0.000671018	0.000176866	0.000155011	1.8566e-05
ERS1343333	0.000196275	4.97752e-05	8.29635e-05	0.000176835
ERS1343332	0.000146084	0.000604101	1.21793e-05	2.00667e-05
ERS1343331	6.68645e-05	4.88665e-05	8.309e-05	0.000395829
ERS1343330	0.000234987	0.000172494	8.61175e-05	0.00059329
ERS1343329	0.000200261	4.73057e-05	8.07106e-05	0.00024592
ERS1343328	2.96185e-05	2.28252e-05	0.000100502	0.000701103
ERS1343327	0.000246166	0.000922629	1.3841e-05	-2.49362e-20
ERS1343326	0.000413138	0.000129537	0.000112215	2.08142e-05
ERS1343325	6.39851e-05	2.33605e-05	0.000194802	0.000721301
ERS1343324	5.98428e-05	4.25946e-05	0.00032546	0.000243921
ERS1343323	9.77711e-05	2.56542e-05	0.000332371	0.00389993
ERS1343322	0.000847716	0.00025649	0.000280566	4.26019e-05
ERS1343321	4.16683e-05	2.1965e-05	0.000137996	0.00159692
ERS1343320	0.000334063	0.000662795	5.35471e-05	7.54724e-06
ERS1343319	0.000354884	7.95139e-05	0.000111242	2.83991e-05
ERS1343318	0.000451412	0.00012701	0.000157719	7.45157e-05
ERS1343317	0.000152797	0.000100099	7.19493e-05	0.00020645

## Sheet: Mediterranean_PG
	Profile1	Profile2	Profile3	Profile4
DIN_01	0.00014174	0.000177326	3.59831e-05	3.77187e-06
DIN_02	0.000254205	0.000571941	2.9331e-05	7.24177e-19
DIN_03	0.000272679	0.00066162	3.1503e-05	1.11706e-18
DIN_04	0.000344599	0.000971036	3.43146e-05	7.24986e-19
DIN_05	0.000194088	0.000709706	8.2452e-06	4.9484e-07
DIN_06	0.000231497	0.00110582	4.77522e-19	2.2522e-19
DIN_07	0.000180235	0.000205179	3.6987e-05	2.84511e-06
DIN_08	0.000306456	0.000867784	3.10128e-05	1.4603e-05
DIN_09	0.000561265	0.000606238	0.000114497	1.27907e-05
DIN_10	0.000724076	0.000363202	0.000147744	1.72541e-06
DIN_101	0.0004926	0.000164141	0.000102151	8.50008e-06
DIN_102	0.000403183	0.000208511	7.96179e-05	7.27452e-06
DIN_103	0.000275478	0.000143981	8.9018e-05	1.31522e-05
DIN_104	0.000332799	0.000148016	5.77035e-05	6.46055e-06
DIN_105	0.000375849	0.000211764	0.000101642	2.76515e-06
DIN_106	0.000312291	0.000213296	5.41109e-05	3.23465e-06
DIN_107	0.000287341	0.00063809	3.4036e-05	1.93216e-19
DIN_108	0.000216491	0.000730372	2.26714e-05	6.7817e-06
DIN_109	0.000300682	0.0011022	1.53065e-05	3.27686e-18
DIN_11	0.000308276	0.000267863	6.93149e-05	0.00010968
DIN_110	0.000225506	0.000874041	9.40371e-06	1.22097e-05
DIN_111	0.000284031	0.000632018	3.08942e-05	7.95497e-19
DIN_112	0.000282465	0.000771108	2.57416e-05	2.12919e-18
DIN_113	0.000149061	0.000127815	2.12715e-05	6.44813e-06
DIN_114	0.000340915	0.000200613	6.54748e-05	3.20632e-06
DIN_115	0.000282899	0.00019119	4.85683e-05	3.16272e-06
DIN_116	0.000236284	0.000487434	2.73487e-05	-2.89052e-20
DIN_117	0.000263612	0.00096157	1.19814e-05	1.64187e-18
DIN_118	0.000275035	0.000977532	1.35727e-05	2.52843e-18
DIN_119	0.000454771	0.000235749	9.00323e-05	1.9712e-06
DIN_12	0.000309759	0.000317188	4.78345e-05	5.93804e-06
DIN_120	0.000291105	0.000203767	4.91192e-05	5.01169e-06
DIN_121	0.000325516	0.000215241	5.76327e-05	7.25212e-07
DIN_122	0.000274725	0.000211528	4.33842e-05	8.58771e-06
DIN_123	0.000236408	0.000176132	3.96611e-05	4.99839e-06
DIN_124	9.17945e-05	0.000170569	6.50457e-06	1.46635e-05
DIN_125	0.000258657	0.00100928	1.05331e-05	2.16633e-18
DIN_126	0.000195127	0.000550254	1.61601e-05	6.24842e-07
DIN_127	0.000284466	0.00124822	5.02317e-06	3.49598e-18
DIN_128	0.000127007	0.000221834	1.74822e-05	2.52606e-06
DIN_129	0.000193157	0.000326954	2.13596e-05	3.1741e-06
DIN_13	0.000161582	0.000159398	3.21807e-05	1.57934e-05
DIN_130	0.000233725	0.000612365	1.99292e-05	1.60141e-18
DIN_131	0.000134272	9.71408e-05	2.35464e-05	4.14645e-05
DIN_132	0.000308661	0.000128137	6.54452e-05	3.29529e-05
DIN_133	0.000300546	0.00011122	5.49411e-05	8.50985e-06
DIN_134	0.00058881	0.000226052	0.000135147	7.3059e-05
DIN_135	0.00032529	0.000203773	6.7442e-05	4.83446e-05
DIN_136	0.000493855	0.000191221	0.000107948	1.1912e-05
DIN_137	0.000334291	0.000183697	6.92529e-05	9.27882e-06
DIN_138	0.000459302	0.000245693	8.68128e-05	7.09593e-06
DIN_139	0.000386375	0.000223743	7.55545e-05	9.48319e-06
DIN_14	0.000323036	0.000778588	2.87523e-05	1.60438e-18
DIN_140	0.000313642	0.000431903	4.95469e-05	-6.95968e-20
DIN_141	0.000164	0.000547307	1.52122e-05	9.46094e-07
DIN_142	0.000149884	0.000799961	1.10128e-05	0.00020739
DIN_143	0.00021834	0.00114929	7.59123e-19	3.59082e-19
DIN_144	0.000226792	0.00124044	8.27277e-19	3.89108e-19
DIN_145	0.000173092	0.000787591	2.64099e-19	1.22918e-19
DIN_146	0.00024265	0.000374816	3.40692e-05	2.45278e-19
DIN_147	0.000222976	0.000499007	2.56908e-05	2.70027e-07
DIN_148	0.000223581	0.000403869	2.89388e-05	9.04082e-07
DIN_149	0.000294675	0.00013655	6.00264e-05	1.63797e-05
DIN_15	0.000261321	0.000662505	2.13258e-05	1.84986e-19
DIN_150	0.000362003	0.000201905	7.33272e-05	2.22836e-05
DIN_151	0.000301902	0.000116926	6.52717e-05	1.92193e-05
DIN_152	0.000156853	0.000313497	1.73939e-05	2.0378e-06
DIN_153	0.000231835	0.000847239	8.21438e-06	1.47923e-18
DIN_154	0.000230625	0.000906411	5.29925e-06	6.25552e-19
DIN_155	0.000193257	0.00012681	4.26961e-05	1.50383e-05
DIN_156	0.000258152	0.000186185	4.99731e-05	6.40488e-06
DIN_157	0.000164683	0.000143355	3.0001e-05	1.65522e-05
DIN_158	0.000286639	0.000130492	6.12217e-05	1.34988e-05
DIN_159	0.000190156	0.000100699	3.66938e-05	3.04084e-06
DIN_16	0.000103734	9.68781e-05	1.94704e-05	2.72235e-05
DIN_160	0.000400259	0.000158424	8.4306e-05	5.7747e-19
DIN_161	0.000134205	0.000115792	2.85905e-05	3.68329e-05
DIN_162	0.000100953	8.97515e-05	1.45438e-05	4.68498e-06
DIN_163	0.000119724	0.000110913	1.81068e-05	4.13276e-06
DIN_164	0.000374753	0.000111212	8.0556e-05	4.88227e-06
DIN_165	0.000402693	0.000147363	8.52034e-05	1.86189e-05
DIN_166	0.000344265	0.000161788	6.79117e-05	1.07824e-05
DIN_167	0.000199468	0.000678543	1.10649e-05	9.00476e-06
DIN_168	0.000172901	0.000524712	1.33675e-05	3.77278e-05
DIN_169	0.000174638	0.00022473	2.5413e-05	9.98362e-06
DIN_17	0.000164745	0.000310031	1.79341e-05	4.58828e-07
DIN_170	0.000164706	8.54092e-05	3.12361e-05	5.64309e-06
DIN_171	0.000133125	0.000138772	2.54263e-05	1.22525e-05
DIN_172	0.000226912	0.000698825	1.86796e-05	1.59459e-18
DIN_173	0.000226225	0.00018643	3.73719e-05	1.00903e-05
DIN_174	0.000421016	0.000217338	8.66478e-05	3.40425e-05
DIN_175	0.000345913	0.000194282	6.49643e-05	1.79529e-06
DIN_176	0.000512564	0.000138437	0.000140978	2.33249e-05
DIN_177	0.000448083	0.000104096	0.000110658	9.32571e-06
DIN_178	0.00054758	0.000130632	0.000148353	4.20279e-05
DIN_179	0.000145285	0.000147582	2.27805e-05	3.20428e-06
DIN_18	0.000208046	0.000345709	2.57819e-05	2.53062e-06
DIN_180	0.000174111	0.000146988	3.13562e-05	4.04921e-07
DIN_181	0.000134527	0.00010096	4.1922e-05	1.719e-05
DIN_182	0.000473389	0.000159069	9.94496e-05	1.4978e-05
DIN_183	0.00045765	0.000133323	0.000103944	4.45588e-06
DIN_184	0.000432807	0.000159928	8.97562e-05	5.94361e-06
DIN_185	0.000292849	0.000181637	5.16827e-05	1.72888e-05
DIN_186	0.000277813	0.000197122	4.71301e-05	6.43888e-06
DIN_187	0.000203995	0.000179197	3.1823e-05	9.76165e-06
DIN_188	0.000279844	0.00011362	5.67517e-05	1.26496e-05
DIN_19	0.000564076	0.000219967	0.000124633	1.8976e-05
DIN_190	0.000271184	0.000121003	5.76422e-05	6.11607e-06
DIN_191	0.000315269	0.000172739	5.61999e-05	3.44675e-06
DIN_192	0.000254398	0.00015033	4.5638e-05	2.49149e-06
DIN_193	0.000357058	0.000181199	6.33069e-05	4.1509e-06
DIN_194	0.000285459	0.000133784	5.62425e-05	5.04899e-06
DIN_195	0.000340707	0.000177527	6.42489e-05	2.46598e-06
DIN_196	0.000266429	0.000141277	4.98139e-05	7.7644e-06
DIN_197	0.00011009	7.24243e-05	2.13159e-05	4.4447e-06
DIN_198	5.05202e-05	4.22302e-05	2.55261e-05	1.01849e-05
DIN_199	8.89286e-05	5.81043e-05	3.65337e-05	1.30507e-05
DIN_20	0.000397103	0.000147529	8.44398e-05	1.10079e-05
DIN_200	0.000221993	7.38752e-05	5.48649e-05	9.47424e-06
DIN_201	0.00011382	4.88642e-05	5.80324e-05	2.7602e-05
DIN_202	9.83948e-05	4.54055e-05	6.07025e-05	4.89915e-05
DIN_203	0.000378613	0.000133242	8.62183e-05	4.46766e-05
DIN_204	0.000656236	0.000204435	0.000155528	5.37633e-05
DIN_205	0.000754749	0.000196695	0.000171563	7.81453e-06
DIN_206	0.000265574	0.000214106	3.79585e-05	9.26711e-06
DIN_207	0.000324579	0.000205874	5.79929e-05	2.62458e-07
DIN_208	0.000376837	0.00028099	5.95936e-05	1.46777e-06
DIN_209	0.000315457	0.000175866	6.21665e-05	8.07803e-06
DIN_21	0.000442393	0.000201074	9.28973e-05	1.64168e-05
DIN_210	0.000242936	0.00014239	4.32054e-05	2.9283e-06
DIN_211	0.000370378	0.000146731	7.5908e-05	1.56805e-07
DIN_212	0.000164403	0.000330431	1.82715e-05	2.45538e-06
DIN_213	0.000230286	0.000765002	1.42826e-05	1.31983e-18
DIN_214	0.000181536	0.00025272	2.90082e-05	4.05828e-06
DIN_215	0.000122822	7.61017e-05	0.000110379	1.95915e-05
DIN_216	0.000270169	9.73408e-05	0.000114803	1.74308e-06
DIN_217	0.000201743	0.000114713	4.41978e-05	3.38458e-05
DIN_218	6.14968e-05	0.000151202	1.88631e-05	3.34499e-06
DIN_219	3.96607e-05	4.36326e-05	4.97685e-05	2.77554e-06
DIN_22	0.00034111	0.000233458	5.76827e-05	5.54628e-06
DIN_220	7.28777e-05	7.35209e-05	3.63471e-05	2.80413e-06
DIN_221	0.000121856	0.000107402	2.76835e-05	8.71303e-06
DIN_222	0.000157692	0.000137744	3.16147e-05	6.91779e-05
DIN_223	0.000141259	8.94544e-05	3.8815e-05	1.04155e-05
DIN_224	0.000444997	0.000155251	9.4584e-05	6.1625e-06
DIN_225	0.000338877	0.000157597	7.13215e-05	9.93606e-06
DIN_226	0.000365055	0.000150342	7.19379e-05	2.04931e-06
DIN_227	0.000638205	0.000238684	0.000149069	7.36883e-06
DIN_228	0.000600991	0.000181016	0.000169987	1.76696e-05
DIN_229	0.000406187	0.000169541	0.000118646	4.93843e-05
DIN_23	0.000424682	0.000253625	7.82268e-05	5.77245e-07
DIN_230	0.000393788	0.000180927	9.06801e-05	2.60773e-05
DIN_231	0.000653402	0.000237898	0.000148686	2.12717e-06
DIN_232	0.000488937	0.000246343	0.000105129	4.4176e-07
DIN_233	0.000296405	0.000250936	4.7517e-05	1.02104e-05
DIN_234	0.000403543	0.000319163	6.61512e-05	2.99276e-06
DIN_235	0.000351176	0.000300315	5.41379e-05	-8.24398e-20
DIN_236	0.00022346	0.000526882	1.78416e-05	1.04135e-05
DIN_238	0.000208609	0.000402859	2.69814e-05	6.55269e-06
DIN_239	0.000742085	0.000272816	0.000163763	1.23804e-06
DIN_24	0.000328936	0.000234594	5.77279e-05	7.03847e-06
DIN_240	0.000538174	0.000233501	0.000113104	4.15497e-06
DIN_241	0.000508558	0.000217582	0.000107414	6.26429e-06
DIN_242	0.00024021	0.00019364	3.86886e-05	4.1273e-06
DIN_243	0.00015669	0.000141236	2.42612e-05	1.32355e-08
DIN_244	0.000194114	0.000175922	2.89758e-05	5.64287e-19
DIN_245	0.000167208	0.000149709	3.04081e-05	4.09662e-06
DIN_246	0.000189829	0.000170578	2.81491e-05	5.96824e-07
DIN_247	0.000186804	0.000162	3.26699e-05	2.42133e-06
DIN_25	0.000286474	0.000694256	2.63964e-05	2.10325e-18
DIN_26	0.000265414	0.000912718	1.17049e-05	2.40055e-18
DIN_27	0.000255767	0.00093997	8.9188e-06	2.85362e-18
DIN_28	0.000250403	0.000174543	3.8275e-05	6.3879e-06
DIN_29	0.000135152	0.000146501	1.65492e-05	8.94023e-06
DIN_30	0.000160954	8.39052e-05	2.52139e-05	1.29882e-05
DIN_31	0.000286624	0.000230352	4.63623e-05	4.92199e-06
DIN_32	0.000415307	0.00032278	6.61241e-05	1.00516e-06
DIN_33	0.000293545	0.000222189	5.05788e-05	1.67324e-06
DIN_34	0.00049456	0.00036048	8.04777e-05	1.20393e-06
DIN_35	0.000304555	0.000330081	4.60881e-05	1.5378e-05
DIN_36	0.000359388	0.000353011	5.16156e-05	9.23327e-06
DIN_37	0.000504126	0.000152581	0.000122471	7.88942e-05
DIN_38	0.00023309	0.000116534	5.07143e-05	1.69395e-05
DIN_39	0.000172291	0.00020279	2.93596e-05	4.34414e-05
DIN_40	0.000101998	8.53471e-05	3.52734e-05	3.73568e-05
DIN_41	0.000176827	0.000108441	7.59975e-05	4.9592e-06
DIN_42	0.000173884	0.000120963	3.91149e-05	6.44678e-06
DIN_43	0.000557198	0.000334457	0.000105071	3.20851e-06
DIN_44	0.000428925	0.000233454	8.3244e-05	7.83568e-06
DIN_45	0.000304498	0.000176461	5.59267e-05	1.64732e-05
DIN_46	0.000275229	0.000174089	4.99458e-05	2.47115e-05
DIN_47	0.000219955	0.000178788	3.4058e-05	6.87915e-06
DIN_48	0.000283109	0.000174422	5.38844e-05	2.33116e-05
DIN_49	0.000250665	9.91644e-05	5.03779e-05	1.62238e-06
DIN_50	0.000225687	0.000145606	4.51969e-05	2.73119e-07
DIN_51	0.000328396	0.00108519	2.26844e-05	2.76324e-18
DIN_52	0.000184652	0.000128373	3.15358e-05	2.16734e-06
DIN_53	0.000228965	0.000158974	4.10626e-05	8.06124e-07
DIN_54	0.000245981	0.00017615	4.51083e-05	3.23568e-06
DIN_55	0.000185205	0.000387943	2.16621e-05	5.33048e-06
DIN_56	0.000194542	0.000495464	1.51332e-05	1.80653e-19
DIN_57	0.000115326	0.000204251	9.39682e-06	1.18058e-05
DIN_58	0.00022734	0.0001783	3.94033e-05	1.30858e-05
DIN_59	0.000407755	0.000143334	8.86889e-05	2.5954e-07
DIN_60	0.000334627	0.000166823	6.76151e-05	3.9425e-06
DIN_61	0.000284868	7.71203e-05	5.58543e-05	4.35347e-06
DIN_62	0.000330968	8.29063e-05	6.22059e-05	4.82383e-06
DIN_63	0.000204523	7.86651e-05	5.62429e-05	5.15224e-05
DIN_64	0.000153888	0.000812297	3.3362e-06	0.000105554
DIN_65	0.000138904	0.000751612	2.8327e-19	1.27881e-19
DIN_66	0.000147397	0.000800091	3.74554e-19	1.68854e-19
DIN_67	0.000126217	0.000106136	3.07657e-05	2.4576e-05
DIN_68	0.00038907	0.000155294	8.09934e-05	7.65199e-06
DIN_69	0.000436134	0.000196744	8.3378e-05	5.19091e-06
DIN_70	0.000205688	0.000503337	1.67324e-05	2.48503e-19
DIN_71	0.000210413	0.000809138	4.07166e-06	7.03579e-19
DIN_72	0.000199033	0.000697641	5.60443e-06	1.30479e-18
DIN_73	0.000363717	0.000252208	5.94948e-05	6.66968e-06
DIN_74	0.00042913	0.000243094	7.08353e-05	1.50639e-05
DIN_75	0.000599219	0.000264164	0.000123449	2.43146e-05
DIN_76	0.00045949	0.000170287	9.7907e-05	1.12547e-18
DIN_77	0.000345788	0.000124537	8.12694e-05	3.39354e-06
DIN_78	0.000146215	8.59754e-05	4.99793e-05	9.49047e-06
DIN_79	0.000274475	0.000103472	5.5492e-05	5.55468e-05
DIN_80	0.000382979	0.000126636	8.12059e-05	1.46478e-05
DIN_81	0.000283291	0.000103237	5.38245e-05	2.58828e-05
DIN_82	0.000369408	0.000210372	8.4695e-05	1.35243e-05
DIN_83	0.000452613	0.000173247	0.00012044	6.37949e-07
DIN_84	0.00020894	0.000101016	5.15685e-05	1.27232e-05
DIN_85	0.000228059	0.00104932	-6.2734e-20	1.78048e-05
DIN_86	0.000228861	0.000861171	4.27731e-06	1.42304e-18
DIN_87	0.000266907	0.00131548	6.85147e-19	3.27668e-19
DIN_88	0.00048287	0.000332787	8.59206e-05	6.34047e-06
DIN_89	0.000396996	0.000322544	7.86803e-05	3.32233e-06
DIN_90	0.000265637	0.00022469	4.59122e-05	6.42885e-06
DIN_91	0.000489477	0.000123154	9.34308e-05	1.94309e-05
DIN_92	0.00049429	0.000148226	9.36137e-05	1.17293e-05
DIN_93	0.00034063	0.000114696	5.958e-05	1.28369e-05
DIN_94	8.99484e-05	0.000114853	2.83342e-05	3.93859e-06
DIN_95	0.000127478	0.000344254	8.74727e-06	1.14724e-06
DIN_96	0.000131367	0.000299734	1.04173e-05	2.37537e-06
DIN_97	0.000460442	0.000196322	9.58613e-05	1.01594e-05
DIN_98	0.00026036	0.000186989	5.6897e-05	1.16722e-05
DIN_99	0.000687351	0.000237254	0.000154681	6.00268e-19

## Sheet: Parkinson_PG
	Profile1	Profile2	Profile3	Profile4
ERS1647277	-2.43672e-17	0.000747103	9.94585e-10	-1.4209e-14
ERS1647278	-5.61133e-21	0.000330496	5.57891e-09	6.05244e-06
ERS1647279	4.86762e-21	0.000435112	3.1703e-08	3.21423e-06
ERS1647280	-1.69042e-19	0.00040008	2.42709e-08	1.26433e-07
ERS1647281	3.95205e-21	0.000272951	5.72694e-09	0.000130046
ERS1647282	-9.44504e-20	0.00181855	1.1651e-08	0.000126691
ERS1647285	-3.43327e-21	0.000784032	6.93466e-09	0.000122627
ERS1647283	-1.13239e-19	0.000428197	9.42762e-09	5.77243e-06
ERS1647284	-5.25552e-20	0.000331915	3.02891e-08	7.40961e-05
ERS1647286	-1.19575e-17	0.000327981	4.10239e-09	-6.9483e-15
ERS1647288	7.1428e-21	0.000343325	7.17612e-09	1.9504e-05
ERS1647287	9.00871e-08	0.000902612	-1.76224e-21	1.98408e-05
ERS1647292	-2.78856e-20	0.00019204	9.90601e-09	6.78542e-06
ERS1647291	-1.53477e-17	0.00044561	8.17958e-10	-8.94844e-15
ERS1647293	6.06954e-08	0.000563273	-1.99947e-21	8.27836e-06
ERS1647289	2.41376e-08	0.000274589	1.707e-21	5.64813e-05
ERS1647290	-4.89561e-20	0.000443205	1.3053e-08	5.93234e-06
ERS1647295	7.84929e-09	0.00197175	-1.54306e-21	1.67809e-05
ERS1647299	7.06635e-08	0.000652413	-1.19969e-20	7.62012e-05
ERS1647294	-3.70018e-17	0.00174023	1.64913e-08	-2.1529e-14
ERS1647298	6.00904e-09	0.00098695	2.6462e-18	-5.93083e-15
ERS1647296	7.29922e-20	0.000321302	9.90796e-09	1.89739e-05
ERS1647297	3.82758e-20	0.00116598	2.69241e-08	9.72219e-06
ERS1647300	-2.19306e-20	0.000483694	8.49929e-09	1.19917e-05
ERS1647301	1.23678e-07	0.000236193	6.58744e-21	1.5287e-05
ERS1647302	9.6173e-08	0.00038689	-1.29372e-20	1.70783e-05
ERS1647303	-2.45971e-20	0.000516772	9.99302e-09	9.38409e-06
ERS1647304	5.831e-08	0.00170054	6.07635e-18	-1.36297e-14
ERS1647305	-1.25753e-20	0.000796906	1.08705e-08	1.78214e-05
ERS1647306	-6.3157e-20	0.000523459	8.66673e-09	1.42227e-05
ERS1647307	-1.47815e-19	0.000472166	1.56187e-08	1.03974e-05
ERS1647308	-1.48736e-20	0.000359007	4.25092e-09	1.23635e-05
ERS1647309	-5.25168e-20	0.00062982	9.93723e-09	1.72954e-05
ERS1647310	1.29549e-19	0.000681284	4.53569e-08	6.04527e-05
ERS1647311	-1.78927e-19	0.000596113	2.08921e-08	5.57141e-05
ERS1647312	-6.76103e-20	0.00093454	8.80675e-09	0.000106849
ERS1647313	-4.93346e-19	0.000141707	8.39866e-08	0.000112453
ERS1647314	2.68898e-08	0.000407853	-1.14637e-21	4.71059e-06
ERS1647315	-1.8055e-19	0.0029057	3.64569e-08	0.000508725
ERS1647316	1.55835e-21	0.000327054	4.04067e-09	9.61407e-05
ERS1647317	-3.77104e-17	0.00208922	3.25319e-08	-2.19132e-14
ERS1647318	-4.48773e-19	0.000582342	4.95639e-08	2.02392e-05
ERS1647319	-6.35425e-20	0.000502915	8.18788e-09	7.04565e-06
ERS1647320	6.15684e-08	0.000823899	4.40607e-21	2.97405e-05
ERS1647321	-2.89145e-19	0.000403453	3.70776e-06	7.60456e-06
ERS1647322	6.34117e-20	0.000368348	7.76461e-09	0.000129494
ERS1647323	2.74384e-08	0.000423208	3.58727e-21	0.000168682
ERS1647324	-1.35382e-19	0.000622611	5.98435e-08	0.000129355
ERS1647325	-8.06664e-19	0.00182966	2.25332e-08	-4.51228e-16
ERS1647326	-6.13804e-20	0.000605537	1.70448e-08	1.31805e-05
ERS1647327	3.56138e-09	0.00118035	1.67359e-17	-3.75211e-14
ERS1647328	4.9744e-20	0.000202938	2.81266e-08	0.000444334
ERS1647329	-9.11025e-20	0.000171227	2.97567e-08	2.67537e-05
ERS1647330	-2.35244e-20	0.000380535	6.19156e-09	3.30519e-05
ERS1647331	6.22215e-08	0.00035805	-1.07509e-20	1.3169e-05
ERS1647332	4.3547e-20	0.000562706	1.29085e-08	1.28101e-05
ERS1647333	2.06392e-21	0.00183918	9.84601e-09	0.000105945
ERS1647334	6.83081e-20	0.000370749	1.70229e-08	0.00011287
ERS1647335	-5.58022e-20	0.000404014	1.07668e-08	1.82809e-05

## Sheet: train_PG
Sample_ID	Profile1	Profile2	Profile3	Profile4
ERS199281	0.0028231	0.00502973	0.000118168	0
ERS199284	0.00584837	0.00333371	0.00047504	0.000104412
ERS199285	0.000214472	0.00388795	0.000275436	0.000409385
ERS199286	0.00031991	0.00254866	0.000797061	0
ERS199287	0.000870412	0.00516313	3.33621e-05	5.22316e-05
ERS199289	0.00572439	0.00152782	0.000251972	7.00909e-06
ERS199290	0.00496906	0.00120057	0.000994975	0.000106761
ERS199291	0.00502254	0.000409524	0.00144559	0
ERS199292	0.000218655	0.00698578	0	0
ERS199295	0.00590085	0.00116377	0.000284137	0
ERS199297	0.00262198	0.000874948	8.02287e-05	0
ERS199302	0.000811597	0.00161145	2.40054e-05	1.55191e-05
ERS199303	0.0025631	0.00171832	0.00133673	8.28814e-05
ERS199304	0.000209988	0.00655552	0.00107216	0.000341928
ERS199305	0.00140952	0.0104471	4.43627e-05	0
ERS199306	0.00404091	0.00155914	0	0.000152536
ERS199308	0.00137808	0.00443502	6.96968e-05	0.000143824
ERS199309	0.00232287	0.0018863	1.72618e-05	5.47985e-06
ERS199311	0.00711721	0.00115899	9.24515e-05	0
ERS199313	0.00181723	0.00484883	0.000733397	0.000419206
ERS199318	0.00219469	0.002949	1.54533e-18	0
ERS199320	0.00632572	0.00411628	0.000218618	0
ERS199322	0.000346615	0.00656801	0	2.53967e-05
ERS199324	0.00428068	0.00415239	8.18728e-05	0
ERS199326	0.00399564	0.00407635	0.000293923	0.000199401
ERS199328	0.00173908	0.00645076	3.94988e-05	3.98735e-05
ERS199331	0.00332029	0.00172553	2.13981e-05	0
ERS199335	0.00282728	0.00500501	5.60152e-05	1.36199e-05
ERS199337	0.00154227	0.0035829	1.11085e-05	3.72253e-05
ERS199339	0.00132674	0.00525922	2.66455e-06	0
ERS199342	0.0064629	0.000838562	0.000600418	4.58579e-05
ERS199344	0.00127967	0.00502261	6.66233e-06	0
ERS199352	0.00310482	0.00471753	6.97756e-05	1.56553e-05
ERS199353	0.00423657	0.00298686	7.52213e-05	6.27574e-06
ERS199354	0.000870007	0.00910835	0	0
ERS199355	0.00420404	0.0047346	8.04173e-05	6.83685e-05
ERS199356	0.00456103	0.00225692	0.000156726	6.82862e-06
ERS199357	0.00354643	0.00214625	9.05469e-06	0
ERS199360	0.00121506	0.00449765	0	0.00223217
ERS199363	0.0027649	0.00603561	3.31162e-05	0
ERS199365	0.00393574	0.000905885	0.000179565	3.15297e-05
ERS199367	0.00146965	0.00294202	0	0
ERS199372	0.00372973	0.00284005	5.74959e-05	2.61308e-06
ERS199373	0.00312596	0.00308483	4.83304e-05	7.62526e-08
ERS199374	0.00312278	0.00191359	0.000214714	1.59724e-05
ERS199376	0.00168191	0.0058854	6.56435e-05	5.61177e-05
ERS199377	0.00212648	0.00451452	4.81043e-05	4.88704e-05
ERS199378	0.00325235	0.00311985	6.05575e-05	2.29927e-05
ERS199379	0.00296012	0.00202112	3.05439e-05	1.40067e-06
ERS199380	0.00240991	0.00194332	2.24552e-05	0
ERS199381	0.00249969	0.00204847	1.66583e-05	0
ERS199382	0.000377114	0.00323998	3.43958e-05	0
ERS199383	0.000316262	0.00114125	1.36442e-05	0
ERS199384	0.00194972	0.00690503	8.00131e-05	5.88528e-05
ERS199385	0.000454821	0.00598686	9.03665e-05	0.000134139
ERS199386	0.00214444	0.00282672	6.5027e-05	1.24122e-05
ERS199387	0	0.00317273	0	0
ERS199388	0.00279508	0.00242367	1.76117e-05	0
ERS199389	0.000860846	0.00217125	9.9115e-06	0
ERS199391	0.00658205	0	0.000104813	0
ERS199392	0.00424785	0.00242643	9.99386e-06	0
ERS328822	0.00243498	0.000882295	7.96627e-05	0
ERS328832	0.00182445	0.000646097	8.37741e-05	0
ERS328844	0.00127244	0.0042293	0.000301497	0
ERS328863	0.0046228	0.00136354	0.000158013	0
ERS328874	0.00125821	0.00326204	2.66159e-05	0
ERS328888	0.00293737	0.00133287	0	0
ERS328899	0.00114069	0.000942266	1.15284e-05	0
ERS328900	0.00248046	0.00514132	3.17692e-06	0.000106785
ERS328901	0.000252759	0.001055	2.15107e-06	0
ERS328902	0.00131759	0.00370867	2.09454e-18	0
ERS328903	0.00280224	0.00175563	1.75383e-05	0
ERS328904	0.00209158	0.00112379	1.91144e-05	0
ERS328905	0.0026929	0.0020703	0	0.000385212
ERS328906	0.000588305	0.00127991	6.35838e-06	0
ERS328907	0.0017475	0.00132536	1.90377e-05	0
ERS328908	0.00464654	0.00269898	1.35092e-05	0
ERS328909	0.00123572	0.00223172	0	0
ERS328910	0.00219224	0.00499387	6.8563e-06	3.74657e-05
ERS328911	0.00299584	0.00161709	0	0.000307882
ERS328912	0.00479882	0.00129458	4.43868e-05	0
ERS328913	0.00312047	0.00130872	9.87185e-06	0
ERS328914	0.00520044	0.000743379	0.000151769	0
ERS328915	0.00679014	0.000615236	0.000156501	0
ERS328916	0.00130214	0.00111343	1.31656e-05	0
ERS328917	0.00151721	0.001226	1.34648e-05	0
ERS328918	0.000797625	0.00118389	0	0
ERS328919	0.00591039	0.000498832	1.64594e-05	0
ERS328920	0.00233031	0.0018397	1.10196e-05	0
ERS328921	0.00504969	0.00316976	0.000195563	0
ERS328922	0.00778914	0.00102511	0.000312213	0
ERS328923	0.00295098	0.00116802	5.7509e-05	0
ERS328924	0.007781	0.000104997	0.000300761	1.60949e-05
ERS328925	0.000948587	0.0012506	0	0
ERS328926	0.00250935	0.00122783	0	0
ERS328927	0.00360198	0.00091461	4.06701e-05	2.66836e-05
ERS328928	0.00307254	0.00139495	0	0
ERS328929	0.00493566	0.00117189	3.21804e-05	0
ERS328930	0.00299875	0.00173208	5.23051e-06	0
ERS328931	0.000599352	0.000688425	1.49574e-05	3.38907e-05
ERS328932	0.0019369	0.000970096	3.84627e-05	0
ERS328933	0.00168022	0.00172966	6.44823e-05	3.02009e-06
ERS328934	0.00419711	0.0015855	0.000360649	2.84854e-05
ERS328935	0.00409581	0.000990929	1.35675e-05	0
ERS328936	0.000455811	0.0017212	1.28427e-05	0
ERS328937	0	0	0	0.00547518
ERS328938	0.000687709	0.00138518	1.74777e-05	0
ERS328939	0.00344921	0.0042696	4.2945e-06	0
ERS328940	0.00148195	0.00175837	0	0
ERS328941	0.00389438	0.00180465	4.73181e-05	0
ERS328942	0.00283282	0.00265638	9.16629e-05	0
ERS328943	0.00938315	0	5.49852e-05	0
ERS328944	0.0057086	0.000787493	0.000153784	0
ERS328945	0.00145811	0.00167397	2.08832e-05	0
ERS328946	0.000965326	0.000806902	0	0.000273652
ERS328947	0.00304396	0.00177423	2.97333e-05	0
ERS328948	0.00108016	0.00230876	1.29857e-05	7.2431e-06
ERS328949	0.00105535	0.0010167	8.79305e-06	0
ERS328950	0.00169712	0.00092599	8.85765e-06	0
ERS328951	0.008176	0.000202174	0.000391634	3.85342e-07
ERS328952	0.00284221	0.00199108	1.27088e-05	0
ERS328953	0.0017441	0.00088677	3.8929e-05	0
ERS328954	0.00109424	0.000910379	3.95375e-06	0
ERS328955	0.00332972	0.00163245	7.24403e-05	0
ERS328956	0.000751652	0.00167144	6.14554e-06	0
ERS328957	0.00367734	0.00107252	0	0
ERS328958	0.00203613	0.00161428	0	0
ERS328959	0.00552948	0.00122211	5.00759e-07	0
ERS328960	0.00308362	0.00150803	2.98983e-05	0
ERS328961	0.00326478	0.0013217	2.60218e-06	0
ERS328962	0.000921167	0.00196659	1.29314e-05	0
ERS328963	0.000560241	0	0	0.00141197
ERS328964	0.00141775	0.00149151	0	0
ERS328965	0.00267431	0.00223413	0	0
ERS328966	0.00161205	0.00177746	0	0
ERS328967	0.00280185	0.00161093	1.11763e-07	0
ERS328968	0.00320334	0.0011699	0.000234742	0
ERS328969	0.00256	0.00409101	3.67655e-05	0
ERS328970	0.000690945	0.00102522	3.75083e-06	0
ERS328971	0.00151276	0.00138117	1.79944e-05	5.8712e-06
ERS328972	0.00200978	0.00128302	0	4.15798e-14
ERS328973	0.00446506	0.000726504	1.66961e-05	0
ERS328974	0.00613363	0.000596783	0	5.00572e-05
ERS328975	0.00610973	0.000363248	0	0
ERS328976	0.000400893	0.000823152	4.31264e-05	4.49762e-05
ERS328977	0.0004092	0.00124777	8.53355e-06	0
ERS328978	0.00231694	0.00118241	6.49957e-05	0
ERS328979	0.000611257	0.00192754	6.0636e-06	0
ERS328980	0.00166221	0.0012491	5.10306e-06	0
ERS328981	0.00431581	0.00223019	4.11083e-05	0
ERS328982	0.00477745	0.00106526	9.62125e-05	0
ERS328983	0.00204597	0.00118373	0	3.84594e-06
ERS328984	0.00367838	0.00149264	2.80804e-05	0
ERS328985	0.000741192	0.00118947	1.37912e-05	0
ERS328986	0.000779506	0.000740233	2.16629e-05	0
ERS328987	0.00290145	0.00167546	0	0
ERS328988	0.00157227	0.00204514	1.7554e-05	0
ERS328989	0.00244057	0.00131568	7.68657e-06	0
ERS328990	0.00238718	0.00310317	2.11561e-05	1.35305e-05
ERS328991	0.00131506	0.0026648	1.88242e-05	0
ERS328992	0.00296977	0.00190443	2.26856e-05	8.45886e-06
ERS328993	0.00700037	7.95006e-06	0.000461273	0
ERS328994	0.00187138	0.00179309	0	0
ERS328995	0.00223812	0.000892939	4.02183e-05	0
ERS328996	0.00100234	0.00191497	0	0
ERS328997	0.000958965	0.0023462	2.35967e-05	2.20326e-05
ERS328998	0.00246833	0.0022652	1.45486e-05	0
ERS328999	0.00289258	0.00136702	1.91575e-06	0
ERS329000	0.00395614	0.00252356	9.70564e-06	0
ERS329001	0.0024215	0.000483498	2.67455e-05	0
ERS329002	0.00194431	0.00239091	4.81624e-06	0
ERS329003	0.00823606	0.000452251	0.000119706	0
ERS329004	0.00415136	0.00119538	2.00208e-05	0
ERS329005	0.00242349	0.00213471	8.94468e-06	0
ERS329006	0.00406144	0.00141654	7.5611e-06	0
ERS329007	0.00479269	0.00140348	9.17337e-05	0
ERS396293	0.00112606	0.00187416	6.14317e-05	0
ERS396294	0.0111775	0	0.00105134	0
ERS396295	0.00129844	0.00186426	5.84279e-05	0
ERS396296	0.00278384	0.00169833	4.839e-06	0
ERS396297	0.00169313	0.00142362	0	0.00117786
ERS396298	0.00256534	0.00143298	5.50492e-05	0
ERS396299	0.00690882	0.00221212	3.72868e-05	0
ERS396300	0.00167936	0.00133327	2.96575e-05	0
ERS396301	0.00186593	0.00228437	3.79968e-06	0
ERS396302	0.00135862	0.00115328	0	0.000107477
ERS396303	0.00053828	0.000803866	5.97128e-05	0
ERS396304	0.00188395	0.000762885	4.73623e-06	0
ERS396305	0.000713605	0.000658835	1.04294e-05	0.000148936
ERS396306	0.00174043	0.00166726	3.10923e-06	0
ERS396307	0.00561933	0.00068558	0	0
ERS396308	0.00329793	0.00140412	2.49517e-05	0
ERS396309	0.00361132	0.0014839	0.00010459	0
ERS396310	0.00349433	0.0012271	2.483e-05	0
ERS396311	0.00295486	0.0009977	3.865e-13	0
ERS396312	0.00269293	0.00144744	6.81898e-05	0
ERS396313	0.000608255	0.000847965	1.0489e-05	0
ERS396314	0.000613864	0.00229348	5.13107e-05	0
ERS396315	0.0017559	0.00338526	6.99677e-06	0
ERS396316	0.00336586	0.00220837	2.4816e-05	0
ERS396317	0.00435541	0.000691951	0	0
ERS396318	0.00273238	0.00188504	4.74393e-06	0
ERS396319	0.00104792	0.00100933	8.5115e-05	0
ERS396320	0.00380508	0.00154397	0.000344413	3.65302e-05
ERS396321	0.000399215	0.00198092	1.62254e-05	6.37823e-06
ERS396322	0.0024847	0.00083065	1.24447e-05	8.47919e-07
ERS396323	0.00248118	0.00124543	2.34963e-05	9.08977e-07
ERS396324	0.00561974	0.000595301	2.73325e-06	0
ERS396325	0.00794522	0.000608921	0.000212194	0
ERS396326	0.00238722	0.0019137	1.34808e-05	0
ERS396327	0.00247204	0.00131165	2.82292e-05	3.97663e-05
ERS396328	0.00274613	0.00116065	5.60055e-05	1.23889e-05
ERS396329	0.00119392	0.00135057	3.76325e-05	0
ERS396330	0.00342305	0.00143086	6.03555e-05	0
ERS396331	0.00251969	0.00184238	1.72259e-05	0
ERS396332	0.00833153	0.000829162	0.000138272	0
ERS396333	0.0015022	0.00108327	1.45886e-05	5.6794e-06
ERS396334	0.00156975	0.00124953	2.69176e-06	0
ERS396335	0.00152371	0.00300013	0	0
ERS396336	0.00498424	0.000327774	7.5897e-05	0
ERS396337	0.0014702	0.00241476	0	0
ERS396338	0.00620298	0.000282496	0.000296679	2.4797e-05
ERS396339	0.00122361	0.00124343	5.54657e-05	2.38178e-05
ERS396356	0.00277123	0.00332514	4.29255e-05	0
ERS396340	0.00283001	0.00190012	5.07785e-05	6.99291e-06
ERS396341	0.000722399	0.000887363	7.32453e-06	0
ERS396342	0.00259278	0.000758365	1.63526e-05	0
ERS396343	0.00428201	0.000528389	0	0
ERS396344	0.00164549	0.00253645	0.00050632	0
ERS396345	0.00645233	0.000941005	0.000204848	0
ERS396346	0.00451924	0.000667717	0.000150412	0
ERS396370	0.00712382	0.00048201	0.000460523	2.52825e-05
ERS396347	0.0015268	0.00332335	0	0.000538075
ERS396348	0.00221457	0.00115284	2.37112e-05	0
ERS396349	0.00247199	0.00238343	0	1.76811e-05
ERS396350	0.00303225	0.00103534	0.000134133	0
ERS396351	0.00127646	0.00160907	5.28856e-06	0
ERS396352	0.00204326	0.00396839	0	0.000623
ERS396353	0.00283607	0.000653887	0.000108186	0
ERS396354	0.000414689	0.00241421	4.85478e-06	0
ERS396355	0.000729904	0.00134633	1.45432e-06	0
ERS396357	0.000272429	0.000721418	1.26332e-05	0
ERS396358	0.00750675	0	0.000461302	0
ERS396359	0.00321975	0.00134342	0.00013796	4.15722e-06
ERS396360	0.00314211	0.000959825	4.63169e-05	1.09945e-05
ERS396361	0.00507306	0.00124011	2.84948e-05	0
ERS396362	0.00422351	0.00125521	7.9071e-06	0
ERS396363	0.00175905	0.00191103	2.52701e-06	0
ERS396364	0.00325063	0.00110042	0	0
ERS396365	0.00200831	0.000897498	1.32058e-06	3.87052e-06
ERS396366	0.000421953	0.00119739	1.86916e-05	0
ERS396367	0.0017616	0.00198414	1.33694e-05	1.07855e-06
ERS396368	0.00362352	0.000950234	0	0
ERS396369	0.00198607	0.000849352	1.72223e-05	0
ERS396371	0.00299411	0.00145124	1.01825e-05	0
ERS396372	0.00323848	0.00139047	0.000476523	0.00019448
ERS396373	0.0026753	0.000820115	6.74511e-05	2.9164e-05
ERS396374	0.00100728	0.00116799	1.00206e-06	2.35398e-05
ERS396375	0.00499156	0.000368552	0.000225535	0
ERS396376	0.00193027	0.00120474	1.24802e-05	5.21984e-06
ERS396377	0.00325024	0.00154401	3.30627e-06	8.38641e-06
ERS396378	0.00342178	0.00055365	4.87306e-06	0
ERS396379	0.0036264	0.00120349	9.36562e-06	0
ERS396380	0.00300944	0.00123489	1.08317e-05	1.93174e-06
ERS396381	0.00138566	0.0018547	4.77982e-05	6.65678e-06
ERS396382	0.000692641	0.00135697	8.96896e-06	0.000102363
ERS396383	0.00155606	0.0010294	8.42593e-06	0
ERS396384	0.00116018	0.00116018	7.24337e-06	0
ERS396385	0.00297367	0.00153074	6.47321e-07	0
ERS396386	0.00379725	0.00122137	7.51318e-06	0
ERS396387	0.0040241	0.00115518	1.74447e-05	0
ERS396388	0.00324932	0.000780785	0.000212579	0
ERS396389	0.0010641	0.000770874	6.18484e-06	0
ERS396390	0.00232314	0.00117903	2.0911e-05	0
ERS396391	0.00146448	0.00109558	1.05157e-05	0
ERS396392	0.00579155	0.000966558	0.000177188	0
ERS396393	0.00198683	0.000979525	6.59345e-05	0
ERS396394	0.00278964	0.000906949	1.28231e-05	0
ERS396395	0.00180258	0.00208934	5.07787e-05	0
ERS396396	0.00279179	0.000833179	1.24493e-05	0
ERS396397	0.00275337	0.000929918	0	0
ERS396398	0.00263461	0.00089061	0	0
ERS396399	0.000436593	0.000989601	2.45418e-05	0
ERS396400	0.000965687	0.00130754	8.78988e-06	1.57737e-06
ERS396401	0.000694504	0.00102062	2.50371e-05	4.18995e-05
ERS396402	0.00308617	0.00217485	7.16527e-05	8.36968e-05
ERS396403	0.000684355	0.00873232	0	0.00457407
ERS396404	0.000239441	0.00119937	4.10143e-05	1.01194e-05
ERS396405	0.00529673	0.00175859	0.000602333	0.00075714
ERS396406	0.00237236	0.00223723	0.000509012	8.36406e-05
ERS396407	0.00209956	0.000901985	1.47377e-05	0
ERS396408	0.0023371	0.00548279	1.94469e-05	0
ERS396409	0.000367433	0.00304659	8.26447e-06	0
ERS396410	0.000611991	0.00306512	2.46163e-06	0
ERS396411	0.00199386	0.00169462	0	0
ERS396412	0.00319314	0.00313018	0.000208802	2.86401e-05
ERS396413	0.00140633	0.00632375	8.40289e-05	6.12419e-05
ERS396414	0.00147398	0.00320851	4.31644e-05	2.75044e-05
ERS396415	0.000445401	0.00105289	6.40901e-06	0
ERS396416	0.000945245	0.0044801	7.85221e-05	0
ERS396417	0.00131582	0.00489038	0	0
ERS396418	0.00135364	0.00843754	0.000505073	0.000149054
ERS396419	0	0.010724	0	0
ERS396420	0.000752734	0.00459638	0	0
ERS396421	0.00424889	0.00264369	0	1.70432e-05
ERS396422	0.00246604	0.00535944	0	0
ERS396423	0.00199044	0.00266764	6.00879e-06	8.48109e-06
ERS396424	0.00046176	0.00219211	1.54453e-05	4.20041e-05
ERS396425	0.00726488	0	0.000572313	0.000151323
ERS396426	0.00328862	0.00237853	0	1.94733e-05
ERS396427	0.00150793	0.00208289	1.34077e-05	1.09918e-05
ERS396428	0.00509671	0.00129444	0	0
ERS396429	0.000466827	0.00439404	2.07953e-05	2.55057e-05
ERS396430	0.00218626	0.000520274	1.14456e-05	0
ERS396431	0.00177636	0.00283282	4.23569e-05	3.04534e-05
ERS396432	0.00433869	0.0043193	0	0
ERS396433	0.0028107	0.00251158	0	0
ERS396434	0.00152362	0.00482066	5.69865e-06	6.26288e-06
ERS396435	0.00418173	0.0029717	0	0
ERS396436	0.00177129	0.00708062	1.51513e-05	7.72898e-05
ERS396437	0.00679391	0.00147613	0	2.56572e-05
ERS396438	0.00269796	0.00588492	1.60612e-06	0
ERS396439	0.0024707	0.00224094	3.96818e-05	0.0001781
ERS396440	0.00228339	0.00207533	0	0
ERS396441	0.00203137	0.0017872	3.47697e-05	0
ERS396442	0.00520341	0.00148523	4.48482e-05	6.20863e-07
ERS396443	0.000359012	0.00159193	3.75823e-05	0
ERS396444	0.000828326	0.00356148	0	0
ERS396445	0.00140767	0.00704195	7.43649e-05	3.74124e-05
ERS396446	0.00176586	0.00362234	4.51488e-05	0
ERS396447	0.00224408	0.00235267	5.24855e-05	3.28562e-06
ERS396448	0.00353053	0.0012619	3.35956e-06	0
ERS396449	0.000882309	0.00445686	4.46653e-05	0.000108557
ERS396450	0.00132285	0.00399394	6.69016e-05	2.06621e-05
ERS396451	0.00120614	0.00539443	7.19281e-05	5.04758e-05
ERS396452	0.00312753	0.00570854	0.000129687	3.49697e-05
ERS396453	0.00327657	0.00199425	0.00023974	1.0211e-05
ERS396454	0.000912223	0.00783689	0	0
ERS396455	0.00118054	0.00844023	2.1599e-05	9.1092e-06
ERS396456	0.00185022	0.00486248	1.46072e-05	5.43031e-06
ERS396457	0.00261995	0.00360759	1.20866e-05	3.60127e-07
ERS396458	0.00288252	0.00264292	3.42414e-05	2.80841e-06
ERS396459	0.0047237	0.00427203	3.90412e-05	0
ERS396460	0.00404799	0.000820125	0.00114696	0.000109667
ERS396461	0.00323234	0.00296744	7.55768e-05	1.59285e-06
ERS396462	0.00586764	0.00118119	0.000806365	3.64888e-05
ERS396463	0.00429047	0.00191111	0.000411913	0.000178235
ERS396464	0.000293007	0.00470592	0.000517146	0.000248181
ERS396465	0.00467886	9.41962e-05	0.00209696	0.00026589
ERS396466	0.00337524	4.89479e-05	0.00233568	0.000735387
ERS396467	0.00160458	0.00527049	0.000489692	0.000282416
ERS396468	0.00171528	0.00344868	0.000556746	0.000267079
ERS396469	0.00738621	0	0.00118113	7.10216e-05
ERS396470	0.00593732	7.5531e-05	0.000581547	0
ERS396471	0.000804711	0.00282246	3.16675e-06	3.07079e-05
ERS396472	0.00337535	0.000652668	9.32866e-06	0
ERS396473	0.0123421	0	0.00138377	0.00023876
ERS396474	0.00177356	0.00269253	1.97696e-06	0
ERS396475	0.00061327	0.00168954	0.000477545	0
ERS396476	0.000559771	0.0015062	0.000365946	0
ERS396477	0.00052201	0.00421732	2.13778e-05	1.03299e-05
ERS396478	0.00222103	0.00353411	0.000221079	9.63693e-05
ERS396479	0.00145861	0.00304161	0.000221425	4.41055e-05
ERS396480	0.00323045	0.00232931	8.55902e-05	0
ERS396481	0.00181957	0.00129851	2.1541e-05	6.59593e-06
ERS396482	0	0.00291129	0.000798037	0.00208055
ERS396483	0.00187118	0.0035393	2.21601e-05	4.0673e-06
ERS396484	0.00333472	0.00224963	1.08079e-05	0
ERS396485	0.00453341	0.00114672	0.00106224	0
ERS396486	0.00189276	0.00250025	0.00143537	0.000205558
ERS396487	0.00222421	0.00306557	1.90205e-05	3.18335e-06
ERS396488	0	0.00784971	0	0
ERS396489	0.000670487	0.00212669	1.51112e-05	0
ERS396490	2.73488e-05	0.00578738	0	0.00138019
ERS396491	0	0.011138	0	0
ERS396492	0.00159001	0.00550146	0	0
ERS396493	0.00513456	0.00227763	1.42161e-05	0
ERS396494	0.00400165	0.00190404	2.82476e-05	0
ERS396495	0.0023344	0.00328949	0	0
ERS396496	0.00352936	0.0107135	3.0977e-05	0
ERS396497	0.00169575	0.00413212	3.01549e-06	0
ERS396498	0.00136269	0.00277012	0	0
ERS396499	0.00504205	0.00272406	5.44716e-05	0
ERS396500	0.000269696	0.00163498	1.01562e-05	0
ERS396501	0.00806506	0.00013531	0.000171358	4.48148e-05
ERS396502	0.00340505	0.00209746	6.98405e-05	0
ERS396503	0.00134136	0.00227	7.13411e-06	0
ERS396504	0.00352923	0.00275474	0.000102959	0
ERS396505	0.00120584	0.00151683	1.98427e-06	0
ERS396506	0.00118072	0.00525537	3.49198e-06	0
ERS396507	0.00159021	0.00324855	2.94172e-06	0
ERS396508	0.000640297	0.00678415	2.63488e-05	6.73231e-05
ERS396509	0.00530599	0.00128146	0.000830726	1.82028e-05
ERS396510	0.00310095	0.00575444	0	0.000395674
ERS396511	0.00261689	0.00577362	4.8045e-05	0
ERS396512	0.00763525	0.0010467	0.000444131	8.54994e-05
ERS396513	0.00417333	0.00403251	0.000229244	6.30686e-05
ERS396514	0.00362021	0.00176468	0.000721549	0.000157295
ERS396515	0.00767266	0	0.00105205	0
ERS396516	0.00332386	0.00508157	2.07508e-05	0
ERS396517	0.00358367	0.00284	7.86401e-05	3.35467e-05
ERS396518	0	0.00758068	0	0
ERS396519	0.00228879	0.00444243	2.99096e-06	2.09805e-05
ERS396520	0.000833664	0.00579014	0.000143681	5.5227e-05
ERS396521	0.00228309	0.00262586	5.32825e-05	1.04928e-05
ERS396522	0.000911783	0.00236647	5.47358e-06	0
ERS396523	0.000785893	0.00661358	3.25383e-05	0
ERS396524	0.00101108	0.00664509	0.00129154	2.83073e-05
ERS396525	0.00701047	0.00157874	0.000552389	3.1758e-05
ERS396526	0.00479894	0.00221255	0.000124748	1.94959e-06
ERS396527	0.00237532	0.00267793	5.96639e-05	0
ERS396528	0.00120949	0.00960903	3.60903e-05	3.16956e-05
ERS396529	0.000960847	0.00757674	0	1.2901e-05
ERS396530	0.00285312	0.00365982	0.000156743	0.000161568
ERS396531	0.00390053	0.0024188	2.45083e-05	0
ERS396532	0.00144396	0.00374081	0	0.00025872
ERS396533	0.00286069	0.00351997	4.89364e-05	2.68186e-05
ERS396534	0.00344168	0.00189523	0	0
ERS396536	0.00283858	0.00320541	2.69672e-05	0
ERS396537	0.00712984	0.00107697	4.66056e-05	0
ERS396539	0.00290979	0.00517352	0	0.000331154
ERS396540	0.00159863	0.00235047	2.76989e-05	1.07052e-05
ERS396541	0.00325422	0.0022895	0	0
ERS475105	0.00617764	0.000317927	3.8768e-05	0
ERS475106	0.00724604	0	8.54003e-05	0
ERS475107	0.00717483	0.000472214	7.61309e-06	0
ERS475108	0.00315637	0.00118798	1.04088e-05	3.94418e-05
ERS475109_ERS475110	0.00524967	0.000284786	0.000185104	0
ERS475111	0.00288914	0.000498225	0.000129042	0
ERS475112_ERS475113	0.00175116	0.00100809	4.44168e-07	2.56446e-05
ERS475114_ERS475115	0.00404865	0.0013441	1.66536e-05	0
ERS475116_ERS475117	0.00323087	0.00249152	4.45712e-05	0
ERS475118_ERS475119	0.0019749	0.000855267	2.90608e-05	9.08022e-05
ERS475120_ERS475121	0.00327495	0.001762	0.000106285	5.51043e-06
ERS475122	0.00470885	0.000450162	5.556e-05	0
ERS475123	0.00368042	0.00172792	1.30813e-05	4.1844e-05
ERS475124	0.00559772	0	5.43428e-05	6.10496e-06
ERS475125	0.00356628	0.00154756	1.27919e-05	0
ERS475126	0.00188808	0.000963741	6.97871e-06	0
ERS475127	0.00593674	0.000173621	1.52631e-05	0
ERS475128_ERS475129	0.0097936	0	0.00161343	0
ERS475130	0.00235481	0.00242666	0	0
ERS475131	0.00398264	0.000471431	1.3856e-05	0
ERS475132	0.00426527	0.00109506	3.09156e-05	0
ERS475133	0.00310022	0.000523647	3.07329e-05	0
ERS475134_ERS475135	0.00656024	0	0.000125805	0
ERS475136	0.00219407	0.000966527	0	1.70794e-05
ERS475137	0.00763494	0	0.000216192	0
ERS475138	0.00216019	0.00163335	2.06889e-05	0
ERS475139	0.00211593	0.00127574	0	0
ERS475140	0.00551129	0.000727824	0	0
ERS475141	0.00189525	0.00138093	1.55447e-05	8.65441e-05
ERS475142	0.00515646	0.000269926	3.66807e-05	0
ERS475143_ERS475144	0.00286432	0.00089625	2.67588e-05	0
ERS475145	0.00373567	0.00108032	1.62966e-05	0
ERS475146_ERS475147	0.0039815	0.000440229	3.91876e-05	0
ERS475148	0.00389252	0.00134229	1.69339e-06	0
ERS475149	0.00478374	0.000370689	0	0
ERS475150	0.0014778	0.000756683	0	6.10546e-06
ERS475151	0.000776729	0.00054212	2.16759e-06	2.88056e-06
ERS475152_ERS475153	0.00349869	0.000292071	0	1.41203e-05
ERS475154_ERS475155	0.00250201	0.000879952	1.26218e-05	0
ERS475156_ERS475157	0.00818578	0	8.18454e-05	5.4931e-06
ERS475158	0.00327855	0.000883608	0	0
ERS475159_ERS475160	0.00891867	0	0	0
ERS475161	0.000946394	0.000673354	1.40472e-05	5.39911e-06
ERS475162_ERS475163	0.00350228	0.00115362	4.71177e-05	7.85201e-05
ERS475164	0.00483071	0.000804415	6.54231e-06	0
ERS475165	0.00545367	0.000361737	0	4.53839e-05
ERS475166	0.00483414	0.000709153	0	0
ERS475167	0.00666848	0	3.74562e-05	0
ERS475168	0.00375715	0.00118984	0	0
ERS475169_ERS475170	0.00559205	0.000865786	0	0
ERS475171_ERS475172	0.00424772	0.00188126	0	0
ERS475173	0.0051787	0.000621585	3.33494e-05	5.282e-05
ERS475174_ERS475175	0.00427895	0.000680698	3.34294e-06	2.53851e-06
ERS475176	0.0038153	0.00118374	9.96367e-05	4.30032e-06
ERS475177_ERS475178	0.00362678	0.00246703	4.80279e-06	0
ERS475179_ERS475180	0.00182157	0.000792445	4.5935e-05	0
ERS475181	0.00182732	0.000980951	5.7668e-06	0
ERS475182	0.00878812	0.00043768	6.81992e-13	0
ERS475183	0.00130654	0.000627879	7.95092e-08	3.76983e-06
ERS475184	0.00367557	0.00101784	0	0
ERS475185	0.00943809	0	7.40575e-05	0
ERS475186	0.0057735	0.000676351	2.96426e-05	0.000368065
ERS475187	0.0036989	0.000347782	0	0
ERS475188	0.00287847	0.00166478	2.25388e-05	0
ERS475189	0.00641508	0.000360732	7.1906e-05	4.01724e-06
ERS475190	0.00703238	0.000427658	3.18441e-05	0
ERS475191	0.00459828	0.000849648	4.17007e-05	0
ERS475192	0.00678636	0	0.000131597	0
ERS475193	0.00520508	0.000275291	3.084e-05	2.60267e-05
ERS475194	0.00479503	0.000559718	2.24238e-05	0
ERS475195	0.00496179	0.000778006	1.0958e-12	0
ERS475196	0.00515482	0.00159032	3.99879e-05	0
ERS475197	0.00719081	0.000847899	6.61559e-05	0
ERS475198	0.00494321	0	7.9507e-05	2.11757e-05
ERS475199	0.000884224	0.00306557	9.87573e-06	4.63466e-05
ERS475200	0.00703318	0	3.15446e-05	4.48112e-05
ERS475201	0.00330214	0.00059632	5.24955e-05	2.34457e-05
ERS475202	0.00264665	0.0013387	1.41206e-05	0
ERS475203	0.00305089	0.000882065	1.55506e-05	0
ERS475204	0.00248059	0.00122151	1.11816e-05	0
ERS475205	0.00234041	0.00176437	0.000240079	0.000231316
ERS475206	0.00120432	0.0044703	1.1261e-05	0
ERS475207	0.00117424	0.0010588	5.83025e-06	0
ERS475209	0.0036118	0.00120469	5.50719e-05	0
ERS475210_ERS475211	0.00207996	0.00072578	3.55999e-05	1.53461e-05
ERS475212	0.00484576	0.000750243	4.43079e-05	0
ERS475213_ERS475214	0.00334143	0.000557661	4.72668e-06	0
ERS475215_ERS475216	0.00188587	0.00169757	0	1.5562e-06
ERS475217_ERS475218	0.00100195	0.000843344	1.55107e-05	0
ERS475219	0.00304893	0.00114621	0	0
ERS475220	0.00193713	0.000351686	1.80585e-05	0
ERS475228	0.0033902	0.00117664	5.37264e-05	2.46258e-05
ERS475230	0.00374316	0.000764048	4.38042e-06	0
ERS475232	0.00332047	0.00079891	3.47026e-05	0
ERS475233	0.00224638	0.00165527	0	0.000378076
ERS475236	0.00158498	0.00279223	4.00408e-06	2.00712e-05
ERS475237	0.00598573	0	0.000146239	1.21145e-05
ERS475238	0.00553578	3.1896e-05	0	0
ERS475239	0.00368146	0.00162533	0	0
ERS475243	0.00301654	0.00166753	2.266e-05	0
ERS475244	0.00591865	0.000292163	4.18269e-06	0
ERS475247	0.00104626	0.000832518	1.60333e-05	0
ERS475248	0.00326996	0.00110388	1.63228e-05	0
ERS475249_ERS475250	0.00473963	0.000550846	2.20742e-05	3.33191e-05
ERS475251	0.00182156	0.000788431	4.91358e-05	0
ERS475252	0.00423783	0.000147365	0.000145024	0
ERS475253_ERS475254	0.00247757	0.000306277	3.482e-05	0
ERS475255	0.00466441	0.00055062	3.61647e-05	0
ERS475256	0.000726277	0.000804274	1.59306e-05	1.82128e-05
ERS475258	0.00222768	0.000616384	3.81753e-05	5.73429e-05
ERS475259_ERS475260	0.00157119	0	0	0.000710769
ERS475261	0.000795457	0.000654326	0	0.000207869
ERS475262_ERS475263	0.00239944	0.00364073	7.35699e-05	2.4908e-05
ERS475264	0.00215175	0.000849639	4.69146e-05	2.83689e-05
ERS475265_ERS475266	0.00629793	6.859e-06	3.08426e-05	0.000427341
ERS475267	0.00517586	0.000591293	6.56427e-05	1.45099e-05
ERS475268	0.00252237	0.000872474	0.000262052	0.000658547
ERS475269_ERS475270	0.0068155	2.21541e-05	3.15803e-06	0
ERS475271_ERS475272	0.00562809	0.00131723	0	0
ERS475273	0.00144759	0.00188853	2.96165e-05	3.10795e-05
ERS475274_ERS475275_ERS475276	0.00557479	0.000511905	2.83658e-05	0
ERS475277_ERS475278	0.00291418	0	0	0.000895464
ERS475279	0.00597425	0	3.08563e-05	0
ERS475280	0.00494631	0.000388029	2.13266e-05	0
ERS475281_ERS475282_ERS475283	0.00744639	2.22384e-05	0	0
ERS475284_ERS475285_ERS475286	0.00652491	0	0.000786006	0
ERS475287_ERS475288	0.00382317	0.000377615	1.76285e-05	3.70461e-05
ERS475290	0.0055445	0.00182907	0.000142353	7.33342e-05
ERS475291	0.00552305	0.00170752	0.00022945	0
ERS475292_ERS475293_ERS475294	0.00550492	0.000471186	0.000244299	1.7162e-06
ERS475295	0.00311333	0.00142917	7.695e-05	6.67861e-06
ERS475296	0.00435992	0.00185276	9.28428e-06	1.13821e-05
ERS475297	0.00497156	0.000824064	0.0001687	0
ERS475298	0.00626125	0.000642384	4.16421e-05	0
ERS475299_ERS475300_ERS475301	0.00308544	0.00137778	0.000102888	0.000117825
ERS475302	0.00516476	2.10953e-05	4.95709e-05	4.44985e-05
ERS475303	0.00874846	0	0	0
ERS475304	0.00360746	0.00110957	2.33928e-05	1.07023e-06
ERS475305	0.00343211	0.00107775	1.91113e-05	3.9436e-05
ERS475307	0.00345811	0.00041763	0.000179197	0
ERS475308_ERS475309	0.00417291	0.000626664	1.17038e-06	0
ERS475310_ERS475311	0.00127861	0.000954578	1.3581e-05	1.90779e-06
ERS475312_ERS475313	0.00678685	0	3.29205e-05	1.48739e-05
ERS475314	0.00247834	0.00279636	0.000160356	7.49067e-05
ERS475315	0.00258224	0.000583045	0	0.0003391
ERS475316	0.00372168	0.000776243	0.000117092	0.00023125
ERS475317	0.00423378	0.00130623	0.000209664	0.000115291
ERS475318	0.00252931	0.0019139	0.000155645	0
ERS475319	0.00426599	0.00149315	2.242e-06	0
ERS475320_ERS475321	0.00326446	0.00224465	1.31839e-05	0
ERS475322_ERS475323	0.00667716	0	6.02524e-05	0
ERS475324	0.000170856	0.000996061	0	9.46621e-05
ERS475325	0.00204549	0.00111671	6.34276e-05	0
ERS475326	0.00145977	0.000726335	5.29273e-06	4.28525e-06
ERS475327_ERS475328	0.00366637	0.00147358	1.51934e-06	0.000225109
ERS475329	0.000829836	0.00109409	2.33103e-07	9.08024e-05
ERS475330	0.00633012	0.00139298	0.000258661	7.83441e-05
ERS475331	0.0141833	0	0.000892356	0.000155834
ERS475332	0.00837729	7.82044e-05	0	0.000233728
ERS475333_ERS475334	0.00193264	0.00591238	6.56784e-05	7.56284e-05
ERS475335_ERS475336_ERS475337	0.00176651	0.00112713	1.33481e-05	6.17601e-05
ERS475338	0.00464718	0	0.000128466	3.77003e-05
ERS475339_ERS475340	0.00248038	0.000821577	1.4402e-05	1.72187e-06
ERS475341	0.00374422	0.0015837	5.71308e-05	1.54946e-05
ERS475342	0.00557217	0	4.29127e-05	6.66032e-05
ERS475343	0.000340009	0.000669896	2.4024e-05	0
ERS475344_ERS475345	0.00533324	0.000328893	0	2.80133e-05
ERS475346_ERS475347	0.00257122	0.000639812	0.000105586	0.00015018
ERS475348	0.000616926	0.000696779	2.67418e-05	0.000191502
ERS475349	0.00465537	0.00104466	2.4418e-05	9.32047e-06
ERS475350	0.00311193	0.00171803	3.42761e-05	0.000277549
ERS475351	0.00747874	0.000411736	5.87376e-05	0
ERS475352	0	0.00358318	3.00328e-05	4.11175e-05
ERS475353	0.00335117	0.00237554	0.000578583	8.11539e-05
ERS475354	0.00321752	0.00125642	2.48382e-05	2.11758e-06
ERS475355	0.00287022	0.00160591	0.000108673	0.000112197
ERS475356	0.00363735	0.00235467	0.000103907	4.67339e-05
ERS475357	0.00278319	0.00101281	6.52895e-05	2.34339e-05
ERS475358	0.00585507	0.00102585	0.000146573	1.40136e-05
ERS475359	0.0022566	0.00285159	0	0.000132336
ERS475360	0.00394399	0.000634349	0.000162635	1.24333e-05
ERS475361	0.00599119	0.000405855	4.1289e-05	0
ERS475362	0.00127203	0.00232115	2.18469e-05	0
ERS475363	0.00314524	0.00105794	3.65962e-05	0.000198317
ERS475364_ERS475365	0.00556776	0	4.17069e-05	0
ERS475366	0.00585941	0.0013576	0.000101779	0.000604192
ERS475367	0.00856996	0	0.000118343	0.00181031
ERS475368	0.00326607	0.000503769	9.20084e-05	7.58441e-05
ERS475369	0.00548139	0.000416346	5.94078e-05	0
ERS475370	0.00404412	0.0011288	7.8182e-05	5.41863e-05
ERS475371	0.00609251	0	0.000235416	3.88307e-05
ERS475372	0.00930591	0	0.000189972	0.00014739
ERS475373	0.00645309	4.56049e-05	8.63499e-05	9.90849e-05
ERS475374	0.00513491	0.000480487	4.5237e-05	0
ERS475375	0.00608376	0	0.000106093	0.000283275
ERS475376	0.00217251	0.000890447	0	0
ERS475377_ERS475378	0.00184538	0.00145808	3.0886e-05	0.000248875
ERS475379_ERS475380	0.00577957	0	0.000198993	0
ERS475381_ERS475382	0	0	0.00312701	0.00291229
ERS475383	0.00180392	0.000496879	0	0
ERS475385_ERS475386	0.000627693	0.000757706	2.33285e-05	1.34623e-05
ERS475387_ERS475388	0.00940514	0.000773448	4.95699e-05	0
ERS475389_ERS475390	0.0110298	0	0.000281368	0.000299161
ERS475391	0.00307312	0.00133874	0.000238448	0.000161281
ERS475392	0.00743804	0	0.00010763	3.99749e-05
ERS475398	0.00718258	0	7.7967e-05	7.23065e-05
ERS475399	0.00415182	0.00122202	0	0
ERS475400	0.000309113	0.00178398	0.00209157	1.64636e-05
ERS475401	0.00780372	0	6.74722e-05	1.28114e-05
ERS475402	0.0048417	0.00143623	8.26357e-05	3.27748e-05
ERS475408_ERS475409	0.00120585	0.000710641	3.50472e-05	3.87046e-05
ERS475410_ERS475411	0.00950207	0	0	4.34459e-06
ERS475412	0.00935146	0	0.000533129	7.71186e-14
ERS475413_ERS475414	0.00684335	0	0.000438147	4.78944e-05
ERS475415	0.00160917	0.00176643	1.87304e-05	2.14609e-05
SRS011061	0.00947629	0	0	0
SRS011084	0.00474463	0	0	0
SRS011134	0.00309622	0.00074618	0	0
SRS011239	0.00389574	0.000327168	0	0
SRS011271	0.00228667	0.000690604	0	0
SRS011302	0.00130455	0.000332249	0	0
SRS011405	0.00901011	0	0	0
SRS011452	0.0105383	0	0	0
SRS011529	0.00309592	3.98619e-05	0	0
SRS011586	0.00484325	0.000309297	2.92107e-06	0
SRS012273	0.00499334	0.000839953	9.36101e-05	0.000125415
SRS012902	0.00650641	0	3.41299e-05	0
SRS013158	0.00778207	0	0	0
SRS013215	0.0132769	0	0	0
SRS013476	0.00515274	0	0	0
SRS013521	0.0030428	0	0	0
SRS013687	0.00511546	0	5.68315e-06	0
SRS013800	0.00925101	0	0	0
SRS013951	0.00274437	0.0016582	0	0
SRS014235	0.00495144	0.000588131	0	0
SRS014287	0.00309381	0.00067034	0.000104576	0
SRS014313	0.00326049	0	2.96053e-05	1.38269e-05
SRS014459	0.0049624	0.000951883	1.80082e-05	0
SRS014613	0.00870935	0	0	0
SRS014683	0.00778541	9.07578e-05	0	0
SRS014923	0.00239418	0.00129766	6.00386e-06	0
SRS014979	0.00210484	0.00155587	5.19861e-19	0
SRS015065	0.00412955	0.00100194	0	0
SRS015190	0.00720299	0	0	0
SRS015217	0.003096	0.00361947	6.54885e-05	0
SRS015264	0.00507655	0.000425075	4.87923e-05	0
SRS015369	0.00938286	0	0	0
SRS015578	0.00463048	0.000847569	5.55882e-20	0
SRS015663	0.0026677	0.00136746	0	0
SRS015782	0.00426614	0.00102909	0	0
SRS015794	0.0071629	0	0	0
SRS015854	0.00544368	0.000316059	0	0
SRS015960	0.00847841	0	0	0
SRS016018	0.00672718	0	0	0
SRS016056	0.00874802	0	0	0
SRS016095	0.00401407	5.84073e-06	8.17086e-19	0
SRS016203	0.00707206	3.4264e-05	0	0
SRS016267	0.0121976	0	0.000126709	0
SRS016335	0.0051307	0	0	0
SRS016495	0.00149241	0.00099616	0	0.00043364
SRS016753	0.010311	0	0	0
SRS016954	0.0082641	0	0	0
SRS016989	0.00560013	0	0	0
SRS017103	0.00659878	0.000935167	0	0
SRS017191	0.00786795	0	0	0
SRS017247	0.00966548	0	0	0
SRS017307	0.00135827	0.000263379	0	0
SRS017433	0.00541518	0.000108567	0	0
SRS017521	0.00733608	0.00115604	9.98265e-05	7.32123e-06
SRS017701	0.00767321	0	0	0
SRS017821	0.00741865	0	0	0
SRS018133	0.00742074	0	0	0
SRS018351	0.00617165	0.000154872	0	0
SRS018427	0.00575006	0.000500987	0	1.01726e-05
SRS018575	0.00929724	0	0	0
SRS018656	0.00211022	0.000866582	1.88135e-05	1.01657e-05
SRS018817	0.0104539	0	0	0
SRS019030	0.00708744	0	0	0
SRS019161	0.00705856	3.00754e-05	0	0
SRS019267	0.0087608	0	0	0
SRS019397	0.00766807	0	4.10122e-18	0
SRS019582	0.0045178	0.000202589	0	0
SRS019601	0.0108544	0	3.76694e-05	0
SRS019685	0.00793304	0	0	0
SRS019787	0.010358	0	0	0
SRS019910	0.00687976	8.752e-05	1.30374e-06	0
SRS019968	0.00764248	2.09079e-05	0	0
SRS020233	0.00474161	0.000704125	0	0
SRS020328	0.00300625	0.000997245	8.29474e-07	0
SRS020869	0.00482673	0.00055804	0	8.01659e-05
SRS021948	0.00506565	0	0	0
SRS022071	0.0037609	0.00101965	0	0
SRS022137	0.00719526	0	0	0
SRS022524	0.00590057	0.000431223	0	0
SRS022609	0.00276244	0.000170121	0	0
SRS023176	0.00565381	0	3.39756e-05	4.19058e-06
SRS023346	0.0117358	0	0	0
SRS023526	0.0034493	0.000410907	0	0
SRS023583	0.00940417	0	0	0
SRS023914	0.00347701	0.000297182	0	0
SRS023971	0.009131	0	0	0
SRS024009	0.00990341	0	0	0
SRS024075	0.00598342	0	0	0
SRS024132	0.00360937	0.000815065	9.17245e-06	0
SRS024265	0.00369701	4.32945e-05	0	0
SRS024331	0.00738796	0	0	0
SRS024388	0.0128167	0	0	0
SRS024435	0.00427358	6.59019e-18	0	0
SRS024549	0.0110677	0	0.000117446	0
SRS024625	0.0072416	0	0	0
SRS042284	0.00963575	0	1.41297e-05	2.05029e-19
SRS042628	0.00200726	0.000864514	0	0
SRS043001	0.0121209	0	0	0
SRS043411	0.00791392	0	0	0
SRS043701	0.0050762	0	0	0
SRS045004	0.00785315	0	0	0
SRS045645	0.0078533	0	0	0
SRS045713	0.0122083	0	0	0
SRS047014	0.00476825	0.000399141	0	0
SRS047044	0.00206323	0.000154394	0	0
SRS048164	0.00643991	1.50984e-12	0	0
SRS048870	0.00709823	0	0	0
SRS049712	0.00116218	0.000954429	2.49715e-05	0
SRS049900	0.0123789	0	0	0
SRS049959	0.00210368	0.000667678	0	0
SRS049995	0.00488271	0	1.58323e-15	3.36541e-15
SRS050299	0.00728327	0	0	0
SRS050422	0.00398889	0.00349169	3.69522e-06	1.061e-05
SRS050752	0.00260077	0.000881281	0	0
SRS050925	0.00714375	0	0	0
SRS051031	0.00279975	0.000856255	0	0
SRS051882	0.00679865	0.000211372	0	0
SRS052027	0.00674476	0	0	0
SRS052697	0.00630993	0.000651918	0	0
SRS053214	0.00615642	0	4.58321e-06	0
SRS053335	0.00650918	0	0	0
SRS053398	0.005154	0.000170778	0	0
SRS054590	0.00421023	0	1.18465e-18	2.51063e-06
SRS054956	0.0108603	0	0	0
SRS055982	0.00674378	0	0	0
SRS056259	0.00947242	0	0	0
SRS056519	0.00885334	0	0	0
SRS057717	0.0115227	1.41642e-15	6.83424e-05	0
SRS058723	0.00490348	0	0	0
SRS058770	0.00851733	0	0	0
SRS062427	0.0052427	0	0	0
SRS063985	0.0024295	0.00114593	0	0
SRS064276	0.00444219	0.0013602	0	0
SRS064557	0.00980567	0	0	0
SRS064645	0.0081287	0	0	0
SRS065504	0.00605667	0.000212187	0	0
SRS078176	0.00214892	0.000486373	0	0
SRS1996996	0.00367404	0.00137203	8.34076e-05	2.24619e-05
SRS1996997	0.00667994	0	1.25493e-05	3.64502e-05
SRS1996998	0.00508631	0.00173377	6.38508e-05	3.62063e-05
SRS1996999	0.000586632	0.00533019	9.16371e-06	0
SRS1997000	0.00429004	0.00164306	2.42723e-05	0
SRS1997001	0.00421836	0.000796139	8.79994e-05	2.51374e-05
SRS1997002	0.00368571	0.00229369	0	2.88256e-05
SRS1997003	0.00423772	0.00295656	0	1.09854e-05
SRS1997004	0.00251449	0.00115362	9.4628e-05	0.00016114
SRS1997005	0.00320038	0.00510475	0.000120245	0
SRS1997006	0.00143473	0.00183057	0	0
SRS1997007	0.00738974	0	3.30747e-05	2.57834e-05
SRS1997008	0.00188406	0.00220034	0	0
SRS1997009	0.00361342	0.00177588	3.79844e-05	0
SRS1997011	0.00307629	0.00446562	0	0
SRS1997012	0.00155407	0.00273764	8.28387e-05	2.04276e-05
SRS1997013	0.00360977	0.00312223	3.71772e-05	4.76257e-06
SRS1997014	0	0.00215657	2.83485e-13	0
SRS1997015	0.00544478	0.000478403	0.000123071	1.35364e-05
SRS1997016	0.00175919	0.000906719	5.53287e-06	0
SRS1997017	0.000440555	0.000907534	6.68833e-06	4.95744e-08
SRS1997018	0	0.0204723	0	2.12713e-05
SRS1997019	0.00137994	0.00199887	0	1.81779e-06
SRS1997020	0.00263638	0.00243813	2.04351e-06	0
SRS1997021	0.00465411	0	0	0
SRS1997022	0.00278835	0.00236914	0	0
SRS1997023	0.0024661	0.00140103	0	0
SRS1997024	0.00730518	0.00138187	0.00012468	2.71267e-05
SRS1997025	0.002524	0.00229072	5.3229e-05	0
SRS1997026	0.00374912	0.00234373	0.000140751	0
SRS1997027	0.00206063	0.000772187	0	0.000127314
SRS1997028	0.00109703	0.00181561	0	0
SRS1997029	0.000311796	0.00640377	6.65756e-05	0
SRS1997030	0.00579982	0.00263508	4.3168e-05	0
SRS1997031	0.00118957	0.000788064	2.77262e-05	1.77386e-06
SRS1997032	0.00236645	0.00154012	8.8792e-06	0
SRS1997033	0	0.00299838	0	0
SRS1997034	0.00367921	0.00103716	4.54441e-05	0
SRS1997035	0.00380292	0.00197842	5.19218e-05	3.27113e-05
SRS1997036	0.0032767	0.00104865	4.80056e-05	0
SRS1997037	0.00499361	0.000791614	0	0
SRS1997038	0.00542317	0.000399674	0	0
SRS1997039	0.00250289	0.00116224	3.46645e-05	0
SRS1997040	0.00504744	0.000761772	0	0
SRS1997041	0.00152949	0.0032546	2.20429e-06	0
SRS1997042	0.00248436	0.00183217	0.00010687	0
SRS1997044	0.00512818	0.00114376	4.967e-06	0
SRS1997045	0.000435948	0.000683809	0	0
SRS1997046	0.000683601	0.00457116	7.27103e-05	8.53136e-05
SRS1997047	0.00427834	0.00284371	3.49493e-05	0
SRS1997048	0.00283742	0.00623332	0	0
SRS1997049	0.000524865	0.00124254	3.79904e-06	2.32862e-07
SRS1997050	0.00335109	0.0011673	4.60816e-05	0
SRS1997051	0.000405189	0.00423928	8.55989e-06	0
SRS1997052	0.00233566	0.00170005	7.6964e-05	6.14243e-05
SRS1997053	0.00179277	0.00136204	0.000101188	9.33184e-05
SRS1997054	0.00574689	0.000427306	0	0
SRS1997055	0.00157532	0.00361318	0.000128276	6.73644e-05
SRS1997056	0.00582359	0.00132894	5.4679e-05	6.99847e-06
SRS1997057	0.00387888	0.00233776	0	3.7131e-06
SRS1997058	0.00251655	0.00149807	0	3.0915e-06
SRS1997059	0.00665293	0.000615438	8.12523e-05	0.000105712
SRS1997060	0.00194283	0.00263718	2.45499e-06	0
SRS1997061	4.56632e-05	0.00960285	0	0
SRS1997062	0.00489508	0.00156956	2.65837e-05	0
SRS1997063	0.00370033	0.0018835	4.38113e-05	6.20609e-06
SRS1997064	0.00216488	0.00402089	0.000109712	0.000176278
SRS1997065	0.000594284	0.00173684	1.99367e-05	0
SRS1997066	0.00650672	0.000610396	0	0
SRS1997067	0.0017618	0.00290093	5.36294e-05	0
SRS1997068	0.00229321	0.0027229	6.54654e-05	0
SRS1997069	0.00156974	0.00147469	5.90495e-06	0
SRS1997070	0.00516164	0.000840084	0	0
SRS1997071	0.00271347	0.00173803	1.26852e-05	0
SRS1997072	0.00215781	0.00179946	8.94279e-06	0
SRS1997073	0.00263345	0.00224802	1.83661e-05	0
SRS1997074	0.0036255	0.00174265	0	6.72312e-06
SRS1997075	0.00382981	0.00491672	0	0
SRS1997076	0.0026844	0.00494742	1.26288e-06	5.49719e-05
SRS1997077	0.00335973	0.00386866	7.45449e-05	7.36688e-06
SRS1997078	0.00315301	0.00168894	3.23668e-05	0
SRS1997079	0.00207287	0.00119233	1.67718e-05	0
SRS1997080	0.00428614	0.00213634	0	0
SRS1997081	0.00385365	0.00818441	1.02218e-05	0.00128767
SRS1997082	0.00481055	0.000509952	4.38422e-06	0
SRS1997083	0.00511182	0.000719732	0.000144456	2.03221e-05
SRS1997084	0.00121879	0.00157747	2.76694e-05	0
SRS1997087	0.00647794	0.000348511	4.29055e-05	0.000274561
SRS1997088	0.0016054	0.000380349	2.96602e-05	0
SRS1997091	0.00288105	0.00532518	8.26969e-05	0
SRS1997092	0.00163316	0.00457957	7.14751e-05	0
SRS259508	0	0.00242714	0.000803807	0.00767957
SRS259510	0	0.0142884	0.000207268	8.8171e-06
SRS259511	0.0058729	0.00107922	0	9.54356e-05
SRS259512	0.004087	0.00112842	2.17499e-05	0.000165318
SRS259514	0.00432891	0	0	0.00371668
SRS259515	0.00583709	0.00017735	1.97846e-18	0
SRS259516	0.00777188	0	0.000265999	0
SRS259517	0.008235	0.00080236	3.07417e-05	6.35417e-05
SRS259518	0.00356794	0.000543148	0	0
SRS259519	0.000969849	0.00446116	0	0
SRS259520	0.00195903	0.00168073	0	0
SRS259521	0.00949248	0	6.32819e-06	6.1163e-05
SRS259522	0.00858653	0	8.88174e-05	0
SRS259523	0.00341883	0.00207251	2.97663e-05	1.37608e-05
SRS259524	0.00504986	0.00150582	0.000134037	4.47773e-06
SRS259525	0.000204369	0	0.00180134	0.000930117
SRS259526	0.000328156	0.00501863	1.04508e-05	0
SRS259527	0.00362602	0.000888215	1.42788e-05	0.000146325
SRS259528	0.00838224	8.43565e-05	8.27972e-05	0
SRS259529	0.0076387	0.000618194	7.93488e-05	0.000137598
SRS259530	0.0075407	0	0.000481675	3.62016e-17
SRS259531	0	0.0119398	0	7.65441e-05
SRS259532	0.00520158	0.000459216	8.68066e-05	1.94743e-06
SRS259533	0	0.00664599	0	5.63128e-05
SRS259534	0.00785508	0	0.000390351	2.40138e-05
SRS259535	0.0061031	0.000263881	0.000296895	0
SRS259536	0.00397684	0.000610275	2.72143e-05	0
SRS259537	0.00495526	0.000610286	4.82639e-05	1.63607e-05
SRS259538	0.00587491	4.32992e-05	0.000200942	1.02095e-06
SRS259539	0.00566286	0.00112098	0	3.61099e-06
SRS259540	0.00605954	0.000302538	2.27785e-05	0
SRS259541	0.00500669	1.20243e-05	0.000621001	0
SRS259542	0.0047382	0.0014631	5.4024e-05	4.93379e-05
SRS259543	0.00689304	0	9.53244e-05	9.08841e-06
SRS259544	0.00574232	0.000625925	2.69813e-05	0
SRS259545	0.00294733	0.000792549	6.19924e-06	0
SRS259546	0.00843743	0	8.18296e-05	0
SRS259547	0.000307456	0.00166963	9.78122e-05	7.46531e-05
SRS259566	0.00320432	0.00329282	0.000356724	6.77697e-05
SRS259548	0.000735054	0.00224481	4.06404e-06	2.78259e-06
SRS259549	0.00540083	0.000431829	8.2919e-05	5.54821e-05
SRS259550	0.00529204	0.00118473	0.000204287	1.11384e-05
SRS259551	0.00477043	0.000744012	4.83458e-05	0
SRS259552	0.00485593	0.000810096	0	0
SRS259553	0.00286653	0.0019038	0	5.87247e-05
SRS259554	0.00192008	0.000124812	4.43616e-05	1.16928e-05
SRS259555	0.00258187	0.00190883	0	0
SRS259556	0	0.00662054	0.000172288	0.000630367
SRS259557	0.00416305	0.00222332	0.000145279	2.13264e-05
SRS259558	0.00427228	0.000671987	1.90951e-05	0
SRS259559	0.00711466	0.00110611	2.36449e-05	0
SRS259560	0.00256849	0.00263591	2.18804e-05	1.80784e-05
SRS259561	0.00577053	0.00213497	8.77074e-05	0
SRS259562	0.00530047	0.000470518	6.77423e-05	0
SRS259563	0.00499761	0.000469217	0.000196768	0
SRS259564	0.00493628	0.000813687	2.92748e-05	0
SRS259565	0.000874276	0.00251653	5.22373e-06	1.98112e-05
SRS259567	0.00196409	0.00224199	5.1389e-05	0.00022949
SRS259568	0.00115654	0.00779426	5.75876e-05	0.000115345
SRS259569	0.0062069	0	0	0
SRS259570	0.00679433	0	0.0003278	0
SRS259571	0.00668656	0.000552977	6.59107e-05	0
SRS259572	0.00728032	7.9229e-05	0	0
SRS259573	0.000748185	0.00194214	2.8554e-05	7.07193e-06
SRS259574	0.00245364	0.00101695	2.64058e-05	0
SRS259575	0.00201463	0.000611201	3.11053e-05	2.92234e-05
SRS259576	0.0049658	0.000938134	6.69337e-05	2.71137e-05
SRS259577	0	0.014284	0.000469244	0
SRS259578	0.00463526	0.00259629	0.000448296	0.000182273
SRS294812	0.00104178	0.0033472	0.000129033	4.10893e-05
SRS294813	0.00535183	0.000202041	0	0
SRS294814	0.00330148	0.000378225	6.47274e-06	0
SRS294815	0.00394195	0.000487612	0	0
SRS294816	0.00273421	0.00287576	0.000126097	7.58254e-06
SRS294817	0.0010462	0.00243475	0.000229995	0
SRS294818	0.00656717	0.000808529	1.51276e-05	4.12227e-05
SRS294819	0.000466253	0.000789309	1.25737e-05	0
SRS294820	0.00296739	0.00138974	4.44578e-06	0
SRS294821	0.00106106	0.00426332	0.000324445	0
SRS294822	0.00493547	0.000103569	9.66421e-05	1.33169e-05
SRS294823	0.0101231	0.00578707	0	0.000254711
SRS294824	0.00187183	0.000354083	2.2021e-05	0.000188353
SRS294825	0.00521255	0.00177341	2.20915e-05	0
SRS294826	0.00785342	0	0.00114624	0.000179905
SRS294827	0.00156265	0.00214843	0.000222454	0.00112027
SRS294828	0.00412596	0.000294339	9.82349e-05	0
SRS294829	0.000511857	0.00532937	0	0
SRS294830	0.00484824	0.000860293	0.000115405	1.27915e-06
SRS294831	0.00623584	0.000753112	0	0
SRS294832	0.0013564	0.000867971	8.32439e-06	2.12126e-05
SRS294833	0.00826747	0	0.000337844	0
SRS294834	0.0053589	0.00013517	0.000274083	0.00015519
SRS294835	0.0058432	0.000478597	1.34765e-05	0
SRS294836	0.00244535	0.00143954	6.7053e-06	3.79912e-05
SRS294837	0.00265509	0.000726935	1.7973e-05	3.82121e-08
SRS294838	0.00228483	0.000474001	0	6.75946e-05
SRS294839	0.00191597	0.0036187	0.000101592	0
SRS294840	0.00459298	0.000527741	2.5366e-05	5.14733e-05
SRS294841	0.00569331	0	0	0.000227262
SRS294842	0.00352185	0.00123398	2.07754e-05	6.82369e-05
SRS294843	0.00658654	0.000152229	3.66472e-05	0
SRS294844	0.0025518	0.00142509	9.56643e-06	8.22908e-05
SRS294845	0.00442914	0.00165369	2.74511e-05	0.000258305
SRS294846	0.00110733	0.000787451	3.82397e-05	0
SRS294847	0.00703281	0	8.12701e-05	0
SRS294848	0.00573884	0.000550637	0.00068506	7.09354e-05
SRS294849	0.000576789	0.00127034	3.78196e-05	0
SRS294850	0.00837083	0.000265678	0.000130414	0
SRS294851	0	0.00131141	1.8791e-05	0
SRS294852	0.00599894	0.000306363	0	0
SRS294853	0.00675157	0.000359299	0.000322271	0
SRS294854	0.00223885	0.0020222	3.54443e-05	7.00394e-06
SRS294855	0.00582908	0.00122149	9.12908e-05	0
SRS294856	0.00632439	0.0001256	1.74934e-06	0
SRS294857	0.00970269	0	1.39731e-05	8.86136e-05
SRS294858	0.00824658	0.00251338	0.000171563	0
SRS294859	0.00842263	0	0.000576746	0.000310263
SRS294860	0.00541557	0.00105368	9.54972e-05	0
SRS294861	0.0064457	0	0.000736535	0
SRS294862	0.00644858	0.000719748	0.000145471	0
SRS294863	0.00667704	0.000438795	6.51543e-05	2.48592e-05
SRS294864	0.0120297	0	0.000480154	6.13092e-13
SRS294865	0.000987775	0.00159927	0.000408486	0
SRS294866	0.00438062	0.00332924	0.000409271	0.000157675
SRS294867	0.000899017	0.000743999	1.39581e-05	9.26697e-06
SRS294868	0.00359101	0.00148805	6.33058e-05	4.92301e-05
SRS294869	0.00324307	0.00106888	3.73853e-05	0
SRS294870	0.00405623	0.000787134	1.16093e-05	0
SRS294871	0.00482342	0.00422773	9.38598e-05	0
SRS294872	0.00446749	0.00139643	5.03335e-05	0
SRS294873	0.00386665	0.00235658	7.84257e-05	6.34289e-05
SRS294874	0.0079464	0.000419199	0.000644361	0
SRS294875	0.00279815	0.000732402	1.16957e-06	0
SRS294876	0.00702651	0	0.000270634	7.4863e-20
SRS294877	0.00668764	0.000277338	8.62267e-05	3.47726e-06
SRS294878	0.00547749	0.0011704	0.000184694	0
SRS294879	0.00496236	0.00162252	5.67121e-05	0
SRS294880	0.00544671	0.00109484	1.04545e-05	3.90766e-06
SRS294881	0.0020118	0.00102587	9.25528e-06	0
SRS294882	0.00450382	0.000835759	7.03779e-05	7.26005e-05
SRS294883	0.00379657	0.0015144	2.10017e-05	0
SRS294884	0.00212139	0.00196751	0	0
SRS294885	0.00692158	0.000179073	1.72146e-05	0
SRS294886	0.0014788	0.00171219	0	0
SRS294887	0.000242763	0.00145098	0	0
SRS294888	0.0011607	0.000728633	4.16469e-05	6.62201e-06
SRS294889	0.00279591	0.00311448	6.48043e-05	5.32646e-05
SRS294890	0.00277461	0.000368452	3.34222e-06	0.000189552
SRS294891	0	0.00869503	0.00169616	0.00015448
SRS294892	0.000275073	0.000788646	1.59188e-05	0
SRS294893	0.00184294	0.00281612	7.15335e-05	0.000115447
SRS294894	0.000251566	0.00139679	2.06116e-05	0
SRS294895	0.00198451	0.00477172	4.5608e-05	9.63578e-05
SRS294896	0.00139919	0.00193688	8.0403e-06	0
SRS294899	0.00211968	0.00530562	0.00115277	0.000166586
SRS294900	0.00148636	0.00235658	1.50305e-07	0
SRS294902	0.00225456	0.00334201	0.000179592	0
SRS294903	0.00184881	0.000669709	2.7112e-05	4.36713e-05
SRS294904	0.00181281	0.00464344	0.000178643	3.46067e-05
SRS294906	0.00198299	0.000815496	9.93902e-07	0
SRS294907	0.00298757	0.00215935	0.000214145	0.000188455
SRS294908	0.00137629	0.00150916	2.52288e-05	0
SRS294909	0.00337369	0.00195192	8.99904e-06	0
SRS294911	0.000578763	0.00130128	9.24518e-06	2.27343e-05
SRS294912	0.00258062	0.00171013	4.01133e-05	0
SRS294913	0.000367579	0.000441384	0	0.000125355
SRS294914	0.00224407	0.000788261	0.000312649	0
SRS294915	0.00495333	0.000697305	4.07067e-05	0
SRS294916	0.000873844	0.00199312	2.65634e-05	0.000129279
SRS294917	0.00106393	0.0037922	0.000118353	8.15651e-05
SRS294918	0.000928796	0.000891787	3.3334e-05	0.000182108
SRS294919	0.00242842	0.00267917	0	0
SRS294920	0.000734501	0.000745483	1.14956e-05	0
SRS294921	0.00378853	0.00174217	4.15223e-05	5.71668e-05
SRS294922	0.00481667	0.00175245	1.67032e-05	4.29239e-05
SRS294923	0.00147068	0.00329043	7.88437e-05	0.000202799
SRS294924	0.000488033	0.000594614	2.4503e-06	0
SRS294925	0.000913794	0.000748202	0	0.000309422
SRS294926	0.0100442	0	0.000120726	0.000317043
SRS294927	0.000856983	0.000944854	1.47371e-06	0
SRS294928	0.000789538	0.000745068	8.39277e-06	1.73802e-05
SRS294929	0.00298832	0.00138678	0.000125894	1.42721e-05
SRS294930	0.00526135	0	0.000393837	0
SRS294931	0.00813812	0.00036467	0.000208497	1.16892e-05
SRS294932	0.00306396	0.00165876	4.86892e-05	0
SRS294933	0.00343433	0.00136845	1.01998e-05	0
SRS294934	0.000949463	0.00142913	1.521e-05	5.97902e-05
SRS294935	0.00293055	0.00226289	0.000208891	0
SRS294936	0.00499963	0.00107898	3.50154e-05	0
SRS294937	0.00566073	0.00131769	0	6.90471e-05
SRS294938	0.000583162	0.000947363	5.80553e-05	2.88238e-08
SRS294939	0.00841582	8.25719e-05	3.49846e-05	0
SRS294940	0.00548498	0.000647557	0.000365717	0.000206913
SRS294941	0.00709707	0	0.00102125	8.62478e-05
SRS294942	0.00326937	0.00102459	0.000301666	0
SRS294943	0.00909138	0	0.000703569	6.95062e-05
SRS294944	0	0.003245	4.6145e-06	0
SRS294945	0	0.0140159	0	0
SRS294946	0.00257866	0.00116185	9.70264e-06	4.54569e-05
SRS294947	0.000932003	0.00122439	2.93456e-05	0
SRS294948	0.00428338	0.000139331	0.000395853	0
SRS294950	0.00555611	0.000411877	0.000162713	7.58859e-05
SRS294951	0.00238331	0.000926362	0.000232426	8.26914e-05
SRS294952	0.00338282	0.00167548	3.57316e-05	1.6697e-06
SRS294953	0.00737424	0	8.52336e-05	2.8647e-05
SRS294954	0.010774	0	0.000187685	7.4166e-05
SRS294955	0.00738229	0.000436491	6.1584e-05	0
SRS294956	0.00313949	0.00189022	0.000309319	0
SRS294957	0.00455919	0.00347766	4.37537e-05	0
SRS294958	0.00346922	0.000573887	1.38463e-05	3.08257e-05
SRS294959	0.00172502	0.00399832	6.38851e-05	8.96248e-05
SRS294960	0.00496517	0	0.00240326	0
SRS294961	0	0.0178338	0	0
SRS294962	0.0041447	0.00456005	8.17185e-05	0.000191956
SRS294963	0.00511214	0.00196585	5.22773e-06	0
SRS294964	0.00347037	0.00308232	5.62232e-05	2.74279e-05
SRS294965	0.00532291	0.00470375	0.000238082	0
SRS294966	0.0065269	0	1.94933e-05	8.34537e-07
SRS294967	0.00401043	0.000477685	7.80943e-05	3.18824e-05
SRS294968	0.00395337	0.000234128	1.43048e-05	0.000146935
SRS294969	0.00795293	0.000705947	0.000318193	0.000156316
SRS294970	0.00333467	0.00223364	3.71755e-06	0
SRS294971	0	0.00384238	0	0
SRS294972	0.000596905	0.000392313	4.79765e-06	0
SRS294973	0.0020585	0.00144998	0.000139663	1.20622e-05
SRS294974	0.00549012	0.00242853	0.000764658	6.63167e-05
SRS294975	0.000583089	0	0.00759091	0
SRS294976	0.0036578	0.000612714	3.17885e-05	0
SRS294977	0.00580986	0.0021942	7.16893e-05	0
SRS294979	0.00437933	0.000625353	0.000147213	0
SRS294980	0.00138087	0.00214788	9.20016e-06	1.89947e-05
SRS294981	0.00160131	0.00115881	0.000155121	9.2026e-05
SRS294982	0.0016067	0.00139083	5.81056e-06	4.71194e-07
SRS294983	0.00804316	0.000833908	3.29282e-05	0
SRS294984	0.00894899	0	0.000343536	0
SRS294985	0.00412589	0.00113315	5.70034e-05	1.23334e-05
SRS294986	0.00864442	0	8.95496e-06	0
SRS294987	0.00490629	0	0.000156616	0
SRS294988	4.34422e-05	0.0136992	0	0
SRS294989	0.00622623	0.0011711	0.000204043	5.44163e-05
SRS294990	0.00437061	0.00334601	0.000114537	7.20885e-05
SRS294991	0.00668052	0.00273497	0	0
SRS294992	0.00724716	0.000517352	5.16786e-05	0
SRS294993	0.000606599	0.00066843	6.77397e-05	1.13366e-05
SRS294994	0.00164168	0.00637153	0.000991868	0.00121366
SRS294995	0.00536724	0.000835027	0	0
SRS294996	0.0060499	0.000332743	1.31118e-05	0
SRS294997	0.00241003	0.0118878	0	2.87458e-05
SRS294998	0.00372858	0.00276405	1.17871e-05	2.17661e-05
SRS294999	0.00406996	0.00273768	2.2243e-07	0.0001155
SRS295000	0.00287567	0.00254644	5.58734e-05	9.68484e-05
SRS295001	0.00352485	0.00203258	7.982e-05	2.46269e-05
SRS295002	0.00612831	0	0.000386528	0
SRS295003	9.24316e-05	0.00293423	0	4.64842e-06
SRS295004	0.00341036	0.00360834	0.000137206	4.84733e-07
SRS295005	0.00129134	0.00122561	6.59859e-05	4.05357e-06
SRS295006	0.0045967	0.000694512	5.0196e-05	8.34008e-05
SRS295007	0.00347276	0.00205616	0.000109392	3.58927e-05
SRS295008	0.00469314	0.00162522	2.15496e-05	0
SRS295009	0.00594271	0.00193718	6.56808e-05	0
SRS295010	0.00305307	0.00128668	0.00010444	1.39308e-05
SRS295011	0	0	0.00938164	0
SRS295012	0.000938334	0.00177208	5.44952e-05	0.00183814
SRS295013	0.00330507	0.000171252	0.000228302	3.94525e-05
SRS295014	0.00696214	0.000220378	0.000213983	5.74019e-05
SRS295015	0.00415032	0.00326632	0.000355037	0.000623058
SRS295016	0.00346515	0.00693478	0	0
SRS295017	0.00476518	0.00241602	7.03198e-05	1.17227e-05
SRS295018	0.00284588	0.000672965	2.67413e-05	0
SRS295019	0.00871533	0	0.00011684	0
SRS295020	0.00115439	0.001569	0	5.03266e-05
SRS295021	0.00745943	0.00104705	0.000764573	0.00073016
SRS295022	0.006455	0.0014131	0.000354416	0
SRS295023	0.00621086	7.46885e-05	2.14967e-05	0
SRS295024	0.000301919	0.00451232	2.73295e-05	1.01309e-05
SRS295025	0.000763406	0.000795344	1.13256e-05	0
SRS295026	0.00391778	0	0.000508161	0
SRS295027	0.00645043	0.000129184	5.19942e-05	5.55383e-05
SRS295028	0.00638974	0.000832285	1.58784e-06	3.75281e-07
SRS295029	0.00315804	0.00206201	0.000217164	8.07032e-05
SRS333664	0	1.85754e-11	8.82818e-13	0.00455797
SRS333665	0.00879608	0	0.00064749	0.000142922
SRS333666	0.00177864	0.00275651	0.000922177	2.37012e-05
SRS333667	0	0.0163564	0.000368635	0.000160453
SRS333668	0.00619929	0.000111616	4.39345e-05	0
SRS333669	0.00940241	0	3.44238e-05	0.000124263
SRS333670	0.00152554	0.000929765	2.32858e-19	0

## Sheet: train_mgs
Sample_ID	Profile1	Profile2	Profile3	Profile4
ERS199281	0.000346607	0	3.46632e-06	1.38925e-06
ERS199284	0.00019624	0	3.13004e-05	0
ERS199285	0.000165818	0	8.12618e-05	0
ERS199286	0.000114187	9.36741e-06	3.51527e-05	0
ERS199287	0.000240369	4.01995e-05	3.62672e-05	9.91502e-07
ERS199289	0.000228969	4.45523e-06	2.60941e-05	0
ERS199290	0.000146543	0	4.04411e-05	0
ERS199291	0.00016763	0	3.27928e-05	7.19929e-07
ERS199292	5.87955e-05	0.00022345	2.20057e-05	9.16927e-06
ERS199295	0.000272316	0	0	0
ERS199297	0.000127769	1.33862e-06	1.05553e-05	0
ERS199302	0.000118674	0.000186057	7.0285e-06	0
ERS199303	0.000116155	0	8.1378e-05	0
ERS199304	0.000312681	0	9.59686e-05	0
ERS199305	0.000319768	0	6.64844e-05	0
ERS199306	0.000191651	1.22502e-05	2.02735e-05	9.5033e-08
ERS199308	0.000201746	0	6.58444e-05	6.07362e-20
ERS199309	0.000121942	0	1.33595e-05	0
ERS199311	0.000232646	7.8839e-06	0	0
ERS199313	0.000229923	0	8.045e-05	2.09356e-21
ERS199318	0.000283787	0.000114663	0	2.73571e-05
ERS199320	0.000487571	0	7.28446e-19	3.89765e-06
ERS199322	0.000322149	3.85228e-06	1.14888e-05	6.79698e-06
ERS199324	0.000624105	0	0	1.40422e-05
ERS199326	0.00014741	0	7.40157e-05	1.25341e-05
ERS199328	0.000330693	1.49728e-05	3.16658e-05	0
ERS199331	9.25694e-06	0	0	0.000278709
ERS199335	0.000363566	0	5.07413e-05	6.56177e-06
ERS199337	0.000306703	1.78872e-05	3.87287e-06	8.66087e-07
ERS199339	0.000287769	6.89604e-05	3.85512e-05	1.82883e-06
ERS199342	0.000301843	0	3.04569e-19	2.88981e-06
ERS199344	6.38387e-14	0	0	0.000250118
ERS199352	0.000269034	0	4.2112e-05	0
ERS199353	0.000362295	7.73027e-06	0	0
ERS199354	0.000276327	2.27681e-05	3.6772e-05	0
ERS199355	0.000244259	0	3.18892e-05	0
ERS199356	0.000211096	0	1.28347e-05	6.15842e-05
ERS199357	0.000304192	3.31219e-05	0	7.20035e-06
ERS199360	0.000351212	2.84722e-07	7.90809e-05	4.92032e-07
ERS199363	0.000340748	0	1.16118e-05	1.27288e-06
ERS199365	0.000223237	6.68801e-05	1.44996e-06	0
ERS199367	0.000181292	8.24424e-05	3.08694e-06	3.13401e-06
ERS199372	0.000247473	3.64809e-05	9.51252e-06	1.29428e-05
ERS199373	0.000233495	4.54371e-05	7.69861e-06	1.1788e-05
ERS199374	0.000375217	4.14124e-06	0	5.60713e-05
ERS199376	0.000414421	1.365e-06	6.20924e-06	5.78078e-06
ERS199377	0.000302305	5.27108e-05	0	9.51842e-05
ERS199378	0.000280217	1.37328e-05	1.72362e-05	0
ERS199379	0.000221765	5.9011e-05	2.09313e-06	0
ERS199380	0.000213898	7.3578e-05	8.85895e-06	2.2762e-08
ERS199381	0.000122338	0.000198722	1.47727e-05	1.76844e-05
ERS199382	0.000206759	5.227e-05	9.60084e-06	0
ERS199383	9.93601e-05	4.15336e-05	8.23912e-06	0
ERS199384	0.000412706	7.89671e-06	3.088e-06	0
ERS199385	0.000447349	0	2.16261e-05	3.51629e-05
ERS199386	0.000392066	1.0055e-05	0	2.20827e-06
ERS199387	9.78785e-05	0	1.56009e-05	0
ERS199388	0.000259642	8.77539e-05	7.99127e-06	0
ERS199389	0.000119684	0.000143116	3.61287e-05	2.52147e-07
ERS199391	0.000143262	1.10616e-05	0	0
ERS199392	0.000189401	0.000103248	2.91951e-07	1.38758e-07
ERS328822	0.000223827	4.70153e-05	0	0
ERS328832	0.00010579	3.65286e-05	0	0
ERS328844	0.000363341	0.000133313	5.85381e-06	1.10864e-05
ERS328863	0.000255826	5.10882e-05	0	0
ERS328874	0.000257978	2.4465e-05	0	0
ERS328888	0.000179167	8.80909e-05	0	0
ERS328899	0.000129526	5.61584e-05	0	0
ERS328900	0.000257958	0.00014856	0	7.29142e-06
ERS328901	0	0.000477826	3.02748e-06	0
ERS328902	0.000215397	7.39801e-05	0	0
ERS328903	0.00021156	0.000106082	0	2.35128e-06
ERS328904	0.000144018	5.93498e-05	0	3.93377e-07
ERS328905	0.000123773	0.000164294	1.28887e-06	0
ERS328906	0.000104673	0.000185797	0	4.30874e-07
ERS328907	0.000181818	7.18742e-05	0	0
ERS328908	0.000208496	7.01432e-06	1.21784e-06	0
ERS328909	0.00016187	0.000225955	0	4.2472e-06
ERS328910	0.000379569	9.8339e-05	0	9.21379e-06
ERS328911	0.000148783	8.50321e-05	1.96147e-05	0
ERS328912	0.000185618	3.29664e-05	1.64071e-07	0
ERS328913	0.000143329	0.000227428	0	1.52798e-07
ERS328914	0.000154028	9.33124e-05	1.70107e-19	0
ERS328915	0.000225139	8.27916e-06	0	9.35596e-07
ERS328916	0.000134463	0.000105148	0	0
ERS328917	6.11548e-05	0.000226361	0	0
ERS328918	9.95164e-06	0.000257613	5.56592e-06	0
ERS328919	0.000150262	0	2.64443e-06	5.57042e-07
ERS328920	0.000196943	0.000146854	6.57832e-06	5.94574e-06
ERS328921	0.00029116	1.93086e-05	8.69021e-06	0
ERS328922	0.000405027	0	1.12432e-18	3.91205e-06
ERS328923	0.000151075	9.12594e-06	1.83251e-05	0
ERS328924	0.000343501	0	3.7029e-06	2.71665e-06
ERS328925	9.26158e-05	6.34358e-05	3.16623e-06	0
ERS328926	9.66171e-05	0.000103974	0	0
ERS328927	0.000178732	4.17642e-05	0	2.71587e-07
ERS328928	7.95497e-05	0.000202359	0	1.23928e-06
ERS328929	0.000175338	9.96825e-06	3.72618e-06	0
ERS328930	0.000195559	0.000169773	0	0
ERS328931	9.88926e-05	0.000192649	0	0
ERS328932	0.000157369	0.000116973	0	0
ERS328933	0.000152485	0.00012561	0	0
ERS328934	0.000208595	2.13216e-06	1.72941e-05	0
ERS328935	0.000160672	7.63972e-05	0	0
ERS328936	0	0.000433113	6.18454e-06	0
ERS328937	0	0	0.000226005	0
ERS328938	0.000137217	0.000152632	0	2.79639e-06
ERS328939	0.000186556	8.43161e-06	4.22657e-05	0
ERS328940	0.000116696	0.000118656	3.79981e-06	0
ERS328941	0.000180923	1.8321e-19	3.72742e-06	0
ERS328942	0.000217361	1.7555e-05	8.18203e-06	0
ERS328943	0.000113093	6.25037e-05	0	2.19495e-06
ERS328944	0.000236223	1.68173e-05	0	0
ERS328945	0.000160996	4.57618e-05	0	0
ERS328946	0.000110368	6.17693e-05	7.21875e-07	0
ERS328947	0.00019029	7.67487e-05	4.36958e-07	0
ERS328948	7.05214e-05	0.000307716	4.40176e-06	4.51277e-06
ERS328949	0.00012009	6.84163e-05	0	0
ERS328950	8.76415e-05	5.20729e-05	0	5.81159e-07
ERS328951	0.00039511	0	5.35573e-19	7.90551e-07
ERS328952	0.000164033	8.20693e-05	0	0
ERS328953	0.000145158	3.70782e-05	0	0
ERS328954	7.66947e-05	0.000128915	1.3293e-07	0
ERS328955	0.0002417	0.000153445	0	8.93537e-07
ERS328956	4.57184e-05	0.000255199	3.87084e-06	0
ERS328957	0.000140188	0.000118565	0	0
ERS328958	7.67045e-05	0.000224586	6.63507e-07	1.80804e-06
ERS328959	0.000189982	1.97747e-05	0	0
ERS328960	0.000190526	3.74046e-05	5.84973e-06	0
ERS328961	0.00010512	0.000187779	0	0
ERS328962	0.000117663	0.000150836	0	0
ERS328963	5.70602e-05	5.35312e-05	1.68929e-05	0
ERS328964	9.23013e-05	0.000276805	0	0
ERS328965	0.000148956	6.45666e-05	0	0
ERS328966	5.31971e-05	0.000271852	9.40798e-06	0
ERS328967	0.000187654	8.6931e-05	0	0
ERS328968	0.00031165	0.000105239	0	2.84102e-06
ERS328969	0.000209941	2.25577e-19	3.08375e-05	0
ERS328970	0.000121127	0.000118724	0	0
ERS328971	7.16771e-05	0.00025275	5.5681e-06	0
ERS328972	0.000120448	6.78616e-05	2.31689e-06	0
ERS328973	0.000189586	5.73374e-05	0	0
ERS328974	0.000125996	4.55931e-05	4.60637e-05	0
ERS328975	0.000132593	0.000177787	0	0
ERS328976	8.4546e-05	1.17245e-05	8.99241e-06	0
ERS328977	1.21233e-05	0.000194926	7.08104e-06	0
ERS328978	0.000133082	0.000139666	0	0
ERS328979	2.77205e-05	0.000304899	5.00124e-06	0
ERS328980	0.000108826	0.000217831	2.14922e-06	1.54508e-06
ERS328981	0.000283331	2.13917e-05	0	0
ERS328982	0.00025912	0.000105903	0	2.24395e-05
ERS328983	9.27505e-05	0.000175118	1.66406e-06	0
ERS328984	0.000173691	4.86332e-05	0	0
ERS328985	0.000107561	0.00011318	0	0
ERS328986	3.51e-05	0.000269756	0	0
ERS328987	0.000155067	0.000131511	0	0
ERS328988	0.000120408	0.00011261	4.44941e-06	0
ERS328989	8.68015e-05	0.000213485	0	0
ERS328990	0.000212549	0.000107176	1.77968e-06	7.1318e-07
ERS328991	0.00018666	0.000244152	0	0
ERS328992	0.000196668	5.24329e-05	3.51495e-06	0
ERS328993	0.000156461	6.55449e-06	1.69288e-05	0
ERS328994	0.000138065	0.000147701	0	0
ERS328995	0.000193148	0.000139837	0	2.49454e-06
ERS328996	6.89074e-05	0.000252104	3.43084e-06	0
ERS328997	0	0.000455165	2.68857e-06	0
ERS328998	0.000163327	0.000111744	0	3.08606e-07
ERS328999	0.000124783	0.000148364	0	0
ERS329000	0.00025272	4.81044e-05	0	0
ERS329001	0.000161444	0.000170426	0	0
ERS329002	0.000116961	0.000250514	0	0
ERS329003	0.000214358	6.31807e-06	0	0
ERS329004	0.00024419	4.67998e-05	0	1.04516e-06
ERS329005	3.08716e-05	0.000407061	1.2477e-05	1.61898e-07
ERS329006	0.00021868	1.83104e-05	0	0
ERS329007	0.000259241	9.76491e-06	0	0
ERS396293	0.000212649	9.79681e-05	0	0
ERS396294	0.00015862	0	5.00453e-19	2.92278e-07
ERS396295	0.000107793	0.000197761	2.28455e-06	0
ERS396296	0.000185007	3.69505e-05	2.34034e-05	0
ERS396297	0.000187226	0.000138477	3.62469e-06	9.27666e-06
ERS396298	0.000214329	9.54496e-05	0	0
ERS396299	0.000240997	9.90399e-06	0	4.92813e-07
ERS396300	7.93797e-05	0.000309887	0	4.13777e-07
ERS396301	0.000205551	0.000109668	0	0
ERS396302	9.96238e-05	0.000135252	2.00835e-05	0
ERS396303	9.33072e-05	3.32849e-05	0	0
ERS396304	0	0.000415708	9.42061e-19	2.46607e-06
ERS396305	6.27361e-05	6.63898e-05	1.31595e-05	0
ERS396306	0.000136602	4.65309e-05	1.46835e-05	0
ERS396307	0.000156886	2.28719e-05	0	0
ERS396308	0.000203133	8.94765e-05	0	0
ERS396309	0.000270192	4.96029e-05	0	0
ERS396310	0.00016114	6.14371e-05	0	2.28891e-20
ERS396311	8.68452e-05	0.00024197	2.86659e-06	2.51313e-06
ERS396312	0.00020849	6.71738e-05	0	6.8244e-07
ERS396313	4.89057e-05	9.80806e-05	6.43061e-06	0
ERS396314	0.00015605	0.00010152	6.53452e-06	6.6145e-07
ERS396315	0.000170731	7.51867e-05	4.85461e-06	9.91804e-07
ERS396316	0.000172027	0.000120162	0	3.00627e-06
ERS396317	0.000183614	3.85642e-05	0	6.7643e-07
ERS396318	0.000152477	0.000127522	0	0
ERS396319	0.000140093	4.70129e-06	6.19138e-06	0
ERS396320	0.000308533	2.48083e-05	0	0
ERS396321	0	0.000488473	1.47402e-05	0
ERS396322	6.6158e-05	0.000261796	0	0
ERS396323	0.000135463	0.000186435	0	2.87119e-07
ERS396324	0.000194495	4.25773e-05	0	0
ERS396325	0.000176934	3.73303e-06	2.3928e-06	0
ERS396326	0.000181853	5.94698e-05	0	7.99145e-07
ERS396327	0.000162141	0.000113489	3.14164e-06	0
ERS396328	0.00017226	4.52597e-05	0	0
ERS396329	0.000157338	0.000112196	7.17609e-06	2.18646e-07
ERS396330	0.000221848	4.47664e-05	0	5.3769e-06
ERS396331	0.000189067	7.685e-05	0	0
ERS396332	0.000229078	0	0	0
ERS396333	5.24353e-05	0.000236983	0	6.23366e-06
ERS396334	1.40515e-05	0.000331724	4.85103e-07	0
ERS396335	0.000178941	0.000137031	0	1.69176e-06
ERS396336	0.000137491	8.57583e-06	0	0
ERS396337	0.000157642	3.0284e-05	3.68579e-06	3.3097e-06
ERS396338	0.00011415	6.2093e-06	2.5726e-05	0
ERS396339	0.000129512	0.000239173	0	2.02423e-06
ERS396356	0.0002044	0.000129005	0	5.64103e-06
ERS396340	0.000235911	8.27405e-05	0	7.44199e-07
ERS396341	6.8878e-05	0.000239696	0	0
ERS396342	7.25193e-05	0.000247642	1.50179e-07	0
ERS396343	5.27215e-05	0.000181578	1.08614e-06	7.53525e-07
ERS396344	0.000128802	0	5.88707e-05	0
ERS396345	0.000213154	7.61406e-06	2.14495e-19	0
ERS396346	0.000210573	0.000146849	0	2.66984e-06
ERS396370	0.000438719	0	0	1.48687e-05
ERS396347	0.000123595	0.00012103	0.00012867	0
ERS396348	9.72173e-05	0.000159327	1.59568e-05	0
ERS396349	0.000166817	6.39275e-05	0	3.8524e-07
ERS396350	0.000195504	7.11371e-05	0	2.83518e-06
ERS396351	9.12215e-05	0.000167304	4.01112e-06	4.03663e-07
ERS396352	0.00022799	7.35678e-05	2.47023e-06	0
ERS396353	0.000161976	7.80759e-06	0	0
ERS396354	2.00189e-05	0.000288491	4.49035e-06	9.51403e-06
ERS396355	1.21398e-05	0.000256821	6.43053e-06	0
ERS396357	0	0.000272938	1.08037e-05	0
ERS396358	0.000319681	8.6022e-19	0	5.78096e-06
ERS396359	0.000261825	2.5913e-05	0	2.96865e-07
ERS396360	0.00016953	6.1072e-05	0	1.53128e-06
ERS396361	0.000162774	4.88013e-05	0	0
ERS396362	3.51813e-05	0.000234577	0	2.71973e-06
ERS396363	0.000125398	5.38215e-05	6.11617e-06	0
ERS396364	8.21438e-05	0.000140586	0	0
ERS396365	0.000110306	4.00599e-05	1.03299e-05	0
ERS396366	0	0.00032428	8.15771e-06	5.65469e-06
ERS396367	0.000199529	9.63803e-05	0	1.87149e-06
ERS396368	0.000140912	7.17393e-05	1.25068e-05	0
ERS396369	0.000118454	0.000222189	1.77663e-07	0
ERS396371	0.000154352	7.84536e-05	3.6603e-06	0
ERS396372	0.000211677	0.00012418	1.76086e-05	1.22715e-07
ERS396373	0.000142948	0.000259464	0	2.23373e-06
ERS396374	3.2725e-05	0.000271134	1.37212e-05	1.41297e-06
ERS396375	0.000274433	4.71655e-05	0	8.52411e-06
ERS396376	0.000118763	0.00013285	4.14631e-07	5.36802e-06
ERS396377	0.000116437	0.000107302	1.19121e-05	3.9355e-06
ERS396378	0.000118284	0.000107043	2.61689e-06	0
ERS396379	0.000127831	9.0426e-05	0	4.97651e-07
ERS396380	0.000162769	9.07755e-05	3.06856e-19	0
ERS396381	0.000463574	5.91126e-05	0	9.13369e-06
ERS396382	0.000124065	3.94595e-05	1.61881e-05	0
ERS396383	8.44487e-05	0.000109365	0	0
ERS396384	3.5806e-05	0.00021261	8.38013e-07	0
ERS396385	0.00014103	8.86248e-05	1.75636e-06	7.09196e-07
ERS396386	0.000149649	0	2.84653e-19	0
ERS396387	0.000202515	2.96012e-05	0	0
ERS396388	0.000134329	0.000211144	0	3.10846e-06
ERS396389	0	0.0004628	0	0
ERS396390	0.000145596	7.95064e-05	0	0
ERS396391	5.73562e-05	0.000179857	0	0
ERS396392	0.000290848	0	7.07591e-06	0
ERS396393	0.000165756	0.000185624	0	2.98418e-06
ERS396394	0.000134467	0.000118096	0	0
ERS396395	0.000180705	0.000122789	4.67002e-06	2.15453e-06
ERS396396	0.000137466	0.000141186	0	0
ERS396397	0.000126764	0.000182334	0	0
ERS396398	4.04874e-05	0.000290975	5.1701e-07	0
ERS396399	0.000108043	7.64036e-05	7.51449e-06	0
ERS396400	0.000177195	0.000107072	0	0
ERS396401	0	0.000455627	5.49553e-06	0
ERS396402	0.000219516	1.61876e-05	2.66303e-05	1.11962e-06
ERS396403	0.00021663	0	0.000145797	0
ERS396404	0.000116826	2.70956e-05	7.72632e-06	9.91822e-07
ERS396405	9.64687e-05	0	7.8257e-05	0
ERS396406	0.000363932	3.62885e-05	5.36922e-06	3.29942e-06
ERS396407	0.000104331	5.32413e-05	0	8.4485e-07
ERS396408	0.000393325	9.99883e-06	0	1.25289e-06
ERS396409	9.93798e-05	0.000174874	3.53866e-06	1.02377e-06
ERS396410	0.000138095	0.000146648	4.38757e-06	6.98496e-07
ERS396411	0.000107842	0.000103859	4.97682e-06	3.0377e-06
ERS396412	0.000200947	1.86896e-05	1.80693e-05	2.15752e-06
ERS396413	0.000283938	4.3469e-05	1.91426e-05	1.24685e-05
ERS396414	0.000195541	2.15353e-05	1.33313e-05	3.85459e-06
ERS396415	8.30228e-05	8.14522e-05	0	0
ERS396416	0.000209155	3.89096e-05	3.71267e-05	0
ERS396417	0.000244523	5.85902e-05	8.93965e-06	9.0593e-07
ERS396418	0.000237339	0	3.78197e-05	0
ERS396419	0.000507158	1.18564e-05	6.76287e-06	0
ERS396420	0.000188416	0.00011906	5.32397e-06	0
ERS396421	0.000221731	1.8402e-05	9.67138e-06	4.34038e-06
ERS396422	0.000347473	7.10561e-06	4.06156e-06	0
ERS396423	0.000227117	7.53205e-05	3.4056e-05	2.36137e-06
ERS396424	8.6984e-05	0.000123019	6.50826e-06	1.58728e-05
ERS396425	6.62034e-05	0	9.34808e-05	0
ERS396426	0.00016616	6.18839e-06	2.2886e-05	0
ERS396427	0.00010568	0.000235409	3.20231e-06	0
ERS396428	0.000188201	9.41355e-05	0	1.50896e-06
ERS396429	0.00023003	0.000163561	0	4.24549e-06
ERS396430	0	0.000534554	0	0
ERS396431	0.000139384	4.03689e-05	4.87363e-05	0
ERS396432	0.000205232	2.14843e-05	3.25458e-06	2.91519e-07
ERS396433	0.000127298	0.000143743	0	1.00759e-06
ERS396434	0.000311508	3.30019e-05	2.03304e-05	0
ERS396435	0.000263668	3.01967e-05	1.84476e-06	0
ERS396436	0.000352954	0	3.78841e-05	5.22249e-06
ERS396437	0.000193954	4.30554e-06	3.68877e-06	0
ERS396438	0.000199964	0	3.00713e-05	0
ERS396439	0.000263415	3.61458e-05	5.34917e-06	3.89884e-07
ERS396440	0.000107552	0.000299885	4.32218e-06	0
ERS396441	0.00022556	7.02471e-05	7.40383e-06	2.02351e-07
ERS396442	0.000274962	2.38445e-05	8.02801e-06	0
ERS396443	0.000161843	3.17296e-05	3.21947e-06	0
ERS396444	0.000195546	0.000118431	1.77732e-05	5.22608e-07
ERS396445	0.000353599	0	2.15039e-05	0
ERS396446	0.000133398	0.000330163	0	1.14574e-05
ERS396447	0.000278565	2.8772e-05	0	4.47284e-06
ERS396448	0.000195828	0	1.51449e-06	0
ERS396449	0.000300963	0	2.10043e-05	0
ERS396450	0.000295603	6.99746e-06	8.17249e-06	0
ERS396451	0.000307839	1.55552e-06	1.70613e-05	0
ERS396452	0.000437059	0	2.74088e-05	3.70969e-05
ERS396453	0.00041954	9.76097e-06	0	4.92345e-05
ERS396454	0.000277876	0	2.80764e-05	0
ERS396455	0.000389053	0	2.5653e-05	0
ERS396456	0.00028635	1.24337e-05	3.57654e-05	0
ERS396457	0.000241654	1.8272e-05	7.30483e-06	0
ERS396458	0.000275992	2.20256e-05	9.75859e-06	7.0834e-08
ERS396459	0.000323561	0	1.81492e-18	2.82803e-06
ERS396460	0.000129885	0	0.000100023	0
ERS396461	0.000338576	0	3.63519e-06	0
ERS396462	0.00020856	0	1.95102e-05	0
ERS396463	0.000328176	0	2.29433e-06	2.15437e-06
ERS396464	6.49989e-05	8.01883e-06	4.73097e-05	0
ERS396465	0.000482489	0	1.61991e-05	0
ERS396466	0	1.1119e-12	0.0004619	0
ERS396467	0.000274702	3.62463e-05	0.000151698	0
ERS396468	0.000205287	1.65041e-06	0.00016712	0
ERS396469	0.000108471	0	0.00011195	0
ERS396470	0.000232571	0	0	0
ERS396471	0.000132959	5.49426e-05	4.88251e-05	3.3383e-06
ERS396472	0.000221813	5.54275e-05	0	0
ERS396473	9.20739e-06	3.68317e-07	0.000194601	0
ERS396474	0.000372796	1.77436e-05	0	0
ERS396475	0.000230626	1.16224e-05	6.36394e-07	0
ERS396476	0.000196935	9.72988e-06	7.68436e-06	0
ERS396477	0.000191312	1.13609e-05	1.00937e-05	0
ERS396478	0.000312443	0	2.1836e-05	2.97278e-06
ERS396479	0.000271971	0	1.9149e-05	0
ERS396480	0.000304202	4.90817e-05	0	0
ERS396481	0.000143977	0.000126535	1.5578e-06	0
ERS396482	1.71322e-05	0	0.000351259	0
ERS396483	0.000275016	5.33161e-05	9.54874e-06	0
ERS396484	0.000253367	6.01238e-05	0	0
ERS396485	0.000130516	0	3.46869e-06	0
ERS396486	0.00053169	0	6.12699e-05	1.44166e-06
ERS396487	0.000310357	5.82194e-05	0	0
ERS396488	0.000181496	8.01065e-05	4.63696e-05	0
ERS396489	2.58008e-05	0.000289329	6.3163e-06	4.8365e-06
ERS396490	0	0	0.00051158	0
ERS396491	0.000251449	6.11555e-05	5.01649e-05	0
ERS396492	0.000200006	4.07892e-05	2.4737e-05	0
ERS396493	0.000267112	8.4603e-05	0	3.09581e-07
ERS396494	0.000218465	0	5.4151e-07	0
ERS396495	0.000285133	0.000135513	0	1.06277e-05
ERS396496	0.000576741	0	4.76783e-05	8.96392e-06
ERS396497	0.000311581	3.29732e-05	2.17321e-06	0
ERS396498	0.000198361	9.19445e-05	0	1.07202e-06
ERS396499	0.000311648	0	1.44248e-05	6.4308e-07
ERS396500	8.61391e-05	0.000184699	3.82841e-06	0
ERS396501	0.000546752	0	7.21714e-18	3.92975e-06
ERS396502	0.000279603	2.43289e-05	0	1.66873e-07
ERS396503	0.000168405	0.000124453	7.80901e-06	0
ERS396504	0.000320299	8.62504e-19	0	1.83718e-07
ERS396505	0	0.000456106	3.59277e-12	0
ERS396506	0.000283058	6.13742e-05	1.93931e-06	4.94501e-06
ERS396507	0.000260798	7.1358e-05	3.81085e-06	1.44447e-06
ERS396508	0	0.000281228	3.47265e-05	0.000155485
ERS396509	0.000338363	0	4.65352e-06	0
ERS396510	0.00041077	2.65507e-05	5.50185e-06	3.6561e-06
ERS396511	0.000487374	1.1394e-05	0	1.30149e-06
ERS396512	0.000300184	0	4.94809e-05	0
ERS396513	0.000284892	0	1.4199e-05	9.69222e-08
ERS396514	0.000129339	0	4.53257e-05	0
ERS396515	9.25507e-05	1.407e-05	8.91267e-05	8.43617e-08
ERS396516	0.00040044	0	0	9.08452e-06
ERS396517	0.000308063	5.71865e-05	7.45266e-06	0
ERS396518	0.000255696	7.81894e-05	1.16007e-05	0
ERS396519	0.000366578	3.82495e-05	4.24959e-06	0
ERS396520	0.000266438	0	4.11559e-05	0
ERS396521	0.000207815	4.47184e-05	3.21253e-05	1.63022e-06
ERS396522	0.00015383	0.000129734	1.68601e-06	0
ERS396523	0.000387678	1.59948e-05	0	4.1375e-06
ERS396524	0.000214202	0	0.000130708	0
ERS396525	0.000380353	0	3.45746e-18	8.35825e-07
ERS396526	0.000196698	1.0623e-05	1.93676e-05	0
ERS396527	0.000286901	8.23895e-05	0	0
ERS396528	0.000306497	0	0.000187145	1.06323e-05
ERS396529	0.000384992	6.03428e-05	2.03101e-05	2.70004e-06
ERS396530	0.00026917	0	9.66372e-05	1.14267e-06
ERS396531	0.000332504	0	5.52419e-19	6.1086e-05
ERS396532	0.000246281	8.74353e-05	2.4322e-05	2.86568e-06
ERS396533	0.000248765	1.13583e-05	1.95466e-05	0
ERS396534	0.000205491	0	0	0
ERS396536	0.000310082	0.000230025	0	1.30119e-20
ERS396537	0.000169546	2.345e-06	9.58329e-06	9.65829e-07
ERS396539	0.000308951	3.24878e-05	3.85039e-05	1.8807e-06
ERS396540	0.000230154	8.40347e-05	0	0
ERS396541	0.000205015	7.67734e-05	2.00474e-06	6.92102e-07
ERS475105	0.000206369	0	4.28233e-06	3.03012e-07
ERS475106	0.000215378	0	9.4742e-19	0
ERS475107	0.00017272	5.03157e-06	0	0
ERS475108	0.000139867	1.02773e-05	6.8076e-06	0
ERS475109_ERS475110	0.000105711	2.3138e-06	3.19346e-06	0
ERS475111	0.000179846	0	2.891e-19	5.73058e-21
ERS475112_ERS475113	0.000116763	2.52179e-05	1.22023e-05	0
ERS475114_ERS475115	0.000170353	9.42573e-06	6.40963e-06	0
ERS475116_ERS475117	0.000225943	0	0	0
ERS475118_ERS475119	0.000123085	0.000202859	1.00489e-05	0
ERS475120_ERS475121	0.000129645	0	4.21101e-05	0
ERS475122	0.000195306	1.20823e-05	0	0
ERS475123	0.000139074	0	2.7009e-05	0
ERS475124	0.000119456	0	4.92871e-05	0
ERS475125	0.000161469	1.11818e-05	5.05348e-06	0
ERS475126	0.00011663	4.0818e-06	4.36076e-07	0
ERS475127	0.000154585	0	7.17715e-06	0
ERS475128_ERS475129	4.35051e-05	0	4.03531e-05	0
ERS475130	0.000202283	1.56868e-05	0	0
ERS475131	0.000167321	5.75984e-05	0	0
ERS475132	0.000147998	2.19457e-06	0	0
ERS475133	0.000169911	1.33798e-05	2.92644e-06	0
ERS475134_ERS475135	9.05255e-05	0	2.37635e-05	0
ERS475136	0.000135078	2.31694e-05	1.84027e-05	0
ERS475137	0.000195902	0	3.28435e-06	0
ERS475138	0.000172378	2.46796e-05	0	1.5528e-06
ERS475139	0.000103839	0.000121756	1.37515e-06	0
ERS475140	0.000192759	4.92769e-06	0	0
ERS475141	0.000193334	0.000174273	8.80356e-16	1.83233e-09
ERS475142	0.00015359	6.33285e-05	0	0
ERS475143_ERS475144	0.000195942	0.000171333	0	1.81098e-06
ERS475145	0.000140773	5.1286e-06	1.28868e-06	1.7962e-08
ERS475146_ERS475147	0.000142568	0	1.28302e-05	0
ERS475148	0.000158561	1.27462e-05	1.45759e-06	0
ERS475149	0.000129322	7.46097e-05	0	0
ERS475150	0.00010223	4.65537e-05	1.29416e-05	3.80919e-08
ERS475151	6.58079e-05	2.2443e-05	2.54071e-07	0
ERS475152_ERS475153	0.00016158	2.0311e-05	4.70869e-06	0
ERS475154_ERS475155	9.14416e-05	0	4.37964e-06	0
ERS475156_ERS475157	0.000110988	0	6.56106e-06	0
ERS475158	0.000116831	3.75506e-06	7.05016e-06	5.86909e-10
ERS475159_ERS475160	0.000107723	3.0598e-05	0	0
ERS475161	4.80045e-05	2.45472e-06	7.14877e-06	0
ERS475162_ERS475163	0.000119195	0	3.2884e-05	0
ERS475164	0.00016049	4.99658e-05	0	0
ERS475165	0	3.65635e-06	0.000244553	0
ERS475166	0.000180789	2.74552e-05	0	0
ERS475167	0.000183367	1.33971e-05	0	0
ERS475168	9.35983e-05	7.09247e-05	2.93141e-05	0
ERS475169_ERS475170	0.00021145	4.95219e-05	0	0
ERS475171_ERS475172	9.71411e-05	7.10233e-05	5.6607e-06	1.33906e-07
ERS475173	0.000129762	1.22811e-05	2.69224e-05	0
ERS475174_ERS475175	0.000131909	3.71986e-05	0	0
ERS475176	0.000208563	0	5.73716e-06	0
ERS475177_ERS475178	0.0002155	9.62589e-05	0	6.80131e-06
ERS475179_ERS475180	0.000193941	1.13963e-05	0	0
ERS475181	0.000135545	6.62247e-05	1.40664e-07	0
ERS475182	0.000163328	0	0	0
ERS475183	9.39629e-05	6.3722e-05	4.19426e-06	0
ERS475184	0.000160383	7.23064e-05	0	1.02853e-06
ERS475185	8.98837e-05	0	3.98445e-06	0
ERS475186	0.000150576	0	1.91419e-05	0
ERS475187	7.88927e-05	9.03564e-05	1.00414e-05	0
ERS475188	0.000203972	3.88978e-05	0	0
ERS475189	0.000208654	0	1.55541e-18	0
ERS475190	0.000151332	0	3.37806e-06	0
ERS475191	0.000126829	0	1.43323e-05	0
ERS475192	7.80726e-05	0	5.93659e-06	0
ERS475193	0.000117731	1.21465e-05	9.97556e-06	0
ERS475194	0.000150121	2.15177e-05	2.35062e-06	0
ERS475195	0.000162387	0	4.72277e-06	0
ERS475196	0.000219747	3.72482e-06	0	0
ERS475197	0.000196503	0	9.20784e-06	0
ERS475198	7.75641e-05	0	3.41852e-05	0
ERS475199	0.000115758	0	1.87793e-05	0
ERS475200	0.000145719	6.87318e-06	8.50902e-06	0
ERS475201	0.000175293	5.60842e-06	2.56202e-05	0
ERS475202	0.000169418	0.00012408	0	1.11777e-06
ERS475203	0.000119005	0	9.53285e-06	0
ERS475204	0.000137605	6.90948e-05	2.44412e-06	0
ERS475205	0.00010641	0	9.12432e-05	0
ERS475206	0.000145575	1.9337e-06	2.34239e-05	0
ERS475207	0.000150766	3.99224e-05	0	0
ERS475209	0.000309955	5.11768e-05	0	0
ERS475210_ERS475211	0.000138158	0	1.15911e-05	0
ERS475212	0.000168029	0	6.45611e-06	7.32445e-07
ERS475213_ERS475214	0.000139248	2.27572e-05	0	6.67111e-07
ERS475215_ERS475216	0.000124044	3.81305e-06	4.98454e-05	0
ERS475217_ERS475218	6.41533e-05	0	1.10017e-05	0
ERS475219	0.000154622	5.10543e-20	1.3995e-06	0
ERS475220	8.62514e-05	6.43202e-06	0	0
ERS475228	0.000145162	6.18147e-06	1.31869e-05	0
ERS475230	0.000103586	0.000130069	1.05211e-05	0
ERS475232	0.000164843	1.25428e-05	0	0
ERS475233	0.000146747	0.000128951	1.33723e-05	0
ERS475236	0.000164969	4.22748e-19	3.37432e-05	0
ERS475237	9.40372e-05	0	1.68251e-05	0
ERS475238	0.000109667	4.85451e-05	0	3.15591e-07
ERS475239	0.000138359	5.91644e-06	1.459e-05	0
ERS475243	0.000224152	2.17908e-05	0	0
ERS475244	0.000142618	5.31241e-06	3.34663e-07	0
ERS475247	8.6062e-05	1.27048e-20	3.37856e-06	0
ERS475248	0.000129372	2.65785e-05	2.16016e-05	0
ERS475249_ERS475250	0.000129282	0	7.70382e-06	0
ERS475251	0.000200747	1.27652e-05	0	0
ERS475252	0.00012449	0	1.61678e-05	0
ERS475253_ERS475254	6.50243e-05	6.10629e-05	0	0
ERS475255	0.000147488	1.29632e-05	1.26684e-05	0
ERS475256	0.000114715	1.82053e-05	4.35541e-06	0
ERS475258	8.97022e-05	1.74125e-05	4.84049e-05	0
ERS475259_ERS475260	0	0	9.40231e-05	0
ERS475261	2.75509e-05	1.58269e-05	8.7491e-05	0
ERS475262_ERS475263	4.91831e-05	3.96613e-06	0.000202821	0
ERS475264	0	5.74767e-06	0.000207111	2.70747e-06
ERS475265_ERS475266	8.86975e-05	0	6.3544e-05	0
ERS475267	0.000190447	1.48301e-05	1.21842e-05	1.92737e-06
ERS475268	4.68924e-05	0	0.000266059	6.19805e-07
ERS475269_ERS475270	9.08258e-05	0	6.51568e-05	0
ERS475271_ERS475272	0.00013425	2.3743e-05	9.16052e-06	0
ERS475273	0.000101709	3.12599e-06	7.56059e-05	0
ERS475274_ERS475275_ERS475276	8.73403e-05	0	1.39158e-05	0
ERS475277_ERS475278	0	1.60305e-06	0.000148321	0
ERS475279	0.000112637	0	1.97833e-06	6.43742e-21
ERS475280	0.000102279	0	1.63827e-05	0
ERS475281_ERS475282_ERS475283	0.00010208	7.98383e-06	3.2818e-05	0
ERS475284_ERS475285_ERS475286	0.000252936	0	3.49725e-18	0
ERS475287_ERS475288	0.00011391	1.69959e-05	1.48979e-05	0
ERS475290	0.000323915	1.60276e-05	2.33326e-05	1.52484e-06
ERS475291	0.000473713	1.30488e-06	0	1.46907e-06
ERS475292_ERS475293_ERS475294	0.000127068	0	4.61833e-05	0
ERS475295	0.000159715	7.41071e-06	5.96432e-05	0
ERS475296	0.000111673	0	8.20147e-05	0
ERS475297	0.000118925	2.27191e-05	1.68643e-05	0
ERS475298	0.000154558	0	2.67782e-06	0
ERS475299_ERS475300_ERS475301	0.000165454	0	7.73692e-05	0
ERS475302	0.000101161	0	2.33097e-05	0
ERS475303	8.90576e-05	0	8.63809e-06	0
ERS475304	7.32883e-05	7.95418e-06	8.92151e-05	0
ERS475305	0	1.58166e-05	0.000225429	6.14813e-07
ERS475307	0.000103006	9.06955e-06	0	6.8725e-10
ERS475308_ERS475309	0.000113657	1.02179e-05	2.73826e-05	0
ERS475310_ERS475311	3.07896e-05	4.40412e-06	8.0336e-05	0
ERS475312_ERS475313	0.0001128	0	1.90983e-05	2.82694e-07
ERS475314	1.77102e-05	8.48522e-08	0.000153155	0
ERS475315	4.76432e-05	2.72325e-06	7.26839e-05	0
ERS475316	0	0	0.000192993	0
ERS475317	5.65698e-05	4.91573e-05	8.59838e-05	0
ERS475318	0	0	0.000366082	0
ERS475319	7.84042e-05	7.47085e-06	8.29951e-05	0
ERS475320_ERS475321	0.00020536	2.54485e-06	3.8283e-06	0
ERS475322_ERS475323	0.00010156	0	1.6009e-05	0
ERS475324	0	0	0.000595389	5.70002e-13
ERS475325	8.77165e-05	3.79112e-06	2.99235e-06	0
ERS475326	7.58159e-05	6.49506e-06	9.143e-06	0
ERS475327_ERS475328	9.36651e-05	2.78469e-05	3.97118e-05	0
ERS475329	4.49289e-05	8.73606e-06	7.54353e-05	0
ERS475330	7.98018e-05	0	0.000146542	0
ERS475331	7.28156e-05	0	9.3163e-05	0
ERS475332	3.22787e-05	0	7.03088e-05	0
ERS475333_ERS475334	6.86258e-06	8.3879e-06	0.0003128	0
ERS475335_ERS475336_ERS475337	0.000111811	4.29261e-05	3.44497e-05	1.73227e-06
ERS475338	0	0	0.000203232	4.20344e-06
ERS475339_ERS475340	0.000106326	9.8781e-07	1.64639e-06	0
ERS475341	0.000109218	1.56162e-05	2.64413e-05	0
ERS475342	2.61448e-05	0	3.64759e-05	0
ERS475343	7.31175e-05	1.32109e-05	8.70416e-06	0
ERS475344_ERS475345	0	5.08855e-06	0.000235163	0
ERS475346_ERS475347	8.34098e-06	0	0.000186308	0
ERS475348	4.72779e-05	1.7696e-06	4.15518e-05	0
ERS475349	0.000141848	1.81498e-06	1.13917e-05	0
ERS475350	0.000159563	6.37414e-06	4.39522e-05	0
ERS475351	0.000125887	9.84467e-14	3.35187e-05	0
ERS475352	7.98446e-05	1.04686e-05	0.000115494	0
ERS475353	4.01976e-05	0	0.000196894	0
ERS475354	6.21612e-05	3.83943e-06	0.000127274	0
ERS475355	5.25546e-05	4.97453e-06	0.000186917	5.74855e-07
ERS475356	0.000123724	0	3.97535e-05	7.41237e-20
ERS475357	4.56222e-05	8.68428e-07	6.02302e-05	0
ERS475358	0.000167401	0	4.07548e-05	2.09265e-05
ERS475359	0.000133202	2.36392e-05	0.000113168	0
ERS475360	0.000134623	1.07112e-06	1.78814e-05	0
ERS475361	0.000219595	0	2.13126e-05	0
ERS475362	0.000105457	2.79589e-06	4.97831e-05	0
ERS475363	0.000110038	4.01621e-05	7.15426e-05	1.82863e-07
ERS475364_ERS475365	8.97693e-05	3.33048e-19	6.34499e-05	0
ERS475366	4.67479e-05	7.98138e-06	0.000126703	0
ERS475367	0.000238363	0	0.000114699	0
ERS475368	0.000118072	1.77463e-05	1.55978e-05	0
ERS475369	7.56395e-05	0	4.64788e-05	0
ERS475370	3.44626e-05	3.72958e-07	0.000111407	0
ERS475371	1.45936e-05	0	0.000148201	2.84952e-07
ERS475372	9.955e-05	3.92903e-06	5.43834e-05	0
ERS475373	9.46081e-05	6.82137e-06	3.6439e-05	0
ERS475374	0.000132835	0	0	2.00356e-06
ERS475375	0	0	0.000196649	0
ERS475376	0.000188062	2.77617e-05	0	0
ERS475377_ERS475378	8.17548e-05	0	0.00012167	0
ERS475379_ERS475380	8.89249e-05	2.94025e-06	2.08701e-05	0
ERS475381_ERS475382	0	0	0.000625329	1.0617e-05
ERS475383	9.88346e-05	8.83746e-05	2.57865e-06	7.59074e-07
ERS475385_ERS475386	2.30124e-05	5.6065e-06	9.88843e-05	0
ERS475387_ERS475388	0.000280648	4.63275e-05	0	7.73391e-06
ERS475389_ERS475390	0	0	8.71847e-05	0
ERS475391	0	0	0.000382673	0
ERS475392	3.765e-05	0	4.6221e-05	0
ERS475398	4.86883e-05	0	0.000109517	0
ERS475399	0.000146431	3.33252e-05	9.5817e-06	0
ERS475400	0.000254086	0	7.31244e-05	4.09516e-06
ERS475401	0.000120395	1.44093e-06	1.23877e-05	1.27946e-06
ERS475402	0.000130737	0	1.13155e-05	0
ERS475408_ERS475409	5.01458e-05	5.11037e-06	1.28094e-05	0
ERS475410_ERS475411	5.58139e-05	0	1.51329e-05	0
ERS475412	4.60179e-05	0	9.80478e-05	0
ERS475413_ERS475414	9.24403e-05	5.43222e-06	7.94486e-05	2.58687e-07
ERS475415	0.000116093	2.66244e-06	6.01628e-05	0
SRS011061	9.25778e-05	6.86952e-05	0	0
SRS011084	0.000137464	5.07538e-05	0	1.26968e-06
SRS011134	0	0.000216333	3.51824e-06	0
SRS011239	9.65053e-05	8.65616e-05	0	0
SRS011271	4.58288e-05	0.000100651	6.3271e-07	0
SRS011302	9.54753e-05	8.30216e-05	0	6.10205e-07
SRS011405	4.4464e-05	1.42902e-05	0	3.31942e-07
SRS011452	7.35673e-05	0	0	1.07921e-07
SRS011529	5.16474e-05	4.82079e-05	5.01732e-20	0
SRS011586	7.00509e-05	6.30256e-05	1.50178e-06	0
SRS012273	0.000213628	5.50902e-05	1.02174e-05	1.73441e-06
SRS012902	4.5214e-05	0	6.79994e-06	0
SRS013158	4.82045e-05	0	1.08252e-07	0
SRS013215	4.11385e-05	0	1.00445e-06	0
SRS013476	5.44887e-05	0.000111486	0	0
SRS013521	3.98898e-05	5.61099e-05	0	0
SRS013687	9.33441e-05	6.2787e-05	0	0
SRS013800	0.000133089	1.20454e-05	0	0
SRS013951	0.000120113	8.06325e-05	0	1.06858e-06
SRS014235	0.000147413	5.47047e-05	0	2.47898e-07
SRS014287	0.000139487	3.29981e-06	0	2.35009e-07
SRS014313	0.000110021	5.67346e-06	0	0
SRS014459	0.000181123	2.03857e-05	0	0
SRS014613	0.000105925	1.50453e-05	0	1.51368e-07
SRS014683	0.000123965	9.5475e-06	0	0
SRS014923	0.000305379	4.79426e-05	0	0
SRS014979	0.000119834	0.000116943	0	0
SRS015065	0.000193224	1.34529e-05	0	0
SRS015190	6.65471e-05	2.64938e-05	0	7.23568e-22
SRS015217	0.000543033	1.83439e-18	0	7.37469e-08
SRS015264	0.000209279	0	0	3.37586e-07
SRS015369	6.35857e-05	1.3998e-19	0	0
SRS015578	0.000116927	1.35616e-06	6.28697e-05	2.51671e-06
SRS015663	0.000126445	6.37276e-05	0	5.9683e-07
SRS015782	0.000194133	4.58087e-05	0	0
SRS015794	0.000137186	1.43319e-05	0	0
SRS015854	9.19731e-05	1.37642e-05	8.37809e-06	0
SRS015960	0.000106684	1.65172e-05	0	2.79012e-20
SRS016018	0.000168483	2.02191e-05	0	0
SRS016056	0.000103475	0	0	0
SRS016095	9.68345e-05	9.11995e-05	2.01047e-06	0
SRS016203	7.13291e-05	7.5616e-05	1.92239e-19	0
SRS016267	0.000126139	0	1.529e-18	0
SRS016335	2.23264e-05	0.000118217	0	6.03246e-07
SRS016495	0.000186209	4.05229e-05	3.24589e-06	5.76685e-06
SRS016753	0.00010309	0	1.43018e-19	0
SRS016954	7.75056e-05	6.58515e-06	0	0
SRS016989	0.000104009	8.11572e-06	0	0
SRS017103	0.00013037	3.95515e-05	0	0
SRS017191	8.20724e-05	3.37274e-06	8.99829e-07	0
SRS017247	4.48654e-05	9.51894e-20	0	0
SRS017307	0.000102312	4.40231e-05	0	0
SRS017433	0.000104283	5.86718e-19	0	0
SRS017521	0.000262424	3.34025e-06	3.69078e-05	6.08111e-06
SRS017701	8.47441e-05	7.9862e-05	0	0
SRS017821	8.93485e-05	5.49633e-05	0	0
SRS018133	8.6638e-05	4.4147e-06	0	0
SRS018351	0.000110055	5.68413e-05	0	4.72394e-07
SRS018427	0.000102157	4.35433e-05	0	0
SRS018575	0.00010193	0	4.98013e-19	0
SRS018656	0.000166156	4.6911e-05	0	0
SRS018817	6.0061e-05	4.21511e-05	0	6.10751e-07
SRS019030	0.000116457	5.90527e-06	0	0
SRS019161	9.38864e-05	3.33427e-05	0	0
SRS019267	7.55396e-05	7.89863e-20	1.62452e-08	0
SRS019397	0.000113004	7.80415e-06	0	0
SRS019582	2.35807e-05	0.000151719	1.74004e-05	0
SRS019601	0.000317633	0	0	2.4308e-06
SRS019685	7.01194e-05	7.87551e-05	0	0
SRS019787	9.25691e-05	0	0	0
SRS019910	0.000126178	3.12217e-05	0	0
SRS019968	0.000127067	4.42781e-05	0	2.45361e-07
SRS020233	9.47256e-05	0.000168189	0	0
SRS020328	0.000146138	0.000106121	0	4.65546e-07
SRS020869	0.000104334	0.000113879	6.32527e-07	8.41004e-07
SRS021948	0.000108265	9.02377e-05	0	0
SRS022071	0.000123359	0.000118041	0	0
SRS022137	9.5602e-05	1.77608e-05	0	0
SRS022524	0.000186234	3.36793e-05	0	2.65102e-08
SRS022609	4.41444e-05	0.000160229	2.11001e-07	0
SRS023176	5.24878e-05	0	6.24421e-06	0
SRS023346	6.20137e-05	0	2.60439e-19	0
SRS023526	0.000169004	3.82184e-05	0	0
SRS023583	7.85433e-05	1.15573e-06	0	3.60159e-21
SRS023914	8.45937e-05	0.000121533	0	0
SRS023971	5.68724e-05	0	0	0
SRS024009	5.54895e-05	3.48953e-05	0	0
SRS024075	5.88207e-05	1.77193e-05	0	0
SRS024132	0.000137257	0.000136707	0	0
SRS024265	6.95843e-05	3.6711e-05	0	0
SRS024331	0.000120732	2.66879e-05	0	0
SRS024388	6.82147e-05	0	0	2.69215e-07
SRS024435	0.000129726	0.000124385	0	0
SRS024549	9.72555e-05	0	2.87597e-06	0
SRS024625	6.50466e-05	6.91192e-06	0	0
SRS042284	8.14823e-05	0	3.13849e-06	0
SRS042628	0.000119667	4.20548e-05	0	1.03334e-06
SRS043001	5.58131e-05	8.67901e-06	0	1.17395e-06
SRS043411	0.000143363	2.07722e-05	0	1.57862e-06
SRS043701	7.85826e-05	5.46437e-06	1.222e-05	0
SRS045004	0.000101238	1.45376e-05	0	0
SRS045645	8.8389e-05	2.17862e-05	0	0
SRS045713	9.38716e-05	3.12619e-05	0	0
SRS047014	9.11159e-05	5.05774e-05	0	1.01678e-06
SRS047044	6.25243e-05	9.27625e-06	0	0
SRS048164	0.000106078	3.47097e-05	0	0
SRS048870	1.35832e-05	0.000156048	0	0
SRS049712	7.26843e-05	1.07852e-05	3.17267e-06	0
SRS049900	7.07191e-05	0	7.61638e-19	0
SRS049959	3.78385e-06	0.000255775	7.30688e-06	0
SRS049995	9.03826e-06	0.000219293	2.07389e-19	0
SRS050299	8.22895e-05	3.58185e-07	0	0
SRS050422	0.000217516	1.56182e-05	6.3025e-06	0
SRS050752	0.000104557	8.2226e-05	0	0
SRS050925	0.000111397	1.53292e-05	0	0
SRS051031	7.68028e-05	7.65922e-05	6.02058e-06	0
SRS051882	0.000129129	1.07439e-06	0	0
SRS052027	0.000104003	0	2.70629e-07	0
SRS052697	9.46298e-05	7.93987e-05	0	0
SRS053214	0.000108116	8.2824e-06	0	0
SRS053335	0.0001406	1.54124e-05	0	3.88736e-07
SRS053398	0.000214186	3.20252e-05	0	9.03997e-07
SRS054590	9.44856e-05	0	1.36895e-06	0
SRS054956	0.000124939	6.41843e-06	1.02878e-05	0
SRS055982	7.21639e-05	2.82128e-05	0	1.02777e-07
SRS056259	9.07347e-05	8.72365e-06	0	4.55559e-20
SRS056519	0.000153684	0	0	0
SRS057717	7.20217e-05	0	1.36553e-05	0
SRS058723	7.58502e-05	0	4.53632e-06	0
SRS058770	0.000148386	7.29486e-06	0	3.98863e-07
SRS062427	3.83281e-05	5.33109e-07	0	0
SRS063985	9.99189e-05	3.67853e-05	0	0
SRS064276	0.000183212	4.51092e-05	0	3.01165e-20
SRS064557	6.81949e-05	2.2672e-05	0	9.15754e-07
SRS064645	8.5037e-05	0	0	0
SRS065504	7.55263e-05	6.65806e-05	5.77105e-06	0
SRS078176	5.22538e-05	5.24899e-05	0	0
SRS1996996	0.000113063	0	1.97264e-05	0
SRS1996997	0.000104347	0	6.11326e-06	2.7374e-20
SRS1996998	0.000155429	0	3.21636e-05	0
SRS1996999	0.000164839	4.21696e-19	2.11917e-05	0
SRS1997000	0.00018161	0	2.72048e-07	0
SRS1997001	0.000150028	0	3.07516e-05	4.78033e-08
SRS1997002	0.000191692	1.62509e-05	6.45e-06	1.11141e-06
SRS1997003	0.000239946	8.34646e-06	2.44055e-06	0
SRS1997004	0.00011172	0	1.7891e-05	1.13154e-19
SRS1997005	0.000212721	0	3.27116e-05	0
SRS1997006	0.000114516	0.000150702	2.12037e-19	0
SRS1997007	0.000121781	0	3.42284e-06	0
SRS1997008	0.000165403	0.000213719	0	0
SRS1997009	0.000287492	0	0	0
SRS1997011	0.000244666	0	1.21418e-05	0
SRS1997012	0.000185914	0	1.34336e-05	0
SRS1997013	0.000102245	0	2.45571e-05	1.17563e-06
SRS1997014	7.90106e-05	4.28095e-06	1.21235e-05	0
SRS1997015	0.000166523	0	1.45634e-05	1.35224e-20
SRS1997016	0.000136152	6.75806e-05	3.19495e-07	0
SRS1997017	0.000106273	1.51907e-05	1.78647e-07	1.79947e-07
SRS1997018	0	0	0.000400115	1.01761e-06
SRS1997019	0.000160919	4.00321e-05	8.97647e-07	2.76024e-06
SRS1997020	0.000189721	4.7633e-05	0	5.21356e-07
SRS1997021	0.000136911	8.82292e-05	0	8.55277e-07
SRS1997022	0.000251078	9.96458e-05	0	7.47006e-06
SRS1997023	0.000187513	6.41262e-05	0	2.35405e-07
SRS1997024	0.000110227	0	9.01129e-06	0
SRS1997025	0.000169663	0	3.59954e-06	0
SRS1997026	0.000158905	0	2.26374e-05	0
SRS1997027	9.62816e-05	2.54183e-06	1.60558e-05	0
SRS1997028	0.000134175	3.71014e-05	2.04111e-06	0
SRS1997029	0.000147775	2.72192e-06	5.75739e-05	0
SRS1997030	0.000241054	0	1.05025e-05	0
SRS1997031	0.000146096	0	3.60767e-06	0
SRS1997032	0.000117389	6.36096e-07	2.67089e-05	0
SRS1997033	9.02092e-05	0	4.58013e-06	7.96801e-07
SRS1997034	0.000216386	0	5.2493e-06	0
SRS1997035	0.000144901	0	2.64562e-05	0
SRS1997036	0.000148763	0	7.32607e-06	0
SRS1997037	0.000214608	0	0	1.05951e-20
SRS1997038	0.000171602	5.85445e-06	0	0
SRS1997039	0.00011438	0	1.03859e-06	2.56076e-07
SRS1997040	0.000167358	1.23192e-05	0	0
SRS1997041	0.000271777	7.69273e-06	1.10375e-05	0
SRS1997042	0.000155649	0	2.49192e-05	0
SRS1997044	0.000184715	0	0	6.90125e-20
SRS1997045	5.43338e-05	6.81755e-06	4.36495e-06	0
SRS1997046	0.000123137	0	5.13621e-05	0
SRS1997047	0.000192046	0	1.39312e-05	0
SRS1997048	0.000273433	1.56205e-05	2.74704e-06	0
SRS1997049	9.53763e-05	2.08717e-05	1.4258e-05	0
SRS1997050	0.000188838	6.28189e-06	4.8943e-06	0
SRS1997051	0.000221874	7.83392e-05	3.3006e-06	4.73982e-06
SRS1997052	0.000148294	0	3.08863e-05	0
SRS1997053	0.000100652	0	1.60084e-05	0
SRS1997054	0.000195695	1.17889e-05	0	0
SRS1997055	0.000169019	0	3.35943e-05	0
SRS1997056	0.000190531	0	1.65996e-05	0
SRS1997057	0.000247839	3.15328e-05	2.69824e-06	0
SRS1997058	0.00015953	9.79421e-06	1.28604e-05	0
SRS1997059	0.000224443	0	1.99991e-05	0
SRS1997060	0.000151026	1.77862e-05	8.19387e-06	0
SRS1997061	0.000187717	5.54103e-06	3.1872e-05	0
SRS1997062	0.000142865	0	1.54236e-05	0
SRS1997063	0.000252454	0	3.20613e-05	0
SRS1997064	8.53474e-05	1.67266e-05	0.000403701	0
SRS1997065	9.94487e-05	0	1.54019e-05	0
SRS1997066	0.000199176	5.33414e-05	0	0
SRS1997067	0.000161224	3.67965e-06	1.93914e-05	0
SRS1997068	0.000247126	0	1.2214e-05	0
SRS1997069	0.000176817	2.92494e-07	2.3076e-06	9.76481e-07
SRS1997070	0.000212667	5.38155e-05	0	7.75943e-21
SRS1997071	0.000201805	0	2.27775e-06	1.19482e-06
SRS1997072	0.000211748	3.97398e-05	0	0
SRS1997073	0.000278403	6.72348e-05	0	3.59987e-06
SRS1997074	0.000201119	1.18096e-05	0	0
SRS1997075	0.000271318	2.51628e-05	3.45779e-06	6.95055e-06
SRS1997076	0.000180485	3.7045e-06	6.07067e-05	0
SRS1997077	0.000181426	0	3.04564e-05	0
SRS1997078	0.000279873	0	3.28201e-06	3.93617e-06
SRS1997079	0.000155052	0	5.65254e-06	0
SRS1997080	0.000224298	1.20857e-05	0	0
SRS1997081	8.5624e-05	0	0.000108621	3.20299e-07
SRS1997082	0.00013006	4.77428e-07	0	0
SRS1997083	0.000176847	0	1.25542e-06	0
SRS1997084	0.000137267	8.52231e-06	0	0
SRS1997087	5.06132e-05	0	4.91536e-05	2.58195e-07
SRS1997088	0.000137675	2.17997e-06	0	0
SRS1997091	0.000297092	0	1.45273e-06	7.34102e-07
SRS1997092	0.000205901	0	2.96471e-05	0
SRS259508	0.000247621	0	0.000230205	2.80322e-19
SRS259510	0.000199743	4.67084e-06	0.000100199	0
SRS259511	0.000204951	4.07599e-05	0	0
SRS259512	0.000104779	0	6.04219e-05	1.05598e-07
SRS259514	0.000420958	1.2631e-05	2.97263e-05	1.3561e-05
SRS259515	0.000165922	2.37204e-05	9.34034e-07	0
SRS259516	0.000143966	0	1.39991e-05	0
SRS259517	0.000280378	0	1.77357e-06	5.31979e-07
SRS259518	9.89055e-05	1.20605e-05	5.57023e-06	0
SRS259519	0.000167104	1.3143e-05	1.72515e-05	0
SRS259520	7.43255e-05	0.000220115	5.15997e-08	0
SRS259521	0.000119363	0	5.37577e-06	0
SRS259522	0.000165618	0	0	0
SRS259523	3.27729e-05	0.000282192	8.91651e-06	1.88239e-05
SRS259524	0.000331397	0	1.22799e-18	0
SRS259525	3.39467e-05	0	0.000162824	1.38343e-06
SRS259526	9.23951e-05	4.32727e-06	8.24289e-05	0
SRS259527	0.000140093	2.40694e-05	1.1283e-05	0
SRS259528	0.000254911	0	1.54739e-18	0
SRS259529	0.000246746	0	4.60602e-05	0
SRS259530	9.88495e-05	0	4.53232e-05	0
SRS259531	0.000114753	8.23729e-06	0.000248455	5.44876e-07
SRS259532	0.000226774	3.22785e-05	0	1.21844e-07
SRS259533	8.73379e-05	7.11093e-06	4.36875e-05	0
SRS259534	0.000107386	0	3.09769e-05	0
SRS259535	0.000220185	1.43157e-19	2.01416e-05	0
SRS259536	0.000178234	2.82194e-05	0	0
SRS259537	0.000119964	8.54772e-06	2.39928e-05	0
SRS259538	0.000224249	0	1.4572e-05	3.41199e-07
SRS259539	0.00018587	1.07675e-06	7.496e-06	0
SRS259540	0.00014727	6.77854e-05	0	0
SRS259541	0.000177812	0	2.28619e-05	0
SRS259542	0.000150899	1.08585e-05	1.62333e-05	0
SRS259543	0.000163156	1.34774e-05	0	0
SRS259544	0.000124108	2.67788e-05	3.14227e-06	4.71498e-07
SRS259545	0.0001578	1.70501e-05	8.37596e-06	0
SRS259546	0.00012962	0	1.02982e-05	0
SRS259547	6.40954e-05	2.23821e-07	2.16145e-05	0
SRS259566	0.000167706	0	8.86089e-05	0
SRS259548	7.27193e-05	3.46791e-05	0.000112586	0
SRS259549	0.000143993	8.35438e-06	6.57073e-06	0
SRS259550	0.000119915	0	3.78894e-05	0
SRS259551	0.000194354	6.38174e-06	1.37472e-06	2.64614e-07
SRS259552	0.000183808	1.98092e-05	0	0
SRS259553	0.000166632	4.32379e-06	1.28457e-05	0
SRS259554	8.5145e-05	3.99375e-07	1.04338e-05	0
SRS259555	0.000144502	9.05869e-05	0	0
SRS259556	0	0	0.000543401	7.2567e-09
SRS259557	0.000142803	0	2.96825e-05	0
SRS259558	0.000179786	3.087e-05	0	0
SRS259559	0.000170252	1.58023e-05	3.32278e-06	0
SRS259560	0.000183243	9.84037e-06	6.54856e-05	0
SRS259561	0.000203275	0	1.55889e-05	0
SRS259562	0.000193531	5.16608e-05	0	3.55143e-20
SRS259563	0.000189975	3.00947e-05	0	9.69077e-07
SRS259564	0.000169772	9.67279e-05	0	3.50059e-08
SRS259565	0.000110343	6.99394e-06	1.95416e-05	0
SRS259567	0.000138385	0	6.206e-05	0
SRS259568	0.000227123	2.04031e-06	9.12724e-05	0
SRS259569	0.000134815	8.18961e-06	0	0
SRS259570	0.000111109	0	1.39038e-05	0
SRS259571	0.00018806	0	2.36112e-06	0
SRS259572	0.000114619	1.36236e-05	1.62284e-19	0
SRS259573	0.00012468	2.65795e-06	1.85035e-05	0
SRS259574	0.000195155	6.1868e-05	0	2.78357e-07
SRS259575	0.000120854	4.46371e-06	4.62707e-06	0
SRS259576	0.000127798	0	2.13772e-05	0
SRS259577	0.000147054	0	9.52835e-05	0
SRS259578	0.000202619	0	8.4548e-05	0
SRS294812	0.000185534	0	5.86327e-05	0
SRS294813	0.000100421	0.000183989	0	0
SRS294814	0.000215534	5.51602e-05	0	0
SRS294815	0.000144687	1.39178e-05	0	0
SRS294816	0.00021336	0	6.49917e-05	0
SRS294817	0.000208757	7.63627e-06	1.39033e-05	0
SRS294818	0.000165422	1.86705e-05	1.71983e-05	8.51512e-07
SRS294819	8.03953e-05	7.89708e-06	6.1455e-06	0
SRS294820	0.000160824	0.00011431	0	1.45561e-06
SRS294821	0.00022555	0	1.8821e-05	0
SRS294822	0.000170138	0	4.89879e-06	0
SRS294823	0.000476502	0	3.08261e-05	0
SRS294824	0.00012179	0	2.1591e-05	0
SRS294825	0.000226528	9.48381e-06	5.81699e-06	0
SRS294826	0.000262261	0	1.43148e-05	2.30015e-07
SRS294827	0	0	0.000345683	0
SRS294828	0.000253036	0	0	8.28293e-07
SRS294829	5.99678e-05	1.59839e-07	0.000125642	0
SRS294830	0.000152122	0	0.000206956	0
SRS294831	0.00017203	3.95732e-06	0	0
SRS294832	0.000116638	1.38384e-05	8.92875e-07	0
SRS294833	0.000147035	0	6.33508e-05	0
SRS294834	0.00017765	0	7.00824e-05	9.39007e-20
SRS294835	0.000141014	1.82544e-06	4.68568e-06	1.79889e-07
SRS294836	0.000145388	4.15877e-05	5.89125e-06	0
SRS294837	0.000170769	1.82402e-05	8.85041e-06	0
SRS294838	7.8476e-05	1.94314e-05	4.99472e-05	0
SRS294839	0.000188743	0	4.99718e-05	0
SRS294840	0.000188943	8.72962e-05	0	6.36873e-07
SRS294841	9.74313e-05	4.01509e-05	1.34246e-05	1.91246e-06
SRS294842	0.000202574	9.60737e-05	1.73951e-06	1.69735e-06
SRS294843	0.000129645	0	1.25515e-05	0
SRS294844	0.000185142	2.14763e-05	5.6106e-06	0
SRS294845	0.000222073	2.954e-06	2.58523e-05	6.38771e-07
SRS294846	0.0001295	8.32281e-06	0	0
SRS294847	0.000166687	4.86943e-07	0	0
SRS294848	0.000178084	0	1.70813e-05	4.07416e-08
SRS294849	0.000113874	0	6.02668e-06	0
SRS294850	0.000129151	0	3.2078e-05	0
SRS294851	5.14073e-05	0	2.16685e-05	0
SRS294852	0.000102673	1.27742e-05	4.75434e-07	0
SRS294853	0.000304646	0	2.94001e-06	0
SRS294854	0.000164641	0.000101381	3.9794e-06	0
SRS294855	0.000266213	0	8.37903e-19	3.11458e-07
SRS294856	0.000188848	1.71647e-05	0	1.3255e-06
SRS294857	0.000115085	0	2.31452e-05	0
SRS294858	0.000169925	7.14335e-19	3.95249e-05	0
SRS294859	0.000167403	0	4.5818e-05	0
SRS294860	0.000154886	0	6.49484e-06	0
SRS294861	0.000126121	0	2.09762e-05	0
SRS294862	0.00026627	0	6.82273e-06	0
SRS294863	0.000177563	0	7.17244e-06	0
SRS294864	0.000104661	0	3.88843e-05	0
SRS294865	0.000146837	0	1.20916e-05	0
SRS294866	0.000255907	0	0.000275903	0
SRS294867	0.000122057	5.58884e-06	0	0
SRS294868	0.00020632	3.47446e-05	5.20198e-06	0
SRS294869	0.000247262	3.83943e-05	0	9.33166e-07
SRS294870	0.000148163	4.50047e-05	0	0
SRS294871	0.000415489	0	2.27351e-05	9.45983e-20
SRS294872	0.000155565	2.69599e-07	9.2766e-06	0
SRS294873	0.000293693	0	1.22418e-05	0
SRS294874	0.000352032	0	0	7.64208e-20
SRS294875	0.000149614	6.10489e-07	9.33682e-06	0
SRS294876	0.000175515	0	1.04609e-05	3.03934e-06
SRS294877	0.000194119	0	0	0
SRS294878	0.00026561	0	3.2868e-18	0
SRS294879	0.000312381	7.90191e-06	0	3.19476e-07
SRS294880	0.000187875	2.72581e-05	0	0
SRS294881	0.00018739	4.42735e-05	0	8.2773e-07
SRS294882	0.000151598	2.06715e-05	1.40418e-05	0
SRS294883	0.000181355	0	7.76202e-06	0
SRS294884	0.000183835	1.54211e-05	1.37065e-05	9.83704e-07
SRS294885	0.000146476	0	1.06712e-05	0
SRS294886	0.000129241	2.46541e-05	5.84811e-06	0
SRS294887	4.81918e-05	0.000104202	1.37083e-06	0
SRS294888	0.000120973	0.000119638	0	1.14385e-06
SRS294889	0.000154256	0	9.59965e-05	0
SRS294890	0.000124144	1.27309e-05	1.64759e-05	0
SRS294891	0.00023316	0	0.000145662	9.33366e-20
SRS294892	5.83775e-05	1.43112e-05	9.0696e-06	0
SRS294893	7.5465e-05	0	0.000227752	0
SRS294894	7.67758e-05	4.47804e-06	3.53766e-05	0
SRS294895	0.000148351	4.59702e-06	0.000182424	0
SRS294896	0.000139953	1.96701e-05	1.56724e-06	0
SRS294899	0.000278269	0	7.50974e-05	0
SRS294900	0.000215165	3.3462e-05	4.05631e-06	0
SRS294902	0.000409799	0	0	6.54251e-07
SRS294903	0.000213388	1.61722e-05	0	0
SRS294904	0.000372015	0	3.91314e-05	0
SRS294906	0.000170952	3.07104e-05	0	0
SRS294907	0.000161209	0	5.68214e-05	0
SRS294908	0.000148334	3.95561e-06	0	0
SRS294909	0.000204337	1.62638e-05	1.80027e-06	0
SRS294911	0.000135425	7.5693e-06	2.32372e-05	0
SRS294912	0.000131073	0.000218015	1.52931e-05	3.09744e-06
SRS294913	3.45124e-05	4.87552e-06	1.96596e-05	0
SRS294914	0.00010407	0	4.01783e-05	0
SRS294915	0.000258104	8.39068e-06	4.58254e-06	0
SRS294916	7.21525e-05	9.27038e-06	7.71008e-05	0
SRS294917	0.000191118	0	0.00010272	0
SRS294918	5.87011e-05	0	3.52379e-05	0
SRS294919	0.000175089	2.34237e-05	1.65331e-05	0
SRS294920	0.000100486	5.95643e-06	4.77877e-06	0
SRS294921	0.000190423	0	3.61778e-05	0
SRS294922	0.000172401	2.51994e-06	1.72581e-05	0
SRS294923	0.000103544	0	0.000251287	0
SRS294924	7.83902e-05	1.48881e-05	2.44452e-06	0
SRS294925	6.83172e-05	8.64225e-05	4.48602e-05	4.3936e-06
SRS294926	0	0	7.43256e-05	0
SRS294927	8.1951e-05	0.000128856	1.04615e-06	0
SRS294928	9.57373e-05	8.48998e-06	4.68408e-06	0
SRS294929	0.000377895	0	0	4.55123e-07
SRS294930	0.000174897	0	1.4044e-05	0
SRS294931	0.000274699	7.17036e-19	3.79564e-05	0
SRS294932	0.000174561	7.02826e-05	1.6524e-05	1.84728e-05
SRS294933	0.000171216	8.7484e-06	5.02323e-05	1.39755e-07
SRS294934	6.87949e-05	0.000240429	2.49539e-05	0
SRS294935	0.000289006	8.51565e-06	0	0
SRS294936	0.000168752	9.28588e-06	1.67948e-05	0
SRS294937	0.000156049	8.51638e-05	1.60058e-05	9.092e-06
SRS294938	9.56222e-05	3.65451e-05	1.36092e-05	0
SRS294939	0.000190069	3.41333e-05	0	3.8117e-06
SRS294940	0.000404569	0	0	5.44445e-06
SRS294941	7.62999e-05	0	6.16182e-05	0
SRS294942	0.000241694	0.000109732	0	1.0708e-05
SRS294943	0.000248341	0	1.13654e-05	3.84708e-20
SRS294944	5.06323e-05	0	5.4658e-05	0
SRS294945	0.000190394	0	4.3243e-05	0
SRS294946	0.000307093	9.14261e-05	0	9.63158e-07
SRS294947	0.000123782	3.3385e-19	1.71048e-05	0
SRS294948	9.43876e-05	0	2.21736e-05	0
SRS294950	0.000143531	0	3.18888e-05	0
SRS294951	0.000126608	0	1.19562e-05	0
SRS294952	0.000209947	4.50174e-06	6.33267e-06	4.38573e-07
SRS294953	0.000159102	0	6.20306e-06	0
SRS294954	0.000322914	0	1.12021e-05	0
SRS294955	0.000155956	1.80581e-05	6.96956e-07	0
SRS294956	0.000231469	0	1.48314e-05	0
SRS294957	0.000272174	2.18956e-05	0	0
SRS294958	0.000142692	4.81178e-05	0	0
SRS294959	0.000183345	0	4.04722e-05	0
SRS294960	0.000143874	0	2.60019e-05	0
SRS294961	0.000122111	0	0.000184786	9.48933e-20
SRS294962	0.000108944	0	4.96717e-05	1.6737e-07
SRS294963	0.000121887	0	4.98193e-05	0
SRS294964	0.000159238	0	4.07576e-05	0
SRS294965	0.000458838	0	5.31202e-06	3.18806e-07
SRS294966	0.000181379	5.42099e-05	0	0
SRS294967	0.000267839	2.828e-05	4.6017e-07	0
SRS294968	0.00011964	6.85015e-07	1.90594e-05	0
SRS294969	0.000140402	0	3.49427e-05	0
SRS294970	0.00016757	0.000171556	0	1.37253e-06
SRS294971	8.15678e-05	1.82548e-05	1.39873e-05	0
SRS294972	5.89544e-05	1.12608e-05	0	0
SRS294973	0.000153199	0	2.50683e-05	0
SRS294974	0.000548437	0	1.24615e-18	5.21147e-07
SRS294975	0.000143773	0	0.000134656	5.90574e-14
SRS294976	0.000134765	5.12209e-05	0	2.0565e-06
SRS294977	0.000194593	0	3.14431e-05	0
SRS294979	0.000193572	1.13054e-05	2.26926e-05	0
SRS294980	0.000272075	7.3416e-05	0	0
SRS294981	0.0001571	0	3.57334e-05	0
SRS294982	0.000127917	0	9.05352e-06	3.49324e-06
SRS294983	0.000200196	5.34107e-06	0	0
SRS294984	0.000162207	0	0	2.01881e-06
SRS294985	0.00022617	5.81009e-05	0	2.41653e-05
SRS294986	0.000208486	0	1.49872e-18	1.5654e-20
SRS294987	0.000143904	0	2.313e-18	0
SRS294988	0.000226015	0	5.22056e-05	0
SRS294989	0.000223865	0	6.01528e-06	0
SRS294990	0.00040445	0	2.09415e-18	0
SRS294991	0.000203233	1.69711e-05	1.21776e-05	0
SRS294992	0.000142164	0	3.34631e-06	0
SRS294993	0.000105579	1.66998e-05	3.61875e-06	0
SRS294994	0.000278895	0	0.000127935	1.97666e-07
SRS294995	0.000163015	9.74531e-05	0	1.86136e-06
SRS294996	0.000148158	6.27908e-06	1.24049e-05	0
SRS294997	0.000157453	0	2.53359e-05	4.82378e-06
SRS294998	0.000174797	2.18002e-06	2.18532e-05	0
SRS294999	0.000183438	3.0383e-06	2.20025e-05	0
SRS295000	0.000176634	4.25703e-06	2.01144e-05	3.86235e-05
SRS295001	0.000341389	5.10915e-05	0	3.04578e-07
SRS295002	0.000264452	1.13527e-05	3.29033e-07	3.07989e-07
SRS295003	9.41109e-05	7.94602e-05	1.08284e-05	0
SRS295004	0.000301994	7.94014e-05	0	0
SRS295005	0.000188229	0	6.03231e-07	0
SRS295006	0.000170925	8.06837e-05	7.66893e-06	2.77205e-06
SRS295007	0.000301043	2.14827e-06	6.37229e-06	0
SRS295008	0.000202331	2.07445e-05	0	1.33824e-07
SRS295009	0.000228349	3.49807e-05	8.16018e-06	0
SRS295010	0.000110877	0.000175827	1.99091e-05	7.149e-06
SRS295011	0.000169911	0	8.82945e-05	0
SRS295012	0.000186576	0	0.000255244	0
SRS295013	0.000351767	0	1.81456e-05	0
SRS295014	0.000114562	2.3927e-06	1.671e-05	0
SRS295015	0.00023575	0	7.35875e-05	0
SRS295016	0.000130457	9.13609e-06	3.4702e-05	1.44426e-06
SRS295017	0.000245158	4.09438e-05	1.98696e-06	0
SRS295018	0.000177723	9.34703e-05	0	9.31908e-07
SRS295019	5.22778e-05	0	3.03131e-05	0
SRS295020	7.76023e-05	2.29514e-05	7.78206e-05	0
SRS295021	8.56603e-05	0	0.000124551	0
SRS295022	0.000293402	0	3.82923e-07	1.5756e-07
SRS295023	0.000163926	2.01584e-05	0	0
SRS295024	0.000149449	0	0.000141553	0
SRS295025	8.23815e-05	7.45328e-06	1.96835e-06	0
SRS295026	0.00020626	0	6.14572e-19	1.64084e-06
SRS295027	0.000156616	8.84178e-05	0	9.14669e-07
SRS295028	0.000228224	3.25412e-05	0	0
SRS295029	0.00020258	0	3.25599e-05	0
SRS333664	0	0	0.000123635	0
SRS333665	0.000526878	0	9.38294e-18	3.21563e-19
SRS333666	0.000539253	0	4.5478e-05	0
SRS333667	0.000216323	0	8.37352e-05	1.1423e-19
SRS333668	0.000187817	2.6456e-06	0	2.77928e-20
SRS333669	0.000206118	0	2.79772e-05	0
SRS333670	0.000128115	4.88389e-05	0	0
