# Supplementary material for: Four functional profiles for fibre and mucin metabolism in the human gut microbiome
Source: Microbiome. 2023 Oct 20;11:231. doi: 10.1186/s40168-023-01667-y (PMC10588041; doi:10.1186/s40168-023-01667-y)
Supplement: Supplementary file 12 — Additional file 11. Dataset count matrices, Profile decomposition and metadata. The input data needed for the analysis are provided. • Metadata.xlsx: excel file containing the metadata of all the datasets used in the analysis. Field definition: – Sample_ID : internal ID. – ProjectID : study accession number. – SRA : SRA sample accession ID. – Patient_ID : internal patient ID. – Nationality, sex, age, BMI : patient nationality, sex, age and BMI. – Diagnosis : internal diagnosis code. N = healthy, CD = Crohn’s disease, UC = Ulcerative colitis, Control = Control sample, ObCIII = class 3 obesity, ObCII = class 2 obesity, ObCI= class 1 obesity, OW = overweight (but not obese), UW = underweight, PD = Parkinson disease, HC = healthy control, Diab = diabetis, ankylosing_spondylitis = ankylosing spondylitis. – Dysbiosis_index : dysbiosis index computed from HMP2 samples (see material and methods), Is_dysbiotic = above or under dysbiotic threshold (see material and methods). – Study : internal study ID. – reference : doi of the related publication. – alias : internal alias of the sample (HMP2 dataset only). – enterotype : sample enterotypes (metacardis dataset only). – Statin : statin intake (metacardis dataset only). – Bristol : Bristol score (metacardis dataset only). – Diet : diet taken by the patient (control or Mediterranean diet, med diet dataset only). – Timepoint : baseline, 4_weeks, 8_weeks (med_diet dataset only). • W.xlsx: weight matrix for the different datasets. • X_AFT.xlsx: AFT count matrix for the different datasets. The header indicates the AFT names as in Table 2. • X_mgs.xlsx: MGS count matrix at the genus level (train dataset only). • X_pg.xlsx: Prevalent genomes count matrix for the different datasets. The first sheet indicates the NCBI taxonomy ID and the name of the 203 prevalent genomes included in the study. • Genome_list.xlsx: list of the 203 genomes included in the study. • H.xlsx: matrices \documentclass[12pt]{minimal} \usepackage{amsmath} \usepack [file 40168_2023_1667_MOESM11_ESM.zip › X_AFT.xlsx]

## Sheet: hmp2
Sample_ID	K01809	K00882	K06859	K01810	K01803	K00150	K00134	K00927	K00131	K01834	K01689	K00036	K01057	K07404	K01690	K00874	K00041	K01685	K00883	K00849	K00965	K01818	K00879	K01628	K01813	K01804	K01786	K03077	K03080	K00854	K01621	K00169+K00170+K00171+K00172	K00627	K03737	K00656	K04020	K00625	K00925	K00626	K01034+K01035	K00634	K00929	K01574	K01938+K00288+K01491	K00297	K00004+K03366	K00016	K01847	K01848+K01849
SRS2432867	0.00023119	6.12982e-05	3.1223e-05	0.000256134	0.000229007	1.48167e-06	0.000316929	0.000227674	2.71852e-07	0.000866588	0.000269299	6.77248e-05	7.63964e-05	0.00012762	5.34149e-08	0.000353557	0.00013254	0.000146575	7.32832e-06	0.000219768	7.71483e-05	8.77978e-05	1.37623e-05	8.54028e-05	0.000124903	0.000146526	3.95918e-05	9.05955e-05	0	0.000154352	2.10186e-05	1.88426e-05	2.78116e-05	0.000372634	0.000318185	2.39958e-07	0.000192529	0.000277111	8.41445e-05	8.08714e-06	0.000239723	0.00012151	9.05783e-07	0.000143964	0.000218878	2.07585e-06	8.22884e-05	0.000213919	1.15426e-05
SRS2432866	0.00026334	6.29656e-05	3.33072e-05	0.000194635	0.00020739	0	0.000227906	0.000187517	2.29368e-07	0.000874524	0.000249303	0.000105525	0.000115252	0.000247852	0	0.00032239	0.000153249	0.000152357	7.93849e-07	0.000222201	6.56899e-05	0.000148632	2.12223e-05	8.16627e-05	0.000121777	0.000173091	5.89694e-05	0.00010213	7.78788e-08	0.000134361	2.61861e-06	3.85047e-06	4.76015e-06	0.000290663	0.000354972	1.00915e-07	0.00017289	0.000235306	7.10118e-05	6.14201e-06	0.000271935	0.000132159	3.55967e-08	0.000112725	0.000231168	5.6923e-06	3.82495e-05	0.000265825	1.49322e-06
SRS2432869	0.000245224	4.68789e-05	7.06962e-05	0.000194185	0.00024067	6.14981e-07	0.000251748	0.000176846	1.94343e-05	0.000750386	0.000291003	0.000126758	8.95866e-05	0.000238344	7.02645e-06	0.000291554	0.000150629	0.000199365	1.66521e-05	0.000165423	4.69135e-05	0.000171132	5.59513e-05	0.000249349	0.00014866	0.000137555	4.46502e-05	0.000132741	1.09601e-05	0.000252707	9.21605e-06	2.84256e-05	6.99043e-05	0.000357154	0.000407318	6.76013e-06	0.000174339	0.000199076	0.000118803	9.83309e-06	0.000319249	0.000154304	0	0.000110378	0.000216864	3.08786e-07	4.07734e-05	0.000305702	1.18807e-05
SRS2432864	0.000121494	0.000248205	7.80751e-06	0.000253556	0.000205415	0	0.000282989	0.000205675	4.39564e-08	0.000736836	0.000278269	5.99332e-05	6.12403e-05	0.000107252	0	0.00033933	0.000202438	0.00014999	1.37589e-06	0.000260814	0.000146843	8.17705e-05	6.16063e-06	6.44132e-05	8.1595e-05	0.000157111	5.76418e-05	6.34885e-05	0	0.000119418	3.49199e-06	1.36573e-05	6.54997e-06	0.000458172	0.000370519	0	0.000204091	0.000286112	0.000148018	7.14282e-07	0.000190614	7.34662e-05	0	0.000129375	0.000174169	7.6843e-07	8.40174e-05	0.000138962	1.51405e-06
SRS2432863	0.000285941	1.69056e-05	1.12843e-05	0.000214131	0.000230623	3.45428e-06	0.000295721	0.000199	1.69578e-07	0.000919954	0.000240043	0.000116977	0.000116836	0.000190945	1.34436e-07	0.000247593	0.000108882	0.000149072	1.20735e-06	0.000198319	4.04929e-05	0.000119127	2.6497e-05	5.74543e-05	0.000120433	0.000139135	2.3713e-05	0.000102171	1.45726e-07	0.000165779	1.54511e-05	1.41793e-05	2.92972e-05	0.000310688	0.000320604	0	0.000207995	0.000253529	2.80725e-05	1.37165e-05	0.000379444	0.000158264	0	0.000115576	0.00021556	2.06552e-07	4.00791e-05	0.000407294	2.44203e-06
SRS2432862	0.000313044	2.45791e-05	8.78965e-05	0.000181644	0.000198431	9.36144e-08	0.000244979	0.000165041	3.62529e-07	0.000782322	0.000225061	0.000130918	0.000113772	0.000150295	0	0.000204612	0.000143502	0.000175278	5.37318e-06	0.000189631	3.63885e-05	9.04843e-05	4.56806e-05	6.93137e-05	0.000157748	0.000138955	2.72895e-05	8.91135e-05	0	0.000175915	6.92339e-06	1.44366e-05	2.3899e-05	0.000324117	0.000280038	1.55213e-06	0.000176873	0.000217706	4.63343e-05	9.25078e-06	0.000328445	0.000134326	7.25768e-07	0.0001101	0.000194747	6.90037e-08	2.35941e-05	0.000307831	1.01997e-05
SRS2432859	0.000117138	0.000175464	7.71051e-06	0.000333154	0.000140142	0	0.00028595	0.000255686	3.27744e-06	0.00109749	0.00038854	4.88247e-05	5.31564e-05	0.000249867	7.22086e-06	0.000472613	0.000217648	0.000162029	1.03039e-05	0.000216564	0.00023033	8.47043e-05	1.42789e-05	0.000183546	0.000148219	0.000189767	0.000149512	1.69587e-05	2.61325e-06	0.000245616	1.72294e-05	7.80953e-05	3.84185e-05	0.000389108	0.000552383	3.68333e-06	0.000230055	0.000284157	0.000210319	9.48877e-06	2.11545e-05	1.68075e-05	0	0.000143612	0.000218095	2.80669e-06	0.000363315	4.48432e-05	2.15484e-05
SRS2432861	0.0002253	0.000154086	1.38973e-05	0.000298725	0.000330203	0	0.000354816	0.000257905	5.80402e-07	0.000895128	0.00031601	4.9298e-05	5.52815e-05	0.000100354	5.66543e-07	0.000313511	0.000145925	0.00015452	7.88756e-06	0.000289658	0.000191379	0.000107307	6.26356e-05	0.000133433	0.000108991	0.000172828	0.000138018	5.55958e-05	6.64647e-08	0.000247119	1.03638e-05	1.20658e-05	9.87743e-06	0.000451128	0.00044791	4.27142e-07	0.000238667	0.00032389	0.000125032	2.44222e-06	0.000187774	0.000130446	1.10536e-07	0.0001762	0.000222912	4.47218e-07	0.000208084	0.000116493	6.04282e-06
SRS2432858	0.000245184	8.10142e-06	3.24727e-05	0.000187321	0.000215208	1.03722e-07	0.000239182	0.00016984	3.99427e-08	0.00104516	0.000242197	0.000171314	0.000171298	0.000279842	3.08184e-08	0.000254668	0.00014322	0.000149236	7.39232e-07	0.00018337	8.76206e-06	0.00015879	2.56406e-05	3.36019e-05	0.000221018	0.000168887	5.11298e-06	0.00013762	0	0.000180509	8.36575e-07	2.13234e-06	1.75436e-06	0.000297171	0.000284412	2.3314e-07	0.000210992	0.000223754	6.42628e-06	6.2631e-06	0.000440361	0.000181467	1.9606e-08	0.000111954	0.000264941	1.95811e-07	6.5016e-06	0.000429251	5.16526e-07
SRS2432860	7.51928e-05	0.000289704	5.28936e-06	0.000336294	0.0003024	0	0.000414338	0.000275164	2.10282e-06	0.000760998	0.000348482	1.39503e-05	1.71721e-06	9.5864e-05	1.20427e-06	0.000587722	0.000372476	0.000253209	1.82467e-06	0.00046825	0.000268278	2.40001e-05	2.54672e-06	0.000222438	7.60213e-05	8.31278e-05	8.03315e-05	6.11116e-06	1.14759e-06	0.000145756	8.26577e-06	8.1317e-06	6.58057e-06	0.000646716	0.000456182	4.10981e-07	0.00027419	0.000351812	0.000325529	3.88218e-06	2.19971e-05	2.89992e-05	0	0.000178963	0.000102675	1.49998e-05	0.000174025	4.04813e-06	2.7605e-06
SRS2432857	0.000213607	1.43245e-05	2.38256e-06	0.000196102	0.00021321	0	0.000199155	0.000187286	3.20224e-07	0.00132448	0.000171051	0.000184615	0.000222979	0.000282707	1.08624e-05	0.000366188	0.000154147	0.000156309	1.21433e-05	0.000216184	1.39517e-05	0.000183614	1.58806e-05	3.74628e-05	0.000249953	0.00021477	1.51424e-05	0.000215749	1.25104e-05	0.000196538	1.06113e-07	6.1197e-08	1.54241e-05	0.000235267	0.000493135	1.19104e-05	0.000169239	0.000224821	3.7449e-05	1.07143e-05	0.000399382	0.000178853	0	0.000111622	0.000411196	4.86669e-07	9.82525e-06	0.000441558	3.74837e-06
SRS2432853	0.000240001	7.23138e-05	9.30476e-05	0.00024237	0.000239717	0	0.000261437	0.000221383	1.60786e-07	0.00115868	0.000293586	0.000151078	0.000170436	0.000226022	1.63696e-07	0.000378389	0.000188953	0.000186042	2.95731e-06	0.000287087	8.07764e-05	0.000120678	1.42857e-05	3.31917e-05	0.000210757	0.000199805	2.28373e-05	0.000148139	3.75512e-07	0.000186646	3.35401e-06	1.00367e-05	7.20457e-06	0.000332496	0.000460659	5.37652e-07	0.000212623	0.000271151	6.57209e-05	1.61996e-06	0.000345257	0.00014832	0	0.000145628	0.000292288	3.50562e-07	7.00073e-05	0.000358273	4.98235e-06
SRS2432855	0.000172653	0.000103766	1.17692e-06	0.000275414	0.000244595	2.81365e-07	0.000306456	0.000224034	3.66664e-07	0.000844008	0.000258547	8.22534e-05	8.63765e-05	0.000100235	0	0.000297866	0.000148026	0.000185303	1.32836e-06	0.00027013	0.0001418	0.000116484	2.11739e-05	8.78322e-05	0.000119608	0.000151646	9.28023e-05	7.10499e-05	1.58728e-07	0.000242757	2.38126e-05	9.69788e-06	1.84341e-05	0.000451115	0.000395622	4.01597e-07	0.000209368	0.0002808	0.000126529	5.51114e-06	0.00021867	9.76175e-05	5.11346e-07	0.000145534	0.000206069	4.76106e-08	9.33764e-05	0.000225466	7.05126e-06
SRS2432852	0.000276897	9.62999e-05	9.72994e-06	0.000253517	0.000275413	5.63057e-07	0.000296385	0.000237813	0	0.000948663	0.000244154	7.70021e-05	9.0307e-05	0.000165826	4.63812e-07	0.000334216	0.000132777	0.00014256	2.20771e-06	0.000247025	0.000112662	0.000158378	1.63132e-05	9.23542e-05	0.000126594	0.000189785	6.97211e-05	8.62422e-05	0	0.000209644	1.37177e-05	1.836e-05	5.01711e-05	0.000421613	0.000423043	1.60857e-07	0.000177581	0.0002875	7.9665e-05	1.5649e-05	0.000287733	0.000169282	0	0.000134288	0.000275504	4.88759e-07	0.000118771	0.000292157	3.59893e-06
SRS2432850	0.000232151	3.92637e-05	4.79315e-05	0.000212045	0.000218168	2.0014e-07	0.000263815	0.000197719	1.84537e-07	0.000858762	0.000294666	0.000106648	0.000110149	0.000157209	0	0.000348884	0.000172983	0.000151232	3.54314e-06	0.000218524	5.88636e-05	0.000115987	1.73045e-05	6.98498e-05	0.000154635	0.000197471	2.38948e-05	0.000117515	7.62754e-08	0.000150947	6.43345e-06	2.73383e-06	3.73964e-06	0.000297201	0.000347568	1.11081e-07	0.000203217	0.000263342	5.43061e-05	9.19437e-06	0.000340792	0.000133306	5.20948e-07	0.000123263	0.000236971	6.43285e-07	4.56484e-05	0.00035141	2.87076e-06
SRS2432851	0.00021866	5.18988e-05	6.51538e-06	0.000259505	0.000248131	0	0.000336208	0.000249088	0	0.000925286	0.000298756	1.50542e-05	1.62641e-05	0.000141977	0	0.000436543	0.000211843	0.000137465	1.01093e-06	0.00026766	6.11252e-05	6.68366e-05	3.38629e-05	6.16272e-05	0.000146247	0.000272265	4.06043e-05	0.000197088	0	0.000261488	9.06365e-06	8.53483e-06	8.8818e-06	0.000408587	0.000368739	0	0.000276586	0.000343064	4.79154e-05	2.80768e-06	0.000235641	5.99749e-05	4.73759e-07	0.00015421	0.000217312	1.83621e-06	5.39229e-05	5.81164e-05	5.29369e-06
SRS2432854	0.000210451	3.4688e-05	1.3871e-05	0.000187306	0.000181232	0	0.000199242	0.000166426	0	0.00100428	0.000203436	0.00011866	0.000141331	0.000194498	0	0.000344114	0.000130732	0.000145353	7.98798e-07	0.00018285	4.22883e-05	0.000116488	1.26662e-05	3.66548e-05	0.000131443	0.000165903	2.87034e-05	0.000128554	9.09303e-08	0.000173271	1.99087e-06	1.28822e-05	9.72518e-06	0.000259182	0.000367352	0	0.000144923	0.000198308	4.54821e-05	5.76754e-06	0.000314241	0.000135431	0	0.000101141	0.000258417	3.34197e-07	4.97542e-05	0.000326571	1.24838e-06
SRS2432849	0.000244821	0.000139149	1.18974e-06	0.000306282	0.000313953	0	0.000374789	0.00028526	1.07267e-07	0.000999211	0.000277077	1.0997e-05	1.30599e-05	3.15779e-05	3.44611e-07	0.000357615	0.000367574	0.00010406	1.62447e-06	0.000283126	6.61912e-05	0.000122229	7.77405e-05	0.000128858	3.74524e-05	0.000308322	6.32134e-05	0.000161328	1.70089e-07	0.00018297	3.94813e-06	6.83534e-06	1.40506e-05	0.00043703	0.000363674	3.37835e-07	0.000318022	0.000420637	2.88275e-05	8.84892e-07	0.000285918	0.00012794	2.13434e-07	0.000165159	0.000247026	3.9291e-07	4.94321e-05	6.46977e-05	1.32409e-06
SRS2432848	0.000284283	1.5057e-05	2.14803e-06	0.00018732	0.000213279	0	0.000248651	0.000178986	6.90215e-08	0.000719734	0.000236541	0.000161168	0.000123208	0.000120139	0	0.00022929	0.000123826	0.000123814	1.20081e-06	0.000183258	1.72622e-05	0.000109489	4.56701e-05	7.76765e-05	0.000183057	0.000107633	9.62869e-06	7.32102e-05	0	0.000179345	3.06483e-06	3.56421e-06	5.53491e-06	0.000325182	0.000286868	0	0.000225793	0.000228656	2.19617e-05	1.65718e-06	0.000437052	0.000151531	0	0.0001073	0.000222209	5.54499e-07	2.2329e-05	0.000394166	1.49271e-06
SRS2432847	0.000262604	2.68652e-05	0.000131039	0.000213371	0.000194661	0	0.000227967	0.000176663	1.59849e-07	0.00102295	0.000299624	0.000141361	0.00013416	0.000157377	9.94396e-08	0.000279783	0.000172721	0.000147894	1.46963e-06	0.000182701	2.73444e-05	0.000175972	3.85654e-05	4.14935e-05	0.000162047	0.000175154	9.80762e-06	0.00014063	0	0.000193747	2.10781e-06	3.05518e-06	1.05637e-05	0.000402061	0.000375652	2.75897e-07	0.00017589	0.000223085	3.77923e-05	3.10095e-06	0.0004104	0.000141849	1.70546e-07	0.000106072	0.000242146	3.63139e-07	3.56965e-05	0.00032465	1.49784e-06
SRS2432844	0.000222985	7.48819e-05	5.17197e-05	0.000241712	0.000228463	0	0.000260317	0.000221751	1.20664e-07	0.00115168	0.000298782	0.000146406	0.000167129	0.000176294	0	0.000432823	0.000251852	0.000232289	1.97047e-06	0.000283117	8.36498e-05	0.0001477	1.06582e-05	2.94581e-05	0.000211356	0.000222552	2.85164e-05	0.000144526	6.3466e-08	0.000212606	3.55918e-06	1.30092e-05	6.75966e-06	0.000404687	0.000442247	8.8584e-08	0.00023359	0.000283939	8.78146e-05	2.80823e-06	0.000338641	0.000141817	0	0.000138931	0.0002834	3.84794e-08	6.68734e-05	0.000327444	2.53476e-06
SRS2432845	0.000220297	2.03922e-05	2.83985e-05	0.000194169	0.000253911	0	0.00027841	0.000179104	1.47814e-07	0.000855942	0.00022792	0.000167655	0.00015219	0.000179761	0	0.000277968	0.000133967	0.000144389	1.34357e-06	0.000203598	2.97929e-05	6.58053e-05	3.54792e-05	7.14079e-05	0.000175145	0.000176034	1.46949e-05	0.000158086	2.294e-07	0.000178219	2.49139e-06	6.2398e-06	9.96199e-06	0.00033822	0.000320136	4.0918e-07	0.000239797	0.000241371	2.33729e-05	5.50259e-06	0.000435307	0.00015803	0	0.000119906	0.00022328	3.14867e-07	1.53553e-05	0.000391004	1.96956e-06
SRS2432842	0.000238779	0.00017494	3.722e-06	0.000247785	0.000259714	4.62921e-07	0.000287669	0.000243851	0	0.000806157	0.000294366	0.000109627	9.64006e-05	8.61265e-05	0	0.000394667	0.000174618	0.000218857	2.74601e-06	0.000266111	0.000108151	9.51502e-05	2.56113e-05	8.37323e-05	0.000118268	8.18735e-05	4.58847e-05	2.89021e-05	0	0.000151666	5.7172e-06	6.86988e-06	3.878e-06	0.000433006	0.000342486	2.74839e-06	0.000233677	0.000279479	0.000120157	1.90527e-06	0.000346054	0.000129317	0	0.000139345	0.000167238	2.10645e-06	4.50377e-05	0.000260147	1.42815e-06
SRS2432843	0.000230583	7.8994e-05	2.73258e-05	0.00022214	0.000235778	0	0.000229001	0.000202103	0	0.000901495	0.000218904	0.000119414	9.9521e-05	0.000196461	5.59125e-08	0.000281826	0.000135876	0.000169392	1.92731e-05	0.000172446	9.44981e-05	0.00016703	7.53606e-05	0.000195287	0.000138183	0.000166331	5.32871e-05	0.000120138	0	0.000336878	6.74882e-06	1.20024e-05	1.6701e-05	0.000309037	0.00044169	0	0.000188133	0.000214	9.87699e-05	8.08689e-06	0.000289958	0.000144952	0	0.000115516	0.000190218	4.6884e-06	0.000139532	0.000213753	7.43786e-06
SRS2432846	0.000317779	2.40678e-05	2.40181e-05	0.000211563	0.000230443	0	0.000289526	0.000204444	5.49509e-08	0.000936366	0.000274281	0.000103256	0.000124333	0.000194967	0	0.000393024	0.000155398	0.000145574	1.39416e-06	0.000215662	2.78215e-05	0.00011983	2.39016e-05	3.76748e-05	0.000188158	0.000141578	6.40072e-06	0.000112607	5.64972e-08	0.000183669	1.57979e-06	1.92683e-06	2.94234e-06	0.000293062	0.000400359	0	0.000213754	0.00027812	2.51638e-05	6.06564e-06	0.000445523	0.000176075	0	0.000126642	0.000305961	5.17623e-07	1.83391e-05	0.000410593	1.38839e-07
SRS2432840	0.000264784	7.45699e-05	5.17005e-06	0.000282714	0.000270726	2.0357e-07	0.000307958	0.000220535	1.44564e-07	0.000951132	0.000275095	1.90969e-05	1.45013e-05	3.15001e-05	5.57703e-07	0.00049277	0.00037832	0.000144465	2.84402e-06	0.000244773	5.96184e-05	3.32707e-05	1.18848e-05	3.72187e-05	0.000241255	0.000349014	6.53364e-05	0.000212914	0	0.000276477	1.33325e-06	4.87253e-06	1.00865e-05	0.000381728	0.000333777	9.67098e-08	0.000321667	0.000319304	5.67013e-05	1.38596e-06	0.00021146	2.19107e-05	0	0.00014684	0.000239608	9.84029e-07	7.06609e-05	5.39871e-05	5.44355e-06
SRS2432841	0.000227948	0.000175415	8.77546e-07	0.000305268	0.000256837	4.20755e-08	0.000289931	0.000245593	1.95028e-06	0.000725763	0.000296597	8.50676e-05	8.29791e-05	0.000142011	1.78271e-06	0.00027576	0.000136678	0.000185662	4.34186e-06	0.000268496	0.000191604	0.000101043	1.14543e-05	8.41596e-05	0.000124956	0.000129393	0.000103967	6.4046e-05	2.47273e-06	0.000195308	5.99138e-06	1.34352e-05	4.53711e-05	0.000322143	0.000535822	1.68553e-06	0.000188022	0.000305462	0.000159653	5.78139e-07	0.000167559	8.84246e-05	3.33304e-07	0.000145611	0.000192373	8.59486e-06	0.000166553	0.000195943	2.12945e-05
SRS2432839	0.000222384	0.000105185	7.86787e-06	0.000260193	0.000238684	1.18523e-07	0.000271415	0.000214393	2.50038e-07	0.000754334	0.00027645	8.7348e-05	9.2396e-05	0.000159352	8.107e-06	0.000279798	0.00014223	0.000220014	1.64279e-05	0.000236349	9.95961e-05	0.000155584	4.1055e-05	0.000107234	0.000142039	0.000155656	8.77563e-05	9.87936e-05	1.28309e-05	0.000187765	1.0524e-05	1.29059e-05	6.62321e-05	0.000346576	0.000422243	7.56113e-06	0.000184751	0.000220197	0.000121549	1.25695e-05	0.000208403	8.95836e-05	7.81328e-07	0.000138691	0.000220742	3.26485e-06	0.000105045	0.000263705	1.29265e-05
SRS2432838	0.000207192	0.000126653	1.89515e-06	0.000218838	0.00025148	5.53463e-07	0.000268765	0.000215832	1.70601e-07	0.000815584	0.00023373	0.000128767	0.000114302	9.1923e-05	0	0.000346165	0.000149642	0.000169227	2.8754e-06	0.000237593	7.81892e-05	7.90225e-05	2.62369e-05	6.1507e-05	0.000131878	8.49345e-05	3.75236e-05	2.9548e-05	0	0.00014577	3.37138e-06	5.53732e-06	4.34771e-06	0.000355544	0.000308666	7.794e-07	0.000222427	0.000262033	9.29562e-05	1.47597e-06	0.000344692	0.000135446	0	0.000133394	0.000180397	7.73945e-07	4.95873e-05	0.000282309	7.40157e-07
SRS2432836	0.000250135	0.000146701	1.28947e-05	0.000242336	0.000232697	0	0.000270839	0.000204674	6.30811e-07	0.000789666	0.000287545	7.83478e-05	7.23546e-05	0.000116911	3.51539e-06	0.00035636	0.000159885	0.000147553	1.20332e-05	0.000269433	0.000147964	0.000104574	3.15844e-05	7.69546e-05	0.000108461	0.000149941	9.18089e-05	7.43816e-05	3.6355e-06	0.000161007	9.15832e-06	1.26314e-05	1.62516e-05	0.000393227	0.00041048	2.43126e-06	0.000200004	0.00026904	0.000129669	6.90596e-06	0.00023129	9.70393e-05	1.52796e-07	0.000133439	0.000223292	1.03756e-06	8.14056e-05	0.000194288	2.02594e-06
SRS2432835	0.000290055	2.22384e-05	2.899e-05	0.000201239	0.000217165	4.29339e-06	0.000284218	0.000198043	0	0.000820908	0.000247527	0.000107989	0.000108684	0.000175104	0	0.000250007	0.00011271	0.000124556	1.55749e-06	0.000199312	4.01642e-05	0.000109002	2.8668e-05	5.64576e-05	0.00011128	0.000142854	1.64306e-05	8.68072e-05	5.76624e-07	0.000176446	6.38941e-06	4.92548e-06	2.10761e-05	0.000295221	0.000319636	0	0.000154178	0.000231668	1.92692e-05	1.39033e-05	0.000378019	0.00015391	0	0.000112795	0.000233815	1.6623e-07	4.57347e-05	0.00042876	1.95828e-06
SRS2432834	0.000197558	2.98629e-05	2.76254e-05	0.000165524	0.000315353	0	0.000270744	0.000221644	1.3466e-07	0.00101352	0.000180785	0.000111294	0.000116491	0.000179449	0	0.000363404	0.000118463	0.00012667	9.86662e-07	0.000176404	3.11503e-05	0.000224979	8.38395e-06	4.02402e-05	0.000197529	0.000238019	9.62151e-06	0.000137316	9.34493e-08	0.000140815	1.84057e-05	2.66217e-06	7.10115e-06	0.000326216	0.000350584	1.90908e-06	0.000269843	0.000288787	4.02931e-05	3.50914e-06	0.000317545	0.000168774	0	0.000105043	0.000229514	9.17343e-08	5.96954e-05	0.000491448	8.72126e-06
SRS2432837	0.000246846	0.000245335	8.19561e-06	0.00033096	0.000243692	1.66118e-07	0.000315633	0.000241434	7.19682e-07	0.000782798	0.000347411	2.79413e-05	3.64859e-05	0.000191157	8.47108e-08	0.000292569	0.000133822	0.000252646	2.70303e-05	0.000261374	0.000206945	9.32778e-05	4.51978e-06	0.000111165	5.3595e-05	0.000105024	0.000175291	1.80571e-05	8.26513e-07	0.000278368	5.40393e-06	3.02916e-05	1.23836e-05	0.000402668	0.000618799	2.12635e-07	0.000185752	0.000357088	0.000212565	1.24013e-05	9.0105e-05	6.3582e-05	0	0.000142925	0.000169434	1.73861e-06	0.000197229	0.000115702	5.00382e-05
SRS2432831	0.00032761	2.10444e-05	5.28921e-05	0.000203106	0.000212076	0	0.000265549	0.000186542	0	0.000979326	0.00027072	0.000160682	0.000175185	0.000196594	0	0.00022946	0.000105671	0.000121315	3.46501e-07	0.000222389	2.15991e-05	0.000123752	2.61934e-05	5.011e-05	0.000217517	0.000173109	1.1671e-05	0.000135973	3.03341e-08	0.000168304	1.32305e-06	1.06319e-05	3.14028e-06	0.000310644	0.000364863	0	0.000168082	0.000231486	2.36835e-05	2.76152e-06	0.000403887	0.000150051	0	0.000116792	0.000269424	5.65753e-07	2.54335e-05	0.000413775	1.45474e-06
SRS2432832	0.000191023	7.10998e-05	3.21528e-06	0.000214667	0.000243006	0	0.000261027	0.000214114	3.01242e-06	0.000844156	0.000267637	0.000134174	0.000126559	0.000192479	3.76901e-06	0.000304838	0.000158491	0.000159787	6.80824e-06	0.000215429	8.79348e-05	8.74664e-05	1.37346e-05	4.37573e-05	0.000149865	0.000127707	5.07254e-05	8.28047e-05	3.00275e-06	0.000173985	3.4051e-06	8.15185e-06	1.75548e-05	0.000377183	0.000381444	6.07833e-07	0.00023326	0.000227363	6.46853e-05	2.22449e-06	0.000330438	0.000127487	0	0.000120081	0.000225406	1.24959e-06	5.29423e-05	0.00031134	2.73385e-06
SRS2432833	0.00013564	0.00026915	7.07941e-06	0.000315268	0.000271061	0	0.000362465	0.000282739	1.47551e-06	0.000790077	0.00040473	2.77058e-05	2.555e-05	7.80277e-05	5.116e-07	0.000539057	0.000278938	0.000201376	4.80499e-06	0.000404131	0.000273967	2.72509e-05	1.60743e-06	0.000189758	7.26667e-05	8.79051e-05	0.00010157	4.20632e-06	8.54321e-07	0.000138526	1.22815e-05	1.18184e-05	9.45031e-06	0.000635793	0.000484363	0	0.000264091	0.000358564	0.000278409	3.59916e-06	5.63679e-05	3.08145e-05	0	0.000168133	0.000170646	2.34268e-05	0.000132544	5.2969e-05	6.1385e-06
SRS2432830	0.000263106	5.90265e-05	6.1682e-05	0.000220859	0.000222767	9.00821e-08	0.000285663	0.000210212	7.01057e-08	0.000951812	0.000268773	0.000107373	0.000104628	0.000154682	1.63518e-07	0.000299319	0.000127119	0.00016044	1.50654e-07	0.000227319	7.47323e-05	0.000154221	2.51397e-05	8.46039e-05	0.000132718	0.000158182	3.82681e-05	9.85373e-05	0	0.000145414	2.05355e-05	1.31053e-05	1.1778e-05	0.0004066	0.000317844	4.64135e-08	0.000173624	0.000240209	6.77594e-05	8.77575e-06	0.000318486	0.000135	2.67016e-07	0.000119339	0.000232395	2.86142e-07	5.02632e-05	0.000317748	1.55491e-06
SRS2432828	0.000259786	5.91745e-05	1.72988e-05	0.000210493	0.000190179	0	0.000246569	0.000182903	7.81635e-07	0.000856143	0.000290121	0.0001144	0.000109654	0.000158089	0	0.000260417	0.000154826	0.000160526	1.95836e-05	0.000204561	6.57549e-05	0.00014012	6.27982e-05	9.1438e-05	0.000156657	0.000153899	6.56135e-05	9.64443e-05	0	0.000228635	1.74009e-06	5.34154e-06	1.9139e-05	0.000358216	0.000366485	8.09607e-07	0.000161066	0.000225305	5.50405e-05	3.86695e-07	0.000340089	9.67691e-05	7.47995e-07	0.000118369	0.000233874	4.78455e-06	5.53632e-05	0.000305672	4.36074e-06
SRS2432827	0.000304491	1.46113e-05	8.84167e-05	0.000210051	0.000208446	2.91922e-07	0.000224844	0.000189607	0	0.000910116	0.0002535	0.000128177	0.000129102	0.000216755	7.39271e-07	0.000246397	0.000116055	0.000140867	3.93666e-06	0.000213818	2.71861e-05	0.000172546	4.54366e-05	5.68921e-05	0.00019834	0.000204749	2.02314e-05	0.000142562	5.75456e-07	0.000187352	9.10225e-06	5.37238e-06	4.423e-05	0.000296217	0.00040113	2.46548e-07	0.000185935	0.000194422	3.78102e-05	4.62559e-06	0.000388669	0.000158074	0	0.000112939	0.000272313	2.2259e-06	3.7727e-05	0.000393726	7.34406e-06
SRS2432826	0.000235256	3.5135e-05	1.65966e-05	0.000229745	0.000346216	0	0.00024687	0.000241419	4.39879e-07	0.00122681	0.000258587	3.17345e-05	4.34721e-05	6.49894e-05	0	0.00051386	0.000241956	0.000150334	4.69856e-06	0.000285259	3.75398e-05	5.22858e-05	4.83817e-06	3.09429e-05	4.17279e-05	0.00035434	3.28277e-05	0.000267912	0	0.000248777	4.01562e-06	5.39718e-06	3.16569e-06	0.000277551	0.000405698	3.83321e-07	0.000346747	0.000389121	3.39618e-05	1.66877e-06	0.000311265	4.35349e-05	3.52442e-07	0.00012522	0.000249666	1.87162e-07	4.29726e-05	8.63405e-05	1.12995e-06
SRS2432829	0.000246696	3.90915e-05	5.88461e-05	0.000183396	0.000192932	0	0.00019796	0.000167346	2.02262e-06	0.000894151	0.000229757	0.000122218	0.000125265	0.000203595	1.94637e-07	0.000261213	0.000121107	0.00011837	1.30168e-06	0.0002066	3.91561e-05	0.000130739	3.99644e-05	6.72282e-05	0.000131779	0.000173594	2.04797e-05	0.000127095	4.50162e-07	0.000142566	2.04817e-06	2.72979e-06	5.336e-06	0.00028228	0.00033506	5.78595e-07	0.000168254	0.000223939	4.19662e-05	2.80733e-06	0.00029015	0.000134373	1.1922e-07	0.000108433	0.000232848	6.10586e-07	2.6141e-05	0.000295048	2.69059e-06
SRS2432825	0.000136386	0.000204479	1.399e-05	0.000283596	0.000233844	0	0.000247748	0.000214748	6.72498e-07	0.000821531	0.000329057	4.55094e-05	6.81282e-05	9.40028e-05	0	0.000264664	0.000136361	0.000132479	3.82681e-06	0.00028397	0.000198292	7.09035e-05	2.78856e-06	5.34381e-05	6.17958e-05	0.00027809	0.000181629	6.09664e-05	1.11557e-06	0.000181281	1.42365e-06	7.73991e-06	4.83338e-06	0.000509888	0.00046162	0	0.000220356	0.000266059	0.000157483	2.51074e-06	0.000139086	5.49638e-05	0	0.000162594	0.000272153	2.30376e-06	0.000133278	0.000122111	8.27378e-07
SRS2432823	0.000237829	2.80629e-05	4.68161e-05	0.000254272	0.000235805	1.17212e-06	0.000259427	0.000199245	1.01985e-07	0.000798513	0.000317944	0.000124888	0.000135868	0.000182888	3.30962e-07	0.000198603	0.000133418	0.00012873	3.40085e-06	0.00023262	4.72474e-05	0.000227017	0.00010269	0.000130943	0.000144238	0.000160705	3.5051e-05	0.000121813	3.94096e-07	0.000174498	4.46465e-06	8.7142e-06	0.000103312	0.000325916	0.000353709	2.42451e-07	0.000224353	0.00019023	3.38634e-05	2.96902e-06	0.00033323	0.000113408	0	0.00013872	0.000329912	8.26449e-07	4.55147e-05	0.000420501	4.69605e-06
SRS2432824	0.000226107	0.00012055	5.71896e-06	0.000283013	0.000271795	0	0.000344036	0.000261203	1.77531e-06	0.000916846	0.000322785	5.16367e-05	7.35214e-05	5.11826e-05	3.17674e-07	0.000361354	0.000181055	0.00017973	1.98414e-06	0.000281791	0.000144413	3.73214e-05	1.01614e-05	4.25158e-05	0.000110576	0.000171392	7.63349e-05	8.50325e-05	1.43481e-07	0.00015613	5.0501e-06	4.34663e-06	2.5989e-05	0.000375463	0.000401198	3.67247e-07	0.000263143	0.000383932	0.000116618	1.78089e-06	0.000201625	6.906e-05	8.58223e-08	0.000181005	0.000222011	6.20643e-06	0.000115527	6.44651e-05	9.41635e-06
SRS2432822	0.000178858	0.000124125	3.01793e-06	0.000210971	0.000198051	1.78745e-06	0.000276012	0.000209948	1.48564e-06	0.000765666	0.000241925	7.34034e-05	6.43209e-05	0.000146948	0	0.000339857	0.000187087	0.000149424	5.56838e-07	0.000240787	0.000114174	0.000109071	1.55951e-05	5.57297e-05	7.56157e-05	0.00011912	3.20353e-05	7.60415e-05	0	0.000138424	8.47994e-06	4.44637e-06	8.78151e-06	0.000409092	0.000378588	0	0.000181356	0.000251392	8.51554e-05	5.55571e-06	0.000255676	0.000104064	7.02022e-08	0.000120611	0.000173436	1.84411e-06	6.41787e-05	0.000207195	5.6086e-07
SRS2432820	0.000290411	5.2116e-05	9.59951e-05	0.000207383	0.000252194	0	0.000255262	0.000195892	0	0.000973838	0.000259681	0.000138161	0.000151066	0.000229406	2.09892e-07	0.000325106	0.000167867	0.000144133	1.67041e-06	0.000236774	5.92445e-05	0.000179276	1.39179e-05	5.65874e-05	0.000198486	0.000164208	1.07236e-05	0.000158286	0	0.000157554	1.17236e-06	8.60872e-06	3.32064e-06	0.000362585	0.000483963	1.243e-07	0.000199439	0.000248358	6.70639e-05	1.39762e-06	0.000318155	0.000128733	7.66293e-08	0.000119316	0.000261378	2.42412e-07	7.97717e-05	0.000360259	2.22937e-06
SRS2432819	0.000222694	5.89933e-05	3.83996e-06	0.000249118	0.000237503	3.61076e-07	0.000311963	0.000221723	2.00342e-07	0.000855227	0.000292508	2.51737e-05	2.47218e-05	3.37538e-05	0	0.000397788	0.000223614	0.000143257	1.80579e-06	0.000236157	6.8634e-05	3.06671e-05	1.06304e-05	4.683e-05	0.000265914	0.000285215	3.66854e-05	0.000202033	0	0.000261526	4.99732e-06	8.39968e-06	3.56679e-06	0.000323896	0.0003391	1.19035e-06	0.000243315	0.000332898	6.44997e-05	2.70568e-06	0.00021871	3.64089e-05	0	0.000133595	0.000200254	5.40974e-08	5.84497e-05	0.000105315	1.28185e-05
SRS2432818	0.000144994	8.89201e-05	1.64369e-05	0.00025807	0.000193524	0	0.0002373	0.000239249	0	0.00106105	0.000313241	9.69174e-05	8.41436e-05	0.000150388	0	0.000327981	0.000144855	0.000152987	0	0.000251419	9.74091e-05	0.000137043	3.48753e-05	9.2405e-05	0.000235754	0.000218945	0.00011314	9.25022e-05	0	0.000216154	1.16976e-05	3.26772e-05	2.57308e-06	0.000338462	0.00038001	0	0.000216499	0.0002802	0.000155703	0	0.000249318	0.000139988	0	0.000128871	0.000258647	0	0.000182553	0.000203729	2.27333e-07
SRS2432821	0.000258391	6.89535e-05	4.66046e-05	0.000220603	0.000216695	8.37067e-07	0.000266307	0.000178645	1.92329e-06	0.000715102	0.000249026	8.89796e-05	8.00562e-05	0.000166467	1.0396e-06	0.000235279	0.000143661	0.000169801	1.39458e-05	0.000244848	0.000102196	0.000117384	4.3319e-05	0.000129074	0.000125016	0.000152847	6.09696e-05	0.00010188	0	0.000224329	8.50442e-06	1.54573e-05	1.9444e-05	0.000347115	0.000421777	1.4582e-06	0.000174055	0.000228547	0.000106657	1.12828e-05	0.000248775	0.000106082	0	0.000120055	0.000194897	1.94761e-06	0.000111674	0.000204431	9.59621e-06
SRS2432817	0.00018059	2.54718e-05	2.62067e-06	0.000156227	0.000167551	0	0.000172348	0.000155333	1.082e-06	0.000885874	0.000158649	0.000157663	0.000197794	0.000221127	0	0.000305196	0.000141824	0.000125233	3.02552e-07	0.000185699	1.39756e-05	0.000149941	6.43036e-06	1.64209e-05	0.000141697	0.000164958	3.10687e-06	0.000164176	2.18939e-07	0.000150814	8.86742e-08	2.82888e-06	2.2184e-06	0.000218265	0.000361999	0	0.000144592	0.000177571	1.84129e-05	1.4692e-07	0.000346358	0.000143406	0	9.53417e-05	0.000300538	2.35781e-07	7.83549e-06	0.00030656	1.70877e-07
SRS2432816	0.000297873	3.95295e-05	0.000110214	0.000222681	0.000216509	0	0.000239643	0.000195144	1.86959e-06	0.000892248	0.000294613	0.000121768	0.00011421	0.000162654	0	0.000358206	0.000136376	0.000133085	5.02712e-06	0.000196372	6.6426e-05	0.000176138	2.52033e-05	9.80831e-05	0.000177061	0.000168697	5.10403e-05	0.000119373	1.36522e-07	0.000270943	5.13892e-06	7.87754e-06	2.13736e-05	0.000369165	0.000415064	7.68764e-08	0.000173799	0.000223506	4.19923e-05	8.31841e-06	0.000370763	0.000115649	0	0.000133088	0.000272851	3.74127e-07	6.62331e-05	0.000298628	7.04573e-06
SRS2432815	0.000284024	8.51621e-05	5.79156e-05	0.00028949	0.000261646	3.58389e-06	0.000361143	0.000244596	0	0.000921292	0.000294035	6.1256e-05	5.24954e-05	9.26955e-05	0	0.00026143	0.000109161	0.000125857	0	0.000233442	0.000115784	8.70053e-05	1.6489e-05	9.48727e-05	0.000102532	0.000141342	6.76082e-05	5.67126e-05	0	0.000203837	2.01271e-05	1.33198e-05	1.97599e-05	0.000383082	0.000373787	0	0.000155115	0.000276795	0.00011428	9.60007e-06	0.0002443	0.000132523	0	0.000156644	0.000232564	4.0666e-07	0.000118359	0.000231422	8.37589e-06
SRS2432814	0.000308089	0.000250239	1.40873e-07	0.00036633	0.000411006	0	0.000316333	0.000245417	6.41417e-05	0.000897701	0.000272137	9.38627e-05	2.37373e-05	0.000511483	2.01462e-05	0.000617763	0.000240163	0.000299532	5.01888e-05	0.000211832	0.000205413	0.000310856	8.45009e-05	0.000695118	0.000139696	0.000135889	0.000274138	0.000108608	1.41629e-05	0.000729228	1.11383e-06	5.68592e-05	7.57439e-05	0.000310783	0.000748783	1.75364e-05	0.00016455	0.000267062	0.00030303	9.05098e-06	0.000120719	0.000157783	6.63064e-06	0.000148846	0.000237616	2.17261e-06	0.000256354	7.75105e-05	2.69399e-05
SRS2432811	0.000249957	3.32553e-05	7.30944e-05	0.000215159	0.000224393	0	0.000218703	0.000188082	6.33557e-08	0.0010776	0.000237032	0.000158718	0.00016915	0.000304772	1.22461e-07	0.000323534	0.000156778	0.000170688	4.49061e-07	0.000212313	4.58627e-05	0.000177508	2.28104e-05	4.3697e-05	0.000204263	0.000214263	2.61235e-05	0.000167124	0	0.000197259	7.97445e-07	6.41292e-06	5.60825e-06	0.000302788	0.000382262	0	0.000201657	0.000230343	3.47505e-05	1.40552e-06	0.000386761	0.000164159	0	0.000117787	0.000322568	2.28654e-06	4.17163e-05	0.000360256	1.67651e-06
SRS2432812	0.000234354	0.000108368	9.76099e-06	0.0002702	0.000282377	0	0.000316949	0.000235744	6.30606e-07	0.000855299	0.000297672	6.10094e-05	5.65476e-05	8.62661e-05	6.82346e-07	0.000307203	0.000132603	0.000139941	9.00454e-06	0.000261193	0.000133129	0.000128084	7.14921e-05	0.000125587	0.000105766	0.000160459	0.000106857	6.2321e-05	9.43727e-07	0.000222772	5.08228e-06	2.08229e-05	1.39627e-05	0.000374609	0.000411506	7.43035e-07	0.000239015	0.00029414	8.7982e-05	2.8645e-06	0.00023395	0.000162435	0	0.00015501	0.000224675	5.65317e-07	0.000141215	0.000159571	4.78631e-06
SRS2432810	0.000183665	8.38613e-05	1.90678e-05	0.000226418	0.000219286	0	0.000268496	0.000190106	6.13312e-07	0.000926886	0.000263758	0.000116582	0.000116416	0.000160692	9.74398e-07	0.000249422	0.000106556	9.16142e-05	5.83591e-06	0.000249187	7.95925e-05	0.000120758	3.49911e-05	0.00011911	0.000120069	0.000127995	5.41708e-05	5.94688e-05	2.13075e-06	0.000198491	7.13187e-06	7.14634e-06	1.61004e-05	0.000385645	0.000424895	6.90032e-07	0.000226617	0.000253072	6.22582e-05	5.15271e-06	0.000331181	0.000131455	1.44065e-07	0.000127249	0.000231564	1.68882e-06	9.41596e-05	0.000258955	2.12593e-06
SRS2432813	0.000234936	6.74183e-05	2.33621e-05	0.000226362	0.000229867	0	0.000276819	0.000209805	1.337e-06	0.000840848	0.000249245	8.46119e-05	9.06273e-05	0.000127314	1.37982e-07	0.000309467	0.000144075	0.000148643	3.33196e-06	0.000253814	7.04196e-05	0.000108519	2.07065e-05	7.85155e-05	0.000128871	0.000158618	6.14145e-05	9.4251e-05	5.96025e-07	0.000187023	1.50917e-05	6.50843e-06	2.20682e-05	0.000327242	0.000365321	2.60958e-07	0.000199942	0.000260409	7.49145e-05	5.45182e-06	0.000240503	9.24452e-05	0	0.000131042	0.000234481	7.55587e-07	6.21433e-05	0.000226404	4.20319e-06
SRS2432809	0.000190072	0.000160017	2.67226e-05	0.000283506	0.000257517	6.46436e-06	0.000339527	0.000274344	9.42449e-07	0.000762217	0.000262572	3.61554e-05	2.15278e-05	8.4126e-05	0	0.000272166	8.06387e-05	0.000130173	4.02783e-06	0.000267558	0.000151042	0.0001231	2.61083e-05	0.000148029	0.000102217	0.000131021	0.000132425	3.26838e-05	2.77677e-07	0.000274509	8.33874e-05	2.44126e-05	5.87586e-05	0.000465867	0.000378726	0	0.000164542	0.000316511	0.000133299	1.05982e-05	0.000198404	0.000145812	1.00364e-07	0.000160706	0.000205599	1.47417e-05	0.000169773	0.000115698	2.92382e-06
SRS2432808	3.41432e-05	0.000250317	5.57468e-06	0.000336159	0.000308835	0	0.000378495	0.000285563	4.2582e-06	0.00086645	0.000374293	2.09649e-05	5.22562e-06	8.11135e-05	1.70982e-06	0.000371738	0.000188657	0.000144854	5.46471e-06	0.000432485	0.000303292	2.22109e-05	6.27107e-06	0.000166777	0.000158283	0.00020088	0.000258306	1.15575e-05	1.41342e-06	0.000216069	2.48251e-05	1.17532e-05	7.33632e-06	0.000630539	0.000497826	1.01139e-06	0.000263616	0.000335705	0.000339985	4.86161e-06	2.45613e-05	3.10746e-05	0	0.00015543	0.000287142	6.61938e-05	0.00018431	8.06013e-06	4.52349e-06
SRS2432807	7.66059e-05	0.000166427	1.94625e-05	0.000323257	0.000123283	0	0.000268208	0.000234963	2.93349e-06	0.00103997	0.000322092	4.67573e-05	3.49398e-05	0.000216437	2.92633e-05	0.000370992	0.000224315	0.000181488	3.83425e-05	0.000186671	0.000186279	5.38553e-05	3.8452e-05	0.00022522	0.000169369	0.000158841	0.000148015	3.5721e-05	2.09692e-05	0.000240528	1.7196e-05	7.1659e-05	5.52503e-05	0.000379733	0.000564509	1.39564e-05	0.000206556	0.000254627	0.000267884	1.7304e-05	4.01803e-05	3.6079e-05	0	0.000120631	0.000156447	3.75395e-06	0.000293801	8.45345e-05	4.06034e-05
SRS2432806	0.000274895	4.2759e-05	2.4228e-05	0.000244009	0.000233808	1.24012e-07	0.000229672	0.000201127	7.28668e-07	0.000924142	0.000258849	0.000129033	0.000128874	0.000213787	1.10739e-06	0.00026024	9.96371e-05	0.00013248	4.55504e-06	0.000209171	9.0391e-05	0.000152226	3.73926e-05	0.000118778	0.000138075	0.000191379	7.00018e-05	8.82239e-05	3.2179e-07	0.000284334	4.95598e-06	3.55877e-06	1.02796e-05	0.000263159	0.000467533	1.22602e-06	0.00018434	0.000237469	2.73946e-05	1.66607e-06	0.000325615	0.000118383	1.44422e-06	0.00011799	0.000280552	8.49229e-07	5.32292e-05	0.000324967	1.71882e-06
SRS2432804	0.000185125	0.000162784	1.17049e-05	0.000224125	0.000197969	0	0.000254712	0.000196458	7.63506e-08	0.000756252	0.000254998	0.00010221	0.000101096	0.000127845	0	0.000322725	0.000178362	0.000153759	1.89672e-06	0.000237506	9.16676e-05	0.000111889	2.66095e-05	5.81628e-05	9.26432e-05	0.000173254	3.02897e-05	8.7368e-05	5.13466e-07	0.000135124	6.85751e-06	4.62391e-06	1.6655e-05	0.000406976	0.00035336	0	0.000191343	0.000247302	9.61843e-05	3.12017e-06	0.000276486	9.8216e-05	0	0.000119015	0.00018871	6.38074e-07	3.30761e-05	0.000232156	3.59951e-06
SRS2432803	0.000275927	0.000156856	3.23681e-05	0.000257056	0.000220571	0	0.00026719	0.000213312	2.48516e-07	0.000838127	0.000329893	8.58814e-05	8.81998e-05	0.00015773	2.87799e-07	0.000446499	0.000209581	0.000193638	1.05096e-06	0.000296232	0.000138334	0.000137272	1.45079e-05	0.000109959	0.000148616	0.000212326	9.93436e-05	9.47859e-05	8.12262e-07	0.000168335	4.92683e-06	2.31468e-05	1.40442e-05	0.000446036	0.000429975	6.4588e-07	0.000213183	0.00027018	0.000143838	4.10522e-06	0.00029031	0.000138197	2.57803e-07	0.000129016	0.000210247	4.31716e-06	8.90928e-05	0.000230396	2.02915e-06
SRS2432802	0.000229553	4.38775e-05	5.85466e-05	0.000186896	0.00020157	0	0.000195876	0.000153599	3.89184e-07	0.00080124	0.000182856	0.000115122	0.000116471	0.000215404	3.43049e-06	0.000253163	0.000123268	0.000128584	1.65203e-05	0.000173614	4.03868e-05	0.000122116	6.08767e-05	9.82778e-05	0.000150467	0.00014265	3.08671e-05	0.00015192	5.41279e-07	0.000232693	8.63703e-06	5.18233e-06	2.82115e-05	0.000238553	0.00047658	5.00085e-06	0.000144495	0.000219103	9.68369e-05	6.0716e-06	0.000315325	0.000126845	0	0.000105017	0.000209616	6.72368e-07	5.18608e-05	0.000257553	1.42793e-05
SRS2432805	0.000309421	4.59221e-05	9.66743e-06	0.00022143	0.00022016	1.66308e-06	0.000273807	0.000190236	2.27198e-06	0.000823083	0.00022714	0.000149951	0.000126181	0.000127157	0	0.000276438	0.000143935	0.00015609	5.28066e-06	0.000200122	6.1214e-05	6.3706e-05	2.22748e-05	5.97915e-05	0.000137935	0.000137122	2.03981e-05	9.153e-05	9.93137e-07	0.000191188	5.26677e-06	6.37878e-06	2.21988e-05	0.00036019	0.00035029	1.00935e-07	0.000218389	0.000239183	4.65504e-05	1.07363e-05	0.000378195	0.000159058	0	0.000126634	0.000229258	2.25842e-06	6.22641e-05	0.000353215	8.18183e-07
SRS2432801	0.00023208	0.000123734	1.65966e-05	0.000249626	0.000252214	8.60227e-07	0.000306043	0.000233817	8.73894e-08	0.000847631	0.000237969	7.6564e-05	7.50018e-05	0.000164486	0	0.000345065	0.000146145	0.000163443	1.74061e-06	0.000270406	0.00013509	0.000124229	2.02986e-05	8.53433e-05	0.000118876	0.000162619	6.04639e-05	7.71088e-05	0	0.000210382	8.06827e-06	1.43459e-05	4.0277e-05	0.00043966	0.000384445	0	0.000183428	0.000274802	9.90399e-05	1.51753e-05	0.000252691	0.000143722	2.3999e-07	0.000134604	0.000243706	2.37597e-07	0.000102637	0.000255363	2.59553e-06
SRS2432800	0.000381728	1.80344e-05	0.000110778	0.000223737	0.000228532	2.70275e-06	0.000258077	0.000190327	0	0.000834864	0.000263214	0.000100149	0.000107258	0.000170645	5.55337e-08	0.000192906	0.00010129	0.000129485	2.25411e-06	0.000209718	3.73959e-05	0.000139107	2.11692e-05	6.10568e-05	0.000194534	0.000190413	1.89957e-05	0.000100037	0	0.000168352	4.69521e-06	6.15069e-06	2.26234e-05	0.000297688	0.000419792	1.76705e-07	0.000143393	0.000191801	3.58301e-05	3.50835e-06	0.000400703	0.000162384	0	9.71174e-05	0.000249533	2.34534e-06	3.98534e-05	0.000401163	3.84005e-06
SRS2432799	0.000202164	0.000122527	5.12902e-05	0.000210954	0.000210894	0	0.000243993	0.000191531	1.63546e-06	0.000863381	0.000267478	9.6591e-05	0.000107093	0.000205927	3.56799e-07	0.000328483	0.000140103	0.000140852	1.64941e-06	0.000217814	0.000105925	0.000150422	1.97139e-05	6.1901e-05	0.000111245	0.000161161	5.59154e-05	8.0156e-05	0	0.000177452	9.40101e-06	9.59766e-06	2.05572e-05	0.000369487	0.000399856	6.18716e-07	0.000199845	0.000282443	7.21303e-05	6.93829e-06	0.000309541	0.000111619	0	0.000122982	0.000251366	1.03499e-06	0.000115237	0.000246508	4.30604e-06
SRS2432798	0.000258743	5.05466e-05	2.24549e-05	0.00027459	0.000267259	5.9751e-07	0.000333306	0.000226495	1.17566e-06	0.00093277	0.00029209	3.68761e-05	3.44103e-05	5.99806e-05	7.52986e-08	0.000400203	0.000213934	0.000150889	4.02516e-07	0.000248528	7.76707e-05	6.02967e-05	1.06892e-05	4.60139e-05	0.000272518	0.000296135	3.97498e-05	0.000180679	1.34523e-08	0.000256095	9.07282e-06	1.00588e-05	1.42239e-05	0.000364209	0.000344516	1.42408e-07	0.000252467	0.000325986	4.41386e-05	6.3581e-06	0.000231978	6.52079e-05	7.58296e-07	0.000146934	0.000237235	2.81066e-07	6.39733e-05	0.000115545	5.19351e-06
SRS2432796	0.000278741	2.90839e-05	3.31907e-06	0.00017589	0.000212552	0	0.000189334	0.000168673	1.23588e-05	0.000953366	0.000175389	0.000168597	0.000177885	0.000287695	5.70993e-08	0.000486505	0.00013127	0.000150943	1.50968e-06	0.000171244	2.75472e-05	0.000172127	3.2399e-05	0.000123158	0.00017507	0.000180206	3.26342e-05	0.000179861	0	0.000246556	9.96395e-07	1.76492e-05	6.3293e-06	0.000277482	0.000421217	0	0.000165571	0.000194508	7.2017e-05	5.83977e-07	0.000353997	0.000192706	0	0.000118511	0.000347356	3.59362e-07	5.04637e-05	0.000320019	2.54974e-06
SRS2432795	0.000270471	2.55665e-05	5.72134e-05	0.000235224	0.000244752	1.71282e-06	0.000260639	0.000195273	3.97846e-06	0.000864784	0.000300632	0.000126846	0.000131253	0.000197531	1.45628e-06	0.000217591	0.000123767	0.000137273	1.02288e-05	0.000208979	4.20424e-05	0.000170042	6.99061e-05	0.000123766	0.000152526	0.000176695	3.04729e-05	0.000118582	3.93134e-07	0.000215446	3.8507e-06	9.02083e-06	5.68849e-05	0.000312504	0.000434905	7.85648e-07	0.000211887	0.00021111	4.76006e-05	5.30042e-06	0.000350221	0.000142508	1.59744e-06	0.000134372	0.000283275	1.68555e-06	5.48187e-05	0.000381094	9.77581e-06
SRS2432794	0.000240956	8.41234e-05	6.00247e-05	0.000220355	0.000228538	0	0.000272731	0.00021215	0	0.000917805	0.000272902	0.000107619	0.000100755	0.000193837	6.54286e-08	0.000309379	0.00015274	0.000126671	6.51052e-07	0.000236874	7.87871e-05	0.000125593	2.58277e-05	7.69468e-05	0.000168347	0.000183151	6.44644e-05	8.06739e-05	4.43272e-08	0.000209212	8.33168e-06	5.80688e-06	2.65489e-05	0.000396884	0.000348283	1.23741e-07	0.000192179	0.000244937	7.4409e-05	2.90423e-06	0.000347306	0.000122884	2.08121e-08	0.000130112	0.000253578	1.34449e-06	6.38701e-05	0.00031081	1.08204e-06
SRS2432797	0.000194175	0.000110234	3.75997e-05	0.000233031	0.000242154	0	0.000254494	0.000217959	0	0.000997399	0.000251589	8.85394e-05	0.000110925	0.000187441	0	0.000400495	0.000177114	0.00018823	2.0024e-07	0.000273282	0.000110102	0.000131576	7.07051e-06	5.70902e-05	0.000162915	0.000182008	2.3604e-05	0.000128457	1.45629e-07	0.000151085	3.98434e-06	7.47452e-06	1.05216e-05	0.000471579	0.000365774	0	0.000212406	0.000282304	0.000103893	6.93432e-07	0.000302237	0.000130438	0	0.000122269	0.000242851	2.82678e-06	6.95797e-05	0.000266033	2.46422e-06
SRS2432793	0.000202581	0.00010191	6.66618e-05	0.0002277	0.000227473	0	0.000255596	0.000199307	2.02371e-07	0.000997601	0.000303809	9.93565e-05	9.70552e-05	0.0001446	0	0.000370844	0.00017663	0.000161143	4.22983e-06	0.000222495	8.70378e-05	0.000122246	2.4796e-05	6.20184e-05	0.000161082	0.000181152	5.31117e-05	0.000104563	1.57034e-07	0.000191397	7.03312e-06	6.83268e-06	6.85944e-06	0.000425556	0.000427912	8.76736e-07	0.000204664	0.000245036	0.00010133	1.10511e-06	0.000292433	9.5481e-05	6.14413e-08	0.000120675	0.000222934	1.91077e-06	7.5391e-05	0.000241323	7.3922e-06
SRS2432792	0.000209782	3.28406e-05	3.71188e-05	0.00019241	0.00019315	0	0.000231672	0.000190869	1.25631e-07	0.000906272	0.000234389	0.000147909	0.000152631	0.000144286	2.27782e-07	0.000273648	0.00013711	0.00015468	1.27696e-07	0.00020145	3.49048e-05	0.000147267	3.03505e-05	7.79977e-05	0.000133235	0.000156609	5.79077e-05	9.18043e-05	0	0.0001695	8.91024e-06	9.60496e-06	6.56527e-06	0.000306229	0.000299522	2.01075e-07	0.000180118	0.000204101	3.86989e-05	5.21956e-06	0.000276818	0.000122746	9.76654e-08	0.000117086	0.00024069	2.67473e-07	3.19545e-05	0.0003138	2.96079e-07
SRS2432791	0.000239853	2.32482e-05	3.00518e-05	0.000181819	0.000196901	2.44041e-07	0.000233175	0.000171915	0	0.000898402	0.00023002	0.000149574	0.000131674	0.00022957	0	0.00025889	0.000142335	0.000126298	1.8656e-07	0.000175579	1.94598e-05	0.000163961	3.13793e-05	4.70563e-05	0.000198098	0.000168052	6.8701e-06	0.000116673	0	0.000161845	1.41511e-06	2.4164e-06	1.40049e-06	0.000295678	0.000268174	0	0.000200804	0.000224899	1.99813e-05	6.50655e-06	0.000402055	0.000158135	1.6211e-07	0.000106414	0.000234869	4.81031e-08	1.4434e-05	0.000374807	3.03525e-07
SRS2432790	0.000140612	0.000202719	1.91159e-05	0.000341789	0.000169193	0	0.000316353	0.000255873	3.15088e-06	0.00101514	0.000355052	7.06306e-05	6.1961e-05	0.000230905	1.11739e-05	0.000409155	0.000192539	0.000179481	2.1239e-05	0.000214281	0.000210148	5.8632e-05	2.10265e-05	0.000219044	0.000131348	0.000144576	0.000154038	2.8638e-05	1.35956e-05	0.000201093	1.75911e-05	6.0672e-05	4.7243e-05	0.000401166	0.000594373	4.01118e-06	0.000231024	0.000309187	0.000231299	1.43798e-05	3.01218e-05	4.27349e-05	0	0.000149059	0.000192869	2.61384e-06	0.000340968	9.331e-05	4.1906e-05
SRS2432788	0.000320585	1.88348e-05	4.2589e-05	0.000187183	0.000191467	0	0.000231934	0.000166602	0	0.000861892	0.000250332	0.000147589	0.00013906	0.000163267	0	0.000232298	0.000153786	0.000192003	9.71635e-06	0.000198874	2.03405e-05	0.000134632	0.000100632	0.000105037	0.00018511	0.000172587	1.61067e-05	0.000120707	3.59833e-07	0.000236875	1.18258e-06	3.14771e-06	6.72168e-06	0.00030194	0.000350538	1.00622e-07	0.000165495	0.000209298	1.92855e-05	9.10725e-07	0.000389094	0.000122503	1.71093e-07	0.000109877	0.000182206	5.08895e-07	1.65167e-05	0.000343007	5.28033e-07
SRS2432787	0.000248184	6.17568e-05	7.69301e-05	0.000232082	0.000218049	4.51593e-07	0.000260433	0.000186215	1.47049e-06	0.000760348	0.000253481	7.70009e-05	8.18061e-05	0.000134316	0	0.000281968	0.000100325	0.000135531	6.49954e-06	0.000206229	7.37668e-05	0.000116224	2.80364e-05	9.77238e-05	0.000100986	0.000160167	4.2772e-05	8.30176e-05	2.02303e-08	0.000184989	7.03265e-06	8.55239e-06	4.348e-05	0.000292003	0.000379979	1.4803e-06	0.000158583	0.000244282	5.65883e-05	1.0663e-05	0.000226843	9.65293e-05	2.33323e-07	0.000121794	0.000259641	4.53873e-07	7.60036e-05	0.000257412	1.45633e-05
SRS2432789	0.000235695	4.46624e-05	9.59549e-07	0.000211321	0.000233243	0	0.000234137	0.000174588	2.79001e-07	0.000925814	0.000232121	0.000140636	0.000139091	0.00019625	0	0.000295172	0.000173084	0.000173224	1.44139e-06	0.000229066	2.75669e-05	0.000148116	5.27934e-05	6.35891e-05	0.000161603	0.000174591	1.31659e-05	0.000147602	0	0.000173508	4.15286e-07	1.6222e-06	2.38029e-06	0.000364545	0.000342348	8.12876e-08	0.000211044	0.00025609	2.91608e-05	1.6668e-06	0.000447529	0.000165682	0	0.000110479	0.0002441	9.03043e-08	1.83344e-05	0.000403775	1.98699e-06
SRS2432786	0.000273258	3.18803e-05	9.12793e-06	0.000228992	0.000244934	0	0.000241304	0.000203231	6.48708e-07	0.00115292	0.000280988	0.000157273	0.000152457	0.00019544	0	0.000383628	0.000139628	0.000159169	4.11415e-07	0.000205774	4.48458e-05	0.000128288	2.31123e-05	4.52684e-05	0.000151332	0.000127401	3.61192e-05	7.67581e-05	3.23994e-06	0.000193709	1.81435e-06	9.29392e-06	9.55403e-06	0.000352486	0.000402567	9.64377e-08	0.000223651	0.000243897	3.42082e-05	5.79139e-07	0.000464407	0.000168483	0	0.000122869	0.000251806	3.98764e-06	6.88316e-05	0.000363822	1.78366e-07
SRS2432784	0.000239579	0.00011999	5.20921e-05	0.000214676	0.000237988	0	0.000279977	0.000222294	1.07231e-06	0.00087977	0.000280413	0.000102121	0.000101918	0.000195868	6.53086e-08	0.000428114	0.000160427	0.000168929	1.11678e-06	0.000266499	0.000100633	0.000122191	2.20207e-05	3.75102e-05	0.000147941	0.000121683	3.96157e-05	7.53383e-05	4.26909e-08	0.000161103	3.2879e-06	8.33692e-06	6.56791e-06	0.000387089	0.000367014	0	0.000196263	0.000276868	0.000105812	4.10812e-06	0.000324303	0.000116665	5.83607e-07	0.000123556	0.000222576	2.80049e-06	6.60647e-05	0.000269575	1.62259e-06
SRS2432783	0.000270688	0.00017186	2.40303e-05	0.000260623	0.000244527	6.04114e-07	0.00031152	0.000259857	0	0.00076187	0.000309923	4.43375e-05	4.51822e-05	0.000101668	0	0.000374059	0.000190508	0.000187347	1.56619e-05	0.00031265	0.000183388	0.000133794	1.54358e-05	0.000110667	8.99297e-05	0.000134359	9.56915e-05	4.85665e-05	0	0.00018024	6.03789e-06	2.0974e-05	1.85803e-05	0.000437276	0.000389674	0	0.000241453	0.000308569	0.000127143	2.85192e-06	0.0002584	0.000133619	1.22066e-07	0.000150256	0.000172335	2.71249e-06	8.87151e-05	0.000171232	1.70438e-06
SRS2432782	0.000264697	1.59057e-05	8.17664e-05	0.000178617	0.000208067	0	0.000195579	0.000173261	8.30247e-08	0.00101957	0.0001994	0.000141065	0.000139414	0.000252297	0	0.000285168	0.000134226	0.000139936	8.79923e-07	0.000181654	2.29699e-05	0.000175641	1.72758e-05	3.6748e-05	0.000183754	0.000202381	2.13961e-05	0.000145314	0	0.000173191	4.01841e-06	5.10095e-06	1.0377e-05	0.0002509	0.000317861	7.26905e-07	0.000198773	0.000201119	2.86271e-05	2.72275e-06	0.000366039	0.00014632	0	0.000104909	0.000271748	4.90745e-07	2.45144e-05	0.000364929	4.12569e-06
SRS2432781	0.000274863	2.32354e-05	0.000125161	0.000240241	0.000223981	1.62214e-07	0.000240583	0.00020172	4.7093e-07	0.000861262	0.000309831	0.000136996	0.000144685	0.000185475	3.19972e-07	0.000224852	0.000137414	0.000145596	2.71949e-06	0.000221012	3.35927e-05	0.000206644	5.6485e-05	7.45563e-05	0.000164816	0.000171606	2.29794e-05	0.000133722	0	0.000181279	3.96667e-06	9.34088e-06	6.68568e-05	0.000319533	0.000325756	3.08252e-08	0.000219255	0.000194402	3.01681e-05	2.78441e-06	0.000329959	0.000124715	0	0.00014729	0.000289999	7.94857e-07	3.6344e-05	0.000382302	4.76391e-06
SRS2432780	0.000197307	0.000164311	1.71677e-05	0.000251132	0.000259269	0	0.000316173	0.000237416	8.65684e-08	0.000837097	0.000287969	0.000127058	0.000126835	0.000142276	7.27119e-07	0.000378441	0.000184273	0.000194191	2.85501e-06	0.000280695	0.000121818	5.36974e-05	1.8971e-05	9.88372e-05	0.000136092	0.000139536	3.79661e-05	0.000114097	1.97046e-06	0.000160825	7.24606e-06	1.15119e-05	1.52692e-05	0.000461515	0.000356899	1.22507e-06	0.000232399	0.000282691	0.000100553	9.78384e-06	0.000321564	0.000136352	0	0.000148369	0.000188311	4.94859e-07	4.81512e-05	0.000298854	9.58692e-06
SRS2432779	0.000262481	5.02331e-05	1.70291e-05	0.000243078	0.000251447	6.09897e-07	0.000319904	0.000225683	5.38641e-07	0.000931631	0.000266954	8.61703e-05	8.10085e-05	0.000161653	0	0.000358899	0.000146382	0.000150713	1.65981e-06	0.000241114	7.24772e-05	9.97959e-05	1.74234e-05	4.51263e-05	0.000155698	0.000172286	3.39814e-05	0.000118607	0	0.000148474	2.08316e-05	6.96397e-06	7.1416e-06	0.000344878	0.000321615	0	0.000176913	0.000264137	5.75542e-05	7.77201e-06	0.000355618	0.000158565	0	0.000136072	0.000227273	1.52276e-06	7.44683e-05	0.000336133	3.92292e-06
SRS2432778	0.000250179	2.33454e-05	6.88826e-05	0.000190785	0.000216265	5.34425e-07	0.000236632	0.000182149	5.17779e-07	0.000931555	0.00023929	0.000137661	0.000145636	0.000188422	0	0.000287533	0.000148957	0.000166776	2.28628e-06	0.000189742	3.57034e-05	0.000151683	2.97695e-05	5.57131e-05	0.000175121	0.000188344	1.84739e-05	0.000139052	5.29027e-08	0.000179655	9.75133e-06	1.10183e-05	3.60681e-05	0.000295296	0.000302881	5.538e-07	0.000214239	0.000203852	5.00784e-05	4.42023e-06	0.000352498	0.000143361	0	0.000117552	0.000245431	3.68581e-07	3.67184e-05	0.00034891	6.78741e-06
SRS2432777	0.00016551	0.000197036	6.50696e-06	0.000383417	0.000287422	0	0.000304615	0.000254776	5.72871e-08	0.000930662	0.000313784	5.79912e-05	6.69366e-05	0.000201027	3.51333e-05	0.00036843	0.00018042	0.000263111	5.19714e-05	0.000190668	0.000190043	5.79364e-05	5.22084e-05	0.000271408	0.000156606	0.000180331	0.000123214	8.2421e-05	5.38453e-05	0.00024994	1.7059e-05	3.67036e-05	7.39821e-05	0.000447193	0.000705233	2.35756e-05	0.000176729	0.000279241	0.000361783	4.07073e-05	3.82775e-05	5.17622e-06	1.71759e-06	0.000142684	0.000189111	9.68576e-07	0.000262161	0.000208093	7.16139e-05
SRS2432775	0.000193597	0.000216339	3.29848e-06	0.000355042	0.000198225	0	0.000335519	0.0003066	5.19482e-08	0.000934231	0.000458639	7.65526e-06	7.7329e-06	0.000146253	3.25893e-06	0.000517689	0.000227933	0.000188786	1.37962e-05	0.000358002	0.000344221	2.14751e-05	1.12065e-05	0.000109622	0.00018363	0.000181794	0.000157487	1.06944e-05	3.1039e-06	0.000217381	8.85575e-06	5.14394e-05	7.69923e-06	0.000497634	0.000492328	2.6826e-06	0.000231239	0.000322735	0.000248675	4.48663e-06	1.60806e-05	8.67984e-06	0	0.000163294	0.000250581	1.13747e-05	0.000277533	3.1988e-05	1.1158e-05
SRS2432776	0.00025731	4.894e-05	2.02965e-05	0.000276287	0.000271613	3.56571e-07	0.000328054	0.000235439	0	0.000986473	0.000293085	3.99054e-05	3.92559e-05	7.51154e-05	4.53963e-08	0.000406437	0.000208431	0.000137933	5.0374e-07	0.000232146	6.94921e-05	5.79924e-05	1.11062e-05	5.34005e-05	0.000262949	0.000303701	4.11209e-05	0.000190508	6.12459e-08	0.000259823	8.84995e-06	1.05275e-05	1.50818e-05	0.000349691	0.000361201	4.60004e-07	0.00025017	0.000322167	5.59765e-05	6.73198e-06	0.000258245	7.29929e-05	5.68362e-08	0.000147147	0.000244506	6.55726e-07	6.21846e-05	0.00012475	5.53319e-06
SRS2432774	0.000238337	0.000173891	2.22059e-05	0.000301968	0.000266563	0	0.000302592	0.000247261	2.70679e-08	0.000792747	0.000311621	5.33266e-05	6.08848e-05	0.000104373	4.38577e-07	0.000381119	0.000207008	0.000184579	3.17452e-06	0.000319068	0.000183179	7.03347e-05	2.87635e-05	7.27789e-05	0.000135462	0.000110217	5.35649e-05	6.18587e-05	3.38603e-07	0.000138046	6.87876e-06	1.18944e-05	1.56493e-05	0.000423679	0.000437378	1.05238e-06	0.00020448	0.000328468	0.000168958	3.50309e-06	0.000169792	7.36243e-05	0	0.000196279	0.000160642	1.91014e-07	0.000116755	0.000156873	3.94158e-06
SRS2432773	0.000232861	6.38299e-05	4.79237e-05	0.000218892	0.000224027	3.55773e-07	0.000203744	0.000204744	2.21502e-06	0.000946903	0.000266374	0.000113058	0.000135716	0.00018445	2.11418e-07	0.000323463	0.000143739	0.000140498	1.23114e-06	0.000257468	0.000101278	0.000162932	1.33614e-05	7.54073e-05	0.000145021	0.000165532	5.62566e-05	0.000133398	0	0.0001491	7.47136e-06	9.9786e-06	1.36789e-06	0.000359203	0.000463845	0	0.000175175	0.000235354	6.34414e-05	0	0.00024454	0.000106833	0	0.000118121	0.000281792	4.99425e-07	8.69013e-05	0.000245758	2.23864e-06
SRS2432771	0.000144957	0.000239112	8.16427e-06	0.000279215	0.000164274	0	0.000246646	0.000241153	4.9914e-07	0.000831048	0.000366771	2.04802e-05	2.28445e-05	0.000129747	1.68281e-06	0.000475668	0.000272199	0.000202981	1.95291e-06	0.00029744	0.000217621	2.97144e-05	2.98098e-06	0.000111184	9.3964e-05	8.43849e-05	8.57908e-05	1.0085e-05	1.07366e-06	0.000123555	5.91311e-06	4.3283e-05	1.34378e-05	0.000541344	0.000451712	7.8378e-08	0.000222785	0.000272661	0.000241337	1.82671e-06	1.60912e-05	1.25171e-05	0	0.000149069	9.15231e-05	5.8437e-07	0.000208635	5.00216e-05	1.95629e-05
SRS2432772	0.000183453	8.19218e-05	2.08555e-06	0.000245239	0.000239325	1.03415e-07	0.000276383	0.000213814	1.55019e-07	0.000813029	0.000282296	9.82546e-05	0.000100295	0.000136632	0	0.000315424	0.00017338	0.000235269	1.24887e-06	0.000237309	9.28871e-05	0.000100095	1.25995e-05	7.32012e-05	0.000139385	0.000123892	4.98581e-05	8.31625e-05	1.59375e-07	0.000158523	2.07371e-05	9.61426e-06	1.4764e-05	0.000405166	0.00036195	0	0.000207076	0.000251627	0.000118255	7.06019e-06	0.000258067	0.000114628	1.32916e-06	0.000132921	0.000184461	7.91167e-08	5.88048e-05	0.000260596	6.25021e-06
SRS2432770	0.000294634	3.90611e-05	1.54016e-05	0.000188279	0.000198328	0	0.00022459	0.000181576	7.53671e-08	0.000804243	0.000300219	0.000131205	0.000112134	0.000147608	0	0.000246396	0.000152879	0.000169177	4.56673e-07	0.00020691	3.58408e-05	0.000135167	4.56438e-05	5.88518e-05	0.000135744	0.000194969	3.0818e-05	0.0001136	1.8385e-07	0.000200621	2.43291e-06	4.45429e-06	2.89269e-06	0.000389491	0.000344243	5.37071e-07	0.000172949	0.000213154	4.20707e-05	1.63013e-06	0.000368728	0.000127019	2.09712e-07	0.00011313	0.000204212	2.24564e-07	2.18967e-05	0.000374152	1.20868e-06
SRS2432769	0.000134543	0.000141062	1.73655e-05	0.00021569	0.000184488	0	0.000285739	0.000188016	2.98879e-06	0.000849882	0.000295032	7.45531e-05	0.000112076	0.000127488	0	0.000234666	0.000115276	0.000115957	2.21896e-05	0.000216515	0.000160052	7.03828e-05	2.59524e-06	5.11451e-05	7.35668e-05	0.000195643	7.44548e-05	4.98639e-05	0	0.000129723	7.8473e-07	7.98414e-06	5.77454e-06	0.000425209	0.000406971	0	0.00020765	0.000242092	0.000115132	0	0.00013021	4.56855e-05	0	0.000139201	0.000193064	2.94324e-06	0.000110998	0.00013435	4.27439e-06
SRS2432768	0.000137237	0.000225702	4.90655e-06	0.000314051	0.000181307	0	0.000287977	0.000294176	6.13157e-07	0.000948761	0.000381611	1.97599e-05	1.56962e-05	0.000158299	2.06286e-06	0.000493235	0.000268063	0.000197522	8.58413e-06	0.000301676	0.000258313	4.81717e-05	5.10269e-06	0.000152565	0.000113365	0.000108424	9.39444e-05	1.03573e-05	8.20634e-07	0.000155347	7.92005e-06	5.45493e-05	1.18328e-05	0.000592204	0.000453849	1.56543e-06	0.000244794	0.000291349	0.000277068	4.37232e-06	1.086e-05	1.10873e-05	0	0.000142014	0.000124304	5.86598e-07	0.000239154	1.95462e-05	1.04963e-05
SRS2432767	0.000264938	3.83354e-05	2.77739e-06	0.000179007	0.000218396	0	0.000205467	0.00016984	1.57986e-05	0.000874575	0.00018156	0.000147627	0.000151374	0.000303166	5.10046e-08	0.000436561	0.000140049	0.00015708	2.44069e-06	0.000157566	2.94854e-05	0.000163392	4.2947e-05	0.000179207	0.000153797	0.000162643	3.0602e-05	0.000154718	0	0.000267159	1.35826e-06	2.60171e-05	1.24704e-05	0.000286738	0.000400246	0	0.000179315	0.000183888	8.42052e-05	1.40764e-06	0.000335458	0.000183249	0	0.000116476	0.000305303	3.46676e-07	5.97911e-05	0.000294208	4.27166e-06
SRS2432766	0.000228576	5.86039e-05	2.7099e-06	0.000210724	0.000223727	3.73179e-08	0.000248679	0.000193602	1.57152e-07	0.000773886	0.000244358	0.000108963	9.77014e-05	0.000129571	0	0.000202417	0.000103671	0.000113806	1.68014e-06	0.00019473	6.59056e-05	0.000126026	4.0119e-05	0.000102778	0.000136145	0.000131877	4.25018e-05	6.91999e-05	0	0.000176739	2.10551e-06	2.93884e-06	3.69085e-06	0.000353116	0.000333214	0	0.000240009	0.00025052	5.42653e-05	1.40231e-06	0.000381153	0.000136948	1.05423e-07	0.000113685	0.000220287	1.01702e-06	6.65718e-05	0.000319498	1.44225e-06
SRS2432765	0.000264691	3.5114e-05	6.30032e-05	0.000208965	0.000205481	6.19317e-08	0.000247146	0.000187011	3.65085e-07	0.000937814	0.000303251	0.000118956	0.000107458	0.000145069	3.62977e-08	0.00031146	0.000134309	0.000136763	1.85123e-06	0.000185002	3.95011e-05	0.000136161	2.04204e-05	5.18398e-05	0.000171059	0.000171176	2.95954e-05	0.000106242	2.60183e-07	0.000182043	4.72654e-06	9.62064e-06	1.40693e-05	0.000448002	0.000369795	7.9404e-07	0.000164171	0.000223	4.83686e-05	1.13787e-05	0.000376394	0.000141677	4.56746e-08	0.000109902	0.000246175	8.30716e-07	2.97911e-05	0.000342451	5.55682e-06
SRS2432764	0.000187395	9.31618e-05	6.74363e-05	0.000210717	0.00019018	0	0.000240892	0.000197571	5.37519e-07	0.000755419	0.00024325	7.18155e-05	7.83284e-05	0.000116867	2.26256e-06	0.000264791	0.000115994	0.000176596	1.14815e-05	0.000210415	9.70679e-05	0.000114885	1.22231e-05	7.8785e-05	9.10957e-05	0.000113173	6.18219e-05	9.01032e-05	9.01683e-08	0.000145557	5.3503e-06	1.33541e-05	1.4999e-05	0.000332269	0.000341314	6.51374e-06	0.000150783	0.000189053	0.000100964	8.60868e-06	0.000207989	0.000100032	0	0.000125738	0.000185226	2.6412e-06	0.000107291	0.000237994	2.27745e-05
SRS2432763	0.000235295	7.38358e-05	0.000127381	0.000262836	0.000225321	5.49218e-07	0.000293714	0.000206553	3.2624e-07	0.0008417	0.000287765	9.53355e-05	8.41533e-05	0.00019857	0	0.00025775	0.000136831	0.000167739	5.02515e-06	0.000212271	9.32749e-05	7.0691e-05	1.34825e-05	8.3833e-05	0.000117294	0.000136192	6.50853e-05	0.000119807	0	0.000187435	7.81737e-06	8.78823e-06	1.17947e-05	0.000342867	0.000337696	3.39755e-06	0.000200606	0.000221104	9.41015e-05	4.88647e-06	0.000284774	0.000121663	2.66717e-07	0.000127912	0.0002056	2.75892e-06	0.000103654	0.000279861	2.41136e-05
SRS2432762	0.000352445	4.10723e-05	1.01004e-05	0.000196109	0.00023114	0	0.000223581	0.000207256	1.1443e-06	0.000927477	0.000254128	0.000154507	0.000152872	0.000202914	2.40783e-06	0.000329281	0.000184621	0.000210632	6.73784e-06	0.000220003	4.66262e-05	0.000106867	1.67977e-05	7.90448e-05	0.000216286	0.000197873	2.70217e-05	0.000173053	8.52357e-07	0.000227955	1.64083e-06	2.45589e-06	3.27952e-06	0.000284306	0.000372905	2.0714e-06	0.00023725	0.000225724	6.41586e-05	2.81142e-06	0.00037069	0.000150687	0	0.000122174	0.000240558	0	4.0786e-05	0.000364068	8.77405e-06
SRS2432761	0.000187794	7.37813e-05	9.62812e-05	0.000234672	0.000264988	2.21652e-06	0.000258216	0.000210955	4.75045e-05	0.000804888	0.000231667	0.000104401	0.000100248	0.000128411	0	0.000183368	9.03999e-05	0.000112119	5.4893e-06	0.000216106	9.16632e-05	0.000169061	2.80299e-05	5.94798e-05	9.44613e-05	0.000136111	4.07246e-05	0.000103197	4.52003e-07	0.000260079	8.45974e-06	9.24601e-06	4.11335e-05	0.000319022	0.000303492	0	0.000130217	0.000234962	5.58422e-05	6.72662e-06	0.000298583	0.00011238	4.7677e-07	0.000127417	0.000229103	9.89831e-07	4.64437e-05	0.000240622	7.93162e-06
SRS2432760	0.000237473	5.60464e-05	3.63774e-05	0.000221565	0.000216273	0	0.000272699	0.000200044	7.31705e-07	0.000879836	0.000235194	0.000100635	0.000105564	0.000157154	1.54335e-06	0.000256495	8.25564e-05	9.22722e-05	9.37357e-06	0.00024392	7.7765e-05	0.000131503	3.40746e-05	0.000107464	0.000116176	0.000134775	6.1959e-05	6.17225e-05	2.85713e-07	0.000189506	1.82391e-05	7.002e-06	2.69039e-05	0.000332391	0.000402687	7.44948e-07	0.000187638	0.000238686	7.27457e-05	1.001e-05	0.000298144	0.000136651	6.78822e-08	0.000129508	0.000210325	1.76434e-06	8.76309e-05	0.000253629	3.93224e-06
SRS2432759	0.000195263	0.000100865	3.20966e-06	0.000240426	0.000207282	2.33347e-06	0.00028875	0.000269004	1.13544e-07	0.00102173	0.000346463	9.4489e-05	0.000100667	0.000159367	0	0.000356181	0.000198457	0.000184076	1.02226e-06	0.000241641	0.000101496	0.000163861	4.14169e-05	0.000108309	0.000187712	0.00017912	6.73299e-05	0.000119191	0	0.000241517	1.90161e-05	2.80746e-05	3.59522e-05	0.000526857	0.000432324	3.59276e-07	0.000196057	0.000247792	0.000113728	4.45569e-06	0.000318135	0.000107364	1.17977e-07	0.000140379	0.000292933	6.85512e-07	0.000125471	0.000277658	5.85561e-06
SRS2432758	0.000305496	2.62906e-05	0.000119334	0.000250338	0.000231209	9.7432e-08	0.000270526	0.000201303	1.48453e-06	0.000868753	0.000311433	0.000136647	0.000131881	0.000192304	1.30687e-06	0.00022883	0.000141258	0.000137291	6.26984e-06	0.000214103	4.00812e-05	0.000193393	5.58915e-05	0.000100576	0.000162314	0.000162882	2.76621e-05	0.000131703	7.23358e-08	0.000188669	4.37143e-06	7.60617e-06	5.51587e-05	0.000330191	0.000389137	1.00685e-06	0.000212658	0.000214507	3.29626e-05	4.90635e-06	0.00035188	0.000135516	3.59346e-07	0.000132466	0.000283165	6.01311e-07	4.19576e-05	0.000389913	5.06655e-06
SRS2432757	0.000190346	8.24611e-05	4.85354e-06	0.000199552	0.000240722	0	0.000220438	0.000196319	0	0.000989336	0.000222061	0.000119628	0.000135538	0.000194788	1.06977e-06	0.000295673	0.000142368	0.000143085	2.84178e-06	0.000240284	8.78161e-05	7.89286e-05	1.74738e-05	3.50658e-05	0.000158494	0.000190807	4.97282e-05	0.000130954	4.86057e-07	0.000171826	7.76493e-07	2.55535e-06	1.12871e-05	0.000345693	0.000386048	9.0977e-07	0.000230705	0.000255869	7.7105e-05	3.4814e-06	0.000301443	0.000117391	4.48869e-08	0.000118084	0.000244204	5.61844e-07	5.36094e-05	0.000286589	8.76552e-06
SRS2432756	0.000224499	6.51554e-05	2.46438e-05	0.000220881	0.000226994	0	0.000243148	0.0002361	1.98853e-07	0.00100029	0.000284307	0.000143488	0.000144128	0.000189896	0	0.000332679	0.000164885	0.000154276	2.77545e-06	0.000232721	6.27159e-05	0.000122995	9.81601e-06	2.05696e-05	0.000168387	0.000127029	1.46287e-05	9.85702e-05	0	0.000135422	1.28102e-06	2.61023e-06	6.10464e-06	0.000384495	0.000375115	0	0.000227435	0.000274311	5.4e-05	4.12528e-06	0.000378499	0.000135841	1.46411e-07	0.000141421	0.000247739	3.37003e-07	2.73727e-05	0.000355988	2.24878e-06
SRS2432755	0.000227699	6.21462e-05	0.00011834	0.000192954	0.000183804	1.7103e-07	0.000232699	0.000172225	2.61911e-07	0.00086681	0.00035445	0.00012644	0.000100956	0.000145472	5.61809e-07	0.000320093	0.000138039	0.000176016	6.4574e-06	0.000174132	5.24221e-05	0.000103679	3.3896e-05	6.14424e-05	8.89082e-05	0.000165889	1.64383e-05	7.38594e-05	3.04855e-07	0.000178865	1.47592e-06	4.97619e-06	6.35056e-06	0.00038462	0.000410314	0	0.000199906	0.000294661	5.29644e-05	3.33016e-07	0.000348708	7.0893e-05	0	0.000110096	0.000157355	5.56362e-07	3.41185e-05	0.000289128	3.30163e-06
SRS2432754	0.000160818	0.000208122	3.38508e-05	0.000258397	0.000244037	0	0.000320005	0.000215674	0	0.000809636	0.000285176	0.000117885	0.000110548	0.000137163	2.73253e-08	0.000431417	0.000213569	0.00018677	1.48953e-07	0.000299353	0.000115104	3.68979e-05	1.14646e-05	9.99812e-05	0.0001339	0.000122213	2.60334e-05	0.000105203	1.20817e-06	0.000155074	6.24276e-06	1.03154e-05	2.21246e-05	0.000502937	0.000380148	0	0.000241702	0.000304845	0.000140424	4.45822e-06	0.000280425	9.87663e-05	0	0.000151472	0.000170544	2.58341e-07	4.04651e-05	0.0002331	4.75756e-06
SRS2432753	0.000245092	6.21055e-05	8.05183e-05	0.000239775	0.000210614	1.31085e-07	0.00026677	0.000203989	2.35843e-07	0.000990064	0.00031516	0.000111802	0.000122804	0.000169967	0	0.000392297	0.000144644	0.000136458	4.82918e-06	0.000210083	7.48304e-05	0.000108782	1.20425e-05	4.18713e-05	0.000144546	0.000168386	3.20762e-05	9.47758e-05	7.32032e-08	0.000180613	1.76079e-06	1.81559e-06	3.17544e-06	0.000308512	0.000438998	0	0.000195348	0.000302782	5.34482e-05	2.83385e-06	0.000323362	0.000110853	1.79654e-07	0.000135386	0.000266003	7.10505e-07	5.94354e-05	0.000342464	1.34013e-06
SRS2432752	0.000201744	4.08168e-05	2.8256e-05	0.000213847	0.00020013	0	0.000228749	0.000185627	0	0.000930661	0.00023697	0.000129075	0.000134131	0.000186746	0	0.000326016	0.000135087	0.000161137	2.33434e-06	0.000189485	5.37282e-05	0.000112355	2.02341e-05	3.55771e-05	0.000122203	0.000171253	2.3479e-05	0.000128342	2.41563e-07	0.000187935	4.35372e-06	1.36007e-05	1.63278e-05	0.000302402	0.000381674	0	0.00016088	0.000204915	5.66279e-05	9.21399e-06	0.000316531	0.000135766	0	0.000106726	0.000230357	6.61343e-07	5.0955e-05	0.00035153	3.61029e-06
SRS2432750	0.000295176	2.80927e-05	6.86984e-05	0.000188799	0.000194314	0	0.000232085	0.000159574	5.36737e-07	0.000842556	0.000227068	0.000144343	0.00014591	0.000176223	7.50334e-08	0.000236275	0.000146058	0.000168234	2.92292e-06	0.000197705	3.88681e-05	0.000122382	3.07207e-05	7.10855e-05	0.000147918	0.000164252	4.47878e-05	0.000107004	0	0.000183155	5.52345e-06	1.00632e-05	1.16543e-05	0.000286544	0.000340195	1.37176e-06	0.000170419	0.000205798	5.73441e-05	4.3666e-06	0.00029819	0.000120363	0	0.000108815	0.00022006	6.72935e-08	3.81683e-05	0.000309383	9.49946e-06
SRS2432749	0.000270247	0.000104893	3.46768e-05	0.000242016	0.000237659	6.59461e-08	0.000309768	0.000250231	4.69678e-08	0.00101924	0.000263275	8.77258e-05	9.32933e-05	0.000180436	5.01763e-07	0.000420208	0.000187236	0.000163833	1.25749e-06	0.000273492	0.000121833	0.000117694	1.10657e-05	5.4812e-05	0.000144284	0.000178189	8.89397e-05	0.00010256	1.07225e-06	0.000226649	5.3833e-06	1.62773e-05	6.6505e-06	0.000398779	0.000469405	9.93195e-07	0.00019413	0.000297427	7.08965e-05	3.88823e-06	0.000222846	9.94463e-05	9.45227e-08	0.000154541	0.00026908	7.9566e-07	8.73049e-05	0.000256834	2.53915e-06
SRS2432748	0.000216469	4.2309e-05	6.96409e-05	0.000205707	0.00021804	1.43097e-06	0.000236135	0.000189278	6.62467e-08	0.000929352	0.000243638	0.000135045	0.000143129	0.000256893	2.2763e-07	0.000281097	0.000136663	0.000176753	5.10047e-06	0.000207454	6.85367e-05	0.000178701	2.1727e-05	9.02967e-05	0.000166134	0.00017843	4.03549e-05	0.000145279	1.36491e-07	0.000236159	9.66913e-06	1.2567e-05	3.29638e-05	0.000326894	0.000440527	0	0.000193803	0.00020728	7.97192e-05	6.96106e-06	0.000293644	0.00013641	0	0.000118031	0.00029089	4.80165e-06	8.02131e-05	0.000294597	7.28697e-06
SRS2432747	0.000177265	0.000145668	4.75736e-06	0.000229507	0.000221351	0	0.000235529	0.000220447	4.20774e-07	0.000883059	0.00025108	0.000113649	0.000147528	0.000164492	0	0.000420638	0.00023035	0.000193874	9.58465e-07	0.000251578	9.48757e-05	0.000129299	1.14338e-05	2.28953e-05	0.000153055	0.00017955	7.36377e-06	0.000118544	4.36854e-08	0.000146906	1.57167e-06	3.98253e-06	1.02052e-05	0.000428871	0.000423619	0	0.000190611	0.000264204	9.50878e-05	2.33755e-07	0.000271262	0.000123858	0	0.00013687	0.00021733	1.27678e-06	1.89422e-05	0.000257239	5.56967e-07
SRS2432746	0.000210461	9.87399e-05	7.17761e-05	0.000272821	0.000241163	0	0.000295402	0.000229362	9.2071e-08	0.000989248	0.00031836	0.00012672	0.000124541	0.000139897	0	0.000444938	0.000311102	0.000254436	2.32446e-06	0.000343754	0.00010818	0.000119151	1.44789e-05	2.53354e-05	0.00018682	0.000238744	2.60874e-05	0.000133721	9.68539e-08	0.000177895	2.17176e-06	6.4175e-06	8.42517e-06	0.000460829	0.000400995	2.30958e-07	0.000240683	0.000292745	0.000116501	1.48997e-06	0.000303903	0.000125274	0	0.000147937	0.00023226	0	5.37876e-05	0.000298689	3.0106e-06
SRS2432745	0.000291473	1.71137e-05	0.000153597	0.000176546	0.000191686	8.31818e-08	0.000228305	0.000169888	6.61997e-07	0.000950596	0.00024384	0.000150973	0.000151291	0.00021162	1.3713e-07	0.000257718	0.000152192	0.000166791	1.50793e-06	0.000188362	2.1947e-05	0.000220808	1.72962e-05	4.90204e-05	0.000188106	0.000186468	1.12309e-05	0.000146547	0	0.000173859	7.55369e-06	6.8982e-06	2.15125e-05	0.000287549	0.000277533	5.04324e-07	0.000198686	0.000215416	3.82173e-05	3.29911e-06	0.000357555	0.00014434	0	0.000111096	0.000223408	2.25834e-07	2.33285e-05	0.000387386	3.64413e-06
SRS2432743	0.000220329	7.3116e-05	1.17503e-05	0.000201281	0.000217567	0	0.000235755	0.000204343	0	0.000785858	0.000257488	9.37974e-05	8.86422e-05	0.000183811	1.0005e-06	0.000282091	0.000150663	0.000144863	6.44125e-06	0.000214836	8.24631e-05	0.000105802	6.27931e-05	7.4284e-05	0.000139089	0.000226556	5.41412e-05	0.000124476	5.42265e-08	0.000192742	8.55125e-06	6.16421e-06	1.33449e-05	0.000352461	0.000342116	2.77591e-07	0.000171108	0.000215406	8.16023e-05	3.73704e-06	0.000274324	0.000125105	1.79589e-07	0.000110898	0.000236531	9.70969e-07	7.24189e-05	0.000225441	3.341e-06
SRS2432744	0.000307205	4.23291e-05	3.78036e-05	0.000270664	0.000273672	6.96415e-06	0.000307695	0.000244658	3.66272e-07	0.0010105	0.000301725	3.72933e-05	4.01621e-05	7.52841e-05	2.17657e-07	0.00047086	0.000355784	0.000205321	8.06254e-06	0.000229771	6.20389e-05	6.0089e-05	9.07108e-06	6.23917e-05	0.000228661	0.000325367	3.70243e-05	0.000221142	1.96613e-07	0.000271097	5.98183e-06	2.04504e-05	1.48868e-05	0.000432177	0.000341619	6.69877e-08	0.000311621	0.000320708	5.79755e-05	3.64109e-06	0.000270956	6.17006e-05	0	0.00015754	0.000216475	2.63643e-06	4.7248e-05	0.000117829	8.35067e-06
SRS2432742	0.000136748	0.000212804	6.94908e-06	0.00030763	0.000277484	0	0.000341272	0.00026971	1.31613e-07	0.0007853	0.00036804	3.21997e-05	3.37707e-05	0.00011069	0	0.000273312	0.000134265	0.000177032	6.03871e-06	0.00034566	0.000249454	6.43916e-05	3.87119e-06	6.47644e-05	9.29086e-05	0.000165196	0.000189493	3.6268e-05	1.08937e-07	0.000254552	5.66516e-06	2.90925e-05	8.87446e-06	0.000430055	0.000472174	3.80128e-08	0.000211729	0.000337775	0.000191442	4.84649e-06	9.68968e-05	5.12099e-05	2.09704e-07	0.000152516	0.00021949	1.64465e-06	0.00017689	9.98279e-05	1.56551e-05
SRS2432740	0.000212968	6.81007e-05	2.45091e-06	0.000256252	0.000258394	0	0.00037694	0.000246185	0	0.000967546	0.000346527	7.43659e-06	5.73554e-06	0.000101391	2.69529e-08	0.000448805	0.00016417	0.000104508	1.19148e-06	0.000306623	8.69789e-05	7.96541e-05	6.24171e-05	6.71111e-05	0.000150063	0.000210485	5.73852e-05	0.000153771	1.45453e-07	0.000205816	1.05408e-05	7.10856e-06	5.55268e-06	0.000395093	0.00037559	2.50866e-07	0.000311318	0.000405676	8.08027e-05	1.04569e-06	0.000200019	4.60419e-05	0	0.000149242	0.000201393	1.35804e-05	5.3218e-05	3.07892e-05	5.22853e-06
SRS2432739	0.000285778	0.000287129	3.56718e-05	0.000382646	0.000351716	0	0.000389957	0.000277846	9.03259e-06	0.000862999	0.00028662	0.000107912	4.95149e-05	0.000267776	1.12038e-05	0.000428707	0.000201088	0.000354577	5.06679e-05	0.000202328	0.000202076	0.000200545	4.58534e-05	0.000408773	9.33946e-05	0.000143285	0.000195592	8.17749e-05	7.45587e-06	0.00050563	1.21832e-05	1.29885e-05	5.82398e-05	0.000474633	0.000703955	9.80815e-06	0.000227476	0.000326925	0.000258727	1.74036e-05	8.8728e-05	4.74119e-05	0	0.000182227	0.000206618	9.06044e-06	0.000345246	7.87394e-05	5.69106e-05
SRS2432738	0.000237387	5.74745e-05	2.41569e-05	0.000207771	0.000198659	1.30906e-07	0.000248248	0.000198516	1.01349e-07	0.000822183	0.000211544	0.000107568	0.000119491	0.000146271	0	0.000318934	0.00012164	0.000137495	1.52076e-06	0.000212833	6.44336e-05	0.000140177	3.21084e-05	9.85028e-05	0.00014204	0.000169133	3.42922e-05	0.000116628	0	0.000185123	1.16658e-05	1.18574e-05	2.49001e-05	0.000310542	0.000329229	1.3706e-07	0.000179385	0.000236146	5.56801e-05	9.01403e-06	0.00031129	0.000153207	3.17346e-07	0.000117484	0.000256511	3.21311e-07	4.48835e-05	0.000291099	1.02937e-06
SRS2432741	0.000250514	2.7802e-05	1.78636e-06	0.00019926	0.000220002	0	0.000253889	0.000181588	2.1766e-07	0.000717005	0.000241158	0.000147861	0.00012351	0.000122854	0	0.000220738	0.000109003	0.000127127	2.49903e-06	0.00019394	3.77376e-05	0.000114886	3.38171e-05	9.71887e-05	0.000141891	0.000111939	2.37711e-05	6.36906e-05	0	0.000182402	2.82357e-06	4.67457e-06	1.45527e-05	0.000329207	0.000302824	3.78197e-07	0.000223463	0.000206699	3.29848e-05	9.6215e-07	0.00041462	0.000147819	0	0.00011686	0.000213852	1.26123e-06	3.83044e-05	0.000364219	2.89369e-06
SRS2432736	0.000264929	1.49781e-05	2.66713e-07	0.000247191	0.00024408	0	0.00030169	0.00020302	0	0.000966213	0.000286516	2.68985e-05	3.28608e-05	5.39404e-05	1.74684e-07	0.000711283	0.000546105	0.000175887	1.36938e-06	0.000238835	1.92698e-05	2.82293e-05	2.44031e-06	1.34037e-05	0.000338051	0.000362131	4.12829e-06	0.000240508	0	0.000259393	7.58655e-07	5.16435e-07	1.36323e-06	0.000316477	0.000319931	3.57939e-07	0.000316258	0.000345639	2.53764e-05	2.05258e-06	0.000277316	4.12147e-05	0	0.000130808	0.000212043	4.92068e-07	2.26283e-05	6.9647e-05	7.36622e-06
SRS2432737	0.00022884	4.33112e-05	5.17196e-07	0.000224132	0.000247177	2.04445e-07	0.000251693	0.000237717	1.68842e-07	0.00107657	0.000335625	0.00013795	0.000132803	0.000159181	0	0.000363227	0.000195867	0.000167188	2.69726e-07	0.000215313	4.66818e-05	0.000206519	3.74056e-05	7.08459e-05	0.000210117	0.00019484	3.04135e-05	0.000159464	0	0.000280008	9.26619e-06	1.2074e-05	2.24383e-05	0.000517452	0.000479073	0	0.000158481	0.00023307	4.74089e-05	5.59142e-06	0.000409969	0.000161429	6.18083e-08	0.000129054	0.000344157	2.06363e-07	4.2631e-05	0.000357934	5.98806e-07
SRS2432735	0.000249951	3.82512e-05	1.13631e-06	0.000204723	0.000208961	0	0.000257734	0.000195785	5.72316e-08	0.000758137	0.000255373	0.000136654	0.000115759	0.00012387	0	0.000208979	0.00010214	0.000114134	1.5711e-06	0.000207707	5.33259e-05	0.000130605	4.76798e-05	0.000105156	0.000137032	0.000131563	3.62669e-05	6.59827e-05	0	0.000169402	6.99806e-06	3.17689e-06	8.35039e-06	0.000343972	0.000349548	0	0.000222862	0.000238955	4.49121e-05	4.46504e-07	0.000389709	0.000142902	1.15179e-07	0.000109099	0.000206328	3.68638e-07	3.64384e-05	0.000356302	2.19447e-06
SRS2432734	0.000172779	0.000107784	3.11755e-05	0.000241565	0.000235082	0	0.000225659	0.000181377	3.14714e-07	0.000719257	0.00022515	9.95225e-05	6.23995e-05	0.000154366	3.5675e-05	0.000249765	0.000113508	0.000151585	5.0811e-05	0.000188959	0.00011971	0.00013692	6.27612e-05	0.000148764	0.000141547	0.000152233	0.000107499	0.000140884	1.36697e-05	0.000227464	5.71254e-07	1.00313e-05	6.16445e-05	0.000307359	0.000545432	2.14211e-05	0.000128683	0.000196969	0.000164276	3.64079e-05	0.000182876	8.65607e-05	0	0.000101947	0.000212823	6.0099e-06	0.000110528	0.000225751	1.18641e-05
SRS2432732	0.000336515	1.96257e-05	1.40475e-05	0.000297534	0.000293336	0	0.000418044	0.000237414	4.0702e-08	0.00117511	0.000317198	5.18667e-05	6.59499e-05	0.00013355	9.32375e-08	0.000524283	0.00030434	0.000227009	2.63134e-07	0.000290621	2.39204e-05	5.5776e-05	2.59171e-06	2.36348e-05	0.000395918	0.000396556	4.90744e-06	0.000279686	4.21116e-08	0.000294212	1.19419e-06	4.75534e-06	7.0595e-06	0.000387913	0.000403463	1.05801e-06	0.000312969	0.000344678	2.59393e-05	1.5785e-06	0.000334863	6.92743e-05	0	0.000166121	0.000267542	1.59104e-07	2.31119e-05	0.000185608	7.23443e-06
SRS2432731	0.000227448	6.06306e-05	2.99914e-05	0.000208112	0.000217308	1.25801e-07	0.000228696	0.000193227	2.7713e-07	0.000989402	0.00024317	0.000131222	0.000135543	0.000247759	0	0.000327586	0.000156572	0.000150759	1.96705e-06	0.000207533	5.21965e-05	0.000129832	9.40732e-06	3.28652e-05	0.000192837	0.000154433	2.16802e-05	0.000106356	2.42965e-08	0.000161771	3.22268e-06	7.77075e-06	3.81065e-06	0.00030934	0.000368955	7.79983e-07	0.000194161	0.000254803	6.06722e-05	6.83619e-06	0.000350092	0.00014396	3.28518e-07	0.000123032	0.000254926	4.89427e-07	3.74049e-05	0.000337196	1.8654e-06
SRS2432730	0.000268446	4.93091e-05	9.51953e-06	0.000203275	0.000202336	2.79043e-06	0.000248132	0.000185164	6.70078e-07	0.000912311	0.000209743	0.000135753	0.000139734	0.000177507	0	0.000325785	0.000142817	0.00017167	3.11537e-06	0.000204291	3.82872e-05	9.64994e-05	2.95818e-05	5.70111e-05	0.000111437	0.000149349	1.14609e-05	0.000118588	1.5936e-07	0.000171443	7.29151e-06	5.37742e-06	2.87824e-05	0.000344393	0.000380702	3.79266e-07	0.000190365	0.000224332	5.4769e-05	7.4589e-06	0.000348257	0.000142005	0	0.000118728	0.000242021	1.24894e-06	5.30016e-05	0.000395712	3.40709e-06
SRS2432733	8.02853e-05	0.000402417	1.6698e-05	0.0003232	0.000292555	0	0.000312039	0.000252963	6.25903e-07	0.000744258	0.000319037	2.09592e-05	2.32975e-05	7.18519e-05	0	0.000251913	0.000134124	0.000114942	7.61067e-06	0.00029427	0.000285899	5.53956e-05	7.94549e-06	0.000102191	5.26988e-05	0.000328119	0.000231876	3.37003e-05	7.30842e-07	0.000255425	1.72119e-06	7.67407e-06	6.70066e-06	0.000476953	0.000523899	0	0.000258336	0.000293136	0.000220746	2.5243e-06	5.52767e-05	3.24919e-05	0	0.000173059	0.000252145	4.15342e-06	0.000232224	3.88529e-05	1.91096e-06
SRS2432729	0.000156201	0.000246752	1.56038e-05	0.000240215	0.000215275	0	0.000272014	0.000203891	9.9964e-07	0.000749091	0.000281717	7.29004e-05	8.44116e-05	0.00012547	0	0.000373784	0.000235851	0.000189016	2.25291e-06	0.00027114	0.000128898	8.66578e-05	2.06764e-05	9.74247e-05	6.70894e-05	0.000150685	4.15984e-05	8.46451e-05	3.77963e-06	0.000172959	1.20348e-06	1.0158e-05	2.60781e-05	0.000481357	0.000383366	0	0.000207384	0.000266822	0.000155996	5.13285e-07	0.000216225	9.084e-05	0	0.000130877	0.000159078	4.13329e-06	5.55123e-05	0.000160174	9.697e-07
SRS2432728	0.00014079	0.000147766	8.19033e-06	0.000284559	0.000229416	0	0.000279643	0.000220966	1.75602e-07	0.000798273	0.000303266	4.70302e-05	4.32855e-05	0.000103259	9.18681e-08	0.000385433	0.000151124	0.000224959	8.86984e-06	0.000262418	0.000168929	6.33721e-05	1.85763e-06	9.91214e-05	3.23009e-05	0.000111491	8.53028e-05	4.00894e-05	1.20105e-07	0.000153899	7.03407e-06	2.13779e-05	1.88555e-05	0.000396623	0.000383111	7.0776e-08	0.000234303	0.000245791	0.000166598	2.48834e-06	0.000160599	5.59838e-05	0	0.000171185	0.000166127	9.04244e-07	0.000128273	0.000157276	1.4739e-05
SRS2432725	0.0002251	5.05791e-05	3.6312e-06	0.000201114	0.000195765	3.71409e-07	0.000211282	0.000178326	0	0.000837941	0.000224142	0.000122773	0.000138293	0.000208436	0	0.000240672	0.000132312	0.000124591	2.20946e-06	0.000209018	5.72664e-05	0.000116558	2.12398e-05	3.63693e-05	0.00013972	0.000201162	5.34486e-05	0.000118462	2.75743e-08	0.000164319	1.88323e-06	3.29745e-06	9.32453e-06	0.000316993	0.000388344	3.07899e-07	0.000195864	0.000237671	5.04166e-05	4.66713e-06	0.000304926	0.000123027	0	0.000111631	0.000262658	3.53058e-07	4.60871e-05	0.000322498	1.79427e-06
SRS2432724	0.000221186	0.000113453	0.000105799	0.000250346	0.000224471	9.34985e-07	0.000251855	0.000202573	4.72821e-08	0.000954523	0.000312948	0.000104406	0.000105472	0.000143757	0	0.000350245	0.000186389	0.000176423	2.42778e-06	0.000245079	0.000100083	0.000119198	2.08174e-05	5.87259e-05	0.000151869	0.000144997	3.56863e-05	9.53774e-05	1.72397e-06	0.000182486	7.33981e-06	2.0216e-05	9.42133e-06	0.00040597	0.000421693	6.40523e-07	0.000188973	0.000250472	0.000101176	2.04095e-06	0.000291495	9.90838e-05	1.701e-08	0.000131122	0.000192282	1.79748e-06	8.68239e-05	0.000244972	3.79685e-06
SRS2432723	0.000209306	8.31e-05	5.11133e-05	0.000255865	0.000209454	2.62715e-06	0.000314858	0.000234187	0	0.000735427	0.000202244	7.13122e-05	6.24773e-05	9.22139e-05	3.22992e-06	0.000312056	8.56089e-05	9.93773e-05	1.39982e-05	0.000212836	9.68614e-05	0.000136713	3.52819e-05	0.00014902	0.000123074	0.000132789	5.11698e-05	6.05716e-05	6.55581e-08	0.000259126	6.46438e-06	1.06286e-05	7.19727e-05	0.000371288	0.000330653	3.76625e-06	0.000161099	0.000272455	8.11499e-05	3.60056e-05	0.000271263	0.000184137	8.13341e-08	0.000143886	0.000225008	2.89083e-06	0.000121867	0.000228331	4.72151e-06
SRS2432722	0.000234697	0.000115973	4.09404e-06	0.000284958	0.000251329	0	0.000309493	0.000236401	6.01242e-07	0.000762794	0.000336021	7.31192e-05	5.78309e-05	0.000146306	0	0.000266455	0.000114691	0.000157025	9.24019e-06	0.000234191	0.000124202	0.000116799	3.20098e-05	0.000106005	0.00010005	0.000122424	8.13268e-05	5.09469e-05	9.42857e-08	0.000202091	7.42014e-06	1.29151e-05	6.31575e-05	0.000369556	0.000497356	0	0.00021473	0.000264697	0.000122023	1.0332e-06	0.000253604	0.000101099	6.05e-07	0.000142854	0.00021048	2.70681e-06	0.000165238	0.000268077	1.63033e-05
SRS2432726	0.000233265	6.16726e-05	4.47551e-06	0.000264152	0.000270562	0	0.000345513	0.000257767	0	0.000901706	0.000284869	7.98673e-06	9.58647e-06	0.000100466	0	0.000474768	0.000213764	0.000149773	1.08376e-06	0.000297851	6.93494e-05	6.81981e-05	4.51221e-05	6.68001e-05	0.000206386	0.000264696	3.42745e-05	0.000187856	0	0.000246114	8.07426e-06	5.85946e-06	1.7898e-05	0.000433989	0.000351344	0	0.000273544	0.000386436	6.17982e-05	2.99575e-06	0.000225364	4.44563e-05	3.38015e-07	0.000151879	0.000188489	2.02358e-06	3.56393e-05	3.48641e-05	2.00233e-06
SRS2432721	0.00025516	8.15699e-05	7.66529e-05	0.000261187	0.000216433	0	0.000296374	0.000209518	8.00129e-08	0.000860658	0.000303744	0.000104329	9.78271e-05	0.000121084	0	0.000269786	0.00016698	0.000184933	3.45113e-06	0.000219249	8.63978e-05	0.000152817	3.82197e-05	8.87725e-05	0.000102137	0.00019683	5.32141e-05	9.6871e-05	1.6631e-07	0.000237722	1.35212e-05	9.76141e-06	2.80685e-05	0.000481072	0.000417002	8.15976e-07	0.000176118	0.000242854	8.21474e-05	1.16636e-05	0.000330071	0.000141709	6.60685e-08	0.000133062	0.000236118	2.13139e-07	8.54429e-05	0.000257751	2.07688e-06
SRS2432720	0.000233339	0.000261776	8.49796e-06	0.000346637	0.000272202	2.67588e-07	0.000337183	0.00027994	4.59376e-07	0.000726945	0.00034285	1.71128e-05	1.04913e-05	9.49972e-05	1.2325e-05	0.000304204	0.000133685	0.000135149	5.04116e-05	0.000308277	0.000298846	6.02336e-05	2.35054e-05	0.000105511	6.24666e-05	0.000281469	0.000223976	2.81189e-05	1.19004e-05	0.000268066	5.0575e-06	1.099e-05	2.3755e-05	0.000499996	0.000539369	8.21673e-06	0.000256101	0.00030495	0.000258711	1.44191e-05	2.67985e-05	1.74694e-05	1.75514e-07	0.000170586	0.000240618	1.3718e-05	0.000238038	4.63748e-05	1.54206e-05
SRS2432719	0.00024584	9.66638e-05	5.99875e-05	0.000246897	0.000237029	0	0.000300142	0.000223197	2.96901e-06	0.000837134	0.000241085	9.41054e-05	9.42114e-05	0.00014778	5.04123e-08	0.00030138	0.000119146	0.00010864	1.02236e-06	0.000249066	9.21618e-05	0.000132718	4.91689e-05	0.000151402	0.000156594	0.000168306	8.66324e-05	6.89826e-05	1.36026e-07	0.000264974	1.59528e-05	6.76082e-06	4.77019e-05	0.000393338	0.000371518	1.00914e-06	0.000179024	0.000280198	5.19884e-05	9.1975e-06	0.000325505	0.000144398	0	0.000135663	0.00024712	7.73849e-07	6.69542e-05	0.000289642	6.83247e-06
SRS2432718	0.000244656	5.75762e-05	1.66187e-05	0.00020046	0.000190611	1.21454e-07	0.000240327	0.000183147	8.53663e-08	0.00084332	0.000196916	0.000112926	0.000128059	0.000153879	0	0.000328395	0.000113036	0.000116378	9.69679e-07	0.000201589	6.05965e-05	0.000148289	2.4251e-05	9.72673e-05	0.000149169	0.00015753	3.87373e-05	0.000127027	0	0.000201555	7.32017e-06	1.18395e-05	2.64826e-05	0.000280443	0.00033386	0	0.000164643	0.000237462	4.46309e-05	1.04607e-05	0.000301436	0.000161114	8.33175e-08	0.000123213	0.000291372	6.60804e-07	4.35539e-05	0.000295118	1.50489e-06
SRS2432716	0.000228101	9.9408e-06	9.00296e-07	0.00019537	0.000217675	0	0.000199502	0.000188594	2.30848e-07	0.00136583	0.000213889	0.000194596	0.000241748	0.00026754	1.51025e-06	0.000397963	0.000141331	0.000137794	1.62759e-06	0.000217999	9.65163e-06	0.000174216	1.81646e-06	1.10509e-05	0.000245825	0.000206633	3.96518e-06	0.000193982	2.97669e-06	0.000193289	0	7.28909e-07	2.03147e-06	0.000229633	0.000517486	1.51235e-06	0.000191078	0.000233137	9.7251e-06	1.00829e-06	0.000413805	0.000188129	0	0.000119273	0.000422452	4.89753e-08	1.20288e-05	0.000448409	3.54829e-06
SRS2432714	0.00017991	0.000210482	2.08493e-05	0.000351803	0.000264266	1.61939e-06	0.000350411	0.000245628	1.66493e-06	0.000863292	0.000339691	1.05517e-05	1.12405e-05	0.000219847	0	0.000243944	8.7989e-05	0.000152092	4.61813e-05	0.00026886	0.00022862	6.99073e-05	1.3987e-06	0.00011564	6.1757e-05	9.28875e-05	0.000178684	2.18875e-05	0	0.000260546	3.09624e-06	2.15999e-05	3.06861e-06	0.000383595	0.000725635	5.87457e-07	0.000174986	0.000407197	0.000225452	1.34092e-05	0.000116177	7.90557e-05	6.52256e-07	0.000139316	0.000168326	4.47297e-06	0.000266278	9.12201e-05	4.80727e-05
SRS2432715	0.000365789	5.55026e-05	8.30728e-06	0.00022832	0.000249155	7.62699e-07	0.0002875	0.000221383	2.48203e-07	0.000673986	0.000328616	6.39135e-05	6.04475e-05	7.82463e-05	4.91648e-08	0.000257206	8.53253e-05	0.000121378	6.85907e-06	0.000241577	4.95937e-05	0.00013749	6.07193e-05	0.000134227	0.000116532	0.000114847	3.15817e-05	5.62945e-05	6.63301e-08	0.00016398	1.06486e-05	1.45595e-05	0.000124852	0.000362067	0.00042089	3.1614e-06	0.000179639	0.000197007	6.67414e-05	1.07669e-05	0.000268033	0.000111947	0	0.000129631	0.000228645	7.71269e-07	5.52993e-05	0.000388644	2.93391e-06
SRS2432717	0.000308407	0.00025833	0	0.000301566	0.000488218	0	0.000370646	0.000191954	0.000112742	0.000829589	0.000203155	0.000146829	1.96386e-05	0.000783163	2.70546e-05	0.000620192	0.000283722	0.000415308	4.33681e-05	0.000164249	0.00019189	0.000224792	0.000136293	0.00100244	0.000144055	0.000203924	0.000196035	0.000178268	3.21293e-05	0.000745224	7.95538e-08	9.05443e-05	0.000102813	0.000347573	0.000768523	2.51284e-05	0.000193395	0.000249335	0.000467784	1.31427e-05	0.000189717	0.0002664	1.09165e-05	0.000113219	0.000247831	3.16382e-06	0.00020111	9.72998e-05	2.17413e-05
SRS2432713	0.000268552	6.85355e-05	8.99927e-06	0.000216941	0.000240059	2.75774e-06	0.000274365	0.000217819	2.14614e-07	0.000858701	0.000220255	8.63109e-05	8.79254e-05	0.000181916	2.43746e-07	0.000284659	0.00011034	0.000120504	2.11057e-06	0.000215561	0.000103248	0.000139784	2.77921e-05	7.182e-05	0.000125184	0.000186277	7.04931e-05	9.94287e-05	1.14333e-07	0.000218571	1.15519e-05	1.26407e-05	3.63251e-05	0.000356202	0.000377019	1.22761e-06	0.000164788	0.000263469	5.12939e-05	1.59282e-05	0.000278032	0.00013827	2.93569e-07	0.000124391	0.000259152	3.3139e-07	9.58512e-05	0.000272633	3.60977e-06
SRS2432712	0.000239157	4.59902e-05	6.14416e-06	0.000250924	0.000277654	0	0.000327752	0.000246534	3.86372e-07	0.00101576	0.000303041	1.07826e-05	1.12151e-05	0.000138106	2.65207e-07	0.000492865	0.000172751	0.000111853	2.19064e-06	0.00028017	5.34562e-05	0.000113826	7.07004e-05	0.000102916	0.000145647	0.000237309	1.68737e-05	0.000176451	1.95164e-07	0.000201806	4.24671e-06	1.17763e-05	5.60024e-06	0.000384644	0.000332549	3.59558e-07	0.000340437	0.000421512	4.20118e-05	9.55384e-07	0.000258119	7.48752e-05	1.17912e-06	0.000138736	0.000209932	6.91496e-07	4.00235e-05	3.2879e-05	1.57635e-06
SRS2432711	0.000157371	0.00017474	7.8464e-06	0.000305037	0.000271921	0	0.000312017	0.000274347	2.11029e-06	0.000715319	0.000369945	3.34583e-05	3.02095e-05	8.67528e-05	1.19174e-07	0.000468339	0.000237393	0.000282415	7.95136e-06	0.000285987	0.000208339	4.28208e-05	1.77788e-06	0.000148311	2.75735e-05	9.02609e-05	6.88711e-05	1.6149e-05	4.08983e-07	0.000161435	3.56323e-06	6.2474e-05	2.0463e-05	0.000443636	0.00041657	5.30833e-08	0.000197265	0.000289755	0.000214057	3.768e-07	7.21739e-05	2.78385e-05	0	0.000193369	9.83633e-05	1.84902e-06	0.000124023	5.8161e-05	2.99716e-06
SRS2432710	0.000135465	0.000217275	1.80026e-05	0.000340893	0.000293726	0	0.000372988	0.000287655	5.4187e-07	0.000810244	0.000366012	4.2349e-05	3.73061e-05	9.45175e-05	7.85098e-07	0.000543539	0.000261105	0.00021213	3.01456e-06	0.000352185	0.000233816	5.79818e-05	2.82457e-06	0.000184582	5.68105e-05	6.76155e-05	8.78192e-05	5.41779e-06	2.8203e-07	0.000173892	1.36812e-05	1.53059e-05	2.00886e-05	0.000578739	0.000501609	0	0.000300449	0.00036105	0.000294654	1.31797e-05	0.000128408	6.94403e-05	0	0.000174306	0.000140189	8.4556e-06	0.000180264	9.0763e-05	1.47102e-05
SRS2432708	0.00018293	0.00019023	1.87622e-05	0.000370982	0.000267855	1.51615e-05	0.0003361	0.000283216	6.56846e-07	0.000802467	0.000387071	4.29261e-05	1.47151e-05	0.000165016	2.25877e-05	0.000348808	0.000158545	0.000260151	8.11719e-05	0.000286337	0.000246271	8.20144e-05	3.48684e-05	0.000212349	0.000159101	0.000203981	0.000210476	4.89521e-05	2.19995e-05	0.000274171	1.63999e-05	3.85603e-05	5.5757e-05	0.000548229	0.000550431	1.74561e-05	0.000227192	0.00029524	0.000266457	3.24681e-05	3.90073e-05	4.75822e-05	5.62319e-07	0.000148662	0.000238152	2.00038e-05	0.000251218	3.58512e-05	1.48544e-05
SRS2432707	0.000253566	5.19594e-05	6.80557e-06	0.00019471	0.00023671	0	0.000213456	0.000168973	2.06466e-05	0.000823027	0.000176556	0.000131203	0.000122293	0.000310891	8.09821e-08	0.000411169	0.000134487	0.000167592	9.83052e-06	0.000156597	4.70026e-05	0.000160989	6.02278e-05	0.000228338	0.000147459	0.000173122	4.76416e-05	0.000167574	5.48645e-08	0.00029275	2.10951e-06	3.24912e-05	1.39823e-05	0.000298254	0.000395274	2.83136e-07	0.000176263	0.000183387	0.000101388	1.8807e-06	0.000343667	0.000174415	0	0.000116207	0.000283739	1.52711e-06	7.74636e-05	0.000262618	6.31024e-06
SRS2432706	0.000210635	1.40198e-05	4.39583e-06	0.000197163	0.000257822	0	0.000227566	0.000178041	5.65878e-07	0.000976816	0.000199821	0.000178671	0.000177017	0.000224083	4.31813e-07	0.000315036	0.000151875	0.000158886	1.91217e-06	0.000194526	1.47052e-05	8.71427e-05	2.69042e-05	4.90863e-05	0.00021557	0.000209102	1.38225e-05	0.00019696	1.76676e-06	0.000223024	2.28888e-06	4.24399e-06	6.81205e-06	0.000286767	0.00034097	7.95159e-07	0.000247903	0.000241907	3.07865e-05	4.1637e-06	0.000430381	0.000183966	0	0.000116307	0.000248301	3.57737e-07	2.39896e-05	0.000402002	8.41207e-06
SRS2432709	0.000163986	9.64202e-05	9.50178e-07	0.000219455	0.000206584	0	0.000227798	0.000195136	5.43029e-08	0.000963336	0.000212123	0.000124254	0.000157308	0.000288588	1.68634e-07	0.000349434	0.000167436	0.000161278	6.51603e-06	0.000237091	6.58285e-05	0.000138007	2.43161e-05	3.52603e-05	0.00016117	0.000160847	3.78178e-05	0.000133784	5.71238e-08	0.000177295	1.08206e-06	6.17387e-06	2.24362e-06	0.000331137	0.000406691	1.58827e-06	0.000175198	0.000239654	7.78772e-05	4.442e-07	0.000281321	0.000124935	1.09963e-07	0.000114937	0.000279678	2.50242e-06	4.28867e-05	0.000286066	3.68606e-06
SRS2432704	0.000269354	1.80588e-05	8.21195e-05	0.000203236	0.000202002	0	0.000216826	0.000182881	6.83605e-07	0.000964085	0.000295988	0.000140891	0.000135612	0.000143702	5.60472e-08	0.000324133	0.000135281	0.000135092	9.67825e-07	0.000184218	5.04704e-05	0.000178697	5.68043e-05	8.28014e-05	0.00022014	0.000177616	4.12175e-05	0.000133029	2.53142e-07	0.000270629	1.52809e-06	2.47623e-06	7.66509e-06	0.000363831	0.000414023	0	0.000165838	0.000221073	9.0595e-06	1.75146e-06	0.000389362	0.000123572	0	0.000116186	0.000248078	1.19914e-06	5.64476e-05	0.000333831	5.64564e-06
SRS2432703	0.000153896	0.000148965	2.30439e-05	0.00038729	0.000245973	0	0.00030103	0.000236146	3.64032e-05	0.000959775	0.000262617	0.000152976	9.22179e-05	0.000223081	7.11082e-05	0.000247208	0.000120734	0.000194324	9.66857e-05	0.000195714	0.000184622	0.000125075	7.64016e-05	0.000192139	0.000149021	0.000141248	0.000200398	0.000136225	0.000125345	0.000209616	0	3.18035e-05	0.000178518	0.000154412	0.000607316	2.02547e-05	1.95243e-05	0.000215506	0.000146872	3.40124e-05	5.64374e-07	0	0	0.000105602	0.000151247	4.98867e-05	0.000113052	2.84881e-05	2.0604e-06
SRS2432701	0.0002763	1.83264e-05	5.43056e-05	0.000165071	0.000181047	0	0.000189783	0.000161509	0	0.000897185	0.000176854	0.000127831	0.000137813	0.000228584	0	0.000283215	0.000121761	0.000148812	1.40981e-06	0.000170865	3.56679e-05	0.000158665	6.77308e-05	8.76476e-05	0.000161463	0.000145395	2.59539e-05	0.000134518	0	0.000221598	1.03607e-05	5.11101e-06	4.27991e-05	0.000257286	0.000465893	0	0.000152593	0.000177445	4.3923e-05	4.51701e-06	0.000323016	0.000128464	0	9.98073e-05	0.000236625	6.08636e-08	3.93533e-05	0.000288865	8.37766e-06
SRS2432700	0.000316609	3.11478e-05	8.0217e-05	0.000189022	0.000201188	0	0.000233872	0.000173265	1.56091e-06	0.000908408	0.000234109	0.000136741	0.000129892	0.000192974	5.89074e-07	0.000222341	0.00014201	0.000166984	4.09264e-06	0.000195292	4.01943e-05	0.000131552	3.93049e-05	6.37169e-05	0.000163179	0.00017739	4.23486e-05	0.000130324	9.29052e-07	0.00019769	5.21691e-06	1.12373e-05	1.41838e-05	0.000294597	0.0003383	3.55886e-06	0.00017692	0.000212783	5.93446e-05	7.22596e-06	0.000312972	0.00014735	0	0.000112954	0.000246476	3.15029e-07	4.37749e-05	0.000300611	8.14652e-06
SRS2432699	0.00027566	2.18848e-05	8.80815e-05	0.000192288	0.000207814	0	0.000221444	0.00018437	5.24722e-07	0.00101801	0.000226393	0.000152282	0.000166569	0.000221036	0	0.000284766	0.000145162	0.000166329	2.22716e-06	0.000194982	2.85979e-05	0.000184262	1.88539e-05	4.31581e-05	0.000189817	0.000191165	1.14058e-05	0.000134449	0	0.000181497	4.98222e-06	5.48267e-06	1.19196e-05	0.00029574	0.000330397	1.03089e-06	0.00019994	0.000229388	4.09086e-05	4.09578e-06	0.00038628	0.000148501	0	0.000118484	0.000246966	4.32992e-07	2.54971e-05	0.000373009	6.5795e-06
SRS2432702	0.000230139	1.88435e-05	0	0.000226487	0.00023369	4.48141e-07	0.000280575	0.000201508	2.41583e-07	0.000849462	0.000254964	5.74371e-05	6.03162e-05	0.000100946	8.21173e-08	0.000453273	0.00033252	0.000151745	1.83758e-06	0.000230241	2.68811e-05	6.61536e-05	2.21284e-05	4.32758e-05	0.00022102	0.000238804	7.66977e-06	0.000175367	0	0.000193989	4.61309e-06	2.61321e-06	3.79486e-06	0.00031002	0.000310128	2.20049e-07	0.000262976	0.000307296	3.47874e-05	5.99766e-06	0.000349529	0.000139314	3.11897e-07	0.000129796	0.000193004	6.21894e-07	3.97795e-05	0.000157909	7.78355e-06
SRS2432697	0.000159407	8.47349e-05	5.3524e-07	0.0001999	0.000205499	0	0.000231975	0.00020734	5.43109e-07	0.00106481	0.000215445	0.000135436	0.000174329	0.000315113	6.70333e-08	0.000392101	0.000162727	0.000151132	9.04851e-07	0.000228117	6.84222e-05	0.00016616	5.33559e-06	2.56605e-05	0.000174887	0.000195036	4.38706e-05	0.000147076	3.17509e-07	0.000165886	7.76805e-07	4.75426e-06	2.91247e-06	0.000324235	0.000427906	5.81202e-08	0.000172105	0.000236859	7.24684e-05	2.9991e-07	0.000277077	0.000141514	0	0.000118657	0.00031768	2.02727e-06	4.16717e-05	0.000282127	1.15813e-06
SRS2432695	0.000283918	1.67914e-05	8.89077e-05	0.000313984	0.000263328	9.73377e-07	0.000259241	0.000212833	3.77252e-07	0.000639953	0.000442548	8.02899e-05	8.81168e-05	0.000110864	6.02356e-07	0.000122578	9.93402e-05	9.67533e-05	6.7581e-06	0.000271135	3.27457e-05	0.000339807	0.000121773	0.00015824	9.09299e-05	0.000108184	1.75065e-05	8.38329e-05	1.91878e-07	0.000110525	7.59837e-06	9.86939e-06	0.000218622	0.000346151	0.000319145	6.78218e-07	0.000256864	0.000121602	3.32524e-05	4.58408e-06	0.000208695	8.95008e-05	0	0.000149554	0.000431848	6.06304e-07	4.13308e-05	0.000487919	6.06338e-06
SRS2432696	0.000250793	0.000126409	1.1891e-06	0.000312056	0.00030431	0	0.000365079	0.000278755	1.41969e-06	0.000954193	0.000292698	1.11023e-05	1.1846e-05	3.0809e-05	5.16047e-07	0.000409525	0.000424783	0.000128347	1.37926e-06	0.000278696	7.49356e-05	8.20584e-05	4.11676e-05	8.99103e-05	3.98175e-05	0.000304201	5.36697e-05	0.000181596	0	0.000229413	4.19735e-06	6.58552e-06	2.29609e-05	0.000451176	0.000373551	0	0.000306736	0.000413382	3.42948e-05	1.02916e-06	0.000257287	8.18584e-05	3.58813e-07	0.00016532	0.000234169	1.5138e-06	6.65259e-05	5.15448e-05	1.19431e-06
SRS2432694	0.000248633	6.59433e-05	1.96827e-05	0.000301446	0.000276262	0	0.000360445	0.000260864	9.35931e-08	0.00101959	0.000309636	2.71354e-05	2.16448e-05	5.55475e-05	0	0.000415272	0.000226403	0.000143208	1.13138e-06	0.0002356	7.2438e-05	5.04494e-05	9.17155e-06	5.72715e-05	0.000270183	0.000316068	4.79395e-05	0.000189167	0	0.000273719	9.19819e-06	1.71326e-05	2.73182e-05	0.000350741	0.000365209	0	0.000274959	0.000342736	6.09902e-05	6.34931e-06	0.000246253	7.3934e-05	5.82827e-07	0.00015585	0.000245395	3.45757e-07	6.97009e-05	8.337e-05	6.89859e-06
SRS2432692	0.000261184	6.49509e-05	8.27278e-05	0.000253223	0.000239935	9.24734e-07	0.000276384	0.000219935	1.70529e-07	0.000786177	0.000311253	8.43315e-05	7.92226e-05	9.85954e-05	0	0.000294695	0.000144308	0.000152653	9.24928e-06	0.000236141	9.06345e-05	0.000123846	4.02176e-05	8.34081e-05	0.00015469	0.000155634	2.96004e-05	0.000126451	2.28848e-07	0.000175452	7.07357e-06	9.17758e-06	3.28554e-05	0.000355885	0.000374811	1.0115e-06	0.000195255	0.000237041	6.96438e-05	7.53298e-06	0.000265963	0.000111658	0	0.000143087	0.000182032	2.89866e-07	8.032e-05	0.000350889	2.18005e-05
SRS2432691	0.000219097	3.54162e-05	1.84508e-05	0.00020536	0.00021609	2.99959e-07	0.000230148	0.000184224	9.24645e-08	0.000995737	0.000242719	0.000153528	0.000153987	0.000233756	0	0.000282457	0.000145512	0.000163891	8.95004e-07	0.00019566	3.77672e-05	0.000139419	1.55362e-05	4.30243e-05	0.000202698	0.000160635	1.66592e-05	0.000106996	9.46528e-08	0.000172694	3.04064e-06	7.73248e-06	5.14746e-06	0.000343344	0.00031578	1.65857e-07	0.000213391	0.000241224	4.47214e-05	5.29145e-06	0.000392016	0.000164156	4.57488e-07	0.000121875	0.000255836	1.32206e-07	3.21108e-05	0.000373347	1.7653e-06
SRS2432690	0.00022827	7.38527e-05	5.5119e-05	0.000212336	0.000190339	1.46417e-07	0.000279425	0.000172555	3.29743e-06	0.000534766	0.000205892	4.68367e-05	3.24037e-05	9.67341e-05	1.6045e-07	0.000209288	0.00011036	0.000222612	1.67939e-05	0.000220366	0.000119101	0.000105428	3.63439e-05	0.000144281	7.76377e-05	9.3502e-05	7.43421e-05	4.3941e-05	0	0.000210468	1.12687e-05	3.44993e-05	4.10167e-05	0.000378174	0.000487775	2.20001e-06	0.000142637	0.000218865	0.000145644	1.41186e-05	0.000138023	7.22894e-05	5.15969e-07	0.000106457	0.000113118	9.19007e-07	0.000144474	0.00012103	1.97197e-05
SRS2432693	0.000244654	2.97532e-05	6.57042e-05	0.000231898	0.000238867	2.1873e-06	0.000251269	0.000224697	7.79046e-07	0.000992861	0.000276721	0.000137695	0.000134094	0.000190078	5.00453e-07	0.000267929	0.000135767	0.00015127	1.61441e-06	0.000244043	5.4415e-05	0.000156046	3.90306e-05	0.00010949	0.000188054	0.000149619	3.97304e-05	0.000112529	1.19455e-06	0.000216778	1.99066e-06	7.163e-06	3.91505e-05	0.000355928	0.000390284	1.35677e-07	0.00023814	0.000231942	5.78061e-05	2.87468e-06	0.000359989	0.000144851	2.98233e-07	0.000131163	0.000315314	4.37286e-06	5.87071e-05	0.00037735	9.06851e-06
SRS2432689	0.000250175	2.29608e-05	5.31374e-05	0.000200007	0.00021826	4.0918e-07	0.000256552	0.000192811	4.59029e-07	0.000793308	0.000287918	0.000114585	0.000101613	0.000133415	2.11133e-06	0.000252972	0.000136408	0.000145381	7.58422e-06	0.000183833	3.68005e-05	0.000176405	1.97539e-05	5.69886e-05	0.00014799	0.000134759	1.24881e-05	0.000122742	1.46885e-07	0.000175665	7.95813e-06	9.46581e-06	5.30726e-05	0.000364008	0.000335072	3.05136e-06	0.000168067	0.000218685	4.3817e-05	7.83912e-06	0.000325723	0.000146202	0	0.000114387	0.00024026	7.09108e-07	4.74185e-05	0.000346345	5.32029e-06
SRS2432686	0.000248429	8.04031e-05	3.32524e-06	0.000231598	0.00022214	1.74998e-06	0.000290005	0.000186762	4.73995e-06	0.000862869	0.000247163	0.000144436	0.000106286	0.000167515	0	0.000278811	0.000155731	0.000214788	1.37202e-05	0.000204566	7.21629e-05	6.41264e-05	2.63545e-05	0.000132647	7.72039e-05	0.000160855	5.91053e-05	0.000100637	0	0.000230182	1.4267e-05	9.16832e-06	3.70667e-05	0.000460595	0.000466065	1.08806e-06	0.000225074	0.000263886	0.000104106	1.49901e-05	0.000325788	0.000148558	0	0.000129495	0.000181211	1.58791e-06	6.49839e-05	0.000340118	5.05529e-06
SRS2432684	0.000162948	0.000169644	4.6415e-06	0.000293181	0.000236506	0	0.00031283	0.000246776	1.68361e-06	0.000919253	0.000342428	7.8874e-05	7.07323e-05	0.000158333	4.35213e-07	0.000374204	0.000136381	0.000115518	4.48724e-06	0.000316713	0.000235745	7.86477e-05	2.82571e-06	0.00016124	6.64505e-05	0.000109863	0.000138128	4.53047e-06	1.15038e-07	0.000212286	1.22232e-05	2.11603e-05	9.02013e-06	0.000452138	0.000489551	2.06513e-07	0.000276556	0.000326625	0.000171334	1.93416e-06	0.000186045	7.03019e-05	0	0.000152265	0.000237891	2.01722e-05	0.000185846	0.000140405	3.02127e-06
SRS2432683	0.00025954	1.50302e-05	6.09943e-05	0.000218298	0.000223057	1.51769e-06	0.000266011	0.000207584	3.60006e-08	0.00103744	0.000299292	0.000131016	0.000134322	0.000174335	1.07474e-06	0.000320628	0.000131541	0.00013586	1.90855e-06	0.000184947	1.72487e-05	0.000142058	2.92066e-05	5.67167e-05	0.000177614	0.000162856	1.54053e-05	0.000107641	2.62167e-07	0.00020834	7.19e-06	1.15498e-05	3.26005e-05	0.000467583	0.000358923	1.68502e-06	0.000169128	0.000232215	4.2481e-05	1.25521e-05	0.000415247	0.00015824	0	0.000113976	0.000279157	1.09554e-06	2.25356e-05	0.000383262	7.41283e-06
SRS2432682	0.000258133	0.000117358	2.50467e-05	0.000293194	0.000263106	6.48481e-08	0.000326018	0.000253452	3.06013e-07	0.000973218	0.000296559	5.3268e-05	6.97216e-05	0.000144451	5.78039e-08	0.000404464	0.000216333	0.00018897	2.53852e-06	0.000306126	0.000149548	7.11176e-05	7.57851e-06	8.27749e-05	0.000165473	0.00020362	4.12687e-05	0.000133492	1.03981e-07	0.000206531	4.3087e-06	1.1445e-05	2.55998e-05	0.00041371	0.000413211	1.7899e-06	0.000219732	0.00030391	0.000116664	6.14758e-06	0.000194819	5.38825e-05	5.02573e-08	0.000163898	0.00020471	1.3538e-06	0.000154216	0.000203171	3.51592e-05
SRS2432685	0.000212214	7.62e-05	4.48361e-05	0.000272671	0.000254741	1.70515e-06	0.000319264	0.000250096	9.19744e-07	0.000796337	0.00023704	6.2685e-05	5.65065e-05	8.92544e-05	4.54919e-06	0.000263998	8.09553e-05	0.000108711	1.6694e-05	0.000242807	7.65884e-05	0.000156494	5.1354e-05	0.000173419	0.000108266	0.000114115	5.8738e-05	6.4499e-05	6.88557e-07	0.000259139	3.13992e-05	2.59909e-05	0.000147915	0.00043138	0.000341457	3.22172e-06	0.000208759	0.000256331	0.000108918	3.84214e-05	0.000286142	0.000204864	2.84751e-07	0.000161034	0.000218343	7.96628e-06	0.000117672	0.000229211	3.88621e-06
SRS2432681	0.000364021	2.46082e-05	9.72425e-06	0.000205729	0.00021874	0	0.000231314	0.000191562	2.86299e-07	0.000983556	0.000249331	0.00016469	0.000161052	0.000202382	0	0.000307895	0.000165643	0.0001841	4.50203e-06	0.000222345	3.50639e-05	8.27066e-05	6.53308e-06	4.44043e-05	0.000208333	0.000187153	1.45643e-05	0.000172215	1.99915e-07	0.000202179	3.6624e-06	2.82055e-06	5.08574e-06	0.000293624	0.000332664	7.0061e-07	0.00022111	0.000216038	4.63648e-05	2.95126e-06	0.000391944	0.000155783	0	0.000121401	0.000253701	3.98005e-08	4.71186e-05	0.000377179	1.1064e-05
SRS2432680	0.000269982	7.47078e-05	7.31568e-06	0.000208295	0.000206824	7.75204e-07	0.000241362	0.000175071	0	0.000848078	0.000231708	0.000103916	0.000114842	0.000192693	0	0.000235254	0.000132292	0.000124051	1.67441e-07	0.000213231	8.0383e-05	9.1412e-05	1.65373e-05	4.37788e-05	0.000111045	0.00024279	7.69138e-05	0.000103633	3.00277e-07	0.000161064	2.55297e-06	5.88e-06	5.47611e-06	0.000333584	0.000377796	2.44485e-07	0.000193139	0.000226256	6.42354e-05	5.5894e-06	0.000282306	0.000119468	0	0.000118367	0.000245631	2.52486e-07	5.65267e-05	0.000295669	1.33836e-06
SRS2432678	0.000252172	3.01764e-05	6.09524e-05	0.000199272	0.000213803	3.20647e-07	0.000226322	0.000189361	0	0.00099111	0.00023482	0.000144582	0.000172085	0.000305927	0	0.000305423	0.000141528	0.000156581	2.16075e-06	0.00021939	3.86486e-05	0.000133096	1.95983e-05	3.07361e-05	0.000182081	0.000201777	2.2005e-05	0.000145549	0	0.000172018	5.48489e-06	7.01035e-06	1.94259e-05	0.000296505	0.000437995	0	0.000187516	0.000237556	3.58308e-05	5.76637e-06	0.000344886	0.000165065	0	0.000113911	0.000309601	2.52076e-07	2.94201e-05	0.000388821	1.90111e-06
SRS2432679	0.000159263	0.000122795	1.20059e-05	0.000243466	0.000200387	0	0.000291018	0.000193157	6.24112e-07	0.000786356	0.000298267	8.29146e-05	8.39252e-05	0.000115726	2.64699e-07	0.00034541	0.000161529	0.000216165	8.96573e-06	0.000248146	0.000119093	9.36628e-05	2.74021e-06	0.000142076	3.00851e-05	0.000101965	4.51443e-05	3.52347e-05	7.15263e-07	0.000146582	2.9975e-06	2.38573e-05	1.24817e-05	0.000417627	0.000403327	6.24924e-07	0.000213131	0.000268034	0.0001443	1.3007e-06	0.000226087	6.56074e-05	0	0.000155895	0.000144933	4.9435e-07	7.53648e-05	0.000188021	4.65115e-06
SRS2433065	0.000243705	3.02454e-05	0.000106346	0.000212996	0.000203797	0	0.000228454	0.000183078	5.07655e-07	0.000923098	0.000295738	0.000146294	0.0001311	0.000168695	4.95011e-06	0.000311444	0.000155517	0.000162284	9.20831e-06	0.000186776	4.42801e-05	0.00017268	5.50815e-05	8.39261e-05	0.000190833	0.000190076	2.7167e-05	0.000141662	6.54494e-06	0.000255158	6.99081e-06	5.06748e-06	2.36468e-05	0.000363723	0.000381158	2.71236e-06	0.00018015	0.000211103	3.83945e-05	5.13719e-06	0.000384692	0.000142306	0	0.000116841	0.000227728	2.78148e-06	4.70468e-05	0.000300387	4.07753e-06
SRS2433062	0.000299673	4.01039e-05	6.89959e-05	0.000185467	0.000201942	1.59794e-07	0.000231319	0.000174176	5.2606e-07	0.00085688	0.000228219	0.000118419	0.000124014	0.000176562	1.7511e-07	0.000232174	0.000143498	0.000170794	3.21597e-06	0.000211584	5.11964e-05	0.000124925	4.06834e-05	7.1785e-05	0.000149581	0.00015587	4.11518e-05	0.000108453	0	0.000198047	4.34195e-06	1.00562e-05	1.50835e-05	0.000311692	0.000343323	1.6076e-06	0.000166954	0.000220893	5.86125e-05	7.52521e-06	0.000309899	0.000126096	7.82099e-08	0.000115187	0.000210304	2.47028e-07	5.91511e-05	0.000295256	5.34912e-06
SRS2433060	0.000277688	2.80719e-05	0.000100226	0.000207117	0.000213561	0	0.000232445	0.000184462	1.64491e-06	0.000933141	0.000234232	0.000127093	0.000124664	0.000199135	3.71066e-07	0.000235356	0.000143065	0.000181579	2.60665e-06	0.000184489	3.87726e-05	0.00016217	2.38163e-05	7.75885e-05	0.000168424	0.000211958	4.31073e-05	0.00013262	3.09407e-07	0.000203957	7.86623e-06	1.19381e-05	2.81161e-05	0.000325314	0.00031898	4.03987e-06	0.000203683	0.000221326	6.76387e-05	9.24263e-06	0.00033834	0.000139816	0	0.000122741	0.000239921	1.91771e-06	6.28729e-05	0.000382697	2.63847e-05
SRS2433058	0.000181659	0.000153791	1.96877e-05	0.000274459	0.000262956	2.03119e-07	0.000303542	0.000227012	1.96032e-06	0.000756237	0.000341652	2.72092e-05	2.05914e-05	9.03801e-05	3.89529e-07	0.000227927	6.98635e-05	0.000105919	1.13393e-05	0.000243858	0.000163965	0.000101331	3.42934e-05	0.00012978	5.2798e-05	0.000152466	9.91784e-05	2.9389e-05	7.89754e-07	0.000202668	2.49011e-05	1.20789e-05	7.39544e-05	0.000444336	0.000484928	1.15025e-06	0.000172629	0.000228713	0.000123004	1.0217e-05	9.92953e-05	6.2337e-05	9.98853e-07	0.000150314	0.000198051	3.83815e-06	0.000200449	0.000132548	2.0848e-05
SRS2433059	0.000202936	0.000133189	3.95666e-05	0.000276533	0.000292527	1.35393e-07	0.00033362	0.000261766	7.45866e-07	0.000921461	0.000247444	0.000105294	0.000114775	8.11185e-05	8.46963e-07	0.000406574	0.000173546	0.000251741	2.54272e-06	0.00026937	0.000162811	9.22382e-05	1.47088e-05	8.6325e-05	0.000151554	0.000173899	8.35448e-05	8.65723e-05	1.66656e-06	0.000222743	1.63924e-05	1.65898e-05	4.15181e-05	0.000462024	0.000423263	1.18226e-06	0.000221756	0.000276063	0.000124354	5.543e-06	0.000221109	9.88817e-05	3.089e-06	0.000201941	0.000229161	1.2153e-06	0.000140523	0.000204693	5.78699e-06
SRS2433061	8.64148e-05	0.000246889	1.41426e-05	0.000336311	0.000267774	0	0.000370119	0.000272245	1.79311e-06	0.000686013	0.00033185	6.24601e-06	1.02207e-05	6.57485e-05	2.39099e-07	0.000583584	0.000272382	0.000594976	3.59878e-06	0.000358844	0.000236887	4.58596e-05	1.24482e-05	0.000214316	1.12606e-05	0.00015969	5.34773e-05	1.16687e-05	5.66256e-07	0.000120716	5.99404e-06	3.26512e-05	3.23137e-05	0.000617031	0.000448118	3.02323e-07	0.000222393	0.000292311	0.000298084	8.53688e-06	3.95279e-05	2.7334e-05	0	0.000164629	6.10801e-05	3.67706e-06	0.000110466	2.01155e-05	1.31412e-05
SRS2433063	0.000207377	0.000102412	7.79408e-05	0.00024758	0.000221121	0	0.000283217	0.000224534	1.11988e-07	0.00104204	0.000289473	0.000134092	0.000127174	0.000191604	4.90796e-07	0.000414077	0.000207561	0.000188182	3.88513e-06	0.000308798	0.00011243	0.000106747	8.4699e-06	3.55221e-05	0.000194366	0.000208843	4.69082e-05	0.000123438	6.16446e-07	0.000189462	2.62464e-06	1.20289e-05	5.4284e-06	0.00036216	0.000448147	4.959e-07	0.000244319	0.000280774	0.000119257	1.40925e-06	0.000289995	0.000119323	0	0.000142175	0.000263902	1.06781e-06	9.13118e-05	0.000301247	2.04182e-06
SRS2433057	0.000268625	4.26128e-05	2.3713e-05	0.00026648	0.000264578	3.14446e-07	0.000315295	0.000233852	0	0.00098703	0.000283472	4.9297e-05	4.71203e-05	8.22485e-05	0	0.000400932	0.000208664	0.000145889	5.03884e-07	0.000234147	6.14101e-05	8.77082e-05	1.45221e-05	5.02934e-05	0.000282792	0.00029554	3.46378e-05	0.000191224	1.33178e-07	0.000240742	9.07872e-06	1.18687e-05	1.69748e-05	0.000361571	0.000333276	6.18142e-08	0.00025267	0.000310027	3.95051e-05	6.2994e-06	0.000267651	6.99239e-05	1.63032e-07	0.000143965	0.000245152	2.9418e-07	5.50878e-05	0.000140833	5.17499e-06
SRS2433055	0.000234206	4.53751e-05	3.16344e-05	0.000183008	0.000196548	0	0.000216099	0.000163781	5.12555e-07	0.000786208	0.000195904	9.24848e-05	0.000109716	0.000199343	1.02662e-06	0.000249198	0.000117316	0.000228439	2.29003e-06	0.000192921	8.35258e-05	0.000125004	2.98941e-05	8.9366e-05	0.000114743	0.000148125	6.2236e-05	0.000119152	8.14057e-07	0.000180679	1.69007e-06	6.83334e-06	9.07671e-06	0.000297993	0.000296349	6.53264e-07	0.000156089	0.000188839	4.96794e-05	2.54439e-06	0.000302302	0.000135831	0	0.000106946	0.000211365	1.1846e-05	9.4826e-05	0.00026834	1.13938e-05
SRS2433056	0.000164229	0.00015556	3.95944e-05	0.0002857	0.000241774	1.31059e-06	0.000267853	0.000215643	1.24358e-06	0.000903022	0.00033939	7.06337e-05	7.11908e-05	0.000127075	6.30171e-07	0.000275149	0.000137732	0.000137358	7.59256e-06	0.000250652	0.000144053	0.00010336	1.63122e-05	7.633e-05	0.000128602	0.000144317	0.000120019	6.43777e-05	0	0.000188501	6.31876e-06	1.43122e-05	8.64382e-06	0.000438187	0.000522692	3.40515e-07	0.000204625	0.000264259	0.000135037	2.55001e-07	0.000253313	8.09058e-05	5.87034e-07	0.000125778	0.000200311	2.56025e-05	0.000142651	0.000186643	1.38852e-05
SRS2433053	0.000237101	0.000107049	3.07634e-05	0.000224234	0.000235116	1.54635e-07	0.0002612	0.00022625	0	0.000984147	0.000277632	9.91759e-05	0.000106908	0.000192135	2.12284e-06	0.000421181	0.000183305	0.000166919	5.35708e-06	0.000258594	0.000101891	0.00013572	1.79739e-05	6.72193e-05	0.000164267	0.000196463	5.86048e-05	0.000116775	4.35011e-06	0.000194108	6.525e-06	1.66654e-05	1.21739e-05	0.000361928	0.000412282	2.40298e-06	0.000232196	0.000276968	8.34149e-05	3.47292e-06	0.000275654	0.000123468	0	0.00013747	0.000273228	7.62412e-07	0.000103249	0.000269608	3.98539e-06
SRS2433052	0.000256396	2.85173e-05	4.28054e-05	0.000184631	0.000186063	0	0.000216346	0.000150006	7.02948e-07	0.000790131	0.000201363	0.0001196	0.000128379	0.00020485	1.40749e-07	0.000255632	0.000127089	0.000133394	3.44071e-06	0.000181377	4.58416e-05	0.000142338	1.6929e-05	7.08382e-05	0.000153026	0.00014953	3.22647e-05	0.000114636	1.0993e-06	0.00016017	1.17637e-06	7.16841e-06	1.85628e-06	0.000297491	0.000436526	1.00014e-06	0.000182313	0.000203349	3.59265e-05	5.73142e-07	0.000328934	0.000121179	0	0.000100969	0.000289195	0	5.2433e-05	0.000298133	4.3078e-06
SRS2433050	0.000252461	0.000119661	5.73103e-05	0.000241501	0.000221037	5.76025e-07	0.000303568	0.000203835	1.38661e-06	0.000771589	0.000265337	9.02279e-05	9.57883e-05	0.000142426	0	0.000318722	0.000171974	0.000191502	1.08151e-05	0.000282229	0.000136264	0.000102175	2.77364e-05	8.81739e-05	0.000132192	0.000161105	7.16905e-05	7.9164e-05	0	0.000179997	8.02961e-06	1.68427e-05	2.32631e-05	0.000415542	0.00039356	2.67469e-06	0.000194204	0.000268668	0.000143237	9.35288e-06	0.000211692	9.34528e-05	9.44213e-08	0.000139207	0.000187994	9.16641e-07	0.000120736	0.000204768	1.36211e-05
SRS2433049	0.000174708	0.000109395	3.85416e-06	0.000267722	0.000243655	1.03081e-06	0.000317795	0.000224479	3.67822e-07	0.000824114	0.000275258	7.88206e-05	7.7292e-05	0.000113092	0	0.000292665	0.000142752	0.000185205	1.37713e-06	0.000267594	0.000137158	0.000114427	7.61044e-06	6.56734e-05	0.000121624	0.000156022	9.25476e-05	7.18601e-05	1.74357e-07	0.000204073	2.13602e-05	1.22006e-05	2.42951e-05	0.000449905	0.000397621	4.5344e-07	0.000218049	0.000272536	0.000141824	7.7146e-06	0.00020991	9.51889e-05	1.6549e-06	0.000136239	0.000218283	3.18749e-07	8.6608e-05	0.0002334	8.0126e-06
SRS2433047	0.000212919	6.36628e-05	1.31082e-05	0.000258913	0.000249583	7.29861e-08	0.000341698	0.000248709	1.09021e-07	0.000868461	0.000299538	1.56535e-05	1.64197e-05	0.000105531	2.57319e-07	0.000460158	0.000184705	0.000140929	1.49103e-06	0.000263533	7.69422e-05	8.0482e-05	4.75647e-05	8.59336e-05	0.000135472	0.000223162	3.5448e-05	0.000154032	0	0.000226484	1.3739e-05	8.43609e-06	1.6404e-05	0.000421586	0.000346539	2.33686e-07	0.000267218	0.00036331	7.15616e-05	3.41605e-06	0.000209878	4.91186e-05	4.46165e-08	0.000146407	0.00018148	5.21002e-06	4.39169e-05	6.34926e-05	7.33659e-06
SRS2433045	0.000273402	5.17279e-05	2.18187e-05	0.000214483	0.000225901	7.41481e-07	0.000258431	0.000201055	5.58449e-07	0.000804526	0.000243303	0.000118355	0.000109855	0.000152819	5.07843e-08	0.000215504	0.000120436	0.000142275	2.20799e-06	0.000187941	5.56233e-05	8.19578e-05	2.83907e-05	6.01567e-05	0.000105611	0.000205957	5.42381e-05	8.80006e-05	2.05545e-07	0.000166413	7.48441e-06	6.43928e-06	1.09872e-05	0.000364378	0.000318589	3.84181e-07	0.000179395	0.000231177	6.40315e-05	1.34529e-05	0.000306508	0.000142758	0	0.000122886	0.000242872	2.56541e-07	5.6824e-05	0.000336675	7.1386e-06
SRS2433048	0.000228032	6.54999e-05	2.21813e-06	0.000217832	0.000230338	0	0.000273956	0.000218784	2.99864e-07	0.000780683	0.000269224	0.000115997	9.67462e-05	0.000109184	0	0.000239927	0.000120078	0.000129105	3.11336e-06	0.000222842	7.57678e-05	0.000116106	4.17497e-05	0.000102685	0.000133396	0.000119344	4.94619e-05	6.13203e-05	0	0.00015726	6.06565e-06	1.97128e-06	2.02696e-05	0.000379875	0.000336439	0	0.00022782	0.000244787	5.9555e-05	1.18829e-06	0.000384109	0.000122707	1.32532e-07	0.000127743	0.000193266	8.20524e-07	6.44289e-05	0.000298241	3.07473e-06
SRS2433044	0.000219178	7.96438e-05	2.78403e-05	0.000211253	0.000210689	0	0.000226519	0.000198067	5.34954e-08	0.000874726	0.000245867	9.08415e-05	9.90754e-05	0.000209163	0	0.000326313	0.00014892	0.000161897	2.67564e-07	0.000234245	8.77846e-05	0.000112604	2.22322e-05	6.33215e-05	0.000118281	0.000168144	5.23317e-05	9.7133e-05	5.5927e-08	0.00012672	3.51003e-06	7.38733e-06	3.90472e-06	0.000343045	0.000373412	0	0.000174648	0.000241795	9.49471e-05	3.94553e-06	0.000225844	0.000119149	7.58601e-07	0.00011219	0.000214903	5.88837e-06	6.06116e-05	0.00023655	9.04885e-07
SRS2433042	0.000208049	0.000269992	3.61827e-06	0.000301877	0.00024304	0	0.000312213	0.000321069	5.11323e-07	0.000713562	0.000392979	3.78417e-05	2.7003e-05	6.32606e-05	3.17372e-06	0.000517415	0.000295546	0.000225159	5.54458e-06	0.00032376	0.000241642	4.18647e-05	6.15989e-06	7.86574e-05	4.78508e-05	3.35605e-05	3.63664e-05	8.79836e-06	2.30011e-06	6.15832e-05	4.46527e-06	1.25894e-05	2.37406e-05	0.000722358	0.000490714	1.45183e-06	0.00021881	0.000299294	0.00026728	4.05157e-06	1.56096e-05	1.30907e-05	1.52299e-07	0.000151924	7.07173e-05	1.09672e-06	0.000120949	3.72e-05	1.62617e-05
SRS2433043	0.000208474	0.000221612	5.87688e-06	0.000294651	0.000268514	0	0.00029093	0.000273335	2.70257e-07	0.000811494	0.000340675	6.85916e-05	8.62659e-05	0.000101205	0	0.000433389	0.000257249	0.00020892	3.41794e-07	0.000288546	0.000157978	8.72963e-05	1.30751e-05	6.11373e-05	0.000114193	0.000126915	3.9029e-05	6.94407e-05	4.13796e-07	0.000142956	6.57639e-06	1.72028e-05	7.49507e-06	0.000549976	0.00042849	0	0.000232518	0.000298134	0.000169637	1.7226e-06	0.000195251	8.45484e-05	0	0.000171537	0.000153992	2.14976e-06	6.89232e-05	0.000169574	6.00393e-06
SRS2433046	0.000382898	1.47053e-05	9.56214e-06	0.000184694	0.000228314	0	0.000206004	0.000186967	0	0.00106044	0.000225182	0.00018472	0.000203764	0.00022406	4.66992e-07	0.000349021	0.000169471	0.000170784	2.19903e-06	0.000213327	1.94611e-05	0.000110874	1.40959e-05	2.02142e-05	0.000232533	0.000231362	1.54315e-05	0.000197644	3.00018e-07	0.000205935	4.55034e-07	1.9521e-06	1.6383e-06	0.000276086	0.000346585	9.76558e-08	0.000225605	0.00023211	1.47466e-05	1.27308e-06	0.000426715	0.000160399	0	0.000120881	0.000299483	0	2.25158e-05	0.000390584	1.88645e-06
SRS2433039	0.000126536	0.000254875	3.36967e-06	0.000342675	0.000255815	0	0.000385188	0.000285124	7.30436e-06	0.000793163	0.000372934	1.23701e-05	7.56683e-06	0.000134532	1.9058e-06	0.000591542	0.000275311	0.000202915	4.8968e-06	0.000397898	0.000304878	2.51713e-05	4.40773e-06	0.000173039	0.000105607	0.000191216	0.000143039	4.87374e-06	3.56148e-06	0.000221613	7.36169e-06	1.83936e-05	6.55793e-06	0.000607416	0.000513312	4.9686e-07	0.00024439	0.000366215	0.000259224	2.27467e-06	8.94743e-06	1.59828e-05	0	0.000182234	0.000185462	1.72696e-05	0.00029194	1.16383e-05	5.60976e-06
SRS2433041	0.000222153	0.000174945	2.26568e-05	0.00033041	0.000319088	0	0.000228226	0.00018673	1.97278e-06	0.000608315	0.000245681	0.000125062	2.03747e-05	0.000670907	2.63304e-06	0.000371903	0.000115763	0.000187776	0.000101475	0.000142342	0.000164437	0.000147658	2.57077e-05	0.000518293	0.000105431	0.000208685	4.79438e-05	0.000131286	0	0.000408451	1.46207e-05	2.15961e-05	5.06814e-05	0.000295655	0.000828075	1.52196e-06	0.000111894	0.000268126	0.000276181	1.77737e-05	0.000157809	0.000201813	8.34998e-07	0.000111591	0.000237647	1.98217e-06	0.000306182	2.99412e-05	4.28473e-05
SRS2433040	0.000185841	4.29576e-05	2.95504e-05	0.000225485	0.000211665	0	0.000247122	0.000200883	3.08858e-07	0.00098087	0.000224691	0.000141181	0.000159577	0.000203076	1.66813e-06	0.000319859	0.000141001	0.000149836	8.51684e-06	0.000210621	6.77293e-05	0.00011068	2.08207e-05	5.04762e-05	0.00017581	0.000132402	2.98957e-05	0.000120055	4.50107e-06	0.000175073	1.94175e-06	5.7593e-06	1.87742e-05	0.000343524	0.000445469	3.16226e-06	0.000164584	0.000225578	6.92811e-05	1.25308e-05	0.000332717	0.000138625	0	0.000123174	0.000266105	1.04687e-06	3.438e-05	0.000308935	5.14443e-06
SRS2433038	0.000237088	0.00010102	8.60363e-05	0.000225364	0.000215701	0	0.000296556	0.0002202	5.15777e-07	0.000897682	0.000252346	0.000126924	0.000129918	0.000191462	0	0.000449835	0.000171584	0.000157631	6.43284e-07	0.00027626	8.16364e-05	0.000127802	1.68959e-05	3.47936e-05	0.000153892	0.000151068	1.67476e-05	0.000111607	2.67575e-07	0.000159324	1.11937e-06	3.91777e-06	7.82507e-06	0.000392072	0.000370021	2.54108e-07	0.000189817	0.000252961	6.03882e-05	4.59976e-06	0.000302555	0.000119487	4.56836e-08	0.000125508	0.000246726	2.10363e-07	4.27659e-05	0.000306123	1.92092e-07
SRS2433034	0.000273763	5.02087e-05	5.27336e-05	0.000208816	0.000205697	1.50859e-06	0.000274784	0.000204053	0	0.000722016	0.000274487	9.64866e-05	9.76205e-05	0.000123664	0	0.000261566	0.000126219	0.000132686	7.00836e-06	0.000201452	6.1638e-05	0.000146366	3.89698e-05	8.24163e-05	0.000129502	0.000134472	2.21689e-05	0.000109219	5.98406e-08	0.000181123	7.90954e-06	1.27889e-05	3.74358e-05	0.000316949	0.00033956	1.3225e-06	0.000162215	0.000221323	6.17763e-05	7.01287e-06	0.0002952	0.000113321	0	0.000115863	0.00019905	3.96079e-08	6.92417e-05	0.000348269	1.21236e-05
SRS2433035	0.000231232	0.000100711	7.6455e-05	0.000274635	0.000270571	5.25446e-06	0.000308716	0.000219536	5.48786e-06	0.00089767	0.000300639	7.6963e-05	7.30542e-05	0.000134289	0	0.000439009	0.000173976	0.000241168	1.23815e-05	0.000238264	0.000139197	0.000109276	2.66907e-05	0.000116143	0.000103488	0.000156846	6.52138e-05	6.25259e-05	2.16619e-06	0.00023487	1.86837e-05	4.78046e-05	4.65278e-05	0.000449833	0.000328781	0	0.000251004	0.000271669	0.000150864	1.23161e-05	0.000282591	8.57049e-05	0	0.000151515	0.000170468	4.54292e-06	9.68446e-05	0.000216905	9.08677e-06
SRS2433036	0.000257204	5.26254e-05	1.7072e-05	0.000250692	0.000249165	0	0.000266383	0.000212116	7.00438e-08	0.00114287	0.0002488	0.000145727	0.000160049	0.000287018	0	0.0003584	0.000127323	0.000155774	4.22191e-06	0.000231043	6.46408e-05	0.000134458	1.781e-05	7.8993e-05	0.00014319	0.00016886	3.28293e-05	0.000119189	1.44939e-07	0.000186753	1.62959e-06	1.01156e-05	1.89636e-05	0.000322479	0.000439604	4.55179e-07	0.000208275	0.000270146	5.8266e-05	2.88257e-06	0.000403255	0.000135208	0	0.000136738	0.000287574	2.94197e-06	6.94231e-05	0.000354516	5.99745e-06
SRS2433037	0.000126594	0.000102288	6.09295e-06	0.00025596	0.000193411	0	0.000230273	0.000234841	0	0.00102534	0.000272918	5.77888e-05	8.78934e-05	0.00021375	0	0.000390055	0.000203042	0.000151132	2.14135e-05	0.000235518	0.000151051	9.63525e-05	4.45218e-06	8.87735e-05	0.000118513	0.000142313	6.83998e-05	7.01883e-05	1.13168e-07	0.000200868	2.7688e-05	1.58867e-05	3.24923e-06	0.000384788	0.000532025	0	0.00023708	0.000286018	0.000150033	7.02517e-07	0.000169837	7.39582e-05	0	0.000132118	0.000219025	1.81173e-06	0.000156527	0.000135426	6.00843e-06
SRS2433032	0.000208604	0.000202269	2.14906e-05	0.000298737	0.000285405	0	0.00031519	0.000278659	9.40314e-07	0.000925118	0.000350477	6.33951e-05	7.50165e-05	0.000119036	7.83548e-07	0.000502373	0.000254554	0.00022066	8.3949e-06	0.00035835	0.000238148	8.38993e-05	6.73663e-06	7.73666e-05	7.82519e-05	0.000136984	9.23995e-05	5.07814e-05	1.61727e-06	0.000170365	1.10299e-05	1.86303e-05	1.26681e-05	0.000533009	0.000506682	3.21923e-07	0.000239956	0.000380088	0.000194284	1.66911e-06	0.000142184	8.3423e-05	0	0.000181934	0.00016479	2.52361e-06	0.000144224	0.000141292	9.74622e-06
SRS2433033	0.000209826	0.000166703	2.63712e-05	0.000286226	0.0002786	9.8822e-08	0.000359082	0.000281279	1.01084e-07	0.00088969	0.000324718	3.55713e-05	3.58439e-05	8.8187e-05	0	0.000265435	0.000143196	0.000133456	2.43962e-06	0.000295523	0.000177667	9.20308e-05	3.96286e-05	9.45433e-05	8.41042e-05	0.000110521	0.000113632	4.43459e-05	0	0.000197119	1.0307e-05	3.95047e-05	1.92153e-05	0.000445067	0.000386857	0	0.000220813	0.000338857	0.000108353	4.89665e-06	0.000231456	0.000120735	1.46461e-07	0.000170558	0.000214714	6.55679e-06	0.000165025	0.000135354	2.14033e-06
SRS2433030	0.000180385	0.000239255	4.70862e-06	0.00029976	0.000261183	0	0.000304145	0.000239682	2.41842e-08	0.000931725	0.000296952	6.24542e-05	6.49667e-05	0.000155206	0	0.000492115	0.00019777	0.000183567	5.02558e-06	0.000319868	0.00021941	7.6816e-05	8.2107e-07	6.24346e-05	0.000115162	0.00017153	8.55406e-05	5.69263e-05	2.23783e-07	0.000168749	1.1318e-06	2.10879e-05	1.59137e-05	0.000446247	0.000498991	0	0.000240076	0.000334874	0.000162768	1.06669e-06	0.00015579	7.7649e-05	0	0.000162596	0.000203688	5.0824e-06	0.000163091	0.000147399	4.56626e-07
SRS2433031	0.000251456	0.00015553	2.86512e-06	0.000294045	0.000294587	0	0.00037036	0.000280679	7.27699e-08	0.000905727	0.000309445	7.3804e-05	6.88709e-05	0.000135442	8.15819e-07	0.00039007	0.000185163	0.000252627	2.92783e-06	0.000302074	0.000183415	0.000115806	1.47863e-05	0.000127076	0.00012305	0.000149024	8.46225e-05	6.44638e-05	1.04952e-06	0.000166636	1.12019e-05	1.82449e-05	9.78467e-05	0.000441145	0.000475676	1.5441e-06	0.000190673	0.000329195	0.000127345	4.21539e-06	0.000186399	7.43544e-05	9.41818e-07	0.000163857	0.000215321	8.86935e-07	0.000180712	0.000174278	4.50367e-06
SRS2433028	0.000270624	0.000127671	2.00687e-06	0.00026428	0.000252833	0	0.000308533	0.000212346	3.28042e-07	0.000762735	0.000290376	6.65901e-05	7.50552e-05	0.000131282	0	0.000333755	0.000155782	0.00020805	4.69058e-06	0.000286513	0.000141813	0.000113917	2.85986e-05	8.96291e-05	0.000119204	0.000122551	5.31314e-05	6.4123e-05	6.86473e-08	0.000177862	1.69874e-05	1.08528e-05	5.50209e-05	0.000372247	0.00044743	9.76259e-07	0.000198449	0.000279559	0.000134447	4.28119e-06	0.000212765	8.18308e-05	2.83558e-07	0.000142762	0.000197086	1.31821e-06	0.000108524	0.000211406	4.29511e-06
SRS2433027	0.000261908	7.86107e-05	1.96079e-05	0.000216129	0.000201865	0	0.000241172	0.000187736	2.29863e-07	0.00085181	0.000244838	9.8582e-05	0.000115282	0.000146645	1.75519e-07	0.000401202	0.000160754	0.000162069	1.0641e-06	0.000232037	8.89965e-05	0.00011116	1.49993e-05	7.03212e-05	0.000151463	0.000180695	5.46005e-05	0.000112641	7.10397e-07	0.000166675	6.86024e-06	1.56152e-05	1.62065e-05	0.000352207	0.000376669	7.25881e-07	0.000187637	0.000244965	9.44718e-05	1.01475e-05	0.00027819	0.00014654	0	0.000116964	0.000255907	3.42755e-06	6.50773e-05	0.000282249	2.35018e-06
SRS2433026	0.000417934	7.23677e-05	0.000110541	0.000281081	0.000276976	2.26738e-06	0.000349421	0.000269583	0	0.000788101	0.000342539	5.76076e-05	5.45568e-05	7.2243e-05	8.73018e-08	0.00032972	0.000169573	0.000191885	1.18441e-06	0.000369906	0.000129215	9.69812e-05	1.68189e-05	7.271e-05	6.61648e-05	9.07688e-05	5.12212e-05	4.67582e-05	1.62652e-06	0.000213387	2.33221e-05	3.71246e-05	3.40297e-05	0.00043583	0.000286064	3.23357e-07	0.000136524	0.000323824	4.56798e-05	9.62349e-06	0.00025931	0.000155636	4.61212e-06	0.000155502	0.000261637	2.12167e-06	0.000112125	0.000363409	3.89077e-06
SRS2433029	0.000206191	9.3173e-05	6.08343e-05	0.000211972	0.000205904	8.05149e-08	0.000223753	0.00019306	0	0.000867932	0.000244272	0.000107977	0.000106523	0.000130372	8.18526e-07	0.00031192	0.000183808	0.000180244	6.4291e-06	0.000222523	6.85347e-05	0.000106784	4.55541e-05	8.91117e-05	0.000145537	0.000130926	1.86683e-05	9.81211e-05	8.99258e-07	0.000181028	4.26817e-06	2.21578e-06	3.99845e-06	0.000427222	0.000324118	5.82379e-07	0.000196873	0.000237027	8.32791e-05	1.41128e-06	0.000329469	0.000118318	0	0.000115079	0.000163449	4.43984e-07	3.87865e-05	0.000249537	3.6958e-06
SRS2433025	0.000169086	0.000162922	8.86251e-06	0.000261543	0.000259397	1.40449e-07	0.00033411	0.000245436	1.95305e-07	0.000797329	0.000293403	7.71603e-05	6.83251e-05	0.000145008	0	0.000391224	0.000198144	0.000196517	3.06622e-06	0.00031774	0.000163975	0.000101448	8.69344e-06	6.59254e-05	0.000118231	0.000143701	5.0562e-05	6.36923e-05	0	0.000179951	9.46016e-06	1.27736e-05	1.76313e-05	0.000457998	0.000392149	3.94615e-08	0.000217054	0.00033165	0.000123817	3.40517e-06	0.000217345	7.73712e-05	0	0.000153204	0.000169175	3.62843e-07	7.34564e-05	0.000226623	3.17171e-06
SRS2433024	0.00018136	0.000101661	9.03555e-07	0.000250113	0.000243084	3.79373e-07	0.000283106	0.000246867	1.18442e-06	0.000922899	0.000322236	9.11731e-05	9.38914e-05	0.000127632	4.95061e-08	0.000362298	0.000162125	0.000143352	2.48543e-06	0.000235103	0.000111854	0.000139136	8.69284e-06	5.15233e-05	0.000150623	0.000149216	5.52684e-05	0.000100606	0	0.000206802	1.43868e-05	1.10895e-05	3.58466e-05	0.000517571	0.000499705	7.52204e-08	0.000147142	0.000288211	8.69537e-05	6.87314e-06	0.000269317	0.000109519	2.53645e-07	0.000133689	0.000306042	3.894e-07	0.000118435	0.000272503	8.90644e-06
SRS2433023	0.000122059	0.00018145	6.38716e-06	0.000333328	0.000291687	0	0.000323965	0.00025651	3.02101e-07	0.000742076	0.00040162	2.2172e-05	1.48402e-05	0.000121742	0	0.000204734	8.99693e-05	0.000157449	6.36766e-06	0.000297804	0.000276928	4.88005e-05	1.08478e-05	7.41196e-05	0.000118831	0.000209518	0.000278486	3.8916e-05	1.57095e-07	0.000246625	4.13413e-06	1.77114e-05	6.24283e-06	0.000395726	0.000544229	0	0.00021578	0.000275113	0.00021317	2.65798e-06	8.04174e-05	6.30379e-05	3.02407e-07	0.000144637	0.000230543	3.72865e-06	0.00023705	9.56126e-05	2.01615e-05
SRS2433019	0.000322968	5.642e-05	0.000194003	0.000238029	0.000199077	1.76581e-07	0.000236219	0.000183695	3.19326e-07	0.00090958	0.000318086	0.0001313	0.00011752	0.000164092	0	0.000313242	0.000147131	0.00015152	1.54464e-06	0.000217367	6.0523e-05	0.000172757	2.56351e-05	6.88984e-05	0.000175122	0.000170323	5.39686e-05	0.00013183	0	0.000211285	3.76239e-06	1.47243e-05	1.40871e-05	0.00034143	0.000337595	0	0.000194232	0.000222782	4.81763e-05	3.12329e-06	0.000358471	0.000120343	0	0.000123857	0.000210459	7.64164e-07	5.31689e-05	0.000308306	7.33774e-06
SRS2433022	0.000380627	9.30882e-05	0.000107813	0.000312152	0.000285001	2.76366e-06	0.00036586	0.000279035	2.7991e-07	0.000846808	0.000332779	5.73034e-05	5.73342e-05	8.23822e-05	0	0.000291009	0.000161593	0.000179036	3.21309e-06	0.000355538	0.000172655	0.00012685	2.41413e-05	0.000110388	8.32312e-05	0.000120769	8.62081e-05	5.03041e-05	2.00138e-06	0.000260593	2.79019e-05	3.83672e-05	4.41264e-05	0.000461012	0.000337052	1.98941e-07	0.00015944	0.000331953	6.44156e-05	1.32575e-05	0.000250252	0.000133531	6.76437e-06	0.000168602	0.00026944	1.55744e-06	0.000126392	0.000311007	4.78052e-06
SRS2433018	0.000203465	5.58822e-05	9.92613e-06	0.000207007	0.000219286	2.69524e-07	0.000228251	0.00019128	0	0.000982528	0.00024567	0.000138007	0.000132623	0.000249847	0	0.000302858	0.000147789	0.000145077	7.2228e-07	0.000217456	4.95287e-05	0.000155009	2.33916e-05	4.80322e-05	0.000206278	0.000165737	1.969e-05	0.000111302	0	0.000174949	4.11419e-06	9.13623e-06	1.2368e-05	0.000328187	0.000324558	3.53395e-07	0.000219964	0.000235095	4.97208e-05	3.55023e-06	0.000383279	0.000142883	4.31834e-07	0.000115162	0.00024567	1.88269e-07	3.53988e-05	0.000352179	1.45345e-06
SRS2433021	0.000233695	2.72507e-05	2.05379e-06	0.000201681	0.000229649	0	0.000213139	0.000186216	4.09459e-07	0.000979429	0.000213996	0.00015169	0.000149316	0.000216843	1.71502e-06	0.000288819	0.000152406	0.000154512	2.02475e-06	0.000218612	2.71211e-05	0.000169778	5.49622e-05	6.34245e-05	0.000171123	0.000169033	1.44036e-05	0.000150877	2.07024e-06	0.000198398	8.11858e-08	3.96064e-06	5.17357e-06	0.000303974	0.00037153	5.40009e-07	0.000180544	0.000227923	2.84557e-05	2.08467e-06	0.000395346	0.000163823	0	0.000106651	0.000296715	2.75905e-08	2.49235e-05	0.000390751	9.5092e-06
SRS2433017	0.000196477	7.5492e-05	4.56998e-05	0.000251355	0.000246291	6.6207e-07	0.000321283	0.000243925	5.43053e-07	0.000782687	0.000222112	6.41039e-05	4.51066e-05	9.18238e-05	1.0356e-05	0.000243799	7.15398e-05	0.000103746	3.19815e-05	0.000215704	7.98686e-05	0.000137959	4.79546e-05	0.000175344	0.000107464	0.000113736	5.32144e-05	5.48256e-05	5.54786e-07	0.000241037	2.94315e-05	1.84531e-05	0.000104476	0.000431017	0.000365275	7.22792e-06	0.000181267	0.000264781	0.000108287	3.8386e-05	0.000262989	0.000192548	0	0.000158582	0.000210482	8.11252e-06	0.000137489	0.000184711	8.87674e-06
SRS2433016	0.000249614	1.28418e-05	9.45998e-05	0.00021858	0.000226107	3.84062e-07	0.000240879	0.000185618	2.33777e-06	0.000886451	0.000345217	0.000170086	0.000142439	0.000158626	8.86653e-06	0.000327744	0.000151594	0.000140886	9.44622e-06	0.000195992	1.45203e-05	0.000181764	3.89063e-05	9.04655e-05	0.000207555	0.00016112	1.35449e-05	0.000172267	8.27388e-06	0.00022134	2.32245e-06	4.14563e-06	3.71138e-05	0.000403464	0.000369148	4.69656e-06	0.000218468	0.000238414	2.83453e-05	5.56932e-06	0.000434786	0.000154827	0	0.00011416	0.000226228	1.78226e-07	1.27238e-05	0.000430974	1.26639e-06
SRS2433015	0.000271571	3.13461e-05	3.31751e-06	0.000228392	0.000258682	5.54079e-07	0.000278194	0.000215894	1.97056e-06	0.00112139	0.000350309	0.000128901	0.000123908	0.000152189	0	0.000425368	0.000129685	0.000134102	1.16682e-06	0.000171107	5.08295e-05	0.000157406	2.20454e-06	5.39462e-05	0.000178682	0.000185297	5.08775e-05	0.000101422	0	0.00021986	2.15605e-05	1.45662e-05	2.01918e-05	0.000552778	0.000491116	0	0.000148933	0.000258227	6.12905e-05	4.99296e-06	0.000378639	0.000207698	2.08884e-06	0.000118053	0.000317254	5.54017e-07	5.83426e-05	0.00034095	1.44534e-05
SRS2433014	0.000205723	7.25745e-05	1.37768e-05	0.000214595	0.000188991	9.32579e-07	0.000257197	0.000181376	4.52536e-07	0.000668709	0.000212125	4.70108e-05	4.27869e-05	0.000104633	0	0.000308933	0.000131111	0.000132692	1.15227e-05	0.000193981	7.98285e-05	7.46746e-05	9.43286e-06	8.57806e-05	0.000103789	0.00013256	4.38044e-05	8.34037e-05	6.24881e-08	0.000143419	1.8172e-05	1.20339e-05	2.74511e-05	0.000298374	0.000275536	0	0.000149759	0.000223996	9.57232e-05	5.99811e-06	0.000218159	0.000122518	1.1237e-06	0.000117413	0.000171541	2.76389e-06	6.21481e-05	0.000158471	2.0044e-05
SRS2433012	0.000218926	9.25992e-05	6.05882e-06	0.000198056	0.00020313	0	0.000249678	0.000166311	1.14127e-06	0.00068088	0.000183111	8.38031e-05	7.85353e-05	0.000116216	0	0.000201089	9.05487e-05	9.94607e-05	2.81404e-06	0.000195719	0.000108511	9.24565e-05	2.10126e-05	5.87655e-05	7.33323e-05	0.000212266	9.06801e-05	8.78006e-05	0	0.000167762	9.46488e-06	7.75147e-06	2.33133e-05	0.00031088	0.000315562	0	0.000159667	0.000221513	7.87359e-05	3.57903e-06	0.000216263	8.99058e-05	0	0.000106593	0.000218142	2.47992e-06	7.54081e-05	0.000195709	4.232e-07
SRS2433011	0.000263445	7.46035e-05	5.2709e-06	0.000272158	0.000275293	4.21363e-07	0.000341665	0.000245729	1.21488e-06	0.000848408	0.000306349	6.32899e-05	6.27507e-05	7.23124e-05	0	0.000332999	0.000164639	0.000165901	1.03238e-06	0.000272783	8.22721e-05	8.24959e-05	3.08123e-05	5.55855e-05	0.000102951	0.000133635	3.3356e-05	8.11548e-05	7.85376e-08	0.000126504	8.88281e-06	5.8974e-06	2.74941e-05	0.000375736	0.000364869	0	0.000256191	0.000359337	7.87972e-05	2.6073e-06	0.000266505	0.000129034	3.88363e-07	0.000166921	0.000211436	2.72433e-06	6.47152e-05	0.000122835	5.88785e-06
SRS2433010	0.000425662	5.6674e-05	0.000135586	0.000265266	0.00026722	1.98041e-06	0.000329368	0.000262878	6.12172e-08	0.000803534	0.000354827	6.7936e-05	6.01537e-05	7.55544e-05	0	0.000305456	0.000188759	0.000201937	7.32339e-07	0.00035748	0.000101374	0.000100548	1.31383e-05	7.14111e-05	7.96884e-05	8.65645e-05	3.17093e-05	4.14028e-05	8.95998e-07	0.000182124	2.65088e-05	4.8439e-05	3.96612e-05	0.000395257	0.000283787	8.19056e-08	0.000150768	0.000322304	3.47677e-05	8.93843e-06	0.000289618	0.000168036	4.25368e-07	0.000138724	0.000257979	1.16177e-06	9.72759e-05	0.000388723	4.98236e-06
SRS2433013	0.000286445	9.93339e-06	9.75572e-05	0.000202013	0.000215999	7.38283e-08	0.000220443	0.000188254	5.29772e-08	0.00110522	0.000245385	0.000184608	0.000200961	0.00029844	0	0.000306055	0.000163862	0.000153938	3.75041e-07	0.000215993	1.67253e-05	0.000194715	2.37187e-05	2.94192e-05	0.000220839	0.000214485	1.17507e-05	0.000183091	1.3703e-08	0.000208182	1.43109e-06	3.27614e-06	3.96548e-06	0.000294162	0.000407907	0	0.000195124	0.000224689	1.03984e-05	8.32461e-07	0.000407255	0.000166754	0	0.000123499	0.000324959	4.71426e-07	1.78277e-05	0.000414111	1.44074e-06
SRS2433009	0.00023745	0.000237053	6.90884e-06	0.000345808	0.000335738	1.44422e-07	0.000375072	0.000290735	2.28626e-07	0.0010079	0.000299931	4.46459e-05	4.94368e-05	7.17686e-05	4.49702e-07	0.0003353	0.000262816	0.0001232	2.56563e-06	0.000299621	9.04413e-05	0.000126887	6.13431e-05	0.000121054	7.56095e-05	0.0002469	4.39556e-05	0.000137442	0	0.000175978	5.17122e-06	8.48113e-06	2.0467e-05	0.00044261	0.000336412	7.45911e-07	0.000239869	0.000381738	2.97667e-05	1.28452e-06	0.00027641	0.000119427	3.43173e-07	0.000178543	0.00025481	3.18113e-07	8.86141e-05	0.000123616	2.72074e-06
SRS2433007	0.000156399	0.000252995	5.65636e-06	0.000327433	0.000276299	0	0.000385837	0.00028765	2.77821e-06	0.000742499	0.000350514	1.91103e-05	3.29612e-06	0.000116645	1.28817e-06	0.000619636	0.000374075	0.000262866	3.32709e-06	0.000416215	0.000265726	2.11401e-05	3.64127e-06	0.000205769	9.47537e-05	7.94379e-05	9.98825e-05	7.58487e-06	1.37045e-06	0.000187335	8.79994e-06	5.00023e-06	1.04793e-05	0.000656344	0.000507385	1.58532e-07	0.000264094	0.000395915	0.000288731	5.24492e-06	3.34281e-05	4.11138e-05	0	0.000177907	0.000123037	1.46155e-05	0.000207451	5.01538e-06	4.54418e-06
SRS2433006	0.000303822	2.82107e-05	1.97093e-05	0.000276777	0.000277043	3.37469e-07	0.000314517	0.000242634	4.79755e-08	0.000959863	0.000287796	3.73376e-05	3.31266e-05	5.90337e-05	1.13902e-07	0.000417677	0.000228852	0.00016525	6.88658e-08	0.000224986	4.14794e-05	6.00224e-05	1.16709e-05	4.75631e-05	0.00030729	0.000320239	2.14144e-05	0.000207241	0	0.000237676	9.11808e-06	8.39797e-06	1.47996e-05	0.000382997	0.000336894	0	0.000264284	0.00031444	3.36956e-05	4.34494e-06	0.000266674	5.83903e-05	0	0.000144401	0.000239262	2.24897e-07	3.50232e-05	0.000119139	4.47735e-06
SRS2433004	0.000266009	1.67281e-05	2.4448e-05	0.000167172	0.000163103	0	0.000186878	0.000139368	7.21612e-07	0.000691845	0.000194911	6.23621e-05	5.74479e-05	8.79003e-05	1.63049e-06	0.000246158	0.000122477	9.81184e-05	4.19226e-06	0.000143331	1.45205e-05	4.45001e-05	2.07608e-05	4.01952e-05	0.000174253	0.000178109	1.33386e-05	0.000123457	2.31001e-06	0.00018996	6.00515e-07	2.53117e-06	8.57165e-06	0.000209794	0.000258633	2.68872e-06	0.000164998	0.000199909	2.05531e-05	5.39048e-06	0.000238527	5.858e-05	2.06744e-07	8.55631e-05	0.000155932	6.43927e-07	1.60651e-05	0.000177603	2.91401e-06
SRS2433003	0.000213246	1.83615e-05	2.35159e-06	0.000183765	0.000244102	0	0.000220852	0.00018625	0	0.000972436	0.000190975	0.00016783	0.000166211	0.000218499	1.16719e-06	0.000303235	0.000149373	0.000147323	2.87248e-06	0.000192907	2.07186e-05	7.88352e-05	3.58118e-05	3.63734e-05	0.000225507	0.000210137	2.28219e-05	0.000185591	4.79639e-07	0.000204807	1.5093e-06	1.30258e-06	4.06498e-06	0.000303762	0.000313094	1.16786e-06	0.000231012	0.000240977	3.52745e-05	3.91801e-06	0.000404151	0.000162586	0	0.000108677	0.000244208	1.09063e-06	2.7009e-05	0.000364807	6.12548e-06
SRS2433002	0.000165531	0.000118789	6.19699e-06	0.000274686	0.000228173	5.18829e-07	0.000294194	0.000213242	0	0.000820696	0.000298583	7.95603e-05	8.45903e-05	0.000103905	3.80103e-08	0.000339606	0.000196458	0.000239511	1.02598e-06	0.000249029	0.000127346	9.47969e-05	9.6623e-06	6.66711e-05	0.0001281	0.00012747	6.00408e-05	8.2781e-05	2.48465e-08	0.000150045	1.81358e-05	9.59069e-06	1.28948e-05	0.000450276	0.000415345	0	0.000219448	0.000266708	0.000140197	1.03256e-05	0.000199341	0.00010099	2.1163e-07	0.000140591	0.000186029	2.00081e-07	6.55251e-05	0.00022993	9.34041e-06
SRS2433005	0.00028054	4.20971e-05	0.000108692	0.000203893	0.000208476	1.54438e-07	0.000222799	0.00018005	5.58566e-08	0.00105915	0.000254937	0.000159839	0.000170713	0.000245008	1.29291e-07	0.000422373	0.000144078	0.000138814	2.98923e-06	0.000211232	3.20253e-05	0.000156455	1.5498e-05	3.63065e-05	0.000155756	0.000170948	1.67159e-05	0.000131286	0	0.000187236	2.03851e-06	8.61941e-06	5.51224e-06	0.000290987	0.000452389	3.65209e-07	0.000186416	0.000229413	3.17879e-05	4.57431e-06	0.000373424	0.000136406	1.38589e-07	0.000121271	0.000303374	5.20531e-07	2.9135e-05	0.000410742	4.22632e-06
SRS2433001	0.000241851	8.16587e-05	5.43591e-05	0.000231037	0.000218931	0	0.000241198	0.000205223	1.66976e-07	0.00091141	0.000270563	0.000112561	0.00012426	0.000180971	0	0.00025369	0.00014215	0.000131521	2.4321e-06	0.000256364	0.000102153	0.000140711	1.29764e-05	5.26552e-05	0.000208027	0.000209618	6.89498e-05	0.000105688	8.70319e-08	0.000165668	5.44583e-06	1.21823e-05	3.76329e-06	0.000380777	0.000385345	0	0.000250101	0.00026434	0.000106082	2.16829e-06	0.000310506	0.000129856	0	0.000137263	0.000260451	4.08739e-06	0.000117816	0.000316419	4.27466e-06
SRS2432999	0.000226814	7.2169e-05	2.18651e-05	0.000204547	0.000207274	7.26316e-07	0.000232355	0.000171296	2.26281e-07	0.000897576	0.000243251	0.000120228	0.000123413	0.00021282	0	0.000319997	0.000170219	0.000153258	1.86576e-06	0.000212656	6.35479e-05	0.000137222	1.78058e-05	5.05375e-05	0.000181201	0.000143742	2.11795e-05	9.72673e-05	0	0.000153667	3.97653e-06	7.39561e-06	4.4359e-06	0.000327878	0.000304724	2.67599e-07	0.000211916	0.00025069	6.83924e-05	3.1699e-06	0.000344937	0.00013374	5.897e-07	0.000119167	0.000215835	3.46108e-07	3.68337e-05	0.000306212	1.82487e-06
SRS2433000	0.000251806	2.999e-05	4.97084e-05	0.000198708	0.000211131	0	0.000209583	0.000194897	5.45788e-08	0.00102116	0.000215672	0.000169354	0.00018892	0.000251514	6.14403e-07	0.000341993	0.000146634	0.000136893	1.40198e-06	0.000230917	3.93928e-05	0.000220785	5.47481e-06	2.79227e-05	0.000221833	0.000195183	2.40617e-05	0.000186226	0	0.000183632	3.18458e-07	5.24969e-06	1.55082e-06	0.000285276	0.000511402	5.1434e-07	0.000189812	0.00023812	2.20745e-05	5.05301e-07	0.000377045	0.00017178	1.38152e-07	0.000114841	0.000350809	0	3.75369e-05	0.000412979	6.88266e-07
SRS2432998	0.000166645	3.84565e-05	5.51187e-06	0.000215393	0.000229473	0	0.000234212	0.00018287	1.02607e-06	0.00132954	0.000192947	0.000206353	0.000225354	0.000234656	3.19994e-05	0.000373652	0.000165936	0.000214767	4.22065e-05	0.000203342	4.44155e-05	0.000195986	4.41733e-05	0.000117158	0.000266524	0.000239595	4.81723e-05	0.000228158	4.45609e-05	0.000224485	3.59014e-07	2.4456e-07	4.53683e-05	0.000276258	0.000604474	2.4368e-05	0.000140134	0.000222795	0.000119039	3.70094e-05	0.000334407	0.000177135	1.07194e-07	0.000102035	0.000373369	1.49598e-06	2.43902e-05	0.000402084	7.57592e-06
SRS2432997	0.000279266	3.47197e-05	5.31262e-05	0.00019984	0.000181139	0	0.000216023	0.000178337	1.78239e-07	0.00100648	0.000210264	0.000140677	0.00013682	0.00025214	4.76366e-06	0.000325414	0.000121419	0.000127541	6.14847e-06	0.000171923	2.54286e-05	0.000153778	5.09907e-05	7.68597e-05	0.000163766	0.000143299	2.38026e-05	0.00013629	1.58323e-06	0.000189661	3.91995e-06	4.87078e-06	2.83603e-05	0.000323165	0.000405353	5.72019e-06	0.000156323	0.000204412	6.05087e-05	1.0539e-05	0.000345562	0.00016059	0	0.000108097	0.000271685	4.26517e-06	5.72078e-05	0.000310704	4.15722e-06
SRS2432995	0.000240824	5.45449e-05	2.84744e-06	0.000187184	0.000235369	0	0.00026584	0.000219505	0	0.000915934	0.000233916	0.000154377	0.000143859	0.000113406	1.40176e-07	0.000359602	0.000134221	0.000123162	7.17719e-07	0.000225588	3.90539e-05	0.00010559	4.08787e-05	4.66236e-05	0.000120832	5.79468e-05	5.97463e-06	4.05975e-05	0	0.000132869	9.63286e-07	2.18683e-06	3.63457e-06	0.000374198	0.000265792	4.53713e-07	0.000203065	0.000245285	4.53532e-05	1.33507e-06	0.000471591	0.000166233	0	0.000123058	0.000192854	3.78148e-07	4.54906e-05	0.00034939	9.04356e-07
SRS2432996	0.000229364	6.42636e-05	2.50305e-05	0.000212479	0.000221157	0	0.000245056	0.00019614	2.37516e-07	0.000922416	0.000232696	0.000129243	0.000144577	0.000198347	3.17231e-08	0.00032017	0.000157948	0.00015562	1.07354e-06	0.000260959	6.16427e-05	0.00014094	5.04104e-05	6.66225e-05	0.000187009	0.000158836	2.806e-05	0.000121394	4.97682e-07	0.000168693	2.90083e-06	3.64992e-06	4.48744e-06	0.000342046	0.000413388	1.15775e-07	0.000192655	0.000264326	4.56852e-05	1.32836e-06	0.000348277	0.000145053	6.79123e-07	0.000127111	0.000244144	4.16634e-07	3.84879e-05	0.000331022	1.79826e-06
SRS2432993	0.000238716	9.31535e-05	3.65017e-05	0.000227037	0.000216035	8.5134e-07	0.000284679	0.000213129	1.74599e-06	0.000777385	0.000262026	9.51994e-05	0.000100275	0.000141216	7.26356e-08	0.000341115	0.000162997	0.000158922	3.58277e-06	0.000238839	9.84624e-05	0.000129044	3.52603e-05	0.00010166	0.000131807	0.000140641	4.90674e-05	0.000101032	0	0.000199035	4.1598e-06	4.39499e-06	2.34738e-05	0.000414585	0.0003613	2.47735e-07	0.000175965	0.000267257	6.4533e-05	7.93776e-06	0.000282347	0.000134332	1.8188e-07	0.00013241	0.000207759	9.93691e-07	3.51084e-05	0.000261656	1.8997e-06
SRS2432992	0.000156496	0.000129371	2.80196e-05	0.000248111	0.00022032	0	0.000242999	0.000208124	3.02281e-07	0.00079522	0.000227478	6.12635e-05	6.66118e-05	0.000193685	3.88717e-06	0.000318204	0.000120252	0.000298883	1.69347e-05	0.000248589	0.000155733	0.000134308	1.86959e-05	0.000117566	7.45574e-05	0.000128663	8.43922e-05	0.000112902	5.26702e-07	0.000176222	4.36112e-06	1.03423e-05	8.5787e-06	0.000359077	0.00035733	8.03315e-06	0.000145967	0.000184441	0.00011521	8.93707e-06	0.000205313	0.000137297	0	0.000125068	0.00019927	2.24006e-05	0.000144443	0.000210835	2.35538e-05
SRS2432990	0.000189871	6.09284e-05	3.08627e-06	0.000245465	0.000201677	0	0.000249398	0.000184847	1.36928e-06	0.000844884	0.000223423	0.00013973	0.000150194	0.000144104	3.5226e-08	0.000238226	4.50766e-05	9.06843e-05	1.43616e-06	0.000219792	4.9073e-05	0.000163143	2.35368e-06	0.000208511	5.7539e-06	3.29709e-05	2.00643e-05	4.22564e-06	2.85971e-07	0.00016741	2.3521e-06	1.73558e-05	4.10997e-06	0.000301606	0.000499824	0	0.00025519	0.000242772	5.78428e-05	2.20854e-06	0.000399737	0.000147733	0	0.000135511	0.000208507	1.53005e-06	3.83511e-05	0.000318032	3.48937e-06
SRS2432991	0.000299307	4.44293e-05	8.57157e-05	0.000202552	0.000196684	1.33137e-06	0.000241405	0.000192896	9.84772e-07	0.000861396	0.000238503	0.000111448	0.000114823	0.000193928	0	0.000254508	0.00014405	0.000180962	2.67392e-06	0.000192142	6.04166e-05	0.000151274	2.9583e-05	6.85212e-05	0.000145696	0.000185545	4.16026e-05	0.000102373	0	0.000193162	6.82659e-06	1.14579e-05	1.98048e-05	0.000313091	0.000325175	2.41637e-06	0.000200758	0.000227386	7.11351e-05	8.81374e-06	0.000318108	0.000112081	0	0.000120169	0.000231976	9.64499e-07	6.3727e-05	0.000318125	2.33563e-05
SRS2432986	0.000270147	2.12292e-05	5.28607e-07	0.000183934	0.000198704	0	0.000235763	0.000172497	4.68893e-07	0.000752098	0.000243176	0.000140809	0.00011479	0.000134771	0	0.000201078	0.000126097	0.000130009	9.91588e-07	0.000195451	2.31328e-05	0.000133346	6.59501e-05	8.04788e-05	0.000166947	0.000146524	1.24108e-05	8.47537e-05	2.04253e-08	0.000167211	2.68505e-06	1.64692e-06	2.00233e-05	0.000324101	0.000275914	0	0.000200853	0.000203096	2.17393e-05	0	0.00039976	0.000134159	3.93186e-08	0.000108588	0.000228147	6.28685e-07	2.27731e-05	0.000392674	4.25124e-07
SRS2432987	0.000236145	0.000107484	7.74642e-05	0.0002186	0.000213777	0	0.000266189	0.00021418	6.33044e-07	0.00091473	0.000284237	0.000100367	9.97733e-05	0.000190936	0	0.000328223	0.000145391	0.000133279	4.00526e-06	0.000242489	8.08363e-05	0.000135651	1.32692e-05	4.33439e-05	0.000135578	0.000135603	3.37382e-05	7.68003e-05	0	0.000146521	6.98774e-06	8.26248e-06	5.22617e-06	0.000359769	0.000350318	1.89259e-07	0.000183009	0.000250525	6.66798e-05	3.46091e-06	0.000337443	0.000117407	0	0.000123452	0.00023645	3.58778e-07	4.74637e-05	0.000298427	1.03565e-05
SRS2432988	0.000195017	1.3894e-05	1.01331e-06	0.000188363	0.000260725	0	0.000217562	0.000184613	4.05524e-07	0.0010459	0.000185295	0.000192136	0.000198665	0.000235288	1.91522e-06	0.000334273	0.000152876	0.000146116	3.9594e-06	0.000198438	1.4347e-05	9.31764e-05	1.10635e-05	2.74714e-05	0.000242711	0.00022751	1.21731e-05	0.000216023	3.61038e-06	0.000189775	2.02512e-07	1.66677e-06	2.6084e-06	0.000303441	0.000348716	1.04842e-06	0.000263739	0.000251871	1.14732e-05	6.2704e-07	0.000463275	0.000212844	0	0.000113121	0.000300464	0	1.17678e-05	0.000409066	3.98612e-06
SRS2432989	0.000282816	2.00451e-05	9.30133e-05	0.000182059	0.000205549	5.91935e-07	0.000227879	0.000190308	4.89101e-07	0.000928594	0.000219648	0.000138628	0.000139761	0.000210593	0	0.000256353	0.000141021	0.000157275	2.44913e-06	0.000193838	2.52047e-05	0.000182005	2.73398e-05	5.26554e-05	0.000187295	0.000194229	2.07035e-05	0.000146319	0	0.000182979	6.17402e-06	9.11012e-06	1.82311e-05	0.000274995	0.000309174	1.40205e-06	0.000209057	0.000214539	4.1971e-05	3.42432e-06	0.000385965	0.000144951	0	0.000114789	0.000243273	1.36911e-06	2.84028e-05	0.000363736	5.76118e-06
SRS2432985	0.000295829	3.38007e-05	5.44799e-07	0.000208714	0.00024206	0	0.000246812	0.00019869	6.21443e-08	0.00104411	0.000232771	0.000178343	0.000175598	0.000193037	0	0.000395424	0.000186332	0.000182207	1.89117e-06	0.000225902	3.519e-05	8.01789e-05	3.49884e-05	5.32997e-05	0.000200749	0.000197685	9.79533e-06	0.000194402	4.48192e-07	0.000199306	1.72309e-05	2.24764e-06	2.26065e-06	0.000376296	0.000363099	0	0.000238519	0.000252537	4.71048e-05	6.10819e-07	0.000393532	0.00016233	4.05215e-07	0.000123837	0.000255453	8.62285e-07	2.02431e-05	0.000362013	2.04292e-06
SRS2432984	0.000264483	6.65993e-05	1.01254e-05	0.000243609	0.000234395	1.94771e-06	0.00029092	0.000212982	1.02079e-07	0.000838249	0.000236135	8.39089e-05	8.42604e-05	0.000183939	2.69385e-07	0.000267653	0.000110497	0.000124348	4.68151e-06	0.000229019	9.09581e-05	0.000118007	3.54948e-05	7.87886e-05	0.00012829	0.000180423	5.04577e-05	0.000106056	9.34555e-07	0.000179402	1.40964e-05	2.03359e-05	4.21456e-05	0.000405868	0.000386287	7.06118e-07	0.000169342	0.000262826	6.81436e-05	1.65505e-05	0.000286847	0.000156942	4.75483e-07	0.000129644	0.000255662	4.64985e-07	0.000104067	0.000296483	4.56234e-06
SRS2432983	0.000249988	5.77556e-05	0.000100826	0.000237453	0.000203695	0	0.000267564	0.000193701	3.84135e-07	0.000968494	0.000349703	0.000135802	0.000124992	0.000132993	0	0.000315416	0.000198704	0.000186874	2.53284e-06	0.000211838	5.44858e-05	0.000169742	2.79226e-05	7.33956e-05	0.000149457	0.000172091	2.29004e-05	0.000121859	0	0.000203789	5.63299e-06	4.73478e-06	1.81946e-05	0.000448112	0.000386468	1.30623e-07	0.000178583	0.000241332	6.99337e-05	8.56556e-06	0.000367669	0.000144023	2.3038e-07	0.000125066	0.00024011	3.36877e-07	5.25993e-05	0.000320991	3.16485e-06
SRS2432980	0.000275588	7.8298e-05	1.84824e-05	0.000226164	0.000273783	3.13599e-07	0.000302694	0.000266103	2.87363e-07	0.000907067	0.000302447	7.41825e-05	7.64703e-05	0.000152079	0	0.000359812	0.000226031	0.000205607	1.24338e-06	0.000264755	8.18735e-05	0.000155185	1.29431e-05	9.5366e-05	0.000188891	0.000150596	3.41129e-05	0.000112374	4.95525e-08	0.000200978	1.04869e-05	1.66339e-05	1.09082e-05	0.000390031	0.000330692	0	0.000258459	0.000289473	6.96056e-05	3.75666e-06	0.000389862	0.000172329	1.82416e-07	0.000152332	0.000214251	4.6031e-07	5.9042e-05	0.000354749	2.78604e-06
SRS2432981	0.000220257	0.000109682	4.58629e-05	0.000236629	0.0002514	0	0.000291075	0.00022379	1.84159e-07	0.000961529	0.000297575	0.000107272	0.000106251	0.000188942	0	0.000317445	0.000168286	0.000131527	1.02432e-06	0.000255726	0.000108834	0.000122921	1.38323e-05	6.86077e-05	0.000190431	0.000176795	8.32016e-05	7.78294e-05	1.72541e-07	0.000197415	3.21425e-06	8.57821e-06	3.33481e-05	0.000457902	0.000372861	3.21104e-07	0.000206748	0.000258911	0.000110833	4.24568e-06	0.000330137	0.000124379	0	0.000141826	0.00025565	6.15957e-07	8.04292e-05	0.000297571	1.23838e-06
SRS2432979	0.000279534	7.63685e-05	1.00257e-05	0.000200811	0.000214341	2.14945e-06	0.000266445	0.0001943	8.62251e-07	0.000775452	0.000274166	0.000122582	0.000116336	0.000114256	0	0.000320017	0.000153552	0.000156276	3.5234e-06	0.000208665	6.11849e-05	7.87485e-05	2.56495e-05	7.06599e-05	0.000131689	0.000119553	1.46256e-05	8.33769e-05	3.14324e-07	0.000162491	4.43146e-06	3.95917e-06	1.79689e-05	0.000383678	0.000339298	2.43445e-07	0.00019199	0.000252663	6.51697e-05	8.4135e-06	0.000328156	0.000132167	1.60152e-07	0.000116858	0.000203393	1.02615e-06	3.55414e-05	0.00031764	5.22875e-07
SRS2432978	0.000338993	0.000149256	2.96071e-05	0.000297184	0.000301244	0	0.000286723	0.000227849	4.92833e-06	0.000787522	0.000314175	7.26241e-05	5.45378e-05	0.000146822	2.39644e-06	0.000208465	0.000125551	0.000173084	4.22766e-06	0.000235129	0.000169178	7.75426e-05	9.57125e-06	0.000161616	0.000164912	0.000244596	0.000226921	9.70029e-05	4.2041e-06	0.000298505	8.05416e-06	1.81505e-06	2.68756e-05	0.000384783	0.000510491	2.49133e-06	0.000237293	0.000246065	0.000238212	1.38452e-05	0.000155447	7.38295e-05	0	0.000117401	0.000272493	4.11658e-07	0.000147885	0.000127799	1.60507e-05
SRS2432982	0.000115605	0.000243011	8.57174e-06	0.000355937	0.000266517	0	0.000394605	0.000275204	4.86137e-07	0.000794049	0.000339492	3.17857e-05	3.58485e-05	5.7697e-05	0	0.000607748	0.000280708	0.000524903	7.44066e-07	0.000393643	0.000213459	5.46932e-05	1.07292e-05	0.000233305	2.6814e-05	0.000189063	7.22191e-05	2.62161e-06	1.08034e-07	0.000133304	4.18383e-06	2.21174e-05	2.35937e-05	0.000608408	0.000482326	2.30432e-08	0.000232559	0.000328028	0.000288414	4.41829e-06	7.00142e-05	2.77704e-05	0	0.000169093	8.67704e-05	4.60949e-06	0.000136667	6.40513e-05	8.726e-06
SRS2432977	0.000232874	3.47896e-05	9.06673e-05	0.000252546	0.000218705	0	0.000297722	0.000186031	0	0.000937912	0.000287061	0.000144089	0.00014884	0.000156245	0	0.000239677	0.000126144	0.000151527	1.93453e-06	0.000215816	5.65063e-05	0.000147418	8.97952e-06	5.6193e-05	0.000104584	0.000144686	2.69131e-05	0.000123572	9.16439e-07	0.000177604	8.16879e-06	1.35021e-05	2.72241e-05	0.000317924	0.000349232	0	0.00019102	0.000254446	5.16903e-05	1.42149e-05	0.000310753	0.000116952	7.19686e-07	0.000124777	0.000245863	1.20862e-06	6.98835e-05	0.000338784	4.55083e-06
SRS2432973	0.000234671	6.95767e-05	8.06208e-07	0.000260292	0.000260381	5.00197e-07	0.000290022	0.000244479	6.56606e-07	0.00104709	0.000388588	0.000119195	0.000123913	0.000165596	0	0.000393396	0.000182634	0.000161418	2.16429e-06	0.000235849	7.45406e-05	0.000203579	3.70738e-05	6.38784e-05	0.000206065	0.000185926	3.04745e-05	0.000151112	0	0.000278969	6.09212e-06	1.55362e-05	3.42559e-05	0.000510509	0.000492	0	0.000184805	0.00024876	6.61195e-05	9.18283e-06	0.00040643	0.000187668	0	0.000141514	0.000368548	7.55743e-07	5.93041e-05	0.000369559	7.6752e-07
SRS2432974	0.00023267	0.000106464	9.06809e-06	0.000279157	0.00024607	7.72237e-07	0.000329054	0.000248564	6.34833e-07	0.000882002	0.000294968	2.80815e-05	3.14525e-05	0.000106645	8.31571e-08	0.000402247	0.000177694	0.000159959	8.58241e-06	0.00025844	0.000109899	6.16184e-05	1.29335e-05	8.65234e-05	0.000161389	0.000176829	5.63199e-05	0.000111704	0	0.000204921	2.21591e-05	3.14846e-05	2.54813e-05	0.000357435	0.000338556	2.35905e-07	0.000222091	0.000286077	0.000124359	5.37878e-06	0.000247523	0.000127268	1.97089e-06	0.000151395	0.000205228	2.87641e-06	0.000100735	0.000120735	1.23025e-05
SRS2432975	0.000141618	0.000232414	2.75496e-05	0.000281143	0.000264967	0	0.000344766	0.000180454	2.07751e-07	0.000650851	0.000202065	0.000138816	3.34512e-05	0.000231963	0.000116275	0.000257332	0.000144957	0.000190564	0.000212389	0.000137362	0.00014754	0.000147052	0.000151835	0.000301148	0.000191296	0.00016586	0.000176068	0.000144457	5.04287e-05	0.000376631	7.84003e-06	3.2215e-07	0.000226474	0.000261265	0.000645636	0.000112221	6.97057e-05	0.000271828	0.000323138	1.45943e-05	1.78556e-05	1.84226e-05	0	7.44674e-05	0.000152517	6.0506e-05	0.000135106	9.11867e-05	3.44684e-05
SRS2432972	0.000155266	0.000176445	2.34125e-05	0.00025502	0.000245959	0	0.000242113	0.000212701	6.34843e-07	0.000882489	0.000284241	7.46437e-05	9.28433e-05	0.000141659	0	0.000279263	0.000133928	0.000128046	3.92005e-06	0.000249455	0.000159486	8.96935e-05	1.00019e-05	4.0801e-05	8.6485e-05	0.000281572	0.000125996	7.34717e-05	5.37578e-07	0.000197221	1.10841e-06	6.29001e-06	6.66185e-06	0.00040884	0.000434149	0	0.000216112	0.000246601	0.000137056	4.59908e-06	0.000186844	7.99237e-05	0	0.000154606	0.000248391	2.25089e-06	0.000111481	0.000166706	1.8859e-06
SRS2432970	0.000237284	9.08034e-05	1.57813e-05	0.000205275	0.000187339	0	0.000243906	0.000184322	1.90413e-07	0.000708464	0.000246433	9.92093e-05	9.5095e-05	0.000121147	0	0.000245346	0.000158258	0.000142187	1.31904e-06	0.000221415	6.63783e-05	0.000130914	5.12341e-05	7.25913e-05	9.15835e-05	0.000178064	3.59329e-05	0.000112226	0	0.000171263	6.76394e-06	5.25033e-06	3.90958e-05	0.000384394	0.000305527	0	0.000190946	0.000222022	7.35745e-05	6.92886e-06	0.000298941	0.000124534	0	0.000110558	0.000176485	2.46739e-07	3.93144e-05	0.000282242	3.10956e-06
SRS2432968	0.000218263	9.43766e-05	3.48802e-05	0.000252049	0.000252202	0	0.000253074	0.000222803	9.00927e-08	0.00104253	0.000253131	0.000130557	0.000132051	0.000247697	0	0.000306283	0.000156546	0.000148652	2.44068e-06	0.000236334	0.000100551	0.000147816	8.16146e-06	5.07226e-05	0.00019445	0.000193881	6.15964e-05	0.000125654	4.2164e-07	0.000173841	4.63409e-06	1.27218e-05	7.67479e-06	0.000353374	0.000418105	0	0.00024016	0.000264445	0.000102602	6.62828e-07	0.000290225	0.000134926	0	0.000142947	0.000298433	1.40619e-06	0.00011897	0.000309445	7.18438e-06
SRS2432976	0.000233043	2.82355e-05	2.27818e-05	0.000221495	0.000218115	0	0.000243404	0.000191875	5.35471e-08	0.000919733	0.000224396	0.000104327	0.000100281	0.000157924	3.88345e-08	0.000313066	0.000126487	0.000106824	3.41831e-06	0.000217374	2.69894e-05	0.000118123	1.70284e-05	3.89411e-05	0.000138954	0.000144918	1.48277e-05	0.000100253	4.87699e-07	0.000137652	4.71669e-06	6.11579e-06	1.41394e-05	0.000275314	0.000301258	3.30504e-07	0.000201671	0.00022996	2.97789e-05	5.86774e-06	0.000326783	0.000106563	0	0.000121467	0.000233275	6.00376e-07	2.35715e-05	0.000283743	5.61209e-06
SRS2432969	0.000158988	0.000265681	5.2796e-06	0.000321949	0.000270745	0	0.000368807	0.000244863	5.82397e-06	0.000719716	0.000328276	3.2825e-05	2.24328e-05	0.000136067	8.24195e-06	0.000477579	0.00031692	0.000234066	3.45686e-05	0.000349336	0.000212151	7.00543e-05	2.95262e-05	0.000251138	5.55832e-05	4.36376e-05	4.9828e-05	3.59873e-05	1.11459e-05	0.000110779	2.6643e-06	2.16184e-05	1.97682e-05	0.000624566	0.000571709	4.86762e-06	0.000166029	0.000366118	0.000279607	6.06689e-06	4.82282e-05	4.78091e-05	3.13209e-07	0.000178566	8.99135e-05	2.69794e-06	0.000149995	5.50489e-05	2.00345e-05
SRS2432971	0.000169694	0.000201159	1.45487e-05	0.000294677	0.000272082	1.86879e-06	0.00033863	0.000256527	1.94816e-06	0.000877779	0.000310159	6.61116e-05	7.99724e-05	5.65441e-05	6.26427e-08	0.000395662	0.000175918	0.00020799	4.68301e-07	0.00029411	0.000200995	6.47224e-05	1.73564e-05	6.89653e-05	8.936e-05	0.000134337	8.35031e-05	5.02353e-05	1.02697e-06	0.000149677	1.22387e-05	7.88877e-06	4.79051e-05	0.000459617	0.000393923	7.87951e-07	0.000194029	0.000345444	0.000153557	2.99493e-06	0.000129087	6.28571e-05	7.29673e-07	0.000170865	0.00019139	3.55617e-06	0.000160409	0.000101168	1.26255e-05
SRS2432967	0.000206245	4.94631e-05	2.03761e-06	0.000232235	0.000253237	2.87687e-06	0.00026523	0.000214591	2.23376e-07	0.000769853	0.000257214	5.74827e-05	5.49231e-05	0.000129156	5.53088e-07	0.000330629	0.000196958	0.000148585	4.14307e-06	0.000222486	6.50777e-05	7.07273e-05	2.3767e-05	5.78712e-05	0.000139481	0.000164564	1.70881e-05	0.000113691	1.64162e-06	0.000150625	6.65496e-06	4.74412e-06	1.22348e-05	0.00033083	0.000319507	1.35203e-06	0.000233411	0.000275989	6.78026e-05	8.40307e-06	0.000319912	0.000167019	2.75883e-07	0.000128891	0.000161028	1.77747e-06	9.75107e-05	0.000155458	8.23139e-06
SRS2432966	0.000254735	3.02132e-05	6.2357e-07	0.000199269	0.000205513	0	0.000240654	0.000187541	3.09314e-07	0.000793612	0.000238488	0.000131573	0.000119348	0.000135472	0	0.000189938	0.000112013	0.000114187	1.45249e-06	0.000185971	3.95215e-05	0.000132367	5.5738e-05	0.000106768	0.000147598	0.000138236	2.5894e-05	7.86609e-05	0	0.000173612	3.47762e-06	4.2448e-06	9.56321e-06	0.000340486	0.000323582	0	0.000221551	0.000227478	3.48768e-05	3.92751e-07	0.000435154	0.000134146	0	0.000111449	0.000212763	3.50607e-07	3.66475e-05	0.000369304	3.0599e-06
SRS2432965	0.000315805	1.60928e-05	8.80922e-05	0.000178956	0.000183434	0	0.000207986	0.000156994	5.52841e-07	0.000847677	0.000245722	0.000132962	0.000126799	0.00016242	0	0.000244115	0.000132907	0.00013688	1.41421e-06	0.000171161	2.92663e-05	0.000155628	7.38573e-05	7.4816e-05	0.000181357	0.000175108	2.55914e-05	0.000131083	1.0627e-07	0.000215857	2.08504e-06	2.28551e-06	1.30391e-05	0.000305929	0.000280793	0	0.000155187	0.000204231	1.38168e-05	1.38413e-06	0.000374738	0.000129393	0	0.000108395	0.000215976	1.43518e-06	3.47616e-05	0.000317165	3.69344e-06
SRS2432962	0.000307532	8.97029e-05	6.39267e-07	0.000231437	0.000238325	0	0.000292751	0.000218114	7.82939e-07	0.000828082	0.000273318	0.00011352	0.000124637	0.000161451	1.45872e-06	0.000279037	0.000150428	0.00017601	3.40636e-06	0.000245767	9.99396e-05	0.000129059	2.03962e-05	5.37547e-05	0.000155134	0.000158314	4.02623e-05	9.40943e-05	9.08316e-07	0.000167099	1.19796e-05	8.78853e-06	2.88678e-05	0.00035704	0.000416848	1.94162e-06	0.000187672	0.000268649	7.35573e-05	5.2548e-06	0.000292012	0.000128011	3.66565e-07	0.000131293	0.000231553	1.11857e-06	8.32445e-05	0.000308155	2.19697e-06
SRS2432964	0.000224956	0.000111372	6.76286e-06	0.000193962	0.000199082	0	0.000245284	0.000206188	0	0.000704762	0.000230614	8.5191e-05	8.35582e-05	0.000112505	4.56936e-07	0.000288313	0.00016664	0.000132741	2.13084e-06	0.000234954	7.48742e-05	9.47793e-05	2.5595e-05	6.70008e-05	9.15183e-05	0.00017037	4.16776e-05	8.29837e-05	0	0.00017884	1.21271e-05	1.59124e-05	2.19816e-05	0.000417439	0.000335177	0	0.000181428	0.000245132	8.74457e-05	4.5048e-06	0.000248675	8.65328e-05	0	0.00011133	0.00019631	7.0926e-07	6.86492e-05	0.000249853	8.48697e-06
SRS2432963	0.000240363	2.20907e-05	2.51893e-06	0.000231844	0.00024873	0	0.000295957	0.000202952	0	0.000900763	0.000251695	1.5725e-05	1.32104e-05	2.73806e-05	0	0.000481669	0.000268797	0.000162173	1.04068e-06	0.000235673	2.29646e-05	2.20536e-05	2.19112e-06	2.45715e-05	0.000309939	0.00028158	1.28724e-05	0.000261198	0	0.000248995	2.95536e-06	2.25912e-06	7.15917e-06	0.000333586	0.000311662	0	0.000302896	0.000329609	2.04837e-05	4.13529e-07	0.000244887	1.69714e-05	0	0.000129859	0.000224676	4.7263e-07	1.50906e-05	3.52758e-05	9.62081e-07
SRS2432961	0.000251022	3.44822e-05	6.77744e-05	0.00020367	0.000196435	0	0.000229783	0.000179966	1.0214e-06	0.00104098	0.000214411	0.000155517	0.000179325	0.000281939	0	0.000247672	0.000120486	0.000107074	1.72132e-06	0.000220939	3.00371e-05	0.000132524	2.42259e-05	6.98396e-05	0.000166032	0.000160497	1.66138e-05	0.000126705	5.3352e-07	0.000169666	3.13063e-06	2.85574e-06	9.39061e-06	0.000314202	0.000379176	2.99393e-07	0.000191995	0.000225186	6.52424e-05	3.57347e-06	0.000364387	0.000137343	0	0.000117905	0.000294944	5.73481e-07	6.87343e-05	0.000338413	3.01686e-06
SRS2432960	0.00028095	3.28211e-05	7.63169e-05	0.000231515	0.000243254	8.24704e-07	0.00028031	0.000211607	1.81179e-06	0.00091702	0.000305483	0.000134244	0.000135107	0.000205364	8.35968e-07	0.000232521	0.000137107	0.000151681	5.33456e-06	0.000205881	4.65526e-05	0.000168621	4.43464e-05	0.000105954	0.000150108	0.000177467	3.11427e-05	0.000121867	6.1228e-08	0.000199071	5.71565e-06	1.12776e-05	4.41739e-05	0.000351732	0.000424591	5.48508e-07	0.000231185	0.000223419	4.59358e-05	8.7809e-06	0.000347944	0.000137846	6.0833e-07	0.000133789	0.000282647	1.57013e-06	4.75195e-05	0.000357105	3.91347e-06
SRS2432959	0.000311377	1.8395e-05	3.64975e-05	0.000231358	0.000235031	1.21403e-07	0.000340153	0.000220431	0	0.00089345	0.000289701	0.000111546	8.97988e-05	0.000135375	0	0.000313882	0.000143954	0.000140665	1.64752e-07	0.000262714	2.69583e-05	0.000117623	1.50779e-05	4.75998e-05	0.000185748	0.000185238	1.20874e-05	0.000143503	8.02333e-08	0.000171778	6.06508e-06	2.73708e-06	4.80948e-06	0.000326859	0.000294902	2.09673e-07	0.000176542	0.000252446	1.79993e-05	7.76843e-06	0.000469369	0.000203293	0	0.000128221	0.000245625	1.58259e-07	2.41007e-05	0.000483554	5.67234e-06
SRS2432958	0.000225023	0.000111821	4.44701e-05	0.00023017	0.000242079	0	0.000307429	0.000215696	2.8847e-07	0.000877981	0.000266603	8.41126e-05	7.86459e-05	0.000168987	3.73942e-08	0.000287908	0.000147831	0.000130727	1.19869e-06	0.000257531	0.000115307	0.000114178	2.62106e-05	9.49827e-05	0.000152885	0.000195122	8.9596e-05	7.51729e-05	5.06683e-08	0.000204893	6.42117e-06	9.20636e-06	4.10743e-05	0.00041166	0.00037493	3.53607e-08	0.000189379	0.000269381	0.000105094	5.78682e-06	0.000298957	0.000112791	0	0.000134496	0.000258602	1.05017e-06	7.25397e-05	0.000261699	5.20486e-07
SRS2432955	0.000145601	0.000184843	7.23923e-06	0.000335513	0.000180846	2.46935e-05	0.00033598	0.000319657	6.49755e-06	0.000981489	0.000400494	9.17185e-06	1.34842e-05	0.000141485	4.35198e-06	0.000438655	0.000157537	0.000187404	1.70621e-05	0.000284877	0.000282991	5.98964e-05	2.55994e-05	0.000190899	0.000236667	0.000171765	0.000218007	9.90108e-06	4.24323e-06	0.000227617	2.05482e-05	8.33065e-05	2.96423e-05	0.000490339	0.000457236	3.48237e-06	0.000221946	0.000326342	0.00025147	5.57764e-06	4.12222e-05	3.00196e-05	5.64548e-07	0.000172723	0.000262862	1.14272e-05	0.000281867	3.2151e-05	1.22364e-05
SRS2432957	0.000251637	3.23029e-05	9.98515e-05	0.000208544	0.000202184	3.30902e-07	0.000241952	0.000170232	9.14722e-07	0.000962133	0.00026354	0.000164364	0.000151699	0.000152548	1.56276e-06	0.00025699	0.000140131	0.000144093	7.13383e-06	0.000192472	3.00181e-05	0.000146299	5.76348e-05	0.000100411	0.000160139	0.000137976	1.99584e-05	0.000112592	4.36839e-07	0.000219241	5.04949e-06	3.33253e-06	9.41853e-06	0.000332604	0.000394005	1.60401e-06	0.000215684	0.000227685	3.98838e-05	1.99886e-06	0.000398521	0.000139731	0	0.000114467	0.000200361	2.97018e-07	3.34824e-05	0.000339046	3.02897e-06
SRS2432954	0.000277394	3.8429e-05	1.63817e-05	0.000232799	0.000236491	1.84617e-07	0.000326583	0.000217518	3.24405e-08	0.000886199	0.000302494	9.28925e-05	8.7497e-05	0.000155209	0	0.000320176	0.000156717	0.000166454	3.41958e-06	0.000261166	6.34852e-05	0.000124675	1.23294e-05	4.95044e-05	0.000154961	0.000206517	2.87931e-05	0.000133331	0	0.000206307	1.11042e-05	4.92459e-06	2.20421e-05	0.000325884	0.000327815	2.12485e-06	0.000199732	0.000251913	4.99609e-05	6.39697e-06	0.000382984	0.000166281	0	0.000131191	0.00023457	1.26729e-06	6.33763e-05	0.000395761	7.84866e-06
SRS2432956	0.000287964	7.55453e-06	3.92148e-07	0.00019404	0.000245867	0	0.000242588	0.000186213	3.4086e-07	0.00115427	0.000232634	0.000203154	0.000201045	0.000217111	0	0.000345965	0.000171963	0.000163068	1.26571e-06	0.000209209	1.41679e-05	0.000124694	3.43112e-05	3.21556e-05	0.000246383	0.000219159	5.73549e-06	0.000219249	0	0.000203649	2.96439e-06	2.92871e-06	1.70476e-06	0.000315187	0.000340229	0	0.000249512	0.000243903	1.25275e-05	0	0.000473781	0.000195271	0	0.000121639	0.000279532	2.07356e-07	1.46554e-05	0.000444198	1.04538e-06
SRS2432953	0.000170955	0.000117541	1.24716e-05	0.000282204	0.000251692	7.13226e-07	0.000318026	0.000226373	8.5229e-07	0.000824486	0.000274824	7.80669e-05	8.21151e-05	9.30482e-05	1.87102e-06	0.000379719	0.000144771	0.000175673	6.5139e-06	0.00027145	0.000138334	8.79271e-05	1.93881e-05	9.73485e-05	0.000104974	0.000142093	8.66295e-05	7.27126e-05	1.20246e-06	0.000181078	1.03276e-05	9.95388e-06	1.87379e-05	0.000391028	0.000377783	2.50834e-06	0.000203366	0.000286694	0.000115268	6.79169e-06	0.000221972	9.97035e-05	1.15802e-06	0.000148242	0.000216301	6.04487e-07	0.000128142	0.00017175	1.23324e-05
SRS2432951	0.000204953	0.000236302	7.96792e-07	0.000233697	0.000237406	0	0.000276714	0.000208913	1.64954e-07	0.000718305	0.000264984	8.72011e-05	8.15014e-05	8.97921e-05	0	0.000364385	0.000150721	0.000151999	1.16784e-06	0.000260138	9.07939e-05	0.00012702	4.09599e-05	7.96534e-05	0.000119225	8.77445e-05	3.26755e-05	3.93439e-05	0	0.000104921	5.01827e-06	2.74037e-06	1.30029e-05	0.000406729	0.000302511	3.3579e-07	0.000194805	0.000281767	0.000110345	1.52653e-07	0.000292567	0.000113196	0	0.000129337	0.000160251	4.04601e-06	3.30274e-05	0.000244999	1.38246e-06
SRS2432952	0.00026881	4.81813e-07	0	0.000198038	0.000223311	0	0.000211216	0.000194072	6.12804e-08	0.00129971	0.000191665	0.000198778	0.000244752	0.00031744	0	0.000375482	0.000180329	0.000172486	0	0.000225186	3.41096e-07	0.000203501	3.90445e-07	6.76827e-07	0.000224395	0.000218476	1.21804e-07	0.000187417	0	0.000204559	1.46217e-07	7.74828e-08	1.27216e-07	0.000232126	0.0004795	0	0.00019078	0.000240284	3.05657e-07	0	0.000422261	0.000169257	0	0.000125482	0.000418034	1.14622e-07	1.11829e-06	0.000468121	3.29624e-07
SRS2432950	0.000221071	2.71456e-05	1.31941e-05	0.000190394	0.000196267	0	0.000226324	0.000180066	4.40168e-08	0.000919332	0.00020035	0.000136936	0.000169267	0.000230882	1.00831e-07	0.000276584	0.000138308	0.000129716	8.66805e-07	0.000219445	3.84035e-05	0.000144694	4.99931e-05	5.1279e-05	0.000188249	0.000178125	2.5813e-05	0.00013333	0	0.000176983	2.19803e-06	4.70997e-06	2.14223e-06	0.000261993	0.000397565	3.81391e-07	0.000168903	0.000228236	2.95145e-05	5.31286e-06	0.000349533	0.000148719	0	0.000109805	0.000281592	1.53548e-07	2.97807e-05	0.000336806	1.26814e-06
SRS2432947	0.000267062	9.76136e-05	8.6026e-06	0.000259658	0.00026512	6.81126e-06	0.000335454	0.000240486	0	0.000914335	0.000260825	7.41699e-05	8.09874e-05	0.000144893	1.93467e-06	0.00028933	0.000121915	0.000136996	6.29639e-06	0.000251592	0.000116146	0.000130764	2.45127e-05	9.80871e-05	0.000109638	0.000196218	8.88801e-05	8.95261e-05	9.87617e-07	0.000226769	1.309e-05	1.83277e-05	5.61288e-05	0.000404885	0.000406844	2.18788e-06	0.000159616	0.0002902	7.21463e-05	1.97766e-05	0.000254296	0.00017186	2.60816e-07	0.000143959	0.000246178	4.61078e-07	0.000150514	0.000253079	5.96174e-06
SRS2432948	0.000240998	2.26052e-05	7.20839e-06	0.00020836	0.000238649	0	0.00022278	0.000189624	1.9901e-07	0.00121582	0.000194131	0.000181808	0.000207187	0.000319169	5.2863e-08	0.000303207	0.000152522	0.000137361	9.1506e-07	0.000229999	2.68909e-05	0.000180009	1.01039e-05	2.57827e-05	0.000213822	0.000197957	1.51658e-05	0.00017307	1.72777e-08	0.000185753	1.24855e-06	3.95257e-07	1.67608e-06	0.000276864	0.000449522	0	0.000201307	0.000242559	2.93314e-05	3.50142e-07	0.000382947	0.000153015	0	0.000122592	0.000339923	1.57964e-06	2.39912e-05	0.000394031	4.4939e-07
SRS2432946	0.000211798	4.53931e-05	1.93731e-06	0.000207557	0.000239646	0	0.000232966	0.000227886	2.10181e-07	0.0013427	0.000203713	0.00017006	0.000200872	0.000219168	5.50751e-06	0.000433573	0.000162838	0.000146104	3.23756e-06	0.000241822	4.91167e-05	0.000194002	6.5469e-06	5.7532e-05	0.000261968	0.000181469	3.86636e-05	0.000161452	4.45871e-06	0.000245512	1.25422e-07	1.8798e-06	5.71287e-06	0.000248306	0.000513208	3.65325e-06	0.000189248	0.000244706	1.42386e-05	4.2601e-06	0.000357517	0.000150449	1.77014e-07	0.000122361	0.000380802	1.89639e-07	5.00893e-05	0.000388198	1.18099e-06
SRS2432949	0.000221695	5.03291e-05	6.72881e-06	0.000269971	0.000252956	8.2875e-08	0.000338827	0.000267537	1.00101e-06	0.000910785	0.000300391	1.1973e-05	1.13371e-05	0.000142024	1.73947e-06	0.000458862	0.000202391	0.000155131	5.47936e-06	0.000274433	6.29609e-05	8.24804e-05	6.00306e-05	8.7263e-05	0.000132382	0.000246041	3.4301e-05	0.000185791	5.67885e-07	0.000250551	4.54416e-06	7.348e-06	1.51579e-05	0.000410231	0.000383643	2.19495e-06	0.000271177	0.000367575	5.8788e-05	2.51229e-06	0.000219163	5.10608e-05	2.4921e-07	0.000149592	0.000206554	3.33616e-06	4.71796e-05	4.70879e-05	6.33814e-06
SRS2432945	0.000175028	0.000136215	2.46903e-05	0.000253081	0.000251529	4.1126e-08	0.000329383	0.000213383	0	0.000754616	0.00032315	6.30465e-05	5.67015e-05	9.00337e-05	0	0.00030059	0.000139284	0.000141783	4.90532e-06	0.000265605	0.000158137	7.97906e-05	1.46622e-05	0.000106181	8.40745e-05	0.000133964	6.74312e-05	5.87554e-05	0	0.000139	7.50924e-06	1.28813e-05	3.19668e-05	0.000454423	0.000400043	9.02545e-07	0.000175826	0.000250865	0.000141383	7.91777e-06	0.000178698	7.59113e-05	8.8443e-08	0.000141756	0.000184082	5.37067e-06	0.00012688	0.000174597	1.04155e-05
SRS2432943	0.000257476	7.76886e-05	5.48865e-05	0.000259065	0.000226234	1.43211e-06	0.000277324	0.000210204	5.92622e-07	0.000827152	0.000271355	8.28557e-05	8.07977e-05	0.000151708	0	0.000230277	0.000114889	0.000198679	7.21445e-06	0.000201296	0.000114563	9.8049e-05	2.28964e-05	0.00010005	0.000106724	0.000214217	7.91203e-05	9.46205e-05	4.25292e-07	0.000225534	1.68366e-05	3.95422e-05	5.27254e-05	0.000404402	0.000420621	4.78423e-06	0.000205293	0.000266883	0.000119139	1.35907e-05	0.000232172	0.000112109	0	0.000145527	0.000224079	6.62546e-07	0.000139773	0.000221362	2.40666e-05
SRS2432942	0.000221097	2.28426e-05	2.3135e-05	0.000182892	0.000202455	4.36712e-07	0.000221059	0.000168551	0	0.000858613	0.000223187	0.000134228	0.000127074	0.000192189	0	0.000238333	0.00012644	0.000122624	5.58678e-07	0.000167972	2.25494e-05	0.000113921	1.47951e-05	3.67915e-05	0.000188045	0.000124758	1.25203e-05	8.28024e-05	0	0.000146946	2.7163e-06	6.02385e-06	5.48031e-06	0.000283888	0.000254889	2.29251e-07	0.000190423	0.00021848	2.43045e-05	6.34427e-06	0.000369602	0.000154126	3.13972e-07	0.000101065	0.000214167	2.07063e-07	2.35418e-05	0.000364195	7.25371e-07
SRS2432944	0.000287064	3.70117e-05	7.39037e-05	0.00020017	0.000209477	6.03311e-08	0.000221325	0.000200909	1.38585e-07	0.00099542	0.000245135	0.00016374	0.000176959	0.000242576	0	0.000361508	0.000176338	0.000158896	7.99628e-07	0.000249804	4.01686e-05	0.000215948	1.1871e-05	3.49741e-05	0.000219065	0.000188583	9.88466e-06	0.00017636	0	0.000179021	7.0802e-07	3.27798e-06	7.99631e-07	0.00033999	0.000518185	2.14381e-07	0.000209847	0.000246928	3.87505e-05	1.23762e-07	0.000367494	0.00016926	0	0.000122754	0.000339593	0	2.76687e-05	0.000430492	9.49507e-07
SRS2432940	0.000282662	6.85956e-05	1.81694e-06	0.000255229	0.000251489	0	0.000320256	0.000214128	3.91291e-08	0.000724745	0.000314584	8.16354e-05	6.57547e-05	8.75183e-05	0	0.000240937	0.000109045	0.000133059	7.07224e-06	0.00021893	9.26451e-05	9.8977e-05	2.29168e-05	8.4769e-05	0.000125211	0.000151338	7.07382e-05	4.4954e-05	0	0.00017783	5.46019e-06	4.4734e-06	3.46687e-05	0.000379416	0.000359145	0	0.000200458	0.000224793	7.79212e-05	1.82855e-06	0.000309319	0.000110293	0	0.000117754	0.000204627	1.15816e-06	7.5697e-05	0.000298454	2.14147e-06
SRS2432938	0.000225486	6.8903e-05	3.77411e-07	0.000250338	0.000276505	0	0.000288794	0.000251246	9.5058e-07	0.00103298	0.000365249	0.000112754	0.000110771	0.000143804	0	0.000371899	0.000179644	0.000154414	3.371e-06	0.000233871	8.71431e-05	0.000189195	3.06578e-05	5.91658e-05	0.000186629	0.000196708	4.74809e-05	0.00013658	0	0.000278558	3.97427e-06	1.15905e-05	3.86365e-05	0.000520278	0.000502336	0	0.000157677	0.000248783	6.67741e-05	1.14179e-05	0.000381393	0.000174553	7.62696e-07	0.000142694	0.000359082	1.27546e-07	9.28885e-05	0.000340763	1.05667e-06
SRS2432941	0.000253523	6.34027e-05	1.81833e-05	0.000201742	0.000203896	0	0.000209989	0.000189088	3.30614e-07	0.000812338	0.000210334	0.000108118	0.000107906	0.00019903	1.66839e-06	0.000220989	0.00013582	0.000142253	4.36593e-06	0.000209333	5.73712e-05	0.000129218	8.99343e-05	0.000106152	0.000151358	0.000239319	3.8053e-05	0.000154569	0	0.0002432	3.09491e-06	1.15372e-05	9.40254e-06	0.000280135	0.000332882	1.24626e-06	0.000152172	0.000215158	5.28753e-05	2.1772e-06	0.000290739	0.000112509	0	0.000108435	0.000208564	4.2136e-07	5.61063e-05	0.000245566	2.24255e-06
SRS2432937	0.000199652	0.000106159	5.81232e-06	0.000225174	0.000175631	2.84761e-06	0.000261523	0.000186841	6.48177e-08	0.000698055	0.000282376	2.32181e-05	2.23579e-05	0.000114489	4.094e-07	0.000308499	0.000164619	0.000146684	2.98367e-05	0.000203895	0.000107983	6.00069e-05	4.13737e-06	9.22442e-05	0.000114992	0.000175593	8.65731e-05	0.000115773	0	0.000198236	1.37479e-05	1.75456e-05	8.44654e-06	0.00026224	0.000290723	3.71914e-07	0.000167477	0.000221666	0.000104338	2.1449e-06	0.000194189	7.6754e-05	0	0.000122368	0.000195815	1.34169e-05	0.000106126	0.000140479	4.04247e-05
SRS2432936	0.000181731	0.000154338	1.43205e-05	0.000236529	0.000219162	0	0.000239214	0.000227234	2.07212e-06	0.000861994	0.000280829	8.70332e-05	0.000103617	0.000139248	1.30848e-07	0.000312482	0.000155611	0.00013408	4.3126e-06	0.000269159	0.000135859	9.92656e-05	1.16358e-05	2.71951e-05	0.000105519	0.000203301	0.000103513	8.71228e-05	4.69209e-07	0.000165958	1.38816e-06	2.73967e-06	3.73131e-06	0.000413071	0.000428972	6.48562e-07	0.000197163	0.000255715	0.000128783	3.57302e-06	0.000209188	7.76114e-05	0	0.000146496	0.000273897	1.15438e-05	7.95592e-05	0.000196198	9.88969e-07
SRS2432935	0.000248727	1.49352e-05	4.67927e-07	0.000219138	0.000210848	4.95305e-07	0.000262534	0.000197295	1.08227e-07	0.000823288	0.000255112	6.97407e-05	6.86099e-05	0.000112999	3.54894e-07	0.000419925	0.000323887	0.000150469	9.98812e-07	0.000219802	1.60176e-05	7.32833e-05	3.05701e-05	4.58939e-05	0.000223283	0.000249303	7.5366e-06	0.000181233	0	0.000197574	3.80425e-06	1.42107e-06	6.7714e-06	0.000300782	0.000296737	1.49724e-06	0.000240533	0.000273767	2.5967e-05	5.58633e-06	0.000336057	0.000138597	2.17807e-07	0.000121353	0.000208115	6.3748e-07	2.38115e-05	0.000173637	4.66307e-06
SRS2432931	0.000303986	0.000242282	1.96721e-05	0.00032006	0.000505314	0	0.000355797	0.00021387	0.000103661	0.000836604	0.000223884	0.000114989	3.64865e-05	0.000759054	1.5636e-05	0.000560752	0.000280382	0.000459369	3.02344e-05	0.000150882	0.000177745	0.000210664	0.000102237	0.000900325	0.000120792	0.000147769	0.00019315	0.000123538	8.292e-06	0.000705504	1.47627e-05	8.77868e-05	9.8383e-05	0.000336343	0.000776064	5.10129e-06	0.000241511	0.000245024	0.000488046	2.50874e-05	0.00020841	0.000248248	9.83709e-06	0.000135926	0.000212112	3.84604e-06	0.000223613	0.000115747	5.36044e-05
SRS2432934	0.000212505	0.000112867	6.8305e-05	0.000244949	0.000226727	4.20392e-07	0.000282253	0.000214172	1.93993e-07	0.000833581	0.000262572	0.000113522	0.000128043	0.000134379	0	0.000301546	0.000153306	0.000148963	4.51317e-06	0.000261103	9.5286e-05	0.00010959	1.16045e-05	5.4514e-05	0.000140854	0.000192274	4.20832e-05	9.25222e-05	2.00711e-07	0.000148313	8.44308e-06	7.82656e-06	2.93585e-05	0.000356706	0.000394454	0	0.000185857	0.00026416	8.49465e-05	9.97247e-06	0.000257759	0.000119709	0	0.00013211	0.000226989	1.11673e-06	4.58898e-05	0.00027355	4.81943e-06
SRS2432930	0.000192997	0.000135457	3.49716e-05	0.000307173	0.000266592	5.55916e-06	0.000301609	0.000251874	7.83061e-06	0.000792856	0.00029637	4.93276e-05	2.88828e-05	9.28379e-05	4.37437e-06	0.000273684	6.97841e-05	0.000128313	1.32475e-05	0.000256605	0.000123541	0.00013696	4.57251e-05	0.000197804	7.81438e-05	0.000131307	9.42124e-05	4.27639e-05	4.65047e-06	0.00027238	2.30389e-05	2.37978e-05	0.000139998	0.000487681	0.000454853	2.88872e-06	0.000206257	0.000268701	0.000134562	1.2934e-05	0.000196431	0.000156707	0	0.000172342	0.000216853	1.22047e-05	0.000177514	0.000158601	3.3449e-06
SRS2432933	0.000211264	0.000140975	1.57208e-06	0.000237034	0.000246172	0	0.000296697	0.000223219	3.02379e-07	0.000850403	0.000232513	0.000108347	0.000107681	0.000106367	0	0.000381088	0.000135641	0.000155429	3.24449e-06	0.000257616	9.395e-05	0.000121795	1.63953e-05	8.70492e-05	0.000103687	5.83349e-05	4.4931e-05	1.41597e-05	0	0.000119871	6.25077e-06	5.92097e-06	3.90386e-05	0.000353305	0.000334594	1.41018e-06	0.00021033	0.000280256	7.92193e-05	1.24921e-06	0.000361289	0.000128942	0	0.000163938	0.000188774	9.09516e-07	6.93126e-05	0.00026153	6.9627e-07
SRS2432929	0.000212997	0.000101928	1.14975e-05	0.000230252	0.000241183	0	0.000255712	0.00020992	0	0.00108243	0.000253841	0.000126801	0.000124794	0.000241738	0	0.000366081	0.000161841	0.00015563	1.20659e-06	0.000248533	0.000103924	9.97839e-05	8.66766e-06	3.6305e-05	0.000133102	0.000155105	4.24222e-05	0.000103894	2.65797e-08	0.000167088	4.44349e-06	1.50906e-05	4.89938e-06	0.000352115	0.000458696	0	0.000205037	0.000288077	0.000100562	2.64822e-06	0.00029929	0.000123394	0	0.00014272	0.000256735	6.49043e-06	7.67804e-05	0.0002888	4.82083e-06
SRS2432928	0.000226476	0.00012202	2.10264e-05	0.00027599	0.000273276	8.23263e-07	0.000339028	0.000251893	1.68498e-06	0.000907092	0.000255209	0.000111199	0.000115858	8.9963e-05	2.7743e-07	0.000324083	0.00013169	0.00018167	4.48492e-06	0.000249377	0.00013898	0.000106602	1.43342e-05	6.87507e-05	0.000139182	0.000145041	6.59318e-05	9.75308e-05	5.48412e-07	0.000188351	1.74746e-05	1.04877e-05	4.00886e-05	0.000404984	0.000394218	1.02467e-06	0.000199463	0.000309572	9.90925e-05	5.91504e-06	0.000257414	0.000121658	2.29685e-06	0.000153717	0.000198005	2.00688e-06	0.00011394	0.000225701	8.13258e-06
SRS2432927	0.000260401	7.08005e-05	4.28748e-06	0.000252981	0.000267105	4.6891e-06	0.000290172	0.000234966	1.99903e-07	0.000901366	0.000221017	7.75817e-05	8.77128e-05	0.000159747	4.52177e-07	0.000288203	9.16067e-05	0.000119253	1.53162e-06	0.00023116	9.99307e-05	0.000156953	1.63548e-05	7.96409e-05	0.000124675	0.000205395	7.01489e-05	7.84864e-05	5.08375e-07	0.000229856	1.57847e-05	2.53329e-05	6.26887e-05	0.000389589	0.000394371	2.00268e-07	0.000177497	0.000278862	7.19624e-05	1.84455e-05	0.000284494	0.000169711	7.02119e-07	0.000133165	0.000297403	2.08981e-07	0.000143963	0.000268335	5.76695e-06
SRS2432926	0.000218089	7.59616e-05	1.40924e-05	0.000215373	0.00021976	0	0.000269127	0.000184158	3.48042e-07	0.000894507	0.000246567	0.000152204	0.000132511	0.00017557	1.32879e-07	0.000314887	0.000155817	0.000164446	2.98469e-06	0.000215069	7.67982e-05	7.41501e-05	1.47389e-05	6.5888e-05	0.000162967	0.000159288	3.74715e-05	0.000154211	1.26033e-06	0.000193346	6.72913e-06	1.1125e-05	1.5536e-05	0.00037488	0.00035031	1.25653e-06	0.000246798	0.000271916	7.13691e-05	1.00382e-05	0.000383306	0.000142376	0	0.000136498	0.000242974	0	4.97424e-05	0.000337717	4.67081e-06
SRS2432924	0.000188121	7.35929e-05	9.49218e-07	0.000184838	0.000191368	0	0.000216975	0.000175712	1.22845e-07	0.000872455	0.000200966	0.000124112	0.000141083	0.000208551	0	0.000326942	0.000155876	0.000137622	8.1088e-07	0.000222547	4.99931e-05	0.000129441	4.96088e-05	5.67438e-05	0.000157873	0.000159843	2.6088e-05	0.000116761	0	0.000168182	9.6557e-07	1.64479e-06	2.79923e-07	0.000354703	0.000339615	3.25235e-07	0.000162066	0.000229063	4.77978e-05	8.4369e-08	0.000305433	0.000116958	2.44666e-07	0.00010767	0.000242072	2.82921e-06	3.0799e-05	0.000263229	1.52006e-06
SRS2432923	0.00020841	4.79562e-05	2.16954e-06	0.000235996	0.000246909	0	0.000233223	0.00018351	1.48765e-06	0.00111087	0.000193043	0.000168983	0.000157321	0.00028098	3.90761e-05	0.000368992	0.000129654	0.000146649	5.29032e-05	0.000188696	3.92214e-05	0.000245588	4.71942e-05	0.00014041	0.000199226	0.000165128	4.54644e-05	0.000180359	2.51886e-05	0.000237322	2.08573e-07	2.47302e-06	5.92037e-05	0.000247312	0.000574078	2.72322e-05	0.000183956	0.000266426	9.94243e-05	1.9057e-05	0.000382028	0.000172822	1.72998e-07	0.000103821	0.000339678	1.0529e-05	1.97725e-05	0.00039319	4.10541e-06
SRS2432921	0.000245845	0.000204661	2.76402e-06	0.000328979	0.000328302	7.7068e-08	0.000381526	0.000288505	1.03276e-06	0.000947544	0.000306042	2.31068e-05	2.49678e-05	4.91923e-05	0	0.000362868	0.000329338	0.000124937	1.03923e-06	0.00029236	8.7033e-05	0.000106308	5.71135e-05	9.80461e-05	5.78705e-05	0.000269307	4.5846e-05	0.00015443	0	0.000183872	5.80045e-06	8.32957e-06	1.55867e-05	0.000458136	0.000345703	4.15608e-08	0.000291051	0.000416937	3.30462e-05	1.28479e-06	0.00026361	0.000111793	2.65242e-07	0.000171685	0.000241043	2.27209e-07	7.97594e-05	9.61118e-05	1.66253e-06
SRS2432925	0.000254749	3.77712e-05	1.15148e-06	0.000204595	0.000214913	0	0.000264563	0.000176923	3.2777e-07	0.000748146	0.000235811	0.000137153	0.000116501	0.000121683	5.05792e-08	0.000219917	0.000102812	0.000112769	1.35341e-06	0.000212349	4.31099e-05	0.000115108	3.67464e-05	9.6453e-05	0.000134939	0.000121729	3.51346e-05	6.2122e-05	0	0.000188141	3.1303e-06	3.25619e-06	1.33796e-05	0.000324222	0.000353292	0	0.000225934	0.000221915	4.33527e-05	2.0533e-06	0.00038552	0.000133286	0	0.000117245	0.000216335	1.19697e-06	4.44036e-05	0.000361247	1.62152e-06
SRS2432922	0.000245032	5.4238e-05	1.14238e-05	0.000180489	0.000169168	0	0.000221199	0.000179512	6.77363e-08	0.000738063	0.000237243	0.000118303	0.000123868	0.000125948	2.5861e-08	0.000226042	0.00015062	0.000133131	9.63629e-08	0.000199525	4.2556e-05	0.000145894	3.66295e-05	6.38647e-05	9.25503e-05	0.000176239	2.175e-05	0.000112841	3.50411e-08	0.000161143	6.37815e-06	3.98192e-06	1.99114e-05	0.000338204	0.000289524	0	0.000176225	0.000207892	3.88619e-05	5.90501e-06	0.000327773	0.000125606	0	0.000102457	0.000200769	3.58607e-07	2.59289e-05	0.000296671	8.55737e-07
SRS2432919	0.000186334	0.000134879	4.38131e-06	0.000256436	0.000226514	1.18589e-06	0.000269135	0.000196458	0	0.000745117	0.000263144	7.23005e-05	7.08253e-05	9.99713e-05	0	0.000222209	0.000130127	0.000170852	1.23522e-06	0.000246435	0.000152124	9.00148e-05	8.41343e-06	6.43729e-05	0.000110964	0.000149815	0.000121821	7.08492e-05	0	0.000198871	2.09069e-05	8.43271e-06	1.51259e-05	0.000377488	0.000354952	1.3184e-07	0.000223634	0.000235737	0.000140114	5.87195e-06	0.000189654	8.19726e-05	1.36454e-06	0.000128625	0.000222223	5.73272e-07	0.000100123	0.000201357	5.64903e-06
SRS2432920	0.000242341	0.000239801	1.13053e-05	0.000373326	0.000259604	7.95264e-06	0.000349216	0.000306326	2.92437e-06	0.000829575	0.000382577	2.22631e-05	3.25984e-05	0.000137079	9.54036e-06	0.000439527	0.0001653	0.000203847	4.14142e-05	0.000309574	0.000294372	7.27258e-05	2.74715e-05	0.000141894	0.000110722	0.000197638	0.000183556	2.25618e-05	1.05036e-05	0.000265322	8.79615e-06	2.9667e-05	3.15572e-05	0.000526424	0.000544302	7.16183e-06	0.000250314	0.000327381	0.000253945	1.52511e-05	3.72259e-05	2.62997e-05	1.36718e-06	0.00018118	0.000237751	1.09656e-05	0.000265502	9.9702e-05	3.82487e-05
SRS2432918	0.000263469	3.40749e-05	1.72703e-06	0.000263354	0.000295785	0	0.000345994	0.000282764	4.54772e-07	0.0011585	0.000286753	5.25337e-06	5.07865e-06	9.60249e-05	0	0.000522483	0.000230892	0.000136382	5.80128e-07	0.000331289	3.70125e-05	7.51398e-05	6.12845e-05	5.98745e-05	0.000285854	0.000365729	1.72673e-05	0.000279265	2.21198e-07	0.000258993	3.64138e-06	4.34699e-06	8.42229e-06	0.000446604	0.00036239	0	0.000347151	0.000435192	2.65858e-05	3.34986e-07	0.000304227	3.58632e-05	0	0.000152608	0.000208485	1.64731e-06	1.8537e-05	2.09624e-05	1.43723e-06
SRS2432916	8.59985e-05	0.000123089	2.69979e-06	0.000203231	9.0431e-05	0	0.000208884	0.000214011	0	0.000647703	0.00013889	3.22214e-05	3.72269e-05	0.000126038	0	0.000164178	9.37918e-05	0.000151116	1.2571e-05	0.000176891	8.27609e-05	3.40792e-05	0	4.80145e-05	9.50249e-05	0.000162804	7.76407e-05	2.7674e-05	0	0.000120385	4.31966e-06	7.67823e-06	6.12955e-06	0.000405788	0.000248835	0	0.000163387	0.000196524	0.000109276	2.32087e-06	0.000181362	3.20406e-05	0	8.40971e-05	0.000233656	1.93124e-06	9.03427e-05	9.58216e-05	0
SRS2432915	0.000142382	0.00018881	2.18066e-05	0.00037049	0.000327507	3.95567e-05	0.000381254	0.000354755	4.01463e-06	0.000708628	0.000339291	4.70114e-05	6.49374e-05	8.77922e-05	2.42514e-05	0.000196301	6.83179e-05	0.000270565	9.19385e-05	0.000192467	0.000201677	9.74509e-05	4.8782e-05	0.000226583	9.43427e-05	0.000190195	0.00019652	5.27795e-05	2.46041e-05	0.000221695	3.48906e-05	4.17914e-05	0.000115071	0.000770235	0.00065926	2.06087e-05	0.000216877	0.000359658	0.000354934	3.81882e-05	5.12624e-05	6.48784e-05	9.62527e-06	0.000162778	0.000198794	2.79173e-05	0.000204861	0.000160709	6.13885e-05
SRS2432913	0.000281483	2.00547e-05	0.000134396	0.000171217	0.000185699	6.42531e-07	0.000220668	0.000169541	2.03123e-07	0.000821426	0.000229189	0.000136406	0.000130487	0.00018494	0	0.000226745	0.000137925	0.000149548	2.71467e-06	0.000176973	2.77988e-05	0.00019324	2.7973e-05	5.13541e-05	0.000177296	0.000196221	2.01679e-05	0.000149509	0	0.000171193	6.20351e-06	6.53281e-06	2.1563e-05	0.000286317	0.000263682	8.08501e-07	0.000203876	0.000206756	3.51191e-05	3.85973e-06	0.000378613	0.000131367	0	0.000113295	0.000225401	9.08192e-07	3.64383e-05	0.000363508	3.55174e-06
SRS2432917	0.000307613	1.84596e-05	9.13937e-05	0.000272624	0.000233503	6.71234e-07	0.00024685	0.000211046	6.65964e-07	0.000813775	0.000339117	0.000125534	0.000122697	0.000177768	7.35569e-08	0.000200527	0.000124033	0.000131324	2.21947e-06	0.000248939	2.80969e-05	0.000255236	7.16257e-05	9.43856e-05	0.000153972	0.000161246	1.70438e-05	0.000115261	0	0.000145766	3.8615e-06	1.11484e-05	0.000120346	0.000331846	0.000343397	4.25177e-07	0.000232196	0.000169407	2.57352e-05	2.84238e-06	0.000320709	0.000127299	0	0.000133007	0.000354088	7.76044e-07	2.48551e-05	0.000438535	4.00458e-06
SRS2432914	0.000286324	1.86763e-05	0.000108094	0.000196439	0.000206647	0	0.000199523	0.000189068	1.94046e-07	0.00104728	0.000252349	0.000170092	0.000201543	0.000256515	7.48596e-08	0.000326664	0.000138419	0.000167761	2.79405e-06	0.000218607	3.00153e-05	0.000245635	1.4284e-05	3.49967e-05	0.000223977	0.000206051	1.68355e-05	0.000186279	2.01992e-07	0.000201454	2.38484e-06	5.70778e-06	4.19153e-06	0.000333666	0.000465782	1.38236e-07	0.000213496	0.000242734	3.34132e-05	1.87732e-06	0.000397971	0.000184126	0	0.000115162	0.00034591	9.92842e-08	4.13009e-05	0.000457107	4.72829e-06
SRS2432912	0.000195995	4.86005e-05	1.80804e-05	0.000207743	0.000203438	0	0.000226491	0.00019098	2.54982e-07	0.00100063	0.000254721	0.00010886	0.0001204	0.000184771	0	0.0003473	0.000131602	0.00015689	1.85309e-06	0.000190762	6.73253e-05	9.74024e-05	9.59011e-06	3.72812e-05	0.000124939	0.000165688	3.74965e-05	0.000120821	6.59531e-08	0.000190174	3.4401e-06	2.13593e-05	7.39911e-06	0.000303924	0.000383776	0	0.0001662	0.000221096	7.05656e-05	8.42223e-06	0.000299349	0.000122519	0	0.000110079	0.000240885	3.03727e-07	7.03037e-05	0.00031022	2.76956e-06
SRS2432911	0.00018865	6.29648e-05	2.50793e-05	0.000212902	0.000212317	1.12009e-06	0.000206964	0.000171007	7.42739e-08	0.00071319	0.000227175	8.15203e-05	6.79617e-05	0.000157848	0	0.000284929	0.000119974	0.00012897	6.99239e-06	0.000198217	9.23164e-05	9.64298e-05	1.00012e-05	7.86439e-05	0.000127954	0.000123349	5.41684e-05	6.27375e-05	0	0.000151922	2.14673e-05	2.11679e-05	3.31302e-05	0.000293661	0.000315	1.02962e-06	0.000170858	0.000221117	8.31602e-05	4.08211e-06	0.000267376	8.80138e-05	3.60381e-07	0.000108475	0.000190215	1.42389e-06	5.37096e-05	0.000215839	4.54425e-06
SRS2432910	0.000223807	0.000223096	1.85989e-06	0.000327457	0.000320728	1.41807e-07	0.000381736	0.000281437	9.2931e-07	0.000944832	0.000303178	1.27707e-05	1.22457e-05	3.07042e-05	8.40381e-08	0.000386594	0.00039696	0.000118952	6.01468e-07	0.000295251	9.38888e-05	7.13342e-05	3.67315e-05	7.76965e-05	4.34916e-05	0.0002872	3.24596e-05	0.000179515	2.23346e-07	0.000225348	4.12845e-06	3.30557e-06	2.54165e-05	0.000465278	0.000357596	1.10584e-07	0.000281594	0.00042843	3.08269e-05	1.61732e-06	0.000241001	7.51763e-05	3.28169e-08	0.00016978	0.000221364	2.61707e-07	7.47593e-05	5.80209e-05	7.09124e-07
SRS2432908	0.000190139	0.000119335	3.93564e-05	0.000234259	0.000208058	0	0.000274518	0.000203094	2.92372e-08	0.000766185	0.000319635	8.6958e-05	7.33221e-05	0.000114803	5.39556e-07	0.000391289	0.000169979	0.00029155	2.75858e-06	0.000251891	0.000118603	0.000101246	1.94788e-05	0.000132187	6.79384e-05	0.000157541	2.85369e-05	4.996e-05	4.8191e-07	0.000134016	4.65029e-06	1.48751e-05	1.07147e-05	0.000460514	0.000405228	3.00026e-07	0.000202536	0.0002829	0.000123313	1.83736e-06	0.000252136	6.89777e-05	0	0.000127157	0.000146003	5.85365e-07	6.74723e-05	0.000199781	3.80754e-06
SRS2432907	0.000273573	4.48569e-05	5.82004e-05	0.000182482	0.000200694	0	0.000238548	0.000174954	1.12774e-06	0.000822196	0.000239039	0.000112977	0.000105131	0.000180392	2.80241e-06	0.000200937	0.000129328	0.000159155	1.10055e-05	0.000205599	6.85941e-05	0.000115073	6.44965e-05	9.54949e-05	0.000154491	0.000173234	6.33319e-05	0.000107683	0	0.000224499	1.44525e-06	5.87445e-06	1.05483e-05	0.00029413	0.000330306	1.56872e-06	0.000149443	0.000195206	6.96773e-05	1.11354e-05	0.000296744	0.000118048	1.3719e-07	0.000106485	0.000207883	2.36704e-06	6.48773e-05	0.000268913	7.36129e-06
SRS2432906	0.00021044	2.99023e-05	4.06695e-06	0.000206332	0.000215804	2.1852e-07	0.000213647	0.000187176	2.68264e-06	0.00116596	0.000326129	0.000134907	0.000125481	0.000164926	0	0.000463734	0.000162821	0.000133902	4.13669e-07	0.000154429	4.65511e-05	0.0001769	2.22243e-06	5.29281e-05	0.000216805	0.00018668	3.36559e-05	0.000121464	0	0.000233042	1.40703e-05	8.16581e-06	1.80392e-05	0.000464708	0.000465278	0	0.000155633	0.00021365	4.44868e-05	8.58872e-06	0.0003926	0.000169164	5.22702e-07	0.000110476	0.000317343	2.48574e-07	5.94998e-05	0.000318776	1.4151e-05
SRS2432909	0.000218438	6.71795e-05	3.37972e-05	0.000196036	0.000206572	0	0.0002216	0.000163601	4.50056e-06	0.000859561	0.000206066	0.000102619	0.000101751	0.000251193	9.59614e-06	0.000265498	0.000123895	0.000290034	1.92089e-05	0.000203247	9.84346e-05	0.000176878	3.72113e-05	0.0001764	0.000111205	0.00012987	5.43582e-05	0.000121256	3.83043e-06	0.000231952	3.25106e-07	7.83604e-06	1.61932e-05	0.000293995	0.000392068	6.60101e-06	0.000155869	0.000184008	8.21377e-05	9.47948e-06	0.000298227	0.0001477	0	0.000108682	0.000220784	2.02012e-05	9.56609e-05	0.000250883	1.77685e-05
SRS2432905	0.000228558	4.30528e-05	1.08353e-06	0.000201359	0.000218917	0	0.000254326	0.000179455	1.40761e-07	0.000791795	0.000228634	0.000121965	0.00010768	0.000134941	0	0.000202132	0.000112663	0.000120611	2.51573e-06	0.000175975	4.72266e-05	0.000127267	5.96067e-05	0.000124555	0.000138676	0.000133136	2.62616e-05	8.67926e-05	0	0.000155759	1.78287e-06	3.96097e-06	7.10501e-06	0.000356689	0.000293586	0	0.00022408	0.000239744	4.24433e-05	5.60168e-07	0.000401559	0.000139191	2.83281e-07	0.000111134	0.000201478	5.66022e-07	5.45948e-05	0.000323234	6.31182e-06
SRS2432904	0.000107869	0.000181795	1.15279e-05	0.000361048	0.000275225	0	0.000372768	0.000258965	3.52375e-06	0.000625219	0.000381054	1.94576e-05	2.74445e-06	6.18115e-05	7.05396e-06	0.000429298	0.000215204	0.000156393	1.63018e-05	0.000333282	0.000197352	0.000101283	6.08127e-05	0.000118615	4.39495e-05	0.000203072	0.00010477	2.77747e-05	5.54882e-06	0.000140922	1.55733e-05	1.89325e-05	8.14971e-05	0.000542761	0.000489237	6.20768e-06	0.000221221	0.000278995	0.000275674	1.39303e-05	2.05006e-05	1.93242e-05	2.7162e-07	0.000174689	0.000212575	3.88797e-06	0.000120569	9.7806e-05	3.30016e-05
SRS2432902	9.72899e-05	0.000218819	6.54275e-06	0.000315221	0.000266454	0	0.000359847	0.000248506	1.83155e-06	0.000810109	0.0003374	5.03932e-05	3.95747e-05	0.00013521	5.01595e-08	0.000432523	0.000222376	0.000155749	1.87727e-06	0.000380353	0.0002387	5.71786e-05	1.72368e-06	0.000192421	8.46549e-05	0.000143388	0.000131443	5.39236e-06	0	0.000182962	1.10535e-05	1.4948e-05	6.74038e-06	0.000529973	0.000468537	0	0.000268645	0.000321194	0.000234033	4.164e-06	0.000123262	6.0279e-05	0	0.000163622	0.000198225	1.89821e-05	0.000168966	8.13717e-05	2.91534e-06
SRS2432903	0.000254209	4.79143e-05	1.45152e-05	0.000189627	0.000223225	0	0.000213915	0.000198628	2.41461e-07	0.000913626	0.000207343	0.00012113	0.000126895	0.000207205	5.10006e-07	0.000271705	0.000138131	0.000166901	2.30866e-07	0.000203863	3.84576e-05	0.000140394	8.96208e-05	7.14471e-05	0.000182365	0.000271453	1.23157e-05	0.000149839	1.27002e-07	0.000225784	2.71227e-06	3.03047e-06	4.01685e-06	0.000322511	0.000341506	2.9046e-07	0.000172961	0.000223418	4.35728e-05	1.06589e-06	0.000341832	0.000126544	0	0.000109947	0.000224331	2.57728e-07	1.90697e-05	0.000315714	6.68482e-07
SRS2432900	0.000191193	0.00013871	1.68773e-05	0.000291519	0.000261739	5.39082e-07	0.000333563	0.000244004	2.19018e-06	0.000857225	0.000290657	7.83547e-05	0.000102945	7.83343e-05	0	0.000332547	0.000144008	0.000191398	1.18034e-06	0.000285053	0.000155886	0.00010361	1.47558e-05	7.66765e-05	0.000103531	0.000144321	7.11447e-05	6.01039e-05	1.59663e-07	0.000191088	2.16366e-05	1.15989e-05	5.3033e-05	0.000437605	0.000381364	2.22853e-07	0.000210602	0.000320352	0.000111589	4.08011e-06	0.000221568	0.000114523	9.01186e-07	0.000167394	0.000194798	3.54073e-06	0.000123976	0.000151967	5.33281e-06
SRS2432896	0.00015517	0.000173149	7.1827e-06	0.000299784	0.000277664	0	0.000350302	0.000262575	4.28399e-07	0.000854875	0.000301848	5.29862e-05	5.65753e-05	0.000144974	0	0.00028836	0.000130853	0.000145874	6.06634e-06	0.000316248	0.000212007	9.34968e-05	8.31847e-06	9.41751e-05	0.000128174	0.000175529	0.00013088	5.42342e-05	0	0.000201095	9.99698e-06	1.50141e-05	3.15639e-05	0.000436506	0.000448373	0	0.00020984	0.000334109	0.00014428	3.79104e-06	0.00018898	7.52599e-05	0	0.000159668	0.000226834	7.78992e-07	0.00015916	0.0001932	7.20522e-06
SRS2432898	0.000103876	0.00015622	9.74723e-07	0.000354304	0.000368839	0	0.000283126	0.000176642	0	0.000548439	0.000226053	0.000175828	5.12327e-06	0.000338515	0.000131541	0.000356677	0.000150604	0.000188535	0.000238229	0.000123312	0.000139717	0.000137824	0.000172365	0.000430918	0.000236462	0.000187871	0.000212406	0.000169461	1.452e-05	0.000332667	9.2488e-07	2.381e-07	0.000283899	0.000142323	0.000504162	7.67769e-05	2.19854e-06	0.000372009	0.000333725	5.0242e-06	0	1.05733e-06	0	5.02409e-05	0.000174648	0.000100951	9.62931e-05	5.48869e-06	0
SRS2432901	0.000240906	0.000101028	1.93299e-05	0.0002635	0.000228732	3.54714e-07	0.000308888	0.00023307	5.29681e-08	0.000836053	0.000270863	5.59082e-05	5.30727e-05	0.000105014	4.16299e-08	0.000308834	0.000122833	0.000136396	9.70595e-06	0.000227009	0.000103094	0.000105803	1.41547e-05	0.000102532	9.69107e-05	0.000126095	6.09953e-05	6.5936e-05	1.88297e-08	0.000161065	2.26672e-05	2.91721e-05	4.25581e-05	0.000333542	0.000310153	2.59501e-07	0.00019264	0.000288513	0.000128051	8.15378e-06	0.000256304	0.000173196	1.16002e-06	0.000147195	0.000212494	2.12356e-06	9.13225e-05	0.000196634	1.52036e-05
SRS2432899	0.000218471	6.66864e-05	1.12353e-06	0.000246471	0.000268677	7.20666e-07	0.000279317	0.000251135	1.22483e-06	0.00110951	0.000372829	0.00013156	0.000128124	0.000169049	0	0.000414386	0.000219226	0.000183231	1.17842e-06	0.000231136	7.70215e-05	0.000193137	2.25807e-05	6.42317e-05	0.00021025	0.000198983	3.61384e-05	0.000142869	0	0.000278813	6.33421e-06	1.66418e-05	2.80792e-05	0.0005477	0.00050117	0	0.000165537	0.000258986	6.70515e-05	4.51938e-06	0.000396055	0.00015311	1.54988e-07	0.000138475	0.000372067	3.31815e-07	7.01801e-05	0.000340343	2.06839e-06
SRS2432895	0.000189069	0.000177334	1.28549e-05	0.00029015	0.000263941	0	0.000347767	0.000252337	3.36314e-07	0.000817586	0.000328325	5.98401e-05	6.6111e-05	0.000121682	4.78407e-08	0.000348735	0.000166921	0.000178197	4.08992e-06	0.000322006	0.000193742	9.77544e-05	1.2658e-05	9.97383e-05	0.000109384	0.00014683	7.49128e-05	5.47695e-05	0	0.000235341	9.46876e-06	1.52346e-05	2.51193e-05	0.000455969	0.000433612	3.90103e-07	0.000191471	0.000342906	0.000121638	6.70659e-06	0.000188538	7.66897e-05	1.02467e-07	0.000155477	0.000192464	1.08029e-06	0.000152812	0.000186656	7.4799e-06
SRS2432897	0.000337316	3.07362e-05	0.000399426	0.00024033	0.000190775	0	0.000269795	0.000183435	2.74721e-07	0.000888138	0.000394296	0.000172436	0.000167101	2.51077e-05	3.99621e-06	0.000418521	2.21879e-05	2.62079e-05	5.86035e-06	0.000185212	2.65273e-05	8.49231e-06	6.0991e-06	2.35313e-05	0.000154261	1.26371e-05	1.70656e-05	1.14049e-05	4.40719e-06	0.000179384	1.51125e-06	1.90512e-07	9.29096e-06	0.000218219	0.00062558	2.83186e-06	0.000189328	0.000312655	5.11189e-05	6.25801e-06	0.000379953	1.33463e-06	0	0.000126091	0.00022236	6.71748e-07	3.38073e-05	0.000379449	1.52065e-05
SRS2432892	0.00013833	0.000238354	5.42023e-06	0.000281164	0.000203226	0	0.000265653	0.000237057	0	0.000811583	0.000313023	4.72401e-05	5.93051e-05	0.000124511	0	0.000368155	0.000210052	0.000176141	2.97527e-06	0.000275564	0.000185241	8.38302e-05	1.33278e-05	8.13766e-05	9.00996e-05	0.000204819	9.49979e-05	5.45314e-05	0	0.000159076	4.04948e-06	2.33557e-05	1.01713e-05	0.000460606	0.000441968	0	0.000216919	0.000281566	0.000176073	2.58973e-06	0.000146027	6.40505e-05	0	0.000140445	0.000189897	1.80745e-06	0.000139652	0.000123444	1.02841e-06
SRS2432890	0.000158986	9.7387e-05	1.61614e-05	0.00031465	0.000266517	0	0.000267705	0.000212991	1.85027e-07	0.000455285	0.000383904	8.71583e-06	3.30853e-06	5.48154e-05	2.86985e-06	0.000252514	0.000110436	9.66347e-05	1.09418e-05	0.000282461	0.000109529	0.000197443	0.000113819	0.000182276	1.93013e-05	0.000105094	6.55154e-05	3.18771e-05	4.23089e-06	0.000121706	7.76701e-06	2.2621e-05	0.000154379	0.00041117	0.000367149	1.2722e-06	0.000249226	0.000137729	0.000170435	1.18955e-05	2.19155e-05	2.57068e-05	0	0.000167616	0.000321609	2.69902e-07	9.95666e-05	0.000207208	3.07076e-05
SRS2432894	0.000180025	0.000230513	6.52157e-06	0.000254789	0.00019665	0	0.000295635	0.000266391	1.44635e-07	0.000685048	0.000395092	7.0713e-06	2.43587e-06	7.86865e-05	6.80717e-07	0.000531646	0.000304247	0.000213444	2.10731e-06	0.000320879	0.000231249	2.82086e-05	1.25661e-06	7.42135e-05	5.49975e-05	4.48353e-05	4.33467e-05	4.84772e-06	2.27568e-07	7.18326e-05	6.48939e-06	1.78856e-05	7.96662e-06	0.000711582	0.000409134	4.86792e-07	0.000227864	0.000281445	0.000283894	5.29588e-06	1.68112e-05	1.53328e-05	0	0.000140809	5.67246e-05	3.50948e-07	0.000108793	5.20771e-06	5.57296e-06
SRS2432891	0.000293473	4.70472e-05	8.56766e-07	0.000231547	0.000220946	1.70395e-07	0.000282895	0.000211407	3.4678e-07	0.000794629	0.000264434	0.000130732	0.000124057	0.000134461	4.64743e-07	0.000203952	0.000133349	0.000167053	1.92122e-06	0.000226462	7.71109e-05	0.000164936	1.2058e-05	3.86806e-05	0.000192657	0.000149805	3.9547e-05	0.000130127	1.89395e-07	0.000186847	7.16482e-06	7.03803e-06	1.83243e-05	0.000322066	0.000355607	8.8751e-07	0.000216147	0.000245008	3.36559e-05	5.96768e-06	0.000389349	0.000148981	3.22413e-07	0.000128776	0.00022822	9.7956e-07	4.00592e-05	0.000413765	1.70715e-06
SRS2432893	0.000155859	0.000143921	6.48072e-06	0.000248438	0.000204472	7.51612e-07	0.000268496	0.000213062	0	0.00068913	0.000282426	1.49309e-05	2.09447e-05	8.48188e-05	9.72668e-07	0.000312821	0.000146399	0.000150608	3.29175e-05	0.000221425	0.000149344	4.62922e-05	5.02821e-06	0.000122065	7.86364e-05	0.000119482	0.000105574	8.14982e-05	0	0.000158869	1.12228e-05	2.39235e-05	1.29852e-05	0.00030969	0.000305974	8.12883e-07	0.000159599	0.000217332	0.000146844	2.94299e-06	0.000100624	5.53444e-05	5.3162e-07	0.000134142	0.000193976	1.38902e-05	0.00014551	0.000151764	5.31935e-05
SRS2432888	0.00026499	5.47699e-05	0.00010183	0.000193005	0.000217625	0	0.000277521	0.000190758	4.50037e-08	0.000890683	0.00024821	0.000129486	0.00012858	0.000211935	0	0.000333511	0.000150969	0.00014876	3.1564e-07	0.00022854	5.07423e-05	0.000133973	1.99822e-05	4.97556e-05	0.000154074	0.000167529	2.00787e-05	0.000119198	0	0.000171017	8.25018e-06	4.02441e-06	1.19891e-05	0.000351462	0.000330872	4.21484e-08	0.000185039	0.000246556	4.33569e-05	5.58635e-06	0.00035529	0.000144459	4.01334e-07	0.000115218	0.000228469	2.08925e-07	3.74178e-05	0.00033884	1.03397e-06
SRS2432887	0.00018414	7.91422e-05	2.51553e-05	0.000241828	0.000207922	0	0.000262858	0.000192662	0	0.000815102	0.000309652	9.54337e-05	8.92523e-05	0.000138867	5.15815e-07	0.000295083	0.000158282	0.000162802	6.12455e-06	0.000237898	0.000112123	0.000104867	6.7602e-06	8.04071e-05	3.86126e-05	0.000112067	6.20322e-05	5.07692e-05	4.4336e-07	0.000163898	5.35541e-06	1.8994e-05	2.97365e-05	0.000315228	0.000390416	2.59873e-07	0.00023293	0.000248388	0.000104898	1.75671e-06	0.000273684	6.39568e-05	0	0.000140095	0.000174359	8.84636e-07	7.31171e-05	0.000240764	4.49459e-06
SRS2432885	0.000226814	3.18783e-05	4.47091e-06	0.000155157	0.000174394	4.45715e-07	0.0002135	0.00016334	9.81846e-08	0.000712357	0.000186059	0.000105899	0.000105627	0.000185507	0	0.000202203	9.78195e-05	9.52756e-05	3.86486e-07	0.000167531	1.92391e-05	0.000122824	4.91067e-05	6.33092e-05	0.000140986	0.000152023	1.34508e-05	0.000128194	0	0.000158669	2.847e-06	2.47095e-06	7.05187e-06	0.000313582	0.000269435	0	0.000128436	0.000195896	2.28871e-05	8.10971e-06	0.000318458	0.000140822	0	9.09545e-05	0.00019642	3.58607e-07	2.11949e-05	0.000313915	1.43349e-07
SRS2432886	0.000190835	6.4623e-05	1.95918e-06	0.000224173	0.000205237	0	0.00026449	0.000197931	0	0.000811824	0.000258415	9.87389e-05	0.0001044	0.000140622	3.60075e-08	0.000272218	0.000145901	0.000177839	3.86255e-07	0.000220612	8.7473e-05	0.000119837	1.39827e-05	5.1412e-05	0.00014429	0.000142328	5.33152e-05	9.52539e-05	1.21553e-07	0.000179321	2.00634e-05	9.52432e-06	8.14328e-06	0.000367845	0.000365018	1.09421e-07	0.000188731	0.000237057	8.86569e-05	7.08288e-06	0.000259269	0.000116369	6.41404e-07	0.000122205	0.000208079	9.68797e-08	5.47456e-05	0.000296642	6.34254e-06
SRS2432889	0.000282484	2.82861e-05	6.00474e-05	0.0001978	0.000213626	3.66167e-07	0.000227277	0.000189831	2.58734e-07	0.0010262	0.000233185	0.000161925	0.00018205	0.00027181	0	0.000430768	0.000144134	0.000146435	1.15103e-06	0.000218698	3.21048e-05	0.000155669	2.19888e-05	3.71838e-05	0.000194077	0.000170479	2.53369e-05	0.000147169	0	0.00019499	1.93576e-06	5.44095e-06	5.05784e-06	0.000286022	0.000441138	2.60913e-07	0.000191202	0.000229028	2.9386e-05	2.02508e-06	0.000392149	0.000152916	6.14459e-08	0.000118606	0.000325468	2.96034e-06	2.56978e-05	0.000390342	6.48218e-06
SRS2432884	0.000241823	5.10557e-05	4.81062e-06	0.000241678	0.000273181	0	0.000289699	0.000197657	0	0.00101538	0.000262266	1.35906e-05	8.24295e-06	5.20004e-05	0	0.000474582	0.000378297	0.000140014	2.16563e-06	0.000240404	7.513e-05	3.5204e-05	1.06888e-06	4.4883e-05	0.000250894	0.000319383	3.95978e-05	0.000219754	1.45007e-07	0.000296155	1.28189e-06	2.41237e-06	9.35941e-07	0.000342071	0.000288688	0	0.000264066	0.000306914	5.28757e-05	5.79193e-07	0.000229662	2.72165e-05	0	0.000129303	0.000220329	5.01952e-06	9.93708e-05	9.64298e-05	3.17399e-05
SRS2432881	0.000227495	3.25526e-05	2.72722e-05	0.000202541	0.000205058	2.95933e-07	0.000245025	0.00018242	0	0.00096583	0.000269091	0.000155982	0.00014561	0.000252152	0	0.000257144	0.000149582	0.000149269	8.97592e-07	0.000194348	2.77988e-05	0.00016372	2.72048e-05	4.36363e-05	0.000215567	0.000156604	1.24605e-05	0.000116806	1.12038e-07	0.000169267	2.96651e-06	5.33249e-06	4.61025e-06	0.000345826	0.000275648	7.81894e-08	0.000230873	0.000234525	3.41581e-05	5.31773e-06	0.000430011	0.000164778	3.08103e-07	0.000116114	0.00023655	2.25638e-07	2.51058e-05	0.000406225	1.1215e-06
SRS2432883	0.000214293	5.61506e-05	1.73375e-05	0.000230071	0.000206381	1.53934e-06	0.000237437	0.000191302	2.56882e-08	0.000915529	0.000232636	0.000103032	0.000110048	0.000168701	0	0.000313709	0.000113495	0.00017573	1.01007e-06	0.000188945	7.88336e-05	8.51327e-05	1.50545e-05	3.54378e-05	0.00011936	0.000156936	4.76429e-05	9.23873e-05	1.36078e-07	0.00018243	1.04053e-05	8.18878e-06	1.89131e-05	0.000322824	0.000366521	0	0.00016543	0.000224554	6.97177e-05	1.51576e-05	0.000278437	0.000127009	0	0.000115731	0.000241809	7.44362e-08	7.10187e-05	0.000305547	1.66455e-06
SRS2432882	0.000247351	2.32942e-05	9.80794e-07	0.000194863	0.000205501	0	0.000246843	0.000179104	1.49972e-07	0.000824481	0.00022347	0.000141342	0.000122065	0.000139457	0	0.000217891	0.000108176	0.000125382	1.14001e-06	0.000189024	2.96553e-05	0.000136195	6.73757e-05	0.00010879	0.000146983	0.000140032	1.94696e-05	8.81323e-05	0	0.000183891	4.46887e-06	5.2969e-06	3.63063e-06	0.000346633	0.000325289	0	0.000206169	0.000214631	2.65693e-05	3.24117e-07	0.000437879	0.000144679	0	0.000104362	0.000200216	1.5113e-07	3.06628e-05	0.000350233	5.65972e-07
SRS2432880	0.000262813	0.000100084	2.9675e-05	0.000265657	0.000248604	4.58338e-06	0.000303524	0.000246719	1.42936e-07	0.000891507	0.000290765	6.7203e-05	6.14518e-05	0.000122888	4.4127e-08	0.000322603	0.00015246	0.000147986	9.73917e-07	0.000244612	0.000113361	9.98399e-05	1.43818e-05	9.03251e-05	0.000137224	0.000175494	5.96105e-05	7.32273e-05	1.53021e-07	0.000212621	1.36627e-05	1.18778e-05	2.69682e-05	0.000405255	0.000353439	0	0.0001936	0.000288494	8.98486e-05	1.14652e-05	0.000254739	0.000110692	0	0.000148155	0.000223148	9.846e-07	8.03115e-05	0.000199432	6.22395e-06
SRS2432879	0.000254935	5.30284e-05	1.25785e-05	0.000198981	0.000208818	8.92581e-07	0.000266065	0.000194339	3.18589e-07	0.000902526	0.000228957	0.000149759	0.000161214	0.000153336	4.89066e-07	0.000348825	0.000131978	0.000125048	4.462e-06	0.000226983	3.52997e-05	9.82734e-05	1.4811e-05	6.52931e-05	0.00014387	0.000128068	1.28709e-05	9.88044e-05	3.31337e-07	0.000188654	6.28908e-06	5.29862e-06	1.09264e-05	0.000333847	0.000362621	0	0.000184974	0.000250998	3.80399e-05	1.10173e-05	0.000345553	0.000150667	0	0.000117257	0.000242227	2.02075e-06	3.20421e-05	0.000379722	2.39855e-06
SRS2432877	0.000358179	3.46493e-05	0.000164384	0.000204072	0.000187058	0	0.000230281	0.000175097	2.59794e-06	0.000829826	0.000267292	0.000138334	0.000117995	0.000190299	1.29814e-06	0.000227678	0.000124759	0.000158367	3.78302e-06	0.000161342	2.83931e-05	7.02956e-05	2.71122e-05	0.000110646	0.000153932	0.000134492	2.21197e-05	9.44762e-05	2.13781e-06	0.000212404	6.57191e-06	1.1693e-05	3.35398e-05	0.000299293	0.000374988	2.95214e-06	0.000212387	0.000230366	7.47027e-05	1.01165e-05	0.000365441	0.000127718	0	0.000110205	0.000193123	3.84042e-07	4.31648e-05	0.000378618	1.85858e-05
SRS2432876	0.000404423	5.19846e-05	0.000116229	0.000276408	0.000264918	1.75883e-06	0.000322375	0.000256263	1.66535e-07	0.000768277	0.00033891	6.99926e-05	6.28247e-05	7.6458e-05	2.11044e-07	0.000310339	0.000169257	0.000230605	2.08108e-06	0.000354441	0.000105387	0.000129069	2.60733e-05	9.68018e-05	8.62474e-05	9.23054e-05	2.7036e-05	4.48706e-05	4.86131e-07	0.000192291	3.48904e-05	6.42945e-05	5.99354e-05	0.000405861	0.000313793	4.22463e-07	0.000178629	0.000327869	3.48953e-05	8.12427e-06	0.000285162	0.000148344	3.70359e-07	0.000137695	0.000264575	1.41112e-06	8.4793e-05	0.000378279	2.15232e-06
SRS2432874	0.000233217	1.71066e-05	1.5888e-06	0.000211167	0.000234832	2.38812e-07	0.000236515	0.000186417	2.0675e-06	0.00114578	0.000330326	0.000140299	0.000121242	0.000159518	0	0.000442594	0.000143026	0.000118733	4.25466e-07	0.000166923	3.59188e-05	0.0001555	1.51204e-06	4.15835e-05	0.000178922	0.000181792	3.28639e-05	0.000121122	0	0.000218902	1.62041e-05	7.8018e-06	1.05886e-05	0.000490838	0.000466195	0	0.000129781	0.000223196	3.94771e-05	5.29303e-06	0.000400437	0.000173754	7.24777e-07	0.000113378	0.000332081	6.39916e-07	3.9794e-05	0.000339271	1.0564e-05
SRS2432875	0.000255225	3.33828e-05	1.74542e-06	0.000193727	0.000206387	0	0.000257559	0.00018475	1.57212e-07	0.000738673	0.000240933	0.000137628	0.000115779	0.000121367	0	0.000231895	0.000133726	0.000129795	4.84334e-07	0.000197133	3.85081e-05	0.000120668	5.67379e-05	8.42898e-05	0.000166833	0.000142227	2.1672e-05	8.19718e-05	0	0.00018444	2.49002e-06	2.19006e-06	1.53215e-05	0.000335652	0.000291738	0	0.000214413	0.000211643	3.17298e-05	5.41308e-07	0.000406906	0.000133379	0	0.000107315	0.000211587	2.53188e-07	3.59621e-05	0.000366035	2.47652e-06
SRS2432878	0.000269279	4.86565e-05	2.44337e-05	0.000225506	0.000203185	5.07192e-07	0.00024888	0.000184733	1.29951e-06	0.000836668	0.000235429	0.0001046	0.000121258	0.000181876	0	0.000216457	0.000105009	0.000130309	5.7706e-06	0.000191439	7.62977e-05	8.7247e-05	2.66499e-05	6.71259e-05	0.000109399	0.000159143	4.00972e-05	9.46095e-05	2.06454e-07	0.000171135	8.52746e-06	1.11751e-05	1.76081e-05	0.00032773	0.000386998	8.93486e-07	0.000161235	0.000234247	5.76051e-05	1.19172e-05	0.000271671	0.000124005	0	0.000119536	0.000252521	2.31853e-07	8.60555e-05	0.000306764	1.57046e-05
SRS2432873	0.000130772	0.000200864	1.8479e-05	0.000223479	0.000215824	0	0.000251006	0.000185663	0	0.000695562	0.000266729	5.10445e-05	5.23705e-05	9.60483e-05	2.10656e-06	0.000423912	0.000162926	0.000183122	5.77448e-06	0.00028838	0.000147322	0.000107006	4.5039e-06	7.37821e-05	5.75374e-05	0.000107757	6.27492e-05	5.27148e-05	1.78396e-07	0.000117974	5.09802e-07	6.77239e-06	6.9976e-06	0.000399522	0.000374352	6.98719e-07	0.000188459	0.000251162	0.00016599	1.35199e-06	0.000128347	6.23666e-05	0	0.00013801	0.000147119	2.81476e-06	8.80566e-05	0.000146806	4.39652e-06
SRS2432871	0.000199859	8.24458e-05	1.63958e-05	0.000255356	0.000234511	0	0.000327317	0.000234147	3.5476e-06	0.000827128	0.000305123	7.16929e-05	6.10003e-05	8.48807e-05	0	0.000347506	0.000169852	0.000210171	3.12064e-07	0.000273089	9.09376e-05	9.20537e-05	2.20688e-05	6.33716e-05	0.000107918	0.000136501	3.50402e-05	8.00767e-05	0	0.000124293	7.91134e-06	4.51756e-06	1.99964e-05	0.000368925	0.00031765	0	0.00023819	0.000319286	8.68218e-05	1.42961e-06	0.000263149	0.000119573	5.24863e-07	0.00016032	0.000176609	4.78522e-06	6.20845e-05	0.000155824	6.60617e-06
SRS2432872	6.69172e-05	0.000129942	1.06357e-06	0.000344927	0.000186594	0	0.00030905	0.000314314	9.05244e-06	0.000913017	0.000406286	4.80775e-05	6.72214e-05	0.000140867	1.80948e-06	0.000296076	0.000123997	0.000118079	5.05715e-06	0.000235662	0.000151763	8.39725e-05	1.45463e-05	0.000268774	0.00012364	0.000108923	0.000103403	1.45763e-05	1.75101e-06	0.000258206	5.68444e-06	0.000126035	1.07693e-05	0.000316183	0.000503858	1.70554e-06	0.000236796	0.000248165	0.000149571	3.0102e-06	0.000151835	6.34702e-05	0	0.000160688	0.000166027	6.21382e-07	0.000249642	0.000166337	2.23581e-05
SRS2432870	0.000106092	0.000182836	7.78584e-06	0.000295396	0.000239231	0	0.000336214	0.000241929	3.29498e-07	0.000775406	0.000293953	4.46397e-05	4.09969e-05	7.00385e-05	5.08662e-07	0.00046138	0.000214114	0.000332777	5.63149e-06	0.000318945	0.000191265	6.97088e-05	1.83254e-06	0.00015501	2.97412e-05	9.74136e-05	8.96047e-05	2.87177e-05	1.2091e-07	0.00012304	1.26914e-06	1.24387e-05	2.9913e-05	0.000497396	0.000409084	5.67222e-07	0.000203221	0.000304567	0.000210051	2.03437e-06	0.000119038	3.56152e-05	0	0.000194492	0.000127121	7.95074e-06	0.000111093	0.000112048	5.50823e-06
SRS2432868	0.000308578	4.18649e-05	1.21174e-05	0.000204114	0.000226698	1.56911e-06	0.000254486	0.000182769	2.36366e-06	0.000876155	0.000235274	0.000144891	0.000137321	0.000169172	0	0.000287331	0.000163998	0.000182028	3.14486e-06	0.000214853	3.98477e-05	9.64587e-05	3.79346e-05	6.19627e-05	0.000155786	0.000153497	2.48031e-05	7.80818e-05	8.31891e-07	0.000226389	2.56584e-06	5.67925e-06	1.00695e-05	0.000308246	0.000291612	0	0.000215259	0.000224228	3.38085e-05	6.2925e-06	0.00039686	0.000152994	0	0.000118782	0.000214188	1.38313e-06	3.04148e-05	0.000382328	1.39308e-06
SRS2433177	0.000182189	5.96675e-05	2.60986e-06	0.000191665	0.000230544	0	0.000196613	0.000178743	1.80142e-07	0.000971194	0.000199449	0.000120748	0.000134337	0.000200973	3.77025e-06	0.000313263	0.000135596	0.000128669	4.40835e-06	0.00018939	6.15878e-05	0.000114543	1.54279e-05	3.55432e-05	0.000183629	0.000178287	4.66573e-05	0.000126633	4.37747e-06	0.000201627	2.77009e-07	1.26617e-06	6.46215e-06	0.000270014	0.000397739	1.75496e-06	0.000196172	0.000232452	4.50157e-05	3.75944e-07	0.000305079	0.000128066	0	0.000110335	0.00028458	7.09104e-08	7.16766e-05	0.000298769	3.04714e-06
SRS2433174	0.000229082	2.91543e-05	2.20286e-05	0.000216851	0.000185117	0	0.000223659	0.000174234	2.5056e-06	0.000878128	0.000215325	0.000148198	0.000132845	0.000206066	2.43383e-05	0.000301636	0.000109887	0.000166329	2.75805e-05	0.000167927	2.71985e-05	0.000139365	4.22639e-05	0.000139502	0.000141158	0.000102164	2.86588e-05	0.000112121	2.82712e-05	0.000171152	1.65986e-06	2.77689e-06	4.50151e-05	0.000249582	0.000515046	2.21723e-05	0.000160529	0.000213662	8.86103e-05	2.61596e-05	0.000324075	0.000117137	0	0.000102581	0.000244875	1.01035e-06	1.06021e-05	0.000342357	1.02356e-05
SRS2433176	0.00018794	0.000303913	2.69786e-06	0.000305946	0.00023836	0	0.000289176	0.000219947	2.18382e-07	0.000681542	0.000261957	3.38414e-05	3.27609e-05	0.000124033	0	0.000374594	0.000166259	0.000179363	8.08249e-06	0.000291123	0.000174329	9.6752e-05	1.2757e-05	9.82189e-05	0.000109339	7.22984e-05	7.90676e-05	2.74164e-05	3.03354e-07	0.000136461	2.20363e-06	6.91262e-06	3.73253e-06	0.000355127	0.000514413	1.84412e-07	0.000203924	0.000300262	0.000187021	1.57877e-07	0.00016115	8.80819e-05	0	0.000136919	0.00013243	7.03947e-07	0.000119643	0.000113367	8.94108e-06
SRS2433171	0.000285956	4.40298e-05	7.31118e-06	0.000208044	0.000206186	3.54507e-07	0.00023678	0.000178037	8.85469e-07	0.000966694	0.000198265	0.000160131	0.000141602	0.000169189	1.13866e-07	0.000315578	0.000163634	0.000205233	3.50863e-06	0.000199673	2.18284e-05	8.05877e-05	4.26333e-05	5.89539e-05	0.000112486	0.000176807	4.53404e-06	0.000135109	0	0.000177233	1.3905e-06	3.03835e-06	7.91168e-06	0.000324836	0.000363312	1.46855e-07	0.000212509	0.00022298	2.98813e-05	3.97856e-06	0.00040605	0.000149319	0	0.000110032	0.000200551	1.84371e-07	8.80515e-06	0.000433582	1.01407e-06
SRS2433175	0.000255187	0.000110695	2.18647e-05	0.000293848	0.000252866	4.92327e-07	0.000337811	0.000248045	5.11904e-07	0.000848462	0.00027796	5.09793e-05	5.4627e-05	0.000113237	0	0.000322151	0.000109395	0.000150874	8.75512e-06	0.00021696	0.000117616	9.85453e-05	1.38687e-05	0.000123816	7.54267e-05	0.000127535	7.27627e-05	4.76121e-05	0	0.000172725	3.82483e-05	2.72602e-05	5.09291e-05	0.00038605	0.000328838	3.80449e-07	0.000185244	0.000290502	0.00012959	1.51594e-05	0.000241823	0.000178504	1.44102e-06	0.000156403	0.000206892	1.88122e-06	0.000112598	0.000187304	1.23358e-05
SRS2433170	0.000240414	5.52503e-05	4.03647e-06	0.000210638	0.000234554	0	0.000259654	0.000192598	1.40243e-07	0.000756616	0.000263342	0.000134779	0.000112547	0.00012558	0	0.000242448	0.000122377	0.000122658	3.1222e-06	0.000215418	6.77418e-05	0.000119337	3.73214e-05	9.79309e-05	0.000135074	0.000131469	4.1274e-05	5.56535e-05	0	0.000185528	4.99545e-06	5.17904e-06	1.53604e-05	0.000353513	0.00032774	0	0.000243667	0.000228909	5.79924e-05	6.97291e-07	0.000381662	0.000136535	0	0.000117284	0.000213591	1.15045e-06	5.96325e-05	0.000339116	1.9989e-06
SRS2433172	0.000189351	0.000175391	8.00709e-06	0.00029208	0.000241801	0	0.000288654	0.000243737	1.12884e-06	0.000829772	0.000326216	5.4727e-05	5.054e-05	0.000106257	4.55151e-08	0.000389652	0.000131063	0.000160976	9.68248e-06	0.000276545	0.000203191	5.76719e-05	1.24044e-06	7.02926e-05	2.78291e-05	0.000120911	0.000132796	2.7451e-05	0	0.000186209	4.6634e-06	2.52081e-05	1.27718e-05	0.000401971	0.000442253	0	0.000238304	0.000286345	0.000160298	1.75319e-06	0.000153756	5.04e-05	0	0.000161437	0.000206318	6.59224e-07	0.000141957	0.000125061	8.26101e-06
SRS2433168	0.000172548	0.000184946	1.54765e-05	0.000278867	0.000259068	1.09816e-06	0.000340488	0.000255163	1.28454e-06	0.000823193	0.000325363	6.74718e-05	7.85783e-05	8.60215e-05	3.52098e-07	0.000428236	0.000196235	0.000239459	3.3431e-06	0.000312266	0.000165687	6.94881e-05	9.85058e-06	7.06487e-05	0.00010225	0.000127776	6.3774e-05	5.53894e-05	8.86014e-08	0.000140729	1.09033e-05	1.02091e-05	3.05506e-05	0.000459683	0.000408581	5.87505e-07	0.000231505	0.000332632	0.000149	5.84866e-06	0.000182804	9.19784e-05	4.73123e-07	0.000174625	0.000168037	2.34439e-06	0.000110907	0.000152787	6.06151e-06
SRS2433166	0.000249173	0.00109002	0	0.000438543	0.000448544	0	0.000430408	0.000504352	1.4911e-05	0.00283923	0.000828509	0.000438181	1.21113e-05	0.000297199	0	1.00512e-05	3.44111e-06	0	0	0.000265884	0.000309304	2.07903e-05	7.29121e-06	4.32824e-05	1.47904e-05	1.49573e-05	3.82613e-05	1.7858e-05	0	3.63073e-06	0.000513685	0	5.15466e-05	1.9456e-05	0.000189307	0	0.000343079	0.00082695	0.000413214	5.53648e-06	0	0	1.2799e-05	0.000223395	3.9126e-05	6.96471e-05	0.000725048	2.79287e-06	0
SRS2433169	0.000220322	7.82114e-05	2.15676e-06	0.000239425	0.000246957	1.79584e-07	0.000279616	0.000241856	1.35783e-07	0.00106864	0.000348695	0.00011081	0.000115508	0.000177686	5.86946e-07	0.000391167	0.000186851	0.000165326	1.51866e-06	0.000236996	8.71796e-05	0.000175323	2.45484e-05	7.08836e-05	0.000190157	0.000196465	5.48741e-05	0.000146441	0	0.000270263	3.57056e-06	2.76727e-05	3.22198e-05	0.000497441	0.000506367	5.55167e-07	0.000174573	0.000270529	8.13565e-05	4.53891e-06	0.000342918	0.000135695	1.19295e-06	0.000130678	0.000352124	4.64977e-07	9.13817e-05	0.000320116	9.35279e-07
SRS2433167	0.000120841	0.000135704	4.84329e-07	0.000379276	0.00018464	0	0.000342713	0.000172142	4.5385e-07	0.000531206	0.000172471	0.000144105	2.04365e-05	0.00021003	0.000138944	0.000341831	0.000255767	0.000143431	0.000125044	0.000137211	0.000129837	0.000157245	0.000191826	0.000246146	0.000233048	0.000146904	0.00015599	0.00019726	0.000156603	0.00030131	7.63876e-06	2.81867e-07	0.000181006	0.00038316	0.000798137	7.82968e-05	2.29509e-06	0.000183465	0.000422225	0.000128343	7.77697e-06	2.07759e-06	0	5.75152e-05	0.000138479	5.27698e-08	2.54518e-05	0.000168205	1.57064e-06
SRS2433164	0.000294856	9.74687e-05	0.000346599	0.000240255	0.000211891	0	0.000276117	0.000200838	1.19139e-05	0.00085496	0.000369904	0.000141444	0.000156153	2.33655e-05	1.34227e-05	0.000364259	2.57174e-05	4.92829e-05	9.55261e-06	0.000167951	6.25675e-05	3.25904e-05	1.46901e-05	8.03124e-05	0.000141446	1.17694e-05	3.65291e-05	1.73055e-05	1.33314e-05	0.00011813	2.05245e-07	2.08888e-05	1.52448e-05	0.000302108	0.000658513	4.97805e-06	0.000193379	0.000331467	8.61199e-05	1.45873e-05	0.000335137	2.43653e-05	0	0.000121548	0.000210944	1.59891e-06	5.48344e-05	0.000363539	3.18198e-05
SRS2433163	0.000236951	9.35657e-05	4.58811e-05	0.000273347	0.000240423	1.02116e-06	0.000317419	0.000262999	4.74553e-07	0.000803391	0.000243994	6.33068e-05	5.25746e-05	8.20184e-05	1.72199e-07	0.000276131	8.28917e-05	0.000108641	7.14543e-06	0.000252668	9.62579e-05	0.000140645	3.54708e-05	0.000141883	0.000131073	0.000124037	6.80193e-05	7.31961e-05	7.74401e-07	0.000238756	1.98347e-05	2.03987e-05	7.65494e-05	0.000399576	0.000315025	3.87081e-07	0.000192188	0.000289785	9.00893e-05	2.10736e-05	0.000279715	0.000190354	1.43156e-07	0.000169691	0.00020881	6.07975e-06	0.000130617	0.000237272	7.00282e-07
SRS2433162	0.000295682	2.51808e-05	0	0.000241301	0.000245848	0	0.000258096	0.000229911	0	0.00115835	0.000236175	0.000196346	0.000179194	0.000211388	0	0.000395288	0.000149434	0.000204851	7.5346e-06	0.000219567	4.15945e-05	0.000134724	6.74968e-05	5.51125e-05	0.000240998	0.000219841	2.01793e-05	0.000179448	0	0.000212243	1.47607e-05	4.62324e-06	6.27368e-06	0.000425528	0.000385477	0	0.000261517	0.000265106	5.58229e-05	3.50212e-07	0.000490862	0.000199166	5.88284e-07	0.000137534	0.00025537	6.81662e-07	2.61982e-05	0.000444501	1.05002e-06
SRS2433165	0.000149945	0.000190413	4.50751e-05	0.000272398	0.000195253	0	0.000269661	0.000232585	0	0.00094074	0.000338339	5.83459e-05	6.78301e-05	0.000119376	0	0.00043079	0.000218418	0.000178848	4.97537e-06	0.000300018	0.000162263	6.64027e-05	1.20214e-05	8.69361e-05	0.000150184	0.000136926	6.96338e-05	5.17966e-05	1.61701e-07	0.000145834	4.5849e-06	3.57642e-05	1.36687e-06	0.000373737	0.000437538	4.70204e-08	0.000232559	0.000258875	0.000166895	3.08698e-07	0.00018226	7.03586e-05	0	0.000139315	0.000162366	2.84304e-06	0.000136184	0.000132161	1.30157e-06
SRS2433161	0.000361815	8.31952e-05	9.45786e-05	0.000270585	0.000245054	6.71496e-07	0.000337552	0.000258843	2.44863e-07	0.000793069	0.000271833	5.91185e-05	5.2842e-05	7.699e-05	1.73553e-07	0.000261941	0.000140677	0.000174484	2.42305e-06	0.000354053	0.000169035	0.00016659	4.91851e-05	0.00012119	7.81982e-05	0.00010576	0.000113488	5.07024e-05	1.77403e-06	0.000278311	2.62724e-05	4.04717e-05	5.34655e-05	0.000394052	0.000329726	7.98754e-08	0.000144291	0.000308105	4.32893e-05	9.91497e-06	0.000269454	0.000108765	2.78933e-06	0.000152942	0.000252544	2.60443e-06	8.41381e-05	0.000277819	7.60746e-06
SRS2433160	0.000183149	0.000146016	1.93491e-05	0.000228481	0.000235104	0	0.000252501	0.000242803	7.59834e-07	0.000843015	0.000285346	8.39707e-05	0.000113402	0.00013647	0	0.000307551	0.000155021	0.000152604	4.49119e-06	0.000251502	0.00013969	8.4696e-05	2.64783e-06	3.34896e-05	8.95425e-05	0.000198841	8.94205e-05	7.98454e-05	0	0.000178672	1.04423e-06	5.64971e-06	1.52092e-05	0.000491823	0.000397387	0	0.0002173	0.000262672	0.000140221	2.30965e-06	0.000196753	8.4974e-05	0	0.000130724	0.000197435	1.94174e-06	9.37767e-05	0.000193072	2.38696e-06
SRS2433159	0.000240029	2.40666e-05	0	0.000240343	0.000276317	3.53493e-08	0.000298169	0.000223932	0	0.00101293	0.000285477	3.32092e-05	3.33543e-05	5.94686e-05	8.32854e-07	0.000595943	0.000447212	0.000156116	2.94505e-06	0.000255224	3.8083e-05	3.77992e-05	1.13515e-05	2.70439e-05	0.000307355	0.000327807	7.3224e-06	0.000236208	0	0.000220597	3.38643e-06	1.34771e-06	2.84244e-06	0.000345406	0.000321858	1.16935e-06	0.000331021	0.000373876	3.37765e-05	2.65574e-06	0.000315745	7.992e-05	4.8306e-08	0.00013145	0.000203894	3.3466e-07	5.15836e-05	8.53194e-05	2.06256e-06
SRS2433158	0.000258642	2.09676e-05	0.000115049	0.000187888	0.000209941	0	0.000219169	0.000174398	0	0.000913509	0.000236904	0.00011803	0.000127111	8.80454e-05	4.51736e-06	0.000212568	8.24877e-05	9.93817e-05	6.5622e-06	0.000136652	6.7267e-06	9.32256e-05	0.000108244	7.92804e-05	0.000171963	0.000118542	8.14532e-06	9.51988e-05	1.19902e-06	0.000172361	0	1.026e-07	5.81327e-06	0.000302374	0.000412299	3.37241e-06	0.000149052	0.000248565	2.86254e-05	7.45841e-07	0.000446876	0.000113073	0	0.000103076	0.000161173	1.59928e-06	2.01797e-05	0.000341657	1.49392e-05
SRS2433156	0.000177985	0.000130931	5.06457e-06	0.000215086	0.00019892	0	0.000237315	0.000194247	0	0.000726535	0.000222704	9.90398e-05	0.000109367	0.000134507	0	0.000300461	0.00016485	0.000123276	2.04563e-06	0.000228183	7.95609e-05	0.000113711	2.36675e-05	4.81713e-05	0.000117288	0.00018043	3.94172e-05	0.000104682	7.89072e-08	0.000148081	4.19468e-06	5.06086e-06	2.00162e-05	0.000370809	0.000354435	0	0.000172129	0.000225963	8.68288e-05	2.19273e-06	0.000255536	8.96836e-05	0	0.000114028	0.000214684	5.80573e-07	5.61872e-05	0.000223155	1.58896e-06
SRS2433152	0.000241738	7.14317e-05	6.98877e-05	0.000217671	0.000216289	4.78736e-06	0.000296771	0.000200354	1.00245e-05	0.000805362	0.000219778	9.50505e-05	8.07116e-05	0.000103525	0	0.000224805	9.77745e-05	0.000123833	6.40864e-06	0.000242535	0.000100192	0.0001328	3.35381e-05	8.81413e-05	0.000112104	0.0001352	8.42532e-05	8.94256e-05	9.06052e-07	0.0002303	5.70747e-06	9.57454e-06	8.35228e-05	0.000357612	0.000327794	0	0.000149861	0.000244868	6.22739e-05	8.24081e-06	0.000323314	0.000140764	0	0.000135055	0.000224377	5.62747e-07	4.63331e-05	0.000262643	9.5454e-06
SRS2433155	0.000268479	3.89451e-05	1.3013e-06	0.000218252	0.000199281	5.99002e-07	0.000263638	0.000202799	2.43766e-07	0.000895563	0.000244438	0.000153235	0.000151016	0.000169729	4.37609e-08	0.000256927	0.000167855	0.000187609	1.12179e-06	0.000234682	2.50637e-05	0.000127104	6.96034e-05	6.34661e-05	0.000139011	0.000193139	7.23769e-06	0.000143435	4.72316e-07	0.000204767	3.13614e-06	2.69334e-06	3.47478e-06	0.000398343	0.000352442	1.65525e-07	0.000188001	0.000231017	2.95941e-05	2.70617e-06	0.00043178	0.000154516	0	0.000113676	0.000227022	1.17293e-07	1.2786e-05	0.00044833	3.03191e-06
SRS2433157	0.000213383	5.47174e-05	1.64576e-05	0.000214	0.000220232	0	0.000223221	0.000209869	2.48127e-07	0.00102493	0.000252607	0.000159171	0.000169959	0.000181933	2.40794e-08	0.000301065	0.000171685	0.000211461	1.61792e-06	0.000219567	4.21348e-05	0.000184256	7.16995e-05	6.99675e-05	0.000180992	0.000239664	1.13414e-05	0.000167325	2.59892e-07	0.000227413	1.92184e-06	2.44035e-06	1.80882e-06	0.000391466	0.000391484	1.67022e-07	0.000187509	0.000221622	5.32232e-05	2.34334e-06	0.00035123	0.000172391	0	0.000122926	0.000211052	5.00701e-07	1.93524e-05	0.000343366	1.36142e-06
SRS2433153	0.000246155	2.10885e-05	1.13057e-05	0.000189719	0.000186877	0	0.00022218	0.000158456	4.44956e-07	0.000803141	0.000274426	0.000136777	0.000135321	0.00013339	0	0.000276569	0.000151549	0.000156442	1.33827e-06	0.000189015	2.54667e-05	0.000170267	4.92942e-05	5.83786e-05	0.000146002	0.000168975	7.17644e-06	0.000131764	0	0.000170534	2.18109e-06	1.2391e-06	2.59056e-06	0.000354929	0.000359829	0	0.000177517	0.000204062	2.15354e-05	5.99008e-06	0.000430003	0.000157263	2.0927e-07	0.0001041	0.000211295	8.86851e-07	1.74266e-05	0.000346405	3.53101e-06
SRS2433154	0.000284185	5.30355e-05	3.64291e-05	0.000197131	0.0002029	0	0.000228053	0.000185854	1.05882e-07	0.000988312	0.000230052	0.000127715	0.000124139	0.000234607	0	0.000302414	0.000152998	0.000141165	1.20525e-06	0.000222186	5.06905e-05	0.000139517	2.64939e-05	6.21096e-05	0.000139631	0.000170875	4.57863e-05	0.000116886	1.64632e-07	0.000148001	3.78521e-06	1.45504e-05	2.52992e-05	0.000300077	0.000370347	0	0.000153023	0.000230779	6.29264e-05	5.88748e-06	0.000279281	0.000147122	1.73653e-07	0.000118916	0.000257082	3.44251e-06	4.01317e-05	0.000309799	2.77474e-06
SRS2433151	0.000277979	1.36743e-05	5.42924e-05	0.000177426	0.000195282	0	0.000212397	0.000176608	7.3057e-07	0.00094719	0.000198789	0.000160889	0.000196415	0.000254912	8.82254e-08	0.000311752	0.000145452	0.000133577	1.80079e-06	0.00021471	1.86791e-05	0.000181293	2.10689e-05	4.19309e-05	0.000208277	0.000190674	1.06525e-05	0.000181103	0	0.000168019	7.72891e-07	5.73897e-06	1.08412e-06	0.000280706	0.000506111	0	0.000172614	0.000218638	1.86146e-05	4.5156e-07	0.000381116	0.000146353	0	0.000108328	0.000351794	2.1495e-07	2.54788e-05	0.000399687	1.90139e-06
SRS2433150	0.000234792	2.99304e-05	4.574e-05	0.000180879	0.000178453	0	0.00019082	0.000166627	2.10542e-06	0.000983063	0.000208104	0.000132752	0.000144652	0.000233211	6.10899e-07	0.00028628	0.000105967	0.000106161	2.30281e-06	0.00017315	3.51926e-05	0.000146098	3.92233e-05	5.72411e-05	0.000167337	0.000160048	2.12739e-05	0.000123375	2.70936e-06	0.000155404	7.65667e-07	9.7404e-06	6.99366e-06	0.000288616	0.00039636	5.80399e-07	0.0001626	0.00020838	5.28705e-05	5.32829e-06	0.000351592	0.000161613	0	0.00010897	0.000276094	7.77079e-07	4.99806e-05	0.00030835	2.1416e-06
SRS2433148	0.000196011	0.000113193	1.60295e-06	0.000265733	0.000212391	0	0.000285601	0.000212771	1.16269e-06	0.000889812	0.000271694	9.22049e-05	0.000103787	0.000128189	0	0.000293276	7.89986e-05	0.000121175	1.95599e-06	0.000262613	0.000130901	0.0001201	2.67897e-06	0.00019921	8.99898e-06	5.77642e-05	6.10887e-05	4.81861e-06	1.10008e-07	0.000177938	1.27224e-06	2.65767e-05	6.67703e-06	0.00036998	0.000491901	0	0.00025135	0.000281539	9.40614e-05	5.78261e-07	0.000275021	0.000102621	0	0.000141228	0.000210335	2.85613e-06	8.58244e-05	0.00021958	7.98383e-06
SRS2433146	0.00023081	2.38705e-05	5.40529e-05	0.000186979	0.000208383	0	0.000236433	0.000187786	1.71097e-06	0.000846618	0.000219579	0.000131862	0.000127672	0.00014667	0	0.000264131	0.000119267	0.000132748	4.45575e-07	0.000184772	2.74339e-05	0.000115209	2.16602e-05	5.48893e-05	0.000129824	0.000124488	1.48075e-05	8.73881e-05	0	0.00013968	1.26168e-05	4.86749e-06	8.25609e-06	0.000302459	0.000291373	1.6074e-07	0.000164247	0.000224126	3.76721e-05	1.49046e-05	0.000322976	0.000146438	1.44561e-07	0.000116995	0.000227295	1.19294e-07	2.31613e-05	0.000353897	8.88075e-07
SRS2433147	0.000245614	3.48651e-05	5.93275e-05	0.000202699	0.000209681	0	0.000227626	0.000174491	2.31976e-06	0.000959976	0.000239551	0.000150244	0.000156945	0.000192422	2.4341e-07	0.000273369	0.000141908	0.000158558	1.90653e-06	0.000197246	3.7241e-05	0.000133582	2.70096e-05	4.38184e-05	0.000189182	0.000219448	3.28782e-05	0.000156915	0	0.000185005	6.24576e-06	1.28127e-05	1.9545e-05	0.000312489	0.000322286	1.93094e-06	0.000215857	0.000224888	6.04304e-05	6.67223e-06	0.000353348	0.000141768	0	0.000123693	0.000243907	7.96146e-07	4.01028e-05	0.000348662	1.1211e-05
SRS2433149	0.000267394	6.69987e-05	4.95142e-05	0.000228571	0.0002352	0	0.000284473	0.000232419	0	0.000996969	0.000267867	0.000150397	0.000161822	0.000160594	0	0.000427501	0.000194104	0.000196287	1.12529e-06	0.000239446	7.50565e-05	0.000134824	1.08832e-05	6.98671e-05	0.000152515	0.000195056	4.36056e-05	0.000149394	6.80744e-08	0.000204942	6.18668e-06	1.64027e-05	2.70923e-05	0.000387229	0.000354621	1.89729e-07	0.000240022	0.000265975	7.95935e-05	8.58397e-06	0.000321116	0.000148994	0	0.000135753	0.000256752	4.94012e-07	3.95646e-05	0.000353171	1.53538e-06
SRS2433145	0.00027539	4.7463e-05	7.65978e-06	0.000201665	0.00024112	9.93834e-07	0.000242309	0.000190435	2.55661e-06	0.000862951	0.000221459	0.000120805	0.000141238	0.000190614	4.21423e-08	0.000267233	0.000125606	0.000132578	2.06755e-06	0.000210541	4.8551e-05	8.65127e-05	2.38149e-05	4.47422e-05	0.000138687	0.00016567	3.79673e-05	8.41998e-05	1.42755e-06	0.000178038	3.04062e-06	2.87938e-06	1.10914e-05	0.000294439	0.000309201	0	0.000196565	0.000220911	3.75125e-05	8.58698e-06	0.00032724	0.000146828	0	0.00011757	0.000273356	4.90777e-07	4.10705e-05	0.000352733	2.64953e-06
SRS2433144	0.000234448	1.20711e-05	3.78878e-07	0.000258196	0.000227108	0	0.000241648	0.000186728	1.35641e-06	0.000735523	0.000305243	0.00014477	0.000127466	0.00012107	4.65138e-08	0.000185096	5.7133e-05	7.22287e-05	1.06201e-06	0.000241891	1.68502e-05	0.000212846	5.25261e-05	0.000169967	8.02569e-05	3.94067e-05	1.21731e-05	2.0811e-05	0	0.000166087	1.78345e-06	3.30115e-06	0.000105523	0.000289595	0.000390989	0	0.000277009	0.000198986	1.82949e-05	5.75728e-07	0.000361238	0.000132746	0	0.000132119	0.000329339	2.69729e-07	1.32578e-05	0.000459312	6.06997e-07
SRS2433141	0.000253854	6.80259e-05	1.88186e-05	0.00022237	0.000210466	0	0.000244187	0.00019656	9.16818e-08	0.000802961	0.000236634	0.00010555	0.000102222	0.000140947	0	0.00034232	0.000136738	0.000132932	1.25019e-06	0.000209626	7.82316e-05	0.000146564	1.45591e-05	6.5657e-05	0.000145105	0.000143846	4.08066e-05	0.000108994	9.72143e-08	0.0001748	6.73132e-06	1.32548e-05	1.66894e-05	0.000342409	0.000339206	6.81381e-08	0.00017762	0.00023371	6.81148e-05	9.87274e-06	0.000289685	0.000140761	0	0.000117909	0.000234514	7.04769e-07	4.89538e-05	0.00028551	4.19419e-06
SRS2433139	0.000205702	0.000150885	1.64982e-05	0.000276788	0.000220776	0	0.000285936	0.000243355	0	0.00107917	0.000321539	7.57372e-05	7.71161e-05	0.000176767	1.11449e-07	0.000435762	0.000182221	0.000153297	8.26412e-07	0.00025202	0.000131334	0.000106298	6.04234e-06	6.36963e-05	0.000117596	0.000168283	0.000112153	5.45442e-05	7.54011e-07	0.000187005	9.47733e-06	2.3847e-05	3.90742e-06	0.000433224	0.00045795	3.09216e-07	0.000216383	0.000262183	0.000139854	6.93997e-07	0.000270211	9.54863e-05	0	0.000126483	0.000240772	1.47435e-05	0.000157796	0.000199775	1.90207e-07
SRS2433137	0.000246304	2.40397e-05	3.38852e-06	0.000240395	0.000262418	0	0.000281147	0.000212402	9.90546e-08	0.00100468	0.00026219	3.00107e-05	3.18554e-05	4.98308e-05	4.97805e-07	0.000480797	0.000271551	0.000165011	2.33118e-06	0.000256639	2.69497e-05	3.67222e-05	4.75567e-06	2.24338e-05	0.000303463	0.000274729	1.0089e-05	0.000231519	0	0.000236604	2.00837e-06	3.94527e-06	2.90582e-06	0.000347103	0.000327418	7.30425e-07	0.000299394	0.000343742	2.47681e-05	1.03258e-06	0.000255223	3.469e-05	0	0.000135497	0.00020975	4.64023e-07	1.68612e-05	7.12367e-05	1.9792e-06
SRS2433140	0.000175847	9.4427e-05	3.11954e-06	0.000251682	0.000225242	1.62516e-07	0.000285485	0.000223082	0	0.000836787	0.000289571	9.59834e-05	9.35291e-05	0.00012906	0	0.000295918	0.000171837	0.000201508	6.77918e-07	0.00026432	0.000108813	0.000115805	1.15435e-05	6.47573e-05	0.000133253	0.000152364	5.91683e-05	8.68079e-05	4.21726e-07	0.000184452	1.83695e-05	1.02302e-05	2.397e-05	0.000441186	0.00038335	0	0.000230483	0.000267376	0.000124639	9.00142e-06	0.000250622	9.96083e-05	1.29093e-06	0.000142331	0.000199042	0	6.51295e-05	0.000282871	6.65445e-06
SRS2433138	0.000124357	0.00017501	4.10418e-06	0.000307677	0.000263622	0	0.000330315	0.000221537	1.42714e-06	0.000808706	0.000330273	6.96151e-05	6.20777e-05	0.000140679	3.78529e-07	0.000468638	0.000241748	0.000158029	3.67624e-06	0.000337148	0.000181809	8.40558e-05	2.04156e-06	0.000209735	5.41108e-05	8.04589e-05	5.96487e-05	5.66641e-06	6.32991e-08	0.000160531	3.76901e-06	9.03617e-06	4.31839e-06	0.000499167	0.000495304	0	0.000260631	0.000358198	0.00018614	2.62568e-06	0.000178382	7.19963e-05	0	0.000163243	0.000176915	5.46969e-06	0.000127793	0.000134185	1.76552e-06
SRS2433136	0.00026866	4.3382e-05	8.38072e-05	0.000213308	0.000221488	0	0.000238379	0.000194141	9.95272e-08	0.000911179	0.000269129	0.000127527	0.000146344	0.000246291	0	0.000260023	0.000131696	0.000138655	1.99293e-06	0.000225947	5.27265e-05	0.000112322	1.20121e-05	3.39627e-05	0.000169253	0.000200503	3.77619e-05	0.000121919	1.73419e-08	0.000162398	4.16296e-06	9.91376e-06	2.92966e-05	0.000323168	0.000403455	0	0.000184314	0.000250113	5.51964e-05	6.57044e-06	0.000327032	0.000163049	0	0.000119843	0.000269469	7.82208e-07	4.74357e-05	0.000370474	3.26438e-06
SRS2433134	0.000175539	0.000272638	5.09886e-06	0.000291106	0.000194245	0	0.000317669	0.000320636	4.60845e-07	0.000773113	0.000426656	7.26896e-06	4.43807e-06	8.25779e-05	9.2187e-07	0.00053366	0.000315924	0.000229037	1.77063e-06	0.000330437	0.000239124	2.30852e-05	1.40272e-06	7.77746e-05	6.3185e-05	6.06276e-05	5.88481e-05	2.45308e-06	8.04956e-07	8.10162e-05	3.77747e-06	3.07226e-05	4.52393e-06	0.000801509	0.000433454	1.03403e-07	0.000230993	0.000311802	0.000291716	2.7114e-06	8.79447e-06	9.16199e-06	0	0.000143467	5.82093e-05	1.26989e-07	0.000130073	7.32748e-06	5.34012e-06
SRS2433135	0.00022793	7.39055e-05	5.4258e-06	0.000225359	0.000233665	0	0.000276455	0.00019662	5.40803e-08	0.000743983	0.000248987	0.00011799	0.000100827	0.000122163	0	0.000233649	0.000118115	0.000134852	1.5794e-06	0.00021204	7.3561e-05	0.000106614	2.98684e-05	9.50985e-05	0.000130521	0.000108283	3.98897e-05	5.78038e-05	3.37769e-07	0.000175106	3.92767e-06	4.9096e-06	1.28175e-05	0.000341387	0.000368918	0	0.000229152	0.000244099	7.25285e-05	1.24703e-06	0.000351145	0.00012522	0	0.000119982	0.000198137	7.25866e-07	7.40026e-05	0.000296443	4.49281e-06
SRS2433131	0.000185955	0.00016019	1.97411e-05	0.000301621	0.000248168	2.1192e-06	0.000331338	0.000254185	1.44617e-06	0.000927412	0.000314176	8.29478e-05	9.22279e-05	8.30212e-05	0	0.000390642	0.000177593	0.000208129	2.05113e-06	0.000284673	0.000162399	7.58968e-05	1.09105e-05	6.19552e-05	0.000110672	0.000144463	5.9003e-05	6.94461e-05	4.4026e-07	0.000152997	2.00386e-05	9.95067e-06	4.01543e-05	0.000457572	0.000395907	0	0.000213995	0.000342476	0.000126305	5.73281e-06	0.000202251	9.33328e-05	1.85183e-06	0.000170562	0.00019324	1.73953e-06	0.000142282	0.00015057	1.17757e-05
SRS2433133	0.000293458	7.57076e-05	0.000131962	0.000185337	0.000192814	0	0.000255141	0.000197783	5.72582e-07	0.000890803	0.000272454	0.000132609	0.000120243	0.000237201	0	0.000340497	0.000196494	0.000188128	1.06524e-06	0.000235857	6.14735e-05	0.000142411	3.22836e-05	3.99095e-05	0.000171224	0.000146151	7.34339e-06	0.000120585	0	0.000172439	2.71106e-06	3.18437e-06	5.51169e-06	0.000392074	0.000297844	0	0.000213293	0.000250204	5.88885e-05	3.37209e-06	0.000366398	0.000135733	0	0.000113457	0.000186335	1.26914e-06	2.55494e-05	0.000349029	2.46806e-07
SRS2433130	0.00030735	5.80843e-05	8.51142e-07	0.000217312	0.000250735	0	0.000262087	0.000207998	0	0.00108306	0.000247283	0.000144556	0.000152396	0.000185671	8.00169e-08	0.00037626	0.000172294	0.000164604	3.14133e-06	0.000229545	5.12832e-05	0.000111187	3.104e-05	5.17225e-05	0.000213829	0.000200353	2.53654e-05	0.000173914	5.06977e-07	0.000166412	2.60023e-05	4.49863e-06	1.05451e-06	0.000378552	0.000406301	7.25585e-08	0.000245327	0.000269296	6.26521e-05	4.51557e-07	0.000407302	0.00016944	2.56222e-07	0.000127633	0.000260899	1.66295e-06	3.05917e-05	0.000369159	8.49535e-07
SRS2433132	0.000269594	7.20734e-05	4.97716e-05	0.000209773	0.000239923	0	0.000235684	0.000216657	6.17784e-07	0.000977598	0.000255804	0.000141363	0.000157171	0.000204627	0	0.000391813	0.000151324	0.000150701	6.24778e-07	0.000238573	6.32149e-05	0.000123501	1.88523e-05	5.46876e-05	0.000172081	0.000157166	3.86406e-05	0.000122973	1.03633e-07	0.000210751	3.69249e-06	1.14245e-05	1.55982e-05	0.000349789	0.000487596	1.44647e-07	0.000198437	0.00023518	3.99598e-05	6.1967e-06	0.000326947	0.000138797	0	0.000136872	0.00030434	1.73707e-06	6.78857e-05	0.000353596	2.43225e-06
SRS2433128	0.000270008	3.28958e-05	8.67943e-05	0.000193119	0.000223626	6.09906e-07	0.000239409	0.000188052	1.50894e-06	0.000821297	0.000229731	0.000147312	0.000137124	0.000128145	0	0.000280173	0.000150061	0.000172066	2.25269e-06	0.000201884	4.32996e-05	0.000123084	2.52213e-05	4.1638e-05	0.000180473	0.000215697	2.99079e-05	0.000150189	1.41503e-07	0.000194794	8.52153e-06	1.64033e-05	2.8675e-05	0.00033251	0.000287798	1.06653e-06	0.000221873	0.000209339	6.69083e-05	8.15151e-06	0.000358189	0.000143438	0	0.000123185	0.000225569	3.48969e-07	3.62907e-05	0.00035418	1.00505e-05
SRS2433125	0.000213383	0.000188861	1.1113e-05	0.000307863	0.000261726	8.71218e-07	0.000324012	0.000254233	0	0.000768156	0.000330862	4.19757e-05	4.6347e-05	0.000115724	0	0.000379715	0.000170458	0.000180716	8.53525e-06	0.000307918	0.000176375	6.7167e-05	6.77533e-06	5.25205e-05	0.000158735	0.000157035	0.000102652	5.92529e-05	4.05974e-08	0.000165465	1.42829e-05	1.75615e-05	1.36029e-05	0.000393065	0.000407204	1.52994e-06	0.000205639	0.000304953	0.000160509	2.45258e-06	0.000186525	9.34587e-05	0	0.000161981	0.000185443	1.12511e-06	0.000127654	0.00020068	1.34118e-05
SRS2433127	0.000279861	2.86083e-05	3.994e-05	0.000232546	0.000239965	1.16389e-06	0.000282881	0.000218947	3.58536e-07	0.00081545	0.000320861	0.000123561	0.000123897	0.000144686	8.56656e-07	0.000294888	0.000165259	0.000178936	5.99944e-06	0.000217293	3.89416e-05	0.000196241	4.34759e-05	9.25385e-05	0.000178839	0.00014468	1.48646e-05	0.000153258	0	0.000214276	1.19142e-05	1.0464e-05	5.68734e-05	0.000477456	0.000353922	1.32618e-06	0.00018811	0.000251865	5.13044e-05	8.43321e-06	0.000398725	0.000171891	2.70429e-07	0.000135975	0.000265067	9.41968e-07	4.46181e-05	0.000373058	4.93827e-06
SRS2433124	0.000261404	7.79006e-05	3.03276e-05	0.000178279	0.000175402	4.8487e-07	0.000212179	0.000175135	1.72164e-07	0.000734561	0.000213847	8.96227e-05	8.31348e-05	0.000165261	0	0.000321344	0.000134967	0.000118994	1.32734e-06	0.000201916	7.64506e-05	0.000128271	2.41524e-05	9.39154e-05	0.00013312	0.000163346	6.72852e-05	0.000100272	0	0.000169225	6.45833e-06	9.00734e-06	1.16607e-05	0.000260603	0.000306722	0	0.000175322	0.000211694	6.33572e-05	4.97504e-06	0.000272794	0.00013317	3.31295e-07	0.000107442	0.000243529	1.9429e-06	3.17252e-05	0.000266284	4.61673e-06
SRS2433123	0.000162934	0.000290581	2.04887e-05	0.00027817	0.000226907	0	0.000371624	0.000213482	8.95627e-07	0.000775784	0.000272661	7.64627e-05	8.96943e-05	0.000101982	0	0.000406758	0.000201704	0.000189849	8.06436e-07	0.000269534	0.000132244	2.74612e-05	6.3452e-06	9.35123e-05	9.72073e-05	0.000107726	3.62293e-05	9.07742e-05	2.07178e-06	0.000127875	6.30993e-06	1.58897e-05	1.95863e-05	0.000555935	0.000362306	2.94602e-07	0.000228013	0.000299159	0.00015743	5.50227e-06	0.00019234	7.12473e-05	0	0.000145811	0.000141402	2.34808e-07	7.995e-05	0.000165605	9.35789e-06
SRS2433122	0.000214756	0.000256957	1.72224e-06	0.000321676	0.000308465	0	0.000378513	0.000294341	2.63684e-06	0.000928017	0.000314169	1.36139e-05	1.50715e-05	2.82897e-05	0	0.000406775	0.000377884	0.000132203	5.01074e-07	0.000321909	0.000124609	6.98023e-05	2.93815e-05	8.49896e-05	5.21416e-05	0.000257749	4.70899e-05	0.000156402	1.146e-07	0.00020092	7.30067e-06	4.16791e-06	2.45604e-05	0.000476803	0.000358015	8.01502e-08	0.000264207	0.000427687	5.66628e-05	3.49841e-06	0.000210158	7.31955e-05	9.08552e-08	0.000174558	0.000202268	2.8533e-07	8.93278e-05	5.29865e-05	1.57655e-06
SRS2433126	0.000313203	1.0507e-05	9.56164e-05	0.000177935	0.000206976	0	0.000210393	0.000178253	0	0.000980951	0.000233276	0.000181604	0.000190713	0.00022521	4.41289e-08	0.000302801	0.00015222	0.000165485	2.48544e-06	0.000215578	1.68199e-05	0.000223446	2.14018e-05	4.66512e-05	0.000211462	0.000175157	6.65762e-06	0.00016881	0	0.000193041	1.49742e-06	2.88716e-06	3.76853e-06	0.000333395	0.00047152	0	0.000205263	0.000210013	2.43229e-05	2.01273e-06	0.000427667	0.00016834	0	0.000110381	0.000305111	0	1.79505e-05	0.000443215	2.49408e-06
SRS2433120	0.000278523	3.2729e-05	7.11961e-05	0.000213826	0.000203664	3.32916e-07	0.000232422	0.000188663	1.67224e-07	0.000865784	0.000235971	0.000130575	0.000128559	0.000168526	5.53882e-08	0.000255591	0.000171398	0.00017632	1.43187e-06	0.000207449	3.75322e-05	0.000158983	5.50292e-05	7.27585e-05	0.000173582	0.00015496	7.2852e-06	0.000149486	3.70747e-08	0.000184299	1.3031e-05	5.36862e-06	1.32627e-05	0.000306853	0.000380795	3.70883e-07	0.00018155	0.000217979	4.67282e-05	4.75393e-06	0.00036299	0.000144892	8.0986e-08	0.000120571	0.000211678	4.07822e-08	2.24824e-05	0.000357879	5.40866e-06
SRS2433121	0.000204731	4.07736e-05	1.94587e-05	0.000212345	0.000227592	2.08064e-07	0.00025083	0.000178829	1.04434e-06	0.000820738	0.000307924	0.000114468	9.79412e-05	9.15181e-05	1.5951e-06	0.000289727	0.000133499	0.000146299	1.76087e-06	0.000202703	5.4114e-05	0.000141426	3.57223e-05	7.31718e-05	0.000126621	0.000149415	2.14173e-05	0.000118294	3.07612e-07	0.000161993	6.71589e-06	9.19916e-06	6.93825e-05	0.000441377	0.000384958	3.15263e-07	0.000193183	0.000199326	6.06754e-05	6.40137e-06	0.00027369	0.000126241	0	0.000121431	0.000224308	1.47506e-06	4.91209e-05	0.00032519	7.26615e-06
SRS2433119	0.000277621	6.284e-05	4.40715e-05	0.000263267	0.000265066	0	0.000324382	0.000237037	3.59402e-07	0.00106039	0.000294319	0.000126203	0.000138226	0.000159046	0	0.000405242	0.000162006	0.000181912	6.6659e-07	0.000245557	8.10316e-05	0.000129951	9.68449e-06	8.33075e-05	0.00015145	0.000194338	5.17042e-05	0.000131496	1.48648e-07	0.000202475	1.75897e-05	3.84522e-05	4.42507e-05	0.000472857	0.000356253	5.20941e-08	0.000239985	0.000300311	0.000141272	1.45499e-05	0.000319013	0.000163513	1.18104e-07	0.000149325	0.000257154	7.2495e-07	5.4952e-05	0.000348813	3.22021e-06
SRS2433118	0.000135493	0.000168789	6.84877e-06	0.000331248	0.000147119	0	0.000282022	0.000269904	3.30893e-07	0.00119314	0.000369725	1.18396e-05	2.55422e-05	0.000219212	8.70982e-06	0.000412493	0.000182614	0.00015542	1.50675e-05	0.000244709	0.000211363	2.04203e-05	1.30521e-05	0.000179291	0.000160639	0.00021269	0.000179188	1.66405e-05	1.32177e-05	0.000216873	1.32819e-05	7.70484e-05	1.42346e-05	0.00036085	0.000412908	4.86849e-06	0.000229319	0.000254452	0.000243409	1.08952e-05	9.13413e-06	8.31928e-06	1.91828e-06	0.000130631	0.000186637	5.72599e-07	0.000361873	7.97262e-05	2.84359e-05
SRS2433115	0.000370961	1.5433e-05	2.55639e-05	0.000167136	0.000225984	0	0.000201411	0.000165959	5.42481e-07	0.00109033	0.000200918	0.000162166	0.000168452	0.000232408	5.19392e-07	0.000307637	0.000133803	0.000140693	2.25273e-06	0.00019939	1.28695e-05	0.000135252	1.16083e-05	4.28938e-05	0.000232903	0.000195641	7.69021e-06	0.000185734	1.83268e-06	0.000181467	7.88908e-07	9.32365e-07	1.44981e-06	0.00023774	0.000376121	6.59341e-07	0.00023071	0.000235313	2.50438e-05	1.15574e-06	0.000441778	0.000173637	0	0.000101126	0.000299303	1.04798e-06	2.14863e-05	0.000405693	3.83347e-06
SRS2433114	0.000143741	0.000188029	1.53064e-05	0.000272813	0.000261806	0	0.000363468	0.000272265	1.9703e-06	0.000799091	0.000299633	5.57768e-05	6.95083e-05	8.88099e-05	7.10449e-07	0.000456715	0.000207609	0.000316621	3.04973e-06	0.000307967	0.000178561	6.53711e-05	1.16652e-05	9.37746e-05	7.52959e-05	0.000117103	6.70339e-05	3.68168e-05	0	0.000140783	1.7618e-05	1.1349e-05	4.09377e-05	0.000540041	0.000422226	8.12056e-07	0.000205806	0.000337174	0.000194846	4.67968e-06	0.000147017	9.19254e-05	8.60095e-07	0.000173699	0.000156136	1.90624e-06	0.000122376	0.000124905	8.02114e-06
SRS2433117	0.000223693	5.1824e-05	1.17701e-05	0.000206466	0.000185531	7.11106e-06	0.000253302	0.000163649	0	0.000626427	0.000194719	4.36159e-05	4.26872e-05	8.84549e-05	0	0.000296233	0.000142364	0.000137815	5.61755e-06	0.000153501	8.7717e-05	3.13776e-05	7.26226e-06	7.61054e-05	0.000137656	0.000133908	4.49452e-05	7.13756e-05	0	0.000189608	1.02329e-05	3.17776e-05	3.48738e-05	0.000314744	0.000281549	0	0.000173437	0.000177338	6.9683e-05	4.11057e-06	0.000194298	5.60252e-05	0	0.000100885	0.000139242	4.19539e-06	8.81517e-05	0.00016899	1.89143e-05
SRS2433113	0.000132997	0.000230546	3.90749e-06	0.000318083	0.00029619	7.35347e-08	0.000350129	0.000274248	3.55528e-07	0.000882869	0.000371751	3.43705e-05	3.50716e-05	0.000106603	4.36979e-08	0.000274827	0.000134326	0.000136719	7.66478e-06	0.000314324	0.000224587	6.07381e-05	3.4229e-06	6.83341e-05	9.7089e-05	0.000167923	0.000142964	3.22763e-05	0	0.000176009	4.94657e-06	3.58881e-05	1.7303e-05	0.000443075	0.000448003	2.7062e-07	0.000212353	0.00037573	0.000150582	7.34441e-06	0.000105212	4.53579e-05	1.11481e-07	0.000169621	0.000176687	7.68549e-07	0.000232909	0.000113796	1.82285e-05
SRS2433112	0.000311751	3.02399e-05	5.39326e-07	0.000207163	0.000215867	1.18516e-07	0.00021923	0.000201521	1.19035e-07	0.00116896	0.000243552	0.000176442	0.000190658	0.000205243	0	0.000358661	0.000165424	0.000173072	3.06527e-06	0.000214852	3.13877e-05	0.000145087	3.30007e-05	5.33654e-05	0.000214065	0.000203375	2.41554e-05	0.00016955	0	0.000191502	1.26378e-05	6.74338e-06	4.04791e-06	0.000317028	0.000411123	0	0.00021912	0.000235233	4.30195e-05	1.17837e-06	0.000416098	0.000169022	3.81057e-07	0.000119486	0.000293439	1.12369e-06	3.0611e-05	0.000382776	3.58093e-06
SRS2433110	0.00025522	0.000103267	6.74241e-05	0.000231462	0.000231187	0	0.000278779	0.000216712	1.61957e-07	0.000940218	0.000272055	0.000122864	0.000121798	0.000210075	1.00253e-07	0.000400143	0.000157598	0.000133395	1.16433e-06	0.000250749	8.74542e-05	0.000159865	2.05758e-05	7.11865e-05	0.000134056	0.000171108	5.20214e-05	9.54303e-05	0	0.000192738	2.79043e-06	8.93528e-06	1.1182e-05	0.000367497	0.000381892	4.48743e-07	0.000205647	0.000272026	7.17649e-05	5.12233e-06	0.000347613	0.000139206	0	0.000140307	0.000248231	6.06547e-07	7.42699e-05	0.00030412	2.10069e-06
SRS2433111	0.000256761	4.24649e-05	7.98936e-06	0.000203862	0.000218328	0	0.000207058	0.00019287	7.13092e-08	0.00093855	0.000230501	0.000136751	0.000139721	0.000227494	0	0.000324267	0.000161517	0.00018067	3.95925e-06	0.000205838	3.3785e-05	0.000159568	8.80413e-05	7.77867e-05	0.000185967	0.000234511	1.72997e-05	0.000151981	1.87534e-08	0.000220613	2.12825e-07	2.45251e-06	1.40848e-06	0.000301103	0.000342331	0	0.000182605	0.000226611	4.07569e-05	2.25041e-07	0.000377819	0.00016532	0	0.00012731	0.000234	3.12693e-07	3.26661e-05	0.000327346	3.48958e-07
SRS2433106	0.000283543	7.31109e-05	3.49533e-05	0.000222713	0.000228999	7.14472e-08	0.000270955	0.000244025	5.08026e-08	0.000791731	0.000252297	8.73308e-05	8.17535e-05	0.000129186	0	0.000257485	0.0001376	0.000144996	3.21921e-06	0.000232002	7.4232e-05	0.000139865	2.30862e-05	9.35594e-05	0.000124044	0.000138937	4.14914e-05	7.92543e-05	0	0.000188885	1.21871e-05	8.86635e-06	1.26162e-05	0.000378316	0.000302436	0	0.00021238	0.000272029	5.35202e-05	5.77877e-06	0.000338011	0.000165433	9.67476e-08	0.000139358	0.000211537	1.1502e-06	4.68166e-05	0.000312828	1.39924e-06
SRS2433108	0.00016802	7.87212e-05	3.36411e-06	0.000228352	0.000240919	0	0.000246976	0.000198379	8.50653e-08	0.000714704	0.000254915	8.96547e-05	8.03065e-05	0.000110621	9.76838e-08	0.000204812	9.18546e-05	9.79488e-05	7.19066e-06	0.000219036	0.000107454	0.000113081	3.74323e-05	0.000139102	6.39359e-05	0.000167915	7.46656e-05	0.000116091	2.20599e-07	0.000208302	3.69636e-06	1.4397e-05	1.01632e-05	0.000288728	0.000436959	2.98876e-08	0.000241306	0.000245928	0.000117172	3.72296e-06	0.000317797	0.000118936	0	0.000130933	0.000210901	3.36091e-07	9.64438e-05	0.000221208	7.68118e-06
SRS2433107	0.000268944	2.65879e-05	8.92624e-05	0.000171412	0.000197322	0	0.000217057	0.000176011	0	0.000939079	0.000247522	0.000146295	0.000133886	0.000194797	0	0.00028762	0.00015501	0.000147543	1.80636e-07	0.000199441	2.36837e-05	0.000183659	3.18604e-05	5.5856e-05	0.000145293	0.000184521	1.01015e-05	0.000125711	0	0.000166119	5.79494e-06	3.68677e-06	2.46843e-06	0.000310073	0.000320497	1.24057e-07	0.000182534	0.000213348	2.7562e-05	3.63893e-06	0.000383535	0.000146865	9.77684e-08	0.000110919	0.000232482	1.07635e-07	1.08316e-05	0.000375055	5.10397e-07
SRS2433109	0.000229771	5.53135e-05	6.86248e-07	0.000233075	0.000246669	3.31294e-07	0.00025367	0.000239806	8.07975e-07	0.00101777	0.000351995	0.000110287	0.000107786	0.000136527	0	0.000335939	0.00017431	0.000141844	2.25415e-06	0.000205929	8.13358e-05	0.000187133	2.66538e-05	4.84694e-05	0.000184247	0.000177671	4.61597e-05	0.000137093	0	0.000278297	4.27986e-06	1.39273e-05	1.15297e-05	0.000475841	0.000473236	0	0.000155919	0.000232096	4.3272e-05	1.40998e-05	0.000385281	0.000178459	0	0.000130951	0.000340957	5.73035e-07	5.82683e-05	0.00034354	2.1463e-06
SRS2433104	0.000186093	0.00015211	3.16095e-06	0.000293322	0.000237144	1.31526e-07	0.000317105	0.0002363	2.49478e-06	0.00083337	0.000328775	8.7716e-05	7.42999e-05	0.00019426	5.64973e-07	0.000431441	0.000199366	0.000146683	3.8072e-06	0.000317039	0.000193126	0.000105952	4.80602e-06	0.000208005	6.54752e-05	7.95251e-05	8.20438e-05	7.41203e-06	1.45841e-07	0.000222937	8.11287e-06	8.92276e-06	8.31628e-06	0.000436467	0.000541968	8.177e-08	0.000265518	0.000340097	0.000165926	3.84926e-06	0.000233764	9.85106e-05	0	0.000161362	0.000208618	1.15043e-05	0.00014459	0.000162507	2.11453e-06
SRS2433105	0.000335984	6.48334e-05	5.63863e-07	0.00020891	0.000241969	0	0.000238141	0.000191547	4.19833e-06	0.000907998	0.000205032	0.000133992	0.00014978	0.000198486	1.35471e-07	0.000278778	0.000158458	0.000173003	1.29464e-06	0.000225562	7.37474e-05	0.00013583	2.80254e-05	7.29399e-05	0.000176157	0.000265182	5.67103e-05	0.000195392	9.13847e-07	0.000246959	3.62777e-07	1.60027e-06	1.66919e-06	0.000278216	0.000425385	0	0.000195235	0.000223202	9.31129e-05	4.26373e-07	0.000334736	0.000136711	0	0.000109385	0.000295558	2.90998e-07	6.53475e-05	0.000293336	1.07741e-05
SRS2433103	0.00025037	6.58791e-05	2.74245e-05	0.000299094	0.00027481	0	0.000330579	0.000290342	4.51695e-07	0.000993311	0.000297815	2.65772e-05	2.50446e-05	4.29066e-05	0	0.000464702	0.000245819	0.000170229	3.74282e-06	0.000267344	7.13481e-05	5.76269e-05	1.35154e-05	6.31097e-05	3.98095e-05	0.00035278	6.03183e-05	0.000214939	0	0.000276396	4.42846e-06	7.96997e-06	2.70068e-05	0.000354488	0.00037175	2.06585e-07	0.000283407	0.000354231	5.71045e-05	7.70515e-06	0.000222173	3.32584e-05	0	0.000153735	0.00025899	3.61548e-06	5.2906e-05	9.35974e-05	1.39574e-05
SRS2433101	0.000174217	0.000124435	5.58554e-06	0.000205475	0.000177448	0	0.000233333	0.000162302	2.37434e-07	0.000712069	0.000251009	6.25059e-05	9.62624e-05	0.000135631	0	0.00032108	0.000164329	0.000153676	4.7662e-06	0.000215922	0.000119241	0.000112661	1.37666e-05	5.40413e-05	8.45948e-05	0.000122624	2.66209e-05	6.84689e-05	2.48226e-07	0.000146647	4.95652e-06	1.32355e-05	9.53356e-06	0.000399576	0.000373354	0	0.000153602	0.000232606	9.8437e-05	1.40955e-06	0.000219076	0.000111517	0	0.000125116	0.000171285	2.0049e-06	5.35166e-05	0.000178615	4.36047e-07
SRS2433100	0.000238666	3.64698e-05	4.2968e-05	0.000190372	0.000258032	0	0.00024993	0.000185613	0	0.000951238	0.00026289	0.000149673	0.000145592	0.000131923	0	0.000305405	0.000154575	0.000165535	7.12416e-07	0.000207187	3.81496e-05	0.000111897	1.98203e-05	6.18923e-05	0.000198556	0.000187848	2.48535e-05	0.000149202	0	0.000183898	1.73389e-06	3.34932e-06	1.06464e-05	0.000355533	0.000332504	5.58185e-07	0.000220881	0.0002276	2.82612e-05	3.81821e-06	0.000429209	0.000154554	2.82301e-07	0.000120317	0.000221709	2.21857e-06	4.37375e-05	0.000365966	5.1589e-06
SRS2433099	0.000237481	6.62733e-05	4.37208e-05	0.000267523	0.000244126	7.52775e-08	0.000299061	0.000251664	1.15448e-06	0.000923773	0.000259154	3.71482e-05	2.85705e-05	7.31684e-05	0	0.000423631	0.000221715	0.000148438	3.77595e-06	0.000267188	6.56901e-05	5.92375e-05	1.2652e-05	6.82835e-05	5.47607e-05	0.000292549	4.11728e-05	0.00017417	1.3932e-07	0.00025424	4.09444e-06	1.01808e-05	2.26478e-05	0.000319371	0.00038009	1.26903e-07	0.000244033	0.000312781	6.43671e-05	6.87969e-06	0.000232433	5.13334e-05	1.11567e-07	0.000144566	0.000215276	5.75657e-07	6.20287e-05	0.000117781	1.449e-05
SRS2433098	0.000209034	3.12666e-05	1.19609e-05	0.000164923	0.000223394	3.6308e-07	0.000190624	0.000157096	0	0.000802508	0.000268017	9.57972e-05	9.06518e-05	0.000188188	0	0.000309044	0.000130388	0.00013795	2.09024e-06	0.000190779	4.2089e-05	0.000123466	5.80012e-05	6.79313e-05	0.000172303	0.000172215	2.60491e-05	0.000135805	0	0.000223611	3.48459e-06	6.21015e-06	7.57132e-06	0.000296055	0.000261871	0	0.000154549	0.000225182	4.02691e-05	1.4806e-06	0.000336209	0.00013253	0	0.0001171	0.000171421	5.57788e-07	3.55368e-05	0.000293759	1.51134e-06
SRS2433102	0.000226408	4.89983e-05	4.21578e-06	0.000188821	0.000206782	1.28477e-06	0.000228723	0.00017416	0	0.000811402	0.000212064	9.87747e-05	0.00011094	0.000214934	4.54164e-08	0.000283136	0.000151567	0.000135413	9.2769e-07	0.00020682	6.08345e-05	8.51684e-05	2.00616e-05	3.78917e-05	0.000126862	0.000157083	3.21919e-05	9.67596e-05	1.53846e-08	0.000139103	2.17416e-06	2.25717e-06	3.78783e-06	0.000314719	0.000364588	5.58306e-07	0.000172131	0.00023316	6.44036e-05	3.43528e-06	0.000287835	0.000110235	0	0.000100158	0.000229753	1.27308e-07	3.50362e-05	0.000277474	2.73273e-06
SRS2433097	0.000262692	0.00024683	1.25369e-05	0.000334207	0.000452153	0	0.000340904	0.000216626	7.24507e-05	0.000849437	0.000251062	0.000133522	3.17994e-05	0.000624017	3.87201e-05	0.00055826	0.000240366	0.000401237	8.60866e-05	0.000169619	0.000182401	0.000215587	0.000107239	0.000729966	0.000154309	0.000169685	0.000207479	0.000145433	1.40107e-05	0.000660354	9.42845e-06	6.02004e-05	0.000123469	0.000303863	0.000742654	2.6485e-05	0.000196269	0.000269869	0.000375568	2.46986e-05	0.000149934	0.000188816	9.2869e-06	0.000130976	0.000230089	5.12924e-06	0.000220475	9.78916e-05	3.54325e-05
SRS2433096	0.000237704	2.70691e-05	1.10444e-05	0.000212416	0.000240771	0	0.000218326	0.00021257	0	0.00129961	0.000254987	0.000225507	0.000258843	0.000214821	1.03755e-05	0.000371764	0.000142207	0.000175278	1.06128e-05	0.000204107	2.75452e-05	0.000185937	1.5029e-05	5.9108e-05	0.000242165	0.000196136	1.68469e-05	0.000189318	1.04999e-05	0.00021421	6.16017e-06	2.21142e-06	2.0814e-05	0.000262656	0.000553658	7.7222e-06	0.000182894	0.00023786	7.99414e-05	1.75063e-05	0.000377707	0.000176622	0	0.000127751	0.000355425	0	3.57408e-05	0.000424312	1.25679e-05
SRS2433094	0.000132725	0.000155629	1.12357e-05	0.000259918	0.000214345	0	0.000298833	0.000217245	7.99643e-07	0.000738384	0.000306777	5.55731e-05	4.58687e-05	9.62748e-05	7.99593e-07	0.000388714	0.000190714	0.000272163	6.86475e-06	0.000272966	0.000170035	8.00188e-05	1.70229e-06	0.000111295	2.93636e-05	0.000123143	6.55438e-05	4.88451e-05	3.18656e-08	0.000153219	4.64926e-06	1.32021e-05	1.29464e-05	0.000419097	0.00037252	1.63124e-07	0.00021046	0.000257008	0.000156727	3.18542e-06	0.000155521	5.73612e-05	0	0.000162004	0.000128442	8.15428e-07	0.000113973	0.000142612	1.45232e-05
SRS2433095	7.73623e-05	0.000213557	4.28964e-06	0.000313068	0.00026212	0	0.000340503	0.000242385	3.41781e-07	0.000823292	0.000348202	3.53314e-05	3.18925e-05	8.21747e-05	5.00803e-07	0.00050041	0.000239239	0.000407634	7.83244e-06	0.000347563	0.000222855	5.71836e-05	1.30832e-06	0.000177515	2.86625e-05	0.000148302	9.2491e-05	1.76801e-05	0	0.000131326	5.30097e-06	2.30833e-05	2.29675e-05	0.000603208	0.000431706	0	0.000223529	0.000316909	0.000247855	1.24363e-06	0.000108052	3.31614e-05	0	0.000187602	0.000122708	4.50851e-06	0.000124855	8.96824e-05	3.06666e-06
SRS2433092	0.000123613	0.000248649	2.1243e-05	0.00031162	0.000261591	1.16426e-06	0.000328716	0.000234076	8.46742e-07	0.000986873	0.000332662	8.38604e-05	0.000113719	6.27293e-05	0	0.000452005	0.000222754	0.000184485	7.3901e-06	0.000359025	0.000230093	6.91046e-05	7.91883e-06	5.99611e-05	7.93417e-05	0.000168963	9.00354e-05	4.13161e-05	1.04642e-05	0.0001859	1.24443e-05	1.45346e-05	1.73825e-05	0.000445868	0.000411686	3.69811e-07	0.000198102	0.000307232	0.00017383	3.07738e-06	0.000136653	5.53591e-05	0	0.000164314	0.000145156	3.66502e-06	0.000149077	9.04847e-05	3.61666e-06
SRS2433090	0.000274612	3.27373e-05	1.05417e-05	0.000204988	0.000225036	8.06454e-07	0.000242254	0.000178984	1.16104e-06	0.000897398	0.000222574	0.000142085	0.000141492	0.000181315	1.10509e-07	0.000265503	0.000136626	0.000136404	2.09567e-06	0.000218005	3.46796e-05	0.000108047	3.33125e-05	4.33778e-05	0.000153293	0.000157675	2.78134e-05	9.12478e-05	2.43323e-07	0.000171429	1.66059e-06	2.18987e-06	1.39657e-05	0.000296017	0.000306536	0	0.000218713	0.000223271	2.20055e-05	5.7543e-06	0.000386188	0.000153732	0	0.00011269	0.0002616	4.175e-07	3.93293e-05	0.000391309	9.11272e-07
SRS2433088	0.000232684	0.000115907	4.36362e-05	0.000272744	0.000243564	5.45155e-07	0.000326959	0.000228935	2.46082e-06	0.000797369	0.000325044	7.64897e-05	6.80977e-05	8.71324e-05	4.97838e-08	0.000416879	0.00017262	0.000178082	3.50009e-06	0.000285397	0.000101211	0.000102107	2.62921e-05	0.000110271	0.000123362	0.000115768	1.98506e-05	8.64157e-05	0	0.000136928	5.95135e-06	9.33704e-06	2.78839e-05	0.000443415	0.000379299	4.11953e-07	0.00018008	0.00028038	0.000131071	9.68411e-06	0.000257164	0.000113177	0	0.000145593	0.00017818	4.91955e-07	4.67165e-05	0.00031136	9.48986e-06
SRS2433093	0.000242886	0.000214866	4.44673e-06	0.000329683	0.000321674	1.24162e-07	0.000383384	0.000285006	7.94025e-07	0.000973367	0.000294252	3.38619e-05	3.70648e-05	7.10888e-05	3.20601e-07	0.000370021	0.000310387	0.000117725	3.55504e-06	0.000307093	0.000102071	0.00010053	3.35802e-05	8.91898e-05	7.71463e-05	0.000228957	3.46318e-05	0.00014445	0	0.000200346	4.62259e-06	1.02939e-05	3.05841e-05	0.000445608	0.000350019	2.13884e-07	0.000242025	0.000389339	3.98791e-05	2.9126e-06	0.000263639	0.000108704	8.91463e-08	0.000168599	0.000230965	7.10025e-07	0.000116336	0.000113672	3.95923e-06
SRS2433091	0.000290215	7.39559e-05	1.09835e-05	0.000211917	0.000228539	3.17688e-06	0.000273546	0.000210509	0	0.000927393	0.000253786	9.91751e-05	0.000108667	0.000210411	1.76269e-07	0.000251379	0.000119415	0.000117072	1.71071e-06	0.000239018	9.15521e-05	0.000129511	2.63669e-05	5.60273e-05	0.00014905	0.00016427	4.13821e-05	0.0001124	1.13898e-07	0.000182876	5.70608e-06	1.98915e-05	1.21241e-05	0.000339356	0.000354237	0	0.000161875	0.000255465	5.79486e-05	1.01499e-05	0.00031679	0.000172387	0	0.000122787	0.000246738	4.47827e-08	7.45762e-05	0.00029147	9.36461e-07
SRS2433089	0.000247991	2.87039e-05	9.28144e-05	0.000185753	0.000205024	0	0.000236403	0.000166988	4.10748e-06	0.00094499	0.000229542	0.000138933	0.000148092	0.000208003	1.33309e-06	0.000274928	0.00014798	0.00016413	4.43149e-06	0.000192598	3.49012e-05	0.000167559	1.50719e-05	4.74754e-05	0.000178052	0.00018536	1.80851e-05	0.000153831	3.09654e-07	0.000166075	3.68609e-06	1.52656e-05	1.7677e-05	0.000297215	0.000321257	2.67744e-06	0.000186507	0.000204703	6.13504e-05	6.78767e-06	0.000332366	0.000139234	0	0.000109951	0.000231577	1.07527e-06	3.13969e-05	0.000346347	6.68594e-06
SRS2433086	0.000220401	5.31605e-05	9.61881e-05	0.000231752	0.00020246	0	0.000258383	0.000194007	3.5784e-07	0.000989681	0.000342174	0.000133328	0.000118755	0.000143957	0	0.000311345	0.000182352	0.000171436	9.25937e-07	0.000192264	4.74296e-05	0.000153824	2.15282e-05	6.81262e-05	0.000146459	0.000181199	2.91981e-05	0.000116376	4.70823e-08	0.000212709	4.64738e-06	5.61123e-06	1.36552e-05	0.000480763	0.000419216	6.57161e-07	0.000187089	0.000238796	7.29085e-05	8.41251e-06	0.000378087	0.000142032	4.24573e-07	0.000125815	0.000254181	7.50411e-07	7.10144e-05	0.000310814	5.28551e-06
SRS2433087	0.000294124	3.62739e-05	2.04457e-06	0.00016744	0.000215453	0	0.000193906	0.00015848	1.90609e-05	0.000888862	0.000164608	0.000142011	0.000147863	0.000312656	0	0.000463347	0.000142706	0.000162972	9.35893e-07	0.000154696	2.44643e-05	0.00018063	4.79103e-05	0.000197523	0.000172738	0.000189511	3.2154e-05	0.000166647	4.61422e-08	0.000269107	1.89166e-06	2.59409e-05	1.52645e-05	0.000255424	0.000403229	0	0.000177095	0.000180284	8.67665e-05	2.47066e-06	0.000358842	0.000176247	0	0.000103218	0.000294125	4.2647e-07	4.15306e-05	0.000289945	2.56878e-06
SRS2433082	0.000286196	1.58921e-05	6.83838e-05	0.000189548	0.000179577	0	0.000214765	0.000166509	5.79541e-07	0.00093842	0.000235897	0.000152399	0.000160068	0.000215021	3.78361e-07	0.000269483	0.000152374	0.000132589	4.04353e-06	0.000199663	2.76369e-05	0.000192238	3.0131e-05	7.10263e-05	0.000191564	0.000180473	1.69801e-05	0.000166074	1.20654e-06	0.000175235	6.7737e-07	7.2754e-06	2.02394e-06	0.00033346	0.000465436	7.15751e-07	0.000191817	0.000210252	3.40968e-05	9.44818e-07	0.000372906	0.000147224	0	0.000103532	0.000282552	3.05855e-08	3.72639e-05	0.000408159	3.55543e-06
SRS2433085	0.000216892	0.000110349	3.38431e-05	0.000263066	0.000230649	0	0.000275729	0.000236545	2.11411e-07	0.000877287	0.00027809	8.61354e-05	8.88526e-05	0.000146006	4.93067e-07	0.000332943	0.000177707	0.000166574	3.28094e-06	0.00028581	0.000118427	0.000104988	3.15924e-05	7.97746e-05	0.000151328	0.000147381	4.80819e-05	9.28222e-05	6.9862e-07	0.000161148	6.43863e-06	1.86559e-05	1.43494e-05	0.000368884	0.000426757	5.81606e-07	0.000212067	0.00029583	0.000121037	3.6315e-06	0.000262763	0.000117426	0	0.000150003	0.000196598	1.35188e-07	7.56326e-05	0.000241739	4.09196e-06
SRS2433083	0.000196327	9.50161e-05	8.38924e-05	0.000253493	0.000239014	0	0.000272122	0.000218578	1.33022e-07	0.00112236	0.000290225	0.000126425	0.000136643	0.000180093	4.10655e-08	0.000388037	0.00017795	0.000162003	2.21465e-06	0.000289364	0.000115985	0.000110344	5.03238e-06	2.73887e-05	0.000167624	0.000204749	6.44798e-05	0.000117352	5.98161e-07	0.000184883	2.77789e-06	8.62737e-06	6.44934e-06	0.000375012	0.000420029	4.62761e-07	0.000222817	0.000280893	9.23413e-05	1.15667e-06	0.00027797	0.000112727	0	0.000139436	0.000284383	8.24064e-08	0.000105858	0.000291609	2.00902e-06
SRS2433084	0.000293829	0.000259375	0	0.0003451	0.000472907	0	0.000398954	0.000235434	0.000105819	0.000821629	0.00025375	0.000126674	3.82482e-05	0.000719427	2.73014e-05	0.000593893	0.000272078	0.000368201	4.5262e-05	0.000171275	0.000199916	0.000207675	0.000123806	0.000963379	0.00013456	0.000164979	0.000200748	0.000144351	2.56445e-05	0.000693586	3.09533e-07	8.38566e-05	0.000100073	0.000429329	0.000763999	2.62938e-05	0.000219141	0.000282835	0.000491508	1.71702e-05	0.000174022	0.000216569	5.87969e-06	0.000145668	0.000235484	5.66271e-06	0.000235436	0.000141143	4.12502e-05
SRS2433081	0.000204543	0.000131654	0	0.000388787	0.000271659	0	0.000327404	0.000222508	9.89979e-07	0.000917003	0.000304504	0.000172949	0.000113662	0.000174024	8.95057e-05	0.000216608	0.000117726	0.000112124	7.08762e-05	0.000153486	0.000219032	7.49015e-05	8.67351e-05	0.00024076	0.000139381	9.25221e-05	0.000132528	0.000100331	8.95719e-05	0.000305654	5.28705e-06	6.53527e-05	0.000163859	0.000225861	0.000533297	6.81607e-05	6.84143e-06	0.000192595	0.000112294	3.78068e-05	1.1906e-05	1.90621e-07	0	0.00012347	0.000168192	2.35216e-05	0.000139589	7.5769e-05	5.8426e-06
SRS2433080	0.000271301	3.98383e-05	9.69176e-05	0.000195939	0.00021379	1.52405e-07	0.000236326	0.000179192	5.72178e-07	0.000892096	0.000225796	0.000124815	0.000122887	0.000209284	0	0.000267572	0.000141312	0.000164276	2.80276e-06	0.00021826	4.60729e-05	0.000177326	3.28881e-05	6.06253e-05	0.000161982	0.00018908	2.62903e-05	0.000128306	0	0.000169847	5.4601e-06	1.26788e-05	3.36702e-05	0.000301868	0.000308291	1.42344e-06	0.00019946	0.00021105	6.54038e-05	5.52128e-06	0.000338035	0.000126899	0	0.000115781	0.000233602	7.35934e-07	4.54164e-05	0.000344211	1.08512e-05
SRS2433078	0.000257283	3.97983e-05	2.05604e-05	0.000237054	0.000230314	4.31938e-07	0.000306785	0.000207672	0	0.000940849	0.000280141	0.000110909	0.000101775	0.000206495	0	0.000306228	0.000154511	0.000163949	9.17094e-07	0.000255226	5.6698e-05	0.000132597	8.72213e-06	3.81194e-05	0.000162959	0.000188749	3.23219e-05	0.000137866	0	0.000186025	8.22774e-06	5.7059e-06	1.2128e-05	0.000318353	0.000340717	1.25327e-06	0.000194721	0.000238706	5.08188e-05	9.48708e-06	0.000421704	0.000154186	0	0.000137715	0.000249608	2.05529e-06	3.85031e-05	0.000386658	2.40902e-06
SRS2433077	0.000142995	0.000124274	4.66086e-05	0.000196437	0.000185157	0	0.000206966	0.000161736	1.0758e-06	0.000551394	0.000215448	3.63829e-05	4.48567e-05	9.05542e-05	0	0.000209545	8.40153e-05	0.000109487	9.56882e-06	0.000163868	0.000125313	5.54403e-05	8.15502e-06	6.99553e-05	4.69807e-05	8.18076e-05	6.02227e-05	4.97927e-05	4.44011e-06	0.000186459	5.12396e-06	2.02802e-05	2.37085e-05	0.000239547	0.000312596	3.33665e-07	0.000126035	0.000170351	0.000103774	6.55423e-06	0.000112758	5.74704e-05	0	0.000103358	0.000135546	6.04706e-07	0.000133833	0.0001288	1.16593e-05
SRS2433076	0.000225643	5.65624e-05	8.40414e-06	0.000212705	0.00021883	0	0.000244875	0.000196145	0	0.000907497	0.00023153	0.000128933	0.000140725	0.000211248	0	0.000303378	0.000164564	0.000158624	2.88611e-06	0.000232684	5.7219e-05	0.000127786	3.87288e-05	6.31552e-05	0.000180094	0.000167109	1.8655e-05	0.000123707	1.42739e-08	0.000154615	3.83502e-06	1.40669e-06	5.76132e-06	0.000308132	0.000392863	1.17256e-06	0.000167501	0.000251685	4.8716e-05	7.16768e-06	0.000343288	0.000146744	0	0.000116725	0.000241724	2.16375e-06	2.34887e-05	0.000320352	3.8363e-06
SRS2433075	0.000211601	1.77572e-05	3.39338e-06	0.000177229	0.000218119	0	0.000199705	0.0001877	0	0.00104736	0.000182328	0.000155855	0.000176287	0.000252529	1.29099e-06	0.000287653	0.000151204	0.000147224	2.86304e-06	0.000192146	2.13909e-05	0.000121719	3.49774e-05	4.28707e-05	0.000185001	0.000197985	2.00505e-05	0.00015097	2.92092e-07	0.000214663	1.00221e-06	1.97033e-06	3.48752e-06	0.000265511	0.000369044	2.04303e-06	0.000179514	0.000209499	2.71403e-05	4.0099e-06	0.000369573	0.000157337	0	0.000109192	0.000299744	1.14165e-06	3.43395e-05	0.000357404	6.0251e-06
SRS2433072	0.000234484	5.60136e-05	3.79677e-06	0.000254274	0.000246628	0	0.000300035	0.000223491	0	0.000857587	0.000253453	2.91255e-05	2.94753e-05	7.14017e-05	0	0.000467565	0.000242549	0.000183355	1.04193e-06	0.000265375	6.56915e-05	4.74628e-05	4.05878e-06	4.57805e-05	0.000255942	0.000217584	1.95558e-05	0.000184589	5.0805e-08	0.000224541	4.24788e-06	4.66495e-06	1.35302e-05	0.000342229	0.000331086	0	0.000256503	0.000309053	5.57475e-05	4.40373e-07	0.000218262	3.50857e-05	2.20049e-07	0.000143666	0.000210472	4.92816e-07	4.62736e-05	6.95751e-05	1.19935e-06
SRS2433079	8.42134e-05	0.000235766	4.41886e-06	0.000320442	0.000272224	0	0.000379658	0.000277033	1.03572e-06	0.000737605	0.000298051	1.52547e-05	1.46822e-05	5.54977e-05	2.11915e-07	0.000554022	0.000263164	0.000400927	4.56478e-06	0.00038031	0.000245628	5.34486e-05	1.56596e-06	0.000191153	3.82794e-05	8.42912e-05	7.3797e-05	5.80683e-06	0	9.30012e-05	1.88814e-06	1.24513e-05	2.62518e-05	0.00057402	0.000435782	6.57255e-08	0.000218916	0.000323729	0.000278305	4.23106e-07	4.56428e-05	1.34365e-05	0	0.000216159	0.000103478	5.20668e-06	0.000124589	4.57499e-05	5.78431e-06
SRS2433073	0.000176495	0.000207347	1.84705e-05	0.000318817	0.00030057	3.29031e-07	0.000365003	0.000262995	1.90583e-07	0.000891371	0.000371794	4.14246e-05	5.43057e-05	0.000126477	0	0.000268608	0.000122425	0.000150247	8.3844e-06	0.000337967	0.000242054	7.01167e-05	4.21066e-06	8.4927e-05	9.17509e-05	0.000153656	0.000161581	4.44159e-05	2.55767e-07	0.000255881	5.98288e-06	2.91341e-05	9.84507e-06	0.000419196	0.00051909	7.93316e-08	0.000195195	0.000336365	0.000154991	6.21448e-06	0.000127404	5.80807e-05	0	0.000166743	0.000202367	6.34042e-07	0.000240177	0.000126726	1.47709e-05
SRS2433074	0.000277201	2.97429e-05	4.18397e-07	0.000217123	0.000218715	0	0.000265395	0.000200063	4.18827e-07	0.000707284	0.000279556	0.000117938	0.000100235	0.000112379	0	0.000183209	0.000105285	0.000128126	1.18601e-06	0.000199246	3.67182e-05	0.000134981	4.7825e-05	8.59887e-05	0.000143496	0.000123738	2.14286e-05	6.20029e-05	8.73902e-08	0.000166972	1.12639e-05	4.39458e-06	3.12356e-05	0.000368351	0.000351279	0	0.000200972	0.000208677	4.55612e-05	1.49791e-06	0.000375107	0.000138658	0	0.000118702	0.000206112	7.48124e-07	3.75858e-05	0.000394388	3.07837e-06
SRS2433070	0.000326958	4.80644e-05	2.71433e-05	0.000271817	0.000271904	3.24755e-07	0.000405432	0.000244037	4.69015e-08	0.000923012	0.00027754	7.3443e-05	5.55615e-05	8.8896e-05	0	0.000327303	0.000116106	0.000151532	1.08052e-06	0.000247776	7.16956e-05	9.34617e-05	8.42835e-06	9.27927e-05	0.000141301	0.00020375	4.50604e-05	0.00011221	0	0.00019638	1.61761e-05	2.38182e-06	4.96804e-06	0.000374489	0.00032807	0	0.000145676	0.000297658	3.04324e-05	8.60807e-06	0.000363361	0.000172929	0	0.000142838	0.00022529	5.92745e-07	0.000110958	0.000395747	2.10407e-05
SRS2433071	0.000191246	0.000227001	1.16975e-05	0.000353366	0.000277255	0	0.000332571	0.00030645	2.05664e-07	0.00107559	0.000448892	4.28337e-05	8.21455e-05	0.000167324	0	0.00040019	0.000151701	0.000180779	9.68999e-06	0.000310985	0.000259383	6.76937e-05	4.83732e-06	8.63774e-05	8.25269e-05	0.000192354	0.000158833	3.01292e-05	0	0.000268625	6.7693e-06	6.26827e-05	8.73535e-06	0.000442401	0.000614546	0	0.000242387	0.000333841	0.000188636	4.4155e-07	0.000100737	6.21034e-05	1.36538e-06	0.000204877	0.000277916	1.18446e-06	0.000274636	9.39707e-05	1.32389e-05
SRS2433068	0.000196081	4.51769e-05	4.07117e-06	0.000173475	0.000180207	0	0.000212509	0.000164701	4.33125e-07	0.000746835	0.000208992	0.000111546	0.000122673	0.000175766	4.00998e-08	0.000282246	0.000149436	0.000148373	4.00814e-07	0.000237574	4.32034e-05	0.000129331	5.21681e-05	5.61442e-05	0.000176627	0.000161015	1.39527e-05	0.000113618	0	0.000144111	2.38545e-06	3.85825e-06	2.42994e-06	0.000287826	0.000335545	1.46346e-07	0.000158252	0.000221168	4.22818e-05	3.77045e-06	0.000324131	0.000139035	3.69212e-08	0.000101942	0.000206709	2.66368e-07	2.35803e-05	0.000298096	2.5759e-07
SRS2433066	0.000244936	0.000156994	2.67193e-06	0.000323499	0.000296118	0	0.000385081	0.000260135	0	0.000952795	0.000315146	1.95942e-05	2.21464e-05	4.66898e-05	4.39898e-07	0.000367932	0.000346315	0.000115234	5.95138e-07	0.00027321	7.51376e-05	0.000112053	6.35468e-05	0.00012073	5.12471e-05	0.000267478	5.52126e-05	0.000152525	1.55989e-07	0.000184628	4.24724e-06	5.12794e-06	1.40266e-05	0.000432056	0.000356714	2.18668e-07	0.000287738	0.000420913	3.95833e-05	1.01907e-06	0.000263125	0.000105026	3.09842e-07	0.000163499	0.000246827	4.3775e-07	6.64373e-05	9.1089e-05	2.3726e-06
SRS2433064	0.000235948	2.10035e-05	5.80963e-05	0.0001927	0.00017735	0	0.000198278	0.000177697	2.62166e-06	0.000911108	0.000205621	0.000148716	0.000145746	0.000191462	7.01371e-07	0.00026838	0.000130368	0.000139097	3.53358e-06	0.000186642	3.55497e-05	0.000179002	2.85087e-05	5.887e-05	0.000180297	0.000176484	1.28096e-05	0.000140669	0	0.000159531	2.26583e-06	8.66175e-06	3.71995e-06	0.000313024	0.000466632	1.56372e-06	0.000181747	0.000224065	3.99128e-05	1.12078e-06	0.000306823	0.000141963	0	0.000103565	0.000277167	0	3.98542e-05	0.000353661	4.41508e-06
SRS2433069	0.000273842	1.20532e-05	1.0749e-05	0.000266885	0.00026338	6.13209e-08	0.000321154	0.000232023	0	0.00095234	0.000296818	1.62479e-05	1.66165e-05	2.55143e-05	0	0.000492696	0.000277446	0.000161682	9.68942e-08	0.000241392	2.03716e-05	2.71486e-05	3.34235e-06	1.58207e-05	0.000386679	0.000399845	1.31648e-05	0.000265601	4.97007e-08	0.000298728	3.82095e-06	3.01869e-06	5.24239e-06	0.000334252	0.000322791	0	0.00032038	0.000322936	1.20561e-05	2.85128e-06	0.0002549	2.16075e-05	8.70756e-08	0.000134899	0.000233565	4.98387e-08	1.77169e-05	5.09718e-05	2.26152e-06
SRS2433067	0.000279418	5.40001e-05	6.36498e-06	0.00027715	0.000262569	3.13402e-07	0.000350294	0.000242636	4.89102e-06	0.0010054	0.000334536	8.46181e-05	7.71342e-05	0.000164274	0	0.000352995	0.000111495	0.000117021	6.36903e-07	0.000179251	8.99054e-05	0.000106148	4.64884e-06	0.000110192	0.000111414	0.000164396	6.22978e-05	8.62748e-05	2.78936e-07	0.000245016	7.12198e-05	1.62233e-05	2.4391e-05	0.000529467	0.000519854	0	0.000172322	0.000350217	9.11631e-05	1.07322e-05	0.000289959	0.000174597	8.47392e-07	0.000161492	0.000273894	1.70937e-06	0.000151879	0.000292472	2.90487e-05
SRS2440641	0.000241755	4.88559e-05	4.72394e-05	0.000162814	0.000171927	0	0.000212692	0.000146054	7.83537e-07	0.000649663	0.000176692	9.56395e-05	9.91922e-05	0.000154739	7.76027e-08	0.000231784	0.000100363	0.000133358	2.73354e-06	0.000218325	7.09577e-05	8.57713e-05	1.46467e-05	6.33448e-05	0.00010888	0.000141247	7.07731e-05	8.50655e-05	0	0.000169397	4.66285e-06	1.19088e-05	3.33059e-06	0.000205391	0.000284743	1.17412e-06	0.000137284	0.000157251	4.59083e-05	1.81679e-06	0.000180496	6.5893e-05	2.49551e-07	9.49685e-05	0.000213987	3.60817e-07	9.90771e-05	0.000179746	9.27151e-06
SRS2440640	0.000300263	5.75435e-05	0.000122306	0.000257294	0.000215948	2.46732e-07	0.000251512	0.000212995	0	0.000910865	0.000279753	0.000142021	0.000134577	0.000236523	7.60444e-06	0.000310221	0.000171174	0.000167904	1.11143e-05	0.000254156	7.84344e-05	0.000198888	4.15016e-05	5.5249e-05	0.000235708	0.000191716	5.13407e-05	0.000133499	1.03924e-05	0.000176493	3.41777e-06	8.04333e-06	1.30456e-05	0.00035959	0.000384202	3.87429e-06	0.000215705	0.0002533	6.83712e-05	4.72789e-07	0.000367818	0.000131633	2.89825e-07	0.000123654	0.000245132	2.236e-07	4.85877e-05	0.000370046	4.32172e-06
SRS2440645	0.000265028	0.000189641	5.46764e-06	0.000331114	0.000268029	0	0.000316118	0.000231798	5.18769e-06	0.000760375	0.000312641	6.75934e-05	3.02141e-05	0.000175181	5.7687e-05	0.000344323	0.000143359	0.00029622	0.000172267	0.000223372	0.00020411	0.0001449	9.08549e-05	0.000305024	0.00010198	0.000183807	0.000166155	9.72741e-05	7.48081e-06	0.000395726	1.12271e-05	1.09155e-05	6.78966e-05	0.000420345	0.000792534	4.89789e-05	0.000172567	0.000285111	0.000253185	6.28355e-05	3.07076e-05	3.7104e-05	0	0.000127395	0.000218279	3.5123e-05	0.000273821	0.000100195	5.74818e-05
SRS2440642	0.00023293	6.31813e-05	2.03835e-05	0.000220859	0.000225449	0	0.000253448	0.000208216	3.08223e-07	0.000951973	0.000249189	0.000117592	0.000124774	0.000133249	0	0.00032215	0.000146474	0.000183958	2.75232e-06	0.000235992	8.81279e-05	0.000121497	2.40766e-05	6.77805e-05	0.000145759	0.000154259	5.55035e-05	9.74926e-05	1.67407e-08	0.000179684	1.13029e-05	1.24038e-05	1.56603e-05	0.000371964	0.000336619	7.07061e-07	0.000190304	0.000235702	6.38418e-05	4.66879e-06	0.00029984	0.000141415	0	0.000126476	0.000260844	2.60908e-06	5.15119e-05	0.000292446	1.01581e-06
SRS2440639	0.000255651	3.94538e-05	9.34528e-06	0.000208938	0.000222781	2.11382e-06	0.000272884	0.000190838	4.25379e-06	0.000888257	0.000241337	0.000115672	0.00012781	0.000188501	4.28137e-08	0.000260227	0.000125553	0.000141045	3.01801e-06	0.000212015	4.5152e-05	0.000112532	3.26226e-05	5.6954e-05	0.000153273	0.000155503	2.4001e-05	8.96119e-05	1.15773e-07	0.000182303	4.13604e-06	4.46299e-06	2.60738e-05	0.000322083	0.000343281	0	0.000194543	0.000235887	3.79547e-05	9.0322e-06	0.000350078	0.000151607	0	0.000117078	0.000258302	1.18642e-06	4.96691e-05	0.000387899	3.78603e-06
SRS2440638	0.000190228	0.000343298	1.69631e-05	0.000348259	0.000255731	0	0.000376326	0.000373276	4.22377e-07	0.000834404	0.000514855	1.06117e-05	9.47297e-06	5.92457e-05	2.02246e-07	0.000563254	0.000307399	0.000235388	6.92263e-07	0.00038107	0.000328193	2.23567e-05	7.78791e-07	7.77305e-05	6.08168e-05	0.000109049	0.00011752	2.86236e-05	2.68265e-06	0.000148199	1.18756e-05	2.16475e-05	1.49649e-05	0.000920414	0.000571833	1.38715e-07	0.000301078	0.000357604	0.000404836	8.02701e-06	2.11305e-05	2.46035e-05	9.42294e-07	0.000174755	0.000132883	1.28774e-05	0.000152715	1.01999e-05	8.47313e-06
SRS2440637	0.00022116	2.01232e-05	3.58891e-06	0.000181569	0.000260165	0	0.000230065	0.000180995	3.11469e-07	0.000961501	0.000208311	0.000166425	0.000158377	0.000224664	3.33016e-06	0.000289816	0.00014798	0.000156011	8.29155e-06	0.000185638	2.92229e-05	8.43534e-05	3.80432e-05	4.55528e-05	0.000207014	0.000210016	3.02101e-05	0.000175071	1.94375e-06	0.000229639	1.39726e-06	2.14007e-06	7.37902e-06	0.000323541	0.000345182	2.49648e-06	0.000223014	0.000245917	3.77684e-05	6.89801e-06	0.000370135	0.000155121	0	0.000114049	0.000240478	1.62466e-06	4.17307e-05	0.000354379	8.56882e-06
SRS2440634	0.000288843	3.25553e-05	9.01858e-06	0.000205027	0.000239564	1.62936e-06	0.000268282	0.000197182	6.93678e-06	0.000911154	0.000249784	0.000138709	0.000129593	0.000180541	4.43245e-08	0.00024761	0.000145969	0.000148408	2.45066e-06	0.000206926	3.66916e-05	0.00011216	3.5774e-05	5.65073e-05	0.000138926	0.000146804	2.05168e-05	9.84413e-05	4.5044e-07	0.000188147	4.66343e-06	5.11367e-06	2.46838e-05	0.000329779	0.000301357	0	0.00020416	0.00022593	2.62246e-05	8.55993e-06	0.000386822	0.000173501	0	0.000124545	0.000232558	5.86786e-07	3.57869e-05	0.000402786	1.93722e-06
SRS2440635	0.000222498	7.1224e-05	5.79905e-05	0.000229084	0.000222759	3.23324e-07	0.000250962	0.000190352	4.18685e-08	0.00100851	0.000303358	0.000125109	0.000130204	0.000161687	2.09978e-07	0.000338356	0.000161162	0.000174721	3.38463e-06	0.000207642	6.59638e-05	0.000145161	5.88388e-05	9.17812e-05	0.000167363	0.000176236	4.28493e-05	0.000115972	1.33503e-06	0.000232493	1.40179e-05	1.25172e-05	1.46218e-05	0.000422649	0.000404689	1.21945e-06	0.000194038	0.000234825	7.08127e-05	2.59908e-06	0.000363844	0.000128118	0	0.000123235	0.000211312	1.32098e-06	6.64971e-05	0.000281923	3.53684e-06
SRS2440633	0.000169857	7.44275e-05	1.01715e-06	0.000235277	0.000246577	0	0.000268029	0.000216904	2.0385e-07	0.000710894	0.000250201	8.78524e-05	8.35836e-05	9.37861e-05	4.72827e-07	0.000275113	0.000105614	9.28685e-05	3.39888e-06	0.000230325	8.87814e-05	0.000113256	2.77914e-05	0.000167701	5.83843e-05	8.0543e-05	2.20181e-05	7.76638e-05	8.54227e-07	0.000165291	1.05454e-06	4.18001e-05	2.92571e-06	0.00031473	0.000435725	4.09958e-07	0.000238618	0.000290603	0.000103176	1.43961e-06	0.000286967	0.000108152	0	0.000142538	0.000179628	1.88289e-07	4.99976e-05	0.000255037	6.33318e-06
SRS2440636	0.000223882	5.51875e-05	1.93985e-05	0.000290542	0.000267972	1.98024e-07	0.000301477	0.000233739	1.39665e-07	0.000830432	0.000312544	5.34989e-05	4.40022e-05	0.000136425	7.59515e-07	0.000319484	0.000142907	0.000187432	4.03362e-06	0.000200381	5.86232e-05	0.000134172	5.24272e-05	0.000165658	0.000137102	0.000128772	5.96431e-05	0.000107829	9.75896e-08	0.000236313	4.21628e-06	1.18114e-05	9.90383e-06	0.000515081	0.000306733	3.86055e-07	0.000239953	0.0002799	0.000141759	9.69957e-06	0.000268485	0.000131591	4.75059e-07	0.000161293	0.000275909	5.14924e-06	9.50752e-05	0.000172072	2.1168e-05
SRS2440632	0.000249893	4.50594e-05	7.28822e-06	0.000294102	0.000284249	0	0.000356283	0.000277755	0	0.00100803	0.000323464	1.22791e-05	1.06206e-05	0.000149881	0	0.000469402	0.000176693	0.000125069	9.43681e-07	0.000288037	4.99722e-05	0.000105188	7.92628e-05	0.000101291	0.000153042	0.000263649	2.37109e-05	0.0001871	0	0.000218961	7.67902e-06	1.05131e-05	1.84098e-05	0.000414127	0.000346816	0	0.000324671	0.000439663	5.01716e-05	5.67249e-06	0.000261138	7.56537e-05	0	0.00015633	0.000227888	3.42447e-07	3.45642e-05	5.4203e-05	2.69934e-06
SRS2440629	0.000160503	0.000107783	4.40747e-06	0.000184525	0.000217799	0	0.000245068	0.000245103	2.11818e-07	0.00081711	0.000254705	8.36243e-05	7.50417e-05	0.00010733	0	0.000375727	0.000203801	0.000171141	7.21937e-07	0.000242037	0.000101314	0.000100505	7.4801e-05	0.000107106	0.000115787	0.00011447	1.46746e-05	9.86977e-05	2.76807e-07	0.00020962	1.17135e-06	4.76974e-06	3.43328e-06	0.000425546	0.000301059	1.12697e-07	0.00017138	0.000230589	9.88173e-05	9.52414e-07	0.000269914	9.12813e-05	0	0.000109146	0.000132383	2.44055e-07	1.55939e-05	0.00022858	1.62518e-06
SRS2440628	0.000207627	0.000224806	5.02165e-05	0.000313858	0.000286875	0	0.000332716	0.000248384	1.37691e-05	0.000712049	0.000272461	7.45828e-05	4.10676e-05	0.00021404	4.10858e-05	0.000327769	0.00015622	0.000250056	0.000129544	0.000191902	0.000178495	0.000162469	6.20184e-05	0.000313041	0.000162451	0.000160432	0.00016892	0.000105304	3.23123e-05	0.000414685	8.2596e-06	9.38639e-06	7.40641e-05	0.000403441	0.000729259	3.07162e-05	0.000165612	0.000262009	0.000288229	4.02752e-05	7.38242e-05	3.52044e-05	0	0.00018917	0.000199694	8.98675e-06	0.000340751	8.20422e-05	6.19144e-05
SRS2440631	0.00018276	4.41194e-05	1.02761e-05	0.000217881	0.000217958	0	0.000194227	0.000154372	2.27511e-06	0.000899262	0.000195227	0.000117697	0.000116245	0.000201115	3.11964e-05	0.000300916	0.000114865	0.000148026	4.31241e-05	0.000138127	3.33264e-05	0.000188135	6.09048e-05	0.000145903	0.000180788	0.00011892	3.96717e-05	0.000132633	4.43666e-05	0.000137647	1.03176e-06	1.08739e-06	6.42914e-05	0.000236473	0.00053991	3.69371e-05	0.000177085	0.00025105	0.000126344	4.00102e-05	0.000352961	0.00014894	0	8.24857e-05	0.000235063	3.01522e-06	2.85137e-05	0.000336202	8.37385e-06
SRS2440623	0.000315213	8.42152e-06	0.000143525	0.000189587	0.000203543	0	0.000212627	0.000181608	0	0.000957864	0.000233149	0.000155971	0.000153444	0.00025713	0	0.000254509	0.00015545	0.00014605	4.19955e-07	0.000199399	1.35441e-05	0.000201574	3.50179e-05	6.2747e-05	0.000200135	0.000207485	8.75014e-06	0.000154356	2.01935e-07	0.000207538	1.22395e-06	1.77628e-06	7.67347e-06	0.000256693	0.000366081	3.24438e-08	0.000181574	0.000187195	1.34898e-05	3.98652e-06	0.000395325	0.000155478	0	0.000100284	0.000261013	1.02567e-06	2.05514e-05	0.000397736	3.97817e-07
SRS2440627	0.000254067	4.60883e-05	7.34881e-05	0.000180842	0.000205646	0	0.000232914	0.000166933	1.37034e-06	0.000688224	0.000229883	0.000102429	9.40264e-05	0.000122662	0	0.000203787	0.000122326	0.000161756	6.41164e-06	0.000184758	6.64015e-05	7.29434e-05	3.56443e-05	6.84478e-05	0.000130865	0.000117223	5.0423e-05	8.00041e-05	0	0.00018127	1.30661e-05	1.66024e-05	2.96856e-05	0.00034164	0.000289355	0	0.000162807	0.000208697	8.65074e-05	1.47747e-05	0.000265173	0.000132618	2.5561e-06	0.000114764	0.000178615	3.33421e-07	4.71986e-05	0.000254859	5.17257e-06
SRS2440625	0.000191349	1.27174e-05	2.04474e-06	0.000196209	0.000252277	0	0.000212245	0.000174387	6.0034e-07	0.00100053	0.000200276	0.000173124	0.000184533	0.00021487	2.67097e-07	0.000311903	0.000143178	0.000141726	1.66296e-06	0.000195406	1.5072e-05	0.000116104	2.54728e-05	5.64445e-05	0.000198677	0.000209304	1.49355e-05	0.000173923	4.50438e-07	0.000187737	1.38549e-06	4.87425e-06	2.82093e-06	0.000283369	0.000383538	0	0.000239152	0.00024165	2.18954e-05	2.0278e-06	0.00044941	0.000183809	0	0.000112477	0.000264865	0	1.31742e-05	0.000407573	4.79785e-06
SRS2440630	0.000242112	2.09637e-05	1.76517e-05	0.000197864	0.0002033	0	0.000221107	0.000180988	2.92487e-07	0.000955011	0.000224269	0.000147681	0.000151796	0.000152777	0	0.000328029	0.000137333	0.000156943	6.48902e-07	0.00019491	3.33785e-05	0.000126013	1.31728e-05	3.16374e-05	0.000155319	0.000141161	1.63063e-05	0.000110594	0	0.000171506	5.80921e-06	6.18806e-06	7.57122e-06	0.000276412	0.000312907	5.45237e-07	0.000200589	0.000203251	2.6455e-05	3.22019e-06	0.000386169	0.000156161	6.0974e-07	0.000110472	0.000243323	7.16585e-07	2.08977e-05	0.000348503	9.40634e-07
SRS2440626	0.00024404	1.33253e-05	2.24168e-05	0.000236319	0.000238296	0	0.000277693	0.000177465	3.12853e-07	0.000974475	0.000220714	2.95542e-05	2.87355e-05	4.74414e-05	4.77776e-07	0.000438842	0.000259129	0.000130616	2.69566e-06	0.000191813	1.2152e-05	4.36772e-05	6.75312e-06	1.61504e-05	0.000333357	0.000350641	3.88921e-06	0.000243125	0	0.000253858	3.36085e-07	3.22436e-06	3.88985e-06	0.000285453	0.000303748	9.50832e-07	0.00029054	0.000305343	1.11444e-05	1.83638e-06	0.000251506	2.9061e-05	0	0.000105261	0.000222735	6.52592e-07	1.25344e-05	7.82257e-05	2.8952e-06
SRS2440624	0.000276479	0.000121843	4.34564e-05	0.000243096	0.000235127	0	0.000331964	0.000233895	8.07788e-08	0.000904353	0.00028827	8.75552e-05	8.61901e-05	0.000153993	6.1681e-08	0.000310888	0.000127089	0.00012317	1.32559e-06	0.000236822	9.73487e-05	0.00010486	2.36116e-05	6.94932e-05	0.00014787	0.000165165	7.52279e-05	5.85275e-05	4.17522e-07	0.000209324	1.30801e-05	6.56173e-06	1.56212e-05	0.000421593	0.000371569	1.7498e-07	0.000169358	0.000261893	7.74171e-05	9.02e-06	0.000292014	0.000128662	0	0.000140168	0.000252605	6.07882e-07	9.04822e-05	0.000285959	1.92892e-06
SRS2440622	0.00029513	0.000154479	1.98708e-05	0.000298857	0.000269289	1.08027e-07	0.00034342	0.000309286	7.77067e-07	0.000858966	0.000299003	3.01908e-05	3.31753e-05	0.000102976	1.78763e-07	0.000277426	0.000146205	0.000136771	2.62198e-06	0.000286545	0.000137119	0.000106299	4.04425e-05	0.000111738	7.49382e-05	7.71532e-05	7.09196e-05	3.93325e-05	7.99295e-08	0.000189632	1.6599e-05	2.84593e-05	2.1467e-05	0.00049375	0.000389799	3.36216e-07	0.000231647	0.000356741	8.7991e-05	4.24e-06	0.000279803	0.000154733	4.06335e-07	0.000168254	0.000206086	2.62036e-06	9.86887e-05	0.000185937	1.7986e-06
SRS2440621	0.000316372	1.40563e-05	0.000141296	0.000190119	0.00018867	0	0.000216029	0.000170633	0	0.000831363	0.000266858	0.000140559	0.000130803	0.000165686	0	0.000245487	0.000144618	0.000132616	3.64484e-07	0.000182043	2.69826e-05	0.000175099	6.25304e-05	7.73098e-05	0.000195708	0.000165004	1.94669e-05	0.000140683	9.87257e-08	0.000206492	1.65956e-06	2.45858e-06	6.78128e-06	0.000276791	0.000254888	0	0.00017525	0.000200635	1.10464e-05	7.80816e-07	0.000421915	0.000128225	0	0.000101272	0.000208146	4.04316e-07	2.6065e-05	0.0003232	2.53316e-06
SRS2440617	0.000168788	0.00014682	1.54539e-05	0.000297235	0.000266879	0	0.000324508	0.000260922	2.10359e-06	0.00102718	0.000288825	6.48414e-05	6.78429e-05	0.000220803	0	0.000407952	0.000190556	0.000239673	6.68259e-06	0.00025303	0.000170175	0.000104379	1.29106e-05	0.000177426	0.00013737	0.000154821	9.40614e-05	7.00271e-05	5.42053e-07	0.000236401	2.3949e-05	5.25273e-05	7.52461e-05	0.000437322	0.000448543	0	0.000221143	0.000292342	0.000166797	7.31369e-06	0.000162232	8.63147e-05	0	0.000174865	0.000223037	7.11542e-07	0.000220421	0.000142505	1.08747e-05
SRS2440619	0.000264554	5.75863e-05	4.81245e-06	0.000218135	0.000245633	1.05066e-06	0.00027137	0.000206636	1.26787e-07	0.000883875	0.000228635	9.76385e-05	0.000100272	0.000182606	1.45217e-06	0.000248693	0.00010092	0.000104571	1.81483e-06	0.000215498	6.9898e-05	0.000146183	2.61261e-05	7.69588e-05	0.000124321	0.000171601	3.93167e-05	9.97407e-05	5.87755e-07	0.000188217	9.15776e-06	1.40542e-05	3.48938e-05	0.000368681	0.000378287	1.43588e-06	0.000152128	0.000259397	4.32342e-05	2.10227e-05	0.000310347	0.0001649	8.22306e-07	0.000119895	0.000269937	1.98186e-07	8.43821e-05	0.000320728	3.2335e-06
SRS2440616	0.000196025	0.000111723	2.29802e-05	0.000263004	0.00024934	7.30501e-07	0.000274809	0.000241807	2.12341e-07	0.000867129	0.000325078	6.96182e-05	7.84043e-05	0.000191105	2.40155e-07	0.000377149	0.000177236	0.000160613	2.25254e-06	0.000274278	0.00013511	0.000104601	3.7615e-06	6.05348e-05	0.000169837	0.000159027	8.61575e-05	0.000105744	4.12018e-07	0.000176631	7.69939e-06	1.59081e-05	3.09827e-06	0.000372815	0.000386091	1.12919e-06	0.000201189	0.000263111	0.000105722	3.4535e-06	0.000266969	0.000109931	9.39607e-07	0.000138938	0.000239992	6.57189e-06	0.000102071	0.000240403	1.199e-05
SRS2440615	0.000236563	0.000136918	1.48313e-05	0.000252381	0.000276007	0	0.000315817	0.000238029	2.73826e-07	0.000991847	0.000250718	5.05248e-05	4.94588e-05	0.000116719	0	0.000365287	0.000210592	0.000138282	1.06136e-06	0.000277921	0.00012415	6.00262e-05	6.80111e-06	7.70435e-05	0.000160912	0.000254634	6.41091e-05	0.000148869	3.54137e-08	0.00024589	4.53529e-06	9.15106e-06	1.84119e-05	0.000351913	0.000377112	0	0.000273803	0.000304133	0.000114184	1.17704e-06	0.000238837	4.83329e-05	4.98815e-08	0.000147536	0.000234021	2.99231e-06	0.000124807	0.000145466	1.40415e-05
SRS2440614	0.000256618	6.04911e-05	6.57417e-05	0.000210244	0.00020079	5.19231e-06	0.000244057	0.000181017	9.50526e-08	0.000853437	0.000261888	0.000120073	0.000109232	0.000124275	0	0.000344158	0.000114251	0.000117485	1.44122e-06	0.000205681	6.15239e-05	0.000147415	8.71154e-06	9.80606e-05	0.000104064	0.000136613	4.01317e-05	7.41164e-05	9.56698e-08	0.000197626	1.03847e-05	5.19768e-06	2.39057e-05	0.000369203	0.000463378	1.29834e-07	0.000193901	0.000232391	5.24497e-05	5.82424e-06	0.000328017	0.000120035	0	0.000118968	0.000222309	8.7485e-06	4.59761e-05	0.000268205	3.19402e-06
SRS2440613	0.000161751	0.00022775	1.39903e-05	0.000313984	0.000244135	5.09249e-07	0.000345605	0.00024897	2.41661e-07	0.000861662	0.000297557	3.52638e-05	3.36718e-05	0.000104191	0	0.000345143	0.000173809	0.000180297	4.44368e-06	0.000283425	0.00022221	4.09437e-05	5.94644e-06	0.000122538	7.04777e-05	0.000123123	8.97167e-05	8.07976e-05	4.16716e-08	0.000211487	1.32945e-05	2.46735e-05	1.90997e-05	0.000437656	0.000483192	0	0.000206103	0.000281592	0.000196666	6.58202e-06	0.000154296	7.19858e-05	0	0.000181879	0.000148112	8.21233e-06	0.000195038	0.000176268	4.45851e-05
SRS2440608	0.000310078	1.92326e-05	3.71091e-05	0.000215874	0.000215792	0	0.000263899	0.000199385	0	0.000981706	0.00024346	0.00011134	9.78149e-05	0.000137778	3.94459e-07	0.000357583	0.000226911	0.000206575	2.04031e-06	0.000233756	2.19904e-05	0.000157915	2.06132e-05	2.83167e-05	0.000185239	0.000218516	9.95733e-06	0.000203285	5.79205e-07	0.000215353	2.55222e-06	1.39188e-06	2.83044e-06	0.000300093	0.000219693	1.63557e-07	0.000219504	0.000254405	3.77427e-05	2.81128e-06	0.000385882	0.0001617	0	0.000102161	0.000148194	1.52721e-07	1.48566e-05	0.000403791	5.97539e-06
SRS2440611	0.00018729	0.000131031	2.01736e-05	0.000322111	0.000226137	1.06145e-05	0.000307669	0.000236604	2.78718e-07	0.000811661	0.000275433	3.0624e-05	2.8798e-05	0.000128066	0	0.000269727	8.12809e-05	0.000107271	1.0945e-05	0.000224618	0.000200067	0.000142365	3.26102e-05	0.000154866	7.6471e-05	0.00019115	0.000183294	4.38956e-05	1.84264e-06	0.000349808	2.64607e-05	2.38442e-05	4.09567e-05	0.000408588	0.000549158	0	0.000172948	0.000278982	9.98469e-05	6.78263e-06	0.000119046	5.96939e-05	2.87221e-07	0.000160586	0.000267781	2.03322e-06	0.00019215	8.22149e-05	5.74163e-06
SRS2440609	0.000190956	0.000174711	2.34501e-05	0.000271402	0.000248836	0	0.000322178	0.000253647	3.25653e-08	0.000877371	0.000331188	5.37068e-05	5.39544e-05	0.000132504	0	0.000419189	0.000215057	0.000269016	1.20877e-06	0.000309118	0.000154766	6.91605e-05	9.24042e-06	0.000101988	0.000109478	0.000185082	8.73986e-05	6.76506e-05	7.57277e-07	0.000152822	3.79516e-06	2.70316e-05	1.94185e-05	0.000464145	0.00040754	0	0.000217396	0.000283096	0.000200715	3.12508e-06	0.000129407	6.88519e-05	0	0.000142153	0.000171452	3.92645e-06	0.00014869	0.000131997	2.85515e-06
SRS2440612	0.000207958	0.000113305	5.29827e-05	0.000274504	0.000239979	8.11582e-08	0.000307928	0.000219455	5.99865e-07	0.000831442	0.00030686	7.63073e-05	6.6452e-05	0.00019886	0	0.000252471	0.000119093	0.000166251	1.05419e-05	0.000216083	0.000139799	9.76648e-05	2.121e-05	0.00011513	8.08727e-05	0.000121243	7.84465e-05	9.10148e-05	0	0.000234135	6.45385e-06	2.27669e-05	7.14075e-06	0.000333547	0.00043053	4.18909e-06	0.000194132	0.00023359	0.000110438	9.10078e-06	0.00025373	0.000131472	4.31153e-08	0.000132493	0.00021631	9.70144e-06	0.000150269	0.000241066	2.0006e-05
SRS2440610	0.000232823	0.000114407	5.89031e-05	0.000266393	0.000215385	0	0.000291118	0.000218286	2.12496e-07	0.000803101	0.000256812	8.51943e-05	7.72886e-05	0.000183263	6.07443e-06	0.000308858	0.00015541	0.000160649	2.01837e-05	0.000258812	0.000129899	0.000107376	1.64795e-05	9.39013e-05	9.01982e-05	0.000145342	7.0051e-05	8.12925e-05	1.10827e-07	0.000168281	1.03803e-05	1.53814e-05	2.59693e-05	0.000374471	0.000428577	8.01124e-06	0.000191155	0.000272667	0.000133088	1.07721e-05	0.000175512	8.07918e-05	0	0.000127182	0.000191568	9.10025e-07	0.000119829	0.000189674	1.37265e-05
SRS2440607	0.000249296	5.13128e-05	1.0098e-05	0.000280254	0.000281135	0	0.000365719	0.000266953	4.55193e-07	0.000958011	0.000300531	2.45898e-05	1.80312e-05	0.000133922	1.13575e-06	0.000439418	0.000165491	0.000146775	3.8886e-06	0.000260232	6.6003e-05	0.000103199	6.37101e-05	9.53661e-05	0.000159859	0.000246063	4.55144e-05	0.000170919	0	0.000226247	1.62623e-05	8.97632e-06	2.83102e-05	0.000435731	0.000376153	4.04671e-06	0.000284475	0.000372537	6.41372e-05	3.98481e-06	0.000262875	8.90088e-05	1.21046e-07	0.000162349	0.000233079	3.98693e-06	5.9434e-05	7.47197e-05	4.14169e-06
SRS2440606	0.000235435	8.65346e-05	8.15899e-06	0.000235373	0.000215657	0	0.000268595	0.000220489	1.03974e-07	0.000805206	0.00026292	9.58091e-05	0.000101691	0.000113877	3.63049e-07	0.000289358	0.000139762	0.000142343	1.72025e-06	0.000214837	6.49816e-05	0.000124382	2.7949e-05	7.59653e-05	9.86296e-05	0.000167341	3.95838e-05	0.000102584	9.08379e-07	0.000157942	1.43248e-05	1.06623e-05	2.41289e-05	0.00037631	0.000365852	4.78906e-07	0.00018231	0.000248492	7.7557e-05	1.2127e-05	0.000288269	0.000141181	0	0.000124774	0.000214934	9.68459e-08	5.47141e-05	0.000293696	1.49602e-06
SRS2440602	0.00022456	3.81525e-05	3.37262e-05	0.000185927	0.0001831	0	0.000195505	0.000167739	4.14233e-07	0.000874448	0.000188813	0.000133325	0.000161064	0.000217291	7.37556e-08	0.0002433	0.000138047	0.000128739	8.27264e-07	0.000210553	3.12062e-05	0.000138302	2.23911e-05	3.52614e-05	0.000161089	0.000161039	2.5235e-05	0.000128895	6.31213e-07	0.000158115	1.25334e-06	1.75235e-06	2.34498e-06	0.00024911	0.000319112	4.26325e-08	0.000178687	0.000199914	3.91074e-05	1.29429e-06	0.000318023	0.0001328	0	0.000108551	0.000249542	1.11981e-06	3.70277e-05	0.000324861	3.10609e-06
SRS2440603	0.000253383	2.06823e-05	1.75268e-05	0.000209498	0.00021741	5.42376e-07	0.000264549	0.000196455	2.61732e-07	0.000938404	0.000239453	0.000134328	0.000125146	0.000225995	1.97344e-07	0.000266568	0.000134794	0.000146716	1.48044e-06	0.000188699	2.7525e-05	0.000140604	2.64648e-05	5.83679e-05	0.00012474	0.000165555	1.83626e-05	0.000116969	0	0.000173399	1.37727e-05	1.00559e-05	3.22609e-05	0.000314315	0.000299887	0	0.000199857	0.000237802	3.23387e-05	1.03962e-05	0.000371939	0.000145949	0	0.000117521	0.000228363	3.18283e-07	3.6085e-05	0.000425561	1.82919e-06
SRS2440605	0.000367001	7.85319e-05	7.07363e-06	0.000336134	0.000253989	0	0.000352775	0.000234291	4.1069e-07	0.000746284	0.000337704	4.87815e-05	5.68001e-05	0.000105336	0	0.000304608	0.000100394	0.000141931	1.69772e-06	0.000316945	8.43186e-05	0.000103958	1.42829e-05	7.44272e-05	0.000176589	0.00013224	6.18321e-05	5.00055e-05	0	0.000121126	7.62657e-06	9.47273e-06	1.58403e-05	0.000655519	0.000280615	1.98302e-07	0.00021738	0.000294598	8.89259e-05	3.91912e-06	0.00027717	0.000217137	2.20175e-07	0.000135475	0.000296755	2.45586e-07	7.23892e-05	0.000434757	1.78911e-06
SRS2440601	0.000181168	7.18031e-05	2.98239e-06	0.000242496	0.000228288	0	0.000275421	0.000194724	0	0.000849166	0.000260321	9.15525e-05	0.000114385	0.000129442	0	0.000309127	0.000155869	0.000158367	6.77105e-07	0.000217784	9.06677e-05	0.000109152	1.23891e-05	5.03223e-05	0.000154344	0.000149509	6.99774e-05	8.55322e-05	3.56788e-07	0.00017377	2.46484e-05	1.09343e-05	9.11295e-06	0.000373715	0.000394479	3.95233e-07	0.000189858	0.000256297	0.000105237	6.45732e-06	0.000248364	0.000111401	3.02414e-07	0.000119677	0.000214476	1.32923e-07	6.39999e-05	0.00025826	8.36043e-06
SRS2440604	0.000201961	0.000249645	5.56957e-05	0.000443582	0.000378221	1.26831e-05	0.000414809	0.000284108	8.93519e-06	0.000820972	0.00029957	0.00011845	7.00581e-05	0.000254687	8.60098e-06	0.000329922	0.000162313	0.000380506	3.05225e-05	0.000166418	0.000191854	0.000141551	3.58854e-05	0.000349025	6.19941e-05	0.000127052	0.00016871	8.69599e-05	5.68098e-06	0.000441342	3.24512e-05	3.60261e-05	0.000187687	0.000624189	0.000635652	1.71547e-06	0.000313807	0.000300606	0.000379004	2.99126e-05	0.000125283	9.37304e-05	0	0.000184474	0.000155183	1.49427e-05	0.000313678	0.000111685	7.21444e-05
SRS2440600	0.000210935	1.03612e-05	6.31986e-07	0.000177849	0.00019881	0	0.000205407	0.000196619	1.11003e-06	0.00114939	0.000216038	0.000156875	0.000186827	0.000202837	0	0.000300841	0.000142725	0.00014882	2.30461e-07	0.000201983	1.97001e-05	0.000185536	4.53609e-05	4.48906e-05	0.000198562	0.000187827	3.83955e-06	0.0001776	6.63448e-08	0.000224618	2.29753e-06	3.33169e-06	4.45292e-06	0.000293682	0.000358253	4.63011e-08	0.000152243	0.000183904	1.31183e-05	8.53171e-07	0.000391214	0.000158045	0	0.000104535	0.000332846	2.23732e-07	1.95978e-05	0.000381309	3.86317e-06
SRS2440597	0.000208528	6.94571e-05	1.35804e-05	0.000237478	0.000240185	8.16597e-08	0.000276049	0.000222473	1.71554e-06	0.000928269	0.000247991	0.000118933	0.000127753	0.000171937	1.15772e-08	0.000337278	0.000157582	0.000188983	1.41379e-06	0.000244416	7.35665e-05	0.000139513	4.64047e-05	6.65138e-05	0.000152715	0.000165263	3.09949e-05	0.000108086	4.18315e-08	0.000164239	1.0615e-05	4.97575e-06	2.05937e-05	0.000359392	0.000394364	9.19597e-07	0.000190123	0.000272373	7.26157e-05	6.00444e-06	0.00031537	0.000141086	5.0574e-07	0.00013651	0.000234821	1.78704e-06	5.47832e-05	0.000294244	5.04513e-06
SRS2440596	0.000149582	0.000190883	1.50966e-05	0.000284195	0.000210727	0	0.00034166	0.000160035	2.90044e-07	0.000579826	0.000172372	0.000125898	7.65152e-06	0.000278237	0.00015926	0.000278172	0.000242539	0.00029768	0.000263622	0.000132031	0.000122819	0.000138988	0.000202044	0.000239548	0.000183474	0.000156226	0.000232654	0.000189239	9.43683e-05	0.000374592	3.81263e-06	2.6163e-07	0.000198465	0.000369017	0.000807562	9.85726e-05	2.71737e-06	0.000192663	0.00027306	6.97391e-05	1.31719e-06	8.53438e-08	0	5.07726e-05	0.000147761	4.22777e-05	7.63062e-05	0.000158834	1.88189e-05
SRS2440598	0.000406295	7.4115e-05	0.000149156	0.000257416	0.000268651	8.86087e-07	0.00035732	0.000258053	1.01733e-07	0.000832433	0.00034477	6.59282e-05	5.81815e-05	8.80314e-05	0	0.000264551	0.000153042	0.000185158	1.35733e-06	0.000320456	0.000125916	0.000114848	1.83409e-05	7.88845e-05	8.44502e-05	9.69265e-05	3.96468e-05	6.12058e-05	5.29902e-07	0.000165772	3.02134e-05	4.84893e-05	5.29675e-05	0.000425579	0.000343711	9.86162e-08	0.000190524	0.000334191	3.87562e-05	9.61476e-06	0.000259945	0.000116752	7.8293e-07	0.000153636	0.000249578	1.44064e-06	0.000122809	0.000334293	6.76584e-06
SRS2440595	0.000276228	4.66954e-05	6.23511e-05	0.000232102	0.000237069	1.09906e-06	0.000256763	0.000205514	3.09159e-06	0.000938116	0.00028175	0.00012346	0.000132393	0.000214798	4.6323e-07	0.000264717	0.00014639	0.000160112	6.34593e-06	0.000229431	7.54298e-05	0.000185509	4.51865e-05	0.00010164	0.000157368	0.000203042	5.20236e-05	0.000137385	8.0786e-07	0.000223968	9.4035e-06	1.37556e-05	4.53267e-05	0.000352839	0.000392489	4.01637e-08	0.000214082	0.000227972	4.59251e-05	3.46859e-06	0.000333789	0.000135847	0	0.000141491	0.000289128	1.78703e-06	7.12608e-05	0.000341245	5.14394e-06
SRS2440591	0.000357047	5.64821e-05	6.70559e-05	0.000302147	0.000291206	1.43913e-07	0.000343576	0.000290821	5.20172e-07	0.00092142	0.000330033	8.79546e-05	8.37566e-05	0.00013561	0	0.000296352	0.000124892	0.000136339	5.63819e-06	0.000266996	7.42361e-05	0.00020006	1.89494e-05	0.000115723	0.000144932	0.000150183	4.17011e-05	8.17807e-05	0	0.000222517	7.41413e-06	9.32175e-06	6.93922e-05	0.000442395	0.000373806	0	0.000195685	0.000306262	4.41497e-05	6.44936e-06	0.000390716	0.000174497	6.82465e-08	0.000135955	0.000258012	1.08144e-06	4.29101e-05	0.000484575	8.2276e-07
SRS2440594	0.00028607	3.51357e-05	0.000105144	0.000209727	0.000208908	0	0.000245239	0.000192308	1.60757e-07	0.000978399	0.000286882	0.000131808	0.000128493	0.000152042	0	0.000238941	0.000168915	0.000162738	3.70477e-07	0.000191181	3.0601e-05	0.000159898	5.70237e-05	6.96305e-05	0.000145138	0.000188009	2.10146e-05	0.000122781	0	0.000206803	3.50042e-06	2.9999e-06	1.71428e-05	0.000410186	0.000348777	0	0.000165812	0.000217912	3.62547e-05	8.25004e-06	0.000419764	0.000148425	1.19157e-07	0.000113955	0.000228344	5.19571e-07	3.52688e-05	0.000333457	3.65204e-06
SRS2440599	0.00015785	0.000257251	9.10536e-06	0.000347325	0.000224451	0	0.000282928	0.000295454	2.62987e-05	0.000581371	0.000228606	4.72248e-05	6.5925e-05	8.87498e-05	1.43382e-05	0.00015921	0.000116356	0.000116488	7.7558e-05	0.000189918	0.000271116	9.59695e-05	2.90531e-05	0.000116645	7.95683e-05	5.92323e-05	9.5378e-05	9.45593e-05	1.65274e-05	0.000219736	5.75729e-06	8.68344e-07	4.14809e-05	0.000471294	0.000609797	3.44278e-05	0.000146794	0.000257954	0.000188465	2.02369e-05	8.73481e-06	1.40855e-05	0	0.00015023	0.000138422	1.3229e-05	0.000267324	0.000211252	8.16471e-05
SRS2440593	0.000231096	3.01378e-05	1.68914e-05	0.000216695	0.000215236	4.82856e-07	0.000219988	0.000189238	0	0.00100073	0.000239538	0.000128775	0.000147101	0.000172658	0	0.00032667	0.000126372	0.000173376	6.70097e-07	0.000185892	4.93568e-05	0.000101478	1.29854e-05	3.28021e-05	0.000125999	0.000164752	2.5374e-05	0.000124726	1.9525e-07	0.000170584	5.08878e-06	1.15519e-05	1.20455e-05	0.00032083	0.000353397	0	0.000161515	0.000212387	4.28785e-05	1.06959e-05	0.000334913	0.000145948	0	0.000112021	0.000256949	2.07798e-07	4.38686e-05	0.00036932	1.41382e-06
SRS2440592	0.000326504	2.13917e-05	0.000187964	0.000215336	0.000195802	0	0.000214161	0.000178894	6.10298e-07	0.0008804	0.000316595	0.000149644	0.000129754	0.000186841	0	0.000294599	0.000157166	0.000156829	3.30003e-06	0.000189454	3.44481e-05	0.000199413	2.6356e-05	6.87807e-05	0.00017997	0.000175979	3.00489e-05	0.000147613	0	0.000203879	4.35378e-06	5.86635e-06	1.6663e-05	0.000325621	0.000310958	1.97715e-07	0.000209837	0.000196468	3.07489e-05	4.76968e-06	0.000411415	0.000135992	0	0.000113829	0.000218476	5.863e-07	3.04606e-05	0.000337027	4.44174e-06
SRS2440590	0.000226893	2.42903e-05	4.40837e-05	0.000202575	0.000244036	0	0.000254966	0.000199385	3.83305e-08	0.000969545	0.000307167	0.000159662	0.000144636	0.0001327	0	0.000294855	0.000152693	0.000152702	1.22122e-06	0.000220237	3.50989e-05	0.000114825	1.96776e-05	5.23733e-05	0.000196592	0.000192417	3.15663e-05	0.000150929	0	0.000198393	2.18147e-06	6.30004e-06	1.10719e-05	0.000370879	0.000362869	9.39856e-07	0.000219034	0.00022975	3.24165e-05	5.39975e-06	0.000408905	0.000160782	3.91848e-07	0.000122064	0.000254204	3.46409e-06	3.485e-05	0.000397462	4.92159e-06
SRS2440587	0.000204228	5.91819e-05	1.545e-05	0.000252861	0.000219676	7.65007e-07	0.000270814	0.000213337	7.24355e-08	0.000797578	0.000259865	6.1998e-05	5.18546e-05	0.000209427	1.42516e-06	0.000285326	0.00013744	0.000173195	4.22022e-06	0.00016779	3.03297e-05	0.000155579	4.33855e-05	0.000150298	0.000127168	0.000120596	4.80301e-05	0.00011098	0	0.000207452	8.92886e-06	1.02939e-05	2.70521e-05	0.00052874	0.000302472	2.50208e-06	0.000252565	0.00026946	0.000164918	1.05164e-05	0.000286878	0.00015313	3.50191e-07	0.00014761	0.000256533	3.0585e-06	0.000122419	0.00020003	2.59072e-05
SRS2440588	0.000349487	5.24773e-05	1.01907e-05	0.000290323	0.000262005	1.42427e-07	0.000322383	0.000233829	0	0.000776516	0.000324062	7.51493e-05	7.59981e-05	0.000113525	7.0742e-08	0.000297012	9.21947e-05	0.0001139	8.25745e-07	0.00026768	5.94471e-05	0.000127416	2.75984e-05	6.48815e-05	0.000154253	0.000125742	2.82255e-05	6.64724e-05	0	0.000116586	1.32414e-05	6.41536e-06	1.89587e-05	0.000537	0.000327866	1.29088e-07	0.000185573	0.000280302	5.7519e-05	6.79936e-06	0.000346905	0.000210167	0	0.000135669	0.000291607	2.60365e-07	5.72602e-05	0.000462104	1.63515e-06
SRS2440586	0.000187348	3.8575e-05	1.67188e-05	0.000156176	0.000163341	0	0.000183984	0.000164495	0	0.000873594	0.000214178	0.000116109	0.000126683	0.000211177	0	0.000272856	0.000130227	0.000123484	1.22839e-06	0.000163626	4.5834e-05	0.00013511	6.64158e-05	5.66146e-05	0.000139044	0.000205499	2.24283e-05	0.0001512	8.90844e-07	0.000204035	3.72168e-06	3.93409e-06	1.8855e-06	0.000292387	0.000324428	0	0.000156232	0.000200181	4.41327e-05	4.76211e-07	0.000333756	0.000127843	0	0.000104992	0.000215474	0	2.29984e-05	0.000273293	2.02056e-06
SRS2440585	0.000107928	0.000142924	0	0.000302384	0.000162088	0	0.000193834	0.000137236	0	0.000448199	0.000282656	0.000115753	7.61007e-07	0.000169525	0.000110851	0.000248438	0.000134693	0.000122196	0.000125796	0.000117154	9.99297e-05	0.000111219	0.000151954	0.000357283	0.000218253	0.000107692	0.000122293	0.000143746	0.000117982	0.000171196	2.75281e-07	0	0.000129804	0.000249976	0.000728497	8.72021e-05	1.23117e-07	0.000175907	0.000289339	0.000107321	8.61321e-08	0	0	3.59237e-05	0.000106272	2.00746e-05	7.23715e-06	0.000124556	6.23041e-07
SRS2440589	0.000256692	0.000107953	4.02152e-05	0.000244454	0.00026585	0	0.000331519	0.000249759	0	0.000993583	0.000275701	9.92403e-05	0.000117231	0.000145857	4.85059e-07	0.000426215	0.000211471	0.000189729	9.18372e-07	0.000300123	0.000103972	0.000120461	7.4026e-06	8.21371e-05	0.000133668	0.000168845	5.43745e-05	9.10475e-05	3.00353e-07	0.000173171	1.31001e-05	1.82498e-05	4.5685e-05	0.00047866	0.000385859	6.27395e-07	0.000212764	0.000295944	9.65744e-05	8.55505e-06	0.000240966	0.000125854	7.51317e-07	0.00014823	0.000246415	6.56138e-08	0.00012236	0.000294216	2.48338e-06
SRS2440583	0.000104699	0.000198764	7.73376e-06	0.000344464	0.000114024	3.07777e-07	0.000331328	0.00032636	1.33408e-06	0.00103474	0.000433054	1.77807e-05	2.03864e-05	0.000174255	1.1902e-06	0.000526494	0.000223522	0.000208002	1.21183e-05	0.000285714	0.000263074	3.39887e-05	6.87486e-06	0.000205463	0.000332927	0.000208756	0.000199109	8.74456e-06	1.88912e-06	0.00022151	1.44149e-05	8.81828e-05	8.42532e-06	0.000441119	0.000509538	1.03613e-06	0.000247718	0.000313563	0.000259897	2.06562e-06	1.50916e-05	1.28631e-05	3.14175e-07	0.000162162	0.000277089	8.96724e-06	0.000384455	5.59983e-05	1.75419e-05
SRS2440584	0.000197437	0.00014103	3.04558e-05	0.000298636	0.000235409	0	0.000307766	0.000254453	0	0.000894278	0.00030777	7.53672e-05	8.18777e-05	0.000129465	1.434e-06	0.000374122	0.00019469	0.000187869	4.32607e-06	0.000341705	0.000162243	0.000101819	2.85985e-05	0.000106127	0.00013985	0.000124216	6.08341e-05	7.72971e-05	3.22445e-07	0.000161738	7.39311e-06	2.7352e-05	1.70777e-05	0.000406698	0.000450047	7.31008e-07	0.000198626	0.000330805	0.000152931	3.15502e-06	0.000228753	9.00927e-05	0	0.000168099	0.000189893	8.29814e-07	0.000116634	0.000214471	5.07496e-06
SRS2440582	0.000256319	3.41125e-05	0.000165467	0.000237825	0.000215307	1.7613e-06	0.000242835	0.000180278	0	0.000971394	0.000269676	0.000136405	0.000134572	0.000209477	5.57769e-07	0.000277334	0.000133159	0.000164504	5.23635e-06	0.000204954	4.62424e-05	0.000170291	2.85964e-05	9.19314e-05	0.000167595	0.000190916	2.63226e-05	0.000137558	5.52361e-07	0.000210125	1.04365e-05	9.34516e-06	2.84235e-05	0.000317914	0.000355023	6.62539e-07	0.00020473	0.000202614	6.14244e-05	9.97661e-06	0.0003158	0.00013109	0	0.000117645	0.000222731	1.84962e-06	5.7145e-05	0.000314629	6.77444e-06
SRS2440581	0.000263275	5.123e-05	6.67867e-05	0.000227189	0.000233581	1.39675e-06	0.000278743	0.000205716	1.93335e-07	0.00085457	0.000325924	0.000106086	9.50313e-05	9.3889e-05	1.82216e-07	0.000270613	0.000138469	0.000156191	1.35261e-06	0.000225817	6.38917e-05	0.000122318	3.16048e-05	6.58958e-05	0.000140295	0.000152843	2.42832e-05	0.000101856	0	0.000155367	1.23679e-05	3.12358e-06	5.02239e-05	0.000427804	0.000341678	7.23691e-07	0.000211129	0.000212371	5.93946e-05	8.25371e-06	0.00031751	0.000129782	0	0.000131004	0.000217479	1.26936e-06	5.37549e-05	0.000372323	4.59845e-06
SRS2440579	0.000194115	0.000281622	4.61189e-06	0.000375353	0.000246685	0	0.000353206	0.000316075	2.47571e-07	0.000838833	0.000374256	1.3617e-05	2.96743e-05	0.000112515	9.51289e-06	0.000378212	0.000166582	0.000144003	3.53999e-05	0.000303473	0.000287535	4.86176e-05	2.08437e-05	0.000104754	0.000113656	0.000257308	0.00019764	1.77386e-05	9.9665e-06	0.000229301	4.76547e-06	2.56103e-05	1.73085e-05	0.000510888	0.00053544	4.32679e-06	0.000249727	0.000335779	0.000267444	6.51822e-06	2.4384e-05	1.26117e-05	0	0.000178976	0.000251391	1.05191e-05	0.000281884	0.000103178	3.25321e-05
SRS2440578	0.000203673	6.2136e-05	3.39871e-05	0.00020828	0.000238425	0	0.000256053	0.000191794	0	0.000848759	0.000276629	0.000120011	0.00011088	0.000117458	0	0.000289613	0.000145505	0.000157865	4.28431e-07	0.000207292	6.47235e-05	0.000106988	2.01068e-05	7.86634e-05	0.000164529	0.000169648	3.35972e-05	0.000108233	0	0.000165191	8.00844e-06	2.86654e-06	1.79157e-05	0.000364043	0.000329128	3.6827e-07	0.000212406	0.000222275	5.20278e-05	5.7128e-06	0.0003462	0.000134311	1.46153e-07	0.000123627	0.000204745	4.68439e-07	7.03327e-05	0.000311591	3.30461e-06
SRS2440577	0.000180257	0.000123858	4.10354e-07	0.000259915	0.000254177	1.15996e-06	0.00028419	0.000241782	6.91156e-08	0.000995363	0.000350318	9.53407e-05	9.39091e-05	0.000148714	0	0.000388274	0.000207704	0.000181082	8.48871e-07	0.000282476	0.000121609	0.000147768	2.24882e-05	6.49995e-05	0.000177426	0.000178924	5.70458e-05	0.000111719	0	0.000204806	1.24826e-05	1.92547e-05	2.93048e-06	0.000547796	0.000461406	0	0.00019077	0.000264182	0.000110801	4.04402e-06	0.000323069	0.000116315	3.82604e-07	0.000140215	0.000285856	3.89707e-07	7.16221e-05	0.000263926	1.07478e-06
SRS2440580	0.000234084	0.000165936	3.08625e-05	0.000319824	0.000304078	3.85448e-07	0.000334856	0.000278074	4.99605e-07	0.00100889	0.000376581	5.90551e-05	6.12231e-05	9.99622e-05	0	0.000320563	0.000134794	0.000124889	2.13904e-06	0.000274316	0.000163192	0.000119461	1.72812e-05	6.91348e-05	0.000107896	0.000153332	8.07032e-05	5.46715e-05	4.67667e-07	0.000176406	1.30428e-05	3.7144e-05	1.5677e-05	0.000451476	0.000431217	0	0.000236635	0.000341767	0.000186824	7.54151e-06	0.000237173	0.000158631	0	0.000164031	0.000241125	3.29801e-07	0.000133283	0.000196264	7.08822e-06
SRS2440576	0.000246651	9.99028e-06	2.75093e-05	0.000169724	0.000277335	1.62772e-07	0.00021896	0.000203364	4.48169e-07	0.00101682	0.00016852	0.000124904	0.000153641	0.00020238	8.91865e-08	0.000340247	0.000125475	0.000128329	1.88467e-06	0.000178541	1.4551e-05	0.000203155	1.21789e-05	3.63418e-05	0.000203173	0.000219696	9.67766e-06	0.000158733	2.4065e-07	0.000166963	7.06116e-06	3.03328e-06	1.16636e-05	0.0002825	0.000402771	1.41934e-06	0.000225467	0.000251721	3.90282e-05	7.53269e-06	0.00038672	0.000187635	0	0.000102679	0.000303711	0	2.55105e-05	0.000428686	8.38794e-06
SRS2440575	0.000281429	3.71462e-05	0.000151346	0.000192614	0.000203338	0	0.000256194	0.00016953	9.15014e-08	0.000895651	0.000251568	0.000120434	0.00011676	0.000115103	3.06303e-06	0.000250265	9.8762e-05	0.000133643	2.33788e-05	0.000155691	3.43391e-05	9.42899e-05	9.25126e-05	0.000129593	0.000169966	0.000137797	3.27875e-05	9.69483e-05	2.68904e-06	0.000251632	2.12379e-06	7.0433e-06	9.314e-06	0.000314531	0.000493899	2.61708e-06	0.000154005	0.000251013	5.44935e-05	4.59962e-06	0.000393866	0.000108086	0	0.000111043	0.000185302	7.32914e-08	4.16967e-05	0.000278883	7.68725e-06
SRS2440574	0.000382196	2.15217e-05	0.000267916	0.000229671	0.000172819	0	0.000216682	0.000171802	3.75615e-07	0.000866064	0.000298968	0.000153829	0.00012952	0.000165472	0	0.000247171	0.000134212	0.000145631	8.15331e-07	0.000198648	4.11128e-05	0.000180277	2.22536e-05	4.33499e-05	0.000179822	0.00016829	2.51226e-05	0.000137723	6.39602e-08	0.000197398	2.56194e-06	4.22068e-06	1.50079e-05	0.000319647	0.00027444	0	0.000220196	0.000205505	2.01793e-05	5.38555e-06	0.000376603	0.000116872	0	0.000118805	0.000196669	2.63087e-07	3.46588e-05	0.000352712	5.9786e-06
SRS2440573	0.000285383	3.19512e-05	3.26872e-05	0.000254554	0.000242631	1.21938e-07	0.000294554	0.000211738	0	0.00103219	0.000260162	8.23435e-05	8.31881e-05	0.000172146	4.10244e-06	0.000388757	0.000202772	0.00016426	1.10247e-05	0.000225736	3.72267e-05	7.56285e-05	1.77093e-05	6.77075e-05	0.000243274	0.000243373	2.34259e-05	0.000165398	2.4546e-07	0.000258756	8.0507e-06	8.08011e-06	1.63711e-05	0.000323842	0.00038339	4.20393e-06	0.000232185	0.00029974	5.95821e-05	1.26722e-05	0.000293505	8.3659e-05	2.25901e-07	0.000142964	0.0002747	7.5455e-07	6.27209e-05	0.000231153	3.2108e-05
SRS2440571	0.000196487	0.00022638	2.15661e-05	0.000287885	0.000234424	0	0.000269735	0.000250416	4.785e-07	0.000674686	0.000318661	3.81828e-05	1.50377e-05	0.000115526	5.57693e-06	0.000403191	0.000218272	0.000192778	7.40999e-06	0.000285187	0.000253371	6.02618e-05	3.02578e-06	0.000138808	6.92244e-05	9.63492e-05	0.000103257	2.90913e-05	1.06622e-06	0.000192009	8.32805e-06	1.69882e-05	2.36269e-05	0.000548279	0.000512611	4.5602e-08	0.000244254	0.000287521	0.000282206	7.95855e-06	4.31721e-05	4.08727e-05	4.13033e-07	0.000138669	0.000133881	1.05813e-05	0.000156622	2.27048e-05	1.57515e-05
SRS2440570	0.000290446	0.000424785	9.75616e-06	0.000464713	0.000387974	0	0.000440715	0.000353593	1.4969e-07	0.00254868	0.000356685	0.00033478	3.31834e-05	0.000365243	0.000126436	0.000217359	9.80788e-05	8.32815e-05	5.66396e-05	0.000331628	0.000331998	4.38272e-05	6.05262e-05	0.000146141	8.4816e-05	7.34463e-05	9.57476e-05	5.37497e-05	4.95843e-05	0.000181424	0.0002343	1.1229e-08	0.000150256	0.000131375	0.000477748	4.50558e-05	0.00017147	0.00102497	0.000282041	2.36131e-05	1.21539e-05	1.94146e-07	3.79396e-07	0.000245015	0.000129668	6.21936e-05	0.000659532	4.21495e-05	2.55195e-06
SRS2440569	0.000343246	4.40362e-05	2.26721e-05	0.0002129	0.000221589	3.25612e-07	0.000265954	0.000191496	0	0.000752218	0.000296438	0.000109091	9.67588e-05	0.000128281	0	0.000205306	0.000125941	0.000128756	5.56694e-06	0.000242271	5.71916e-05	0.000108243	3.54983e-05	5.29638e-05	0.000159988	0.000162201	4.42543e-05	8.49772e-05	1.80786e-07	0.000182554	2.43176e-06	7.28585e-06	2.89079e-06	0.000368514	0.000392345	0	0.00015269	0.000218435	4.12022e-05	1.16634e-06	0.00034972	0.000124326	1.45659e-07	0.000110928	0.000215875	9.32006e-07	4.70844e-05	0.000361633	3.29945e-07
SRS2440572	0.000184543	0.00010824	7.37031e-06	0.000258398	0.000198843	0	0.000276168	0.000220521	4.02725e-06	0.000861479	0.000309792	0.000103158	9.04344e-05	0.000185434	5.46439e-07	0.000333749	0.000141673	0.000108628	5.52004e-06	0.000253931	0.000136532	0.000134532	2.37e-06	0.000231144	9.68997e-06	0.000119659	7.38219e-05	2.78746e-06	4.60764e-07	0.000175555	1.21558e-05	3.05764e-05	9.61048e-06	0.000444552	0.00050401	5.89782e-07	0.000287635	0.000303515	0.000137855	3.77088e-06	0.000276162	0.000121756	0	0.000139076	0.000214022	9.43362e-07	0.000126184	0.000213238	4.42535e-06
SRS2440568	0.000202559	8.32952e-05	8.60214e-07	0.000289079	0.000273214	1.1952e-07	0.00031425	0.000250942	1.79281e-07	0.000819111	0.000321869	9.64578e-05	6.62556e-05	0.000126113	0	0.00032641	0.000119702	0.00014449	3.90483e-06	0.000199492	0.000123408	0.000116117	4.08297e-05	0.000140056	5.96335e-05	9.9978e-05	7.08302e-05	3.39415e-05	9.15805e-08	0.000220212	5.57164e-06	1.72321e-05	3.74104e-05	0.000370252	0.000486119	0	0.000185427	0.000317101	8.3155e-05	1.94446e-05	0.000264074	0.000131456	1.44898e-07	0.000156508	0.00020651	8.02374e-07	0.000119418	0.000271432	1.96003e-06
SRS2440567	0.000223735	4.97506e-05	2.4642e-05	0.000198289	0.000211156	0	0.000232404	0.000191557	6.97075e-08	0.000951051	0.000230214	0.00011897	0.000143763	0.000140075	0	0.000318549	0.000130734	0.000142298	2.97366e-06	0.00022059	6.18084e-05	0.000137788	2.4188e-05	4.8194e-05	0.000138907	0.000148087	4.65725e-05	9.91737e-05	0	0.000185694	6.44727e-06	6.89851e-06	7.76393e-06	0.000309478	0.000347878	6.09973e-07	0.000199694	0.000222767	5.14247e-05	4.40312e-06	0.000332298	0.000141238	2.00824e-07	0.00012115	0.000261883	1.23298e-06	5.64393e-05	0.000316365	1.63846e-06
SRS2440564	0.000369563	9.93931e-05	0.000105384	0.000297738	0.000289068	2.99164e-06	0.000345554	0.000264816	6.14585e-07	0.000846106	0.000348663	6.02507e-05	5.12618e-05	8.37529e-05	0	0.000258261	0.000123205	0.000198528	4.07293e-06	0.000324735	0.000166584	0.000123502	1.62345e-05	0.000108548	6.77522e-05	0.000104118	6.50017e-05	4.33294e-05	1.23837e-06	0.000204245	3.67858e-05	6.18556e-05	6.52189e-05	0.000422053	0.000419577	4.35834e-07	0.000199027	0.000333529	5.58086e-05	1.19577e-05	0.000222261	0.000105392	3.07289e-07	0.000166982	0.000264453	2.26722e-06	0.000157573	0.000264487	7.40743e-06
SRS2440565	0.000320507	8.27134e-05	2.26247e-05	0.000239522	0.000229117	0	0.000296604	0.000215614	0	0.000782398	0.000298065	9.5952e-05	8.91079e-05	0.000124696	0	0.000281689	0.000154967	0.000159892	4.41224e-06	0.000260572	6.49628e-05	0.00010108	3.72382e-05	5.16648e-05	0.000145462	0.000163064	5.0469e-05	8.15907e-05	1.24901e-07	0.000169239	1.17282e-05	3.6922e-06	3.84067e-06	0.000436217	0.000379634	6.9733e-08	0.000162729	0.000246549	7.93713e-05	2.98608e-06	0.000298177	0.00011641	0	0.000128758	0.000197991	1.79324e-07	4.48606e-05	0.000335951	3.12403e-06
SRS2440563	0.000252573	3.6965e-05	1.4751e-05	0.000221485	0.000227307	0	0.000265894	0.000188486	0	0.000774117	0.000254583	0.000113316	0.000110219	8.3339e-05	4.94329e-08	0.000227074	0.000115593	0.000146003	2.72302e-06	0.000201752	5.98004e-05	0.000105597	4.38477e-05	7.41797e-05	0.000124066	0.000129264	3.12173e-05	7.11795e-05	0	0.000140763	1.64837e-05	8.9054e-06	1.61382e-05	0.000368736	0.000295987	4.36026e-07	0.000163522	0.00022653	4.61318e-05	1.05738e-05	0.000335906	0.000164682	2.37908e-07	0.000127013	0.000211724	5.29015e-07	4.37156e-05	0.000344477	4.18372e-06
SRS2440562	0.000328607	1.65235e-05	0.000203299	0.000226063	0.000174265	4.79982e-08	0.000194334	0.000173283	4.09028e-07	0.000850252	0.000290911	0.000162738	0.000144297	0.000169557	0	0.000264794	0.000158082	0.000139619	1.94073e-06	0.000181307	2.55083e-05	0.000207602	2.8998e-05	6.06272e-05	0.000183685	0.000168695	1.8233e-05	0.000145647	1.41926e-07	0.00021068	3.16851e-06	4.09373e-06	9.71604e-06	0.000309618	0.000284791	0	0.000206102	0.000197236	1.93617e-05	1.68343e-06	0.00040224	0.000142661	0	0.000111259	0.000202898	4.67342e-07	3.10779e-05	0.00035216	4.91325e-06
SRS2440561	0.00024209	0.00020772	9.8611e-06	0.000297251	0.00039858	0	0.000311586	0.000201885	4.48497e-05	0.00074167	0.00026196	0.000124767	2.39482e-05	0.000492286	2.40489e-05	0.00044074	0.000278918	0.000466672	9.68637e-05	0.000189139	0.000211269	0.000206389	7.4432e-05	0.000738592	0.00014623	0.000180937	0.000192788	0.000134235	1.93245e-05	0.000549161	6.62047e-08	3.81082e-05	6.41814e-05	0.00042726	0.000813326	2.23691e-05	0.000183764	0.000238107	0.000426842	1.72375e-05	0.000100667	0.000136632	0	0.000120527	0.000206746	3.24048e-06	0.00022185	0.000102774	3.60809e-05
SRS2440566	0.000431876	5.24885e-05	1.43521e-05	0.000231271	0.000259704	1.01954e-07	0.000257826	0.00025725	2.91882e-07	0.000936129	0.000303084	8.50505e-05	8.64934e-05	0.000105633	0	0.000358894	0.000196552	0.000165489	1.48656e-06	0.00026098	6.45763e-05	6.6284e-05	1.65236e-05	6.28337e-05	0.000189227	0.000146219	2.86285e-05	0.000101	3.52532e-07	0.000140295	1.16211e-05	1.1606e-05	2.03841e-05	0.000362654	0.000300817	7.65418e-07	0.00020837	0.000309476	6.52279e-05	4.29443e-06	0.000227171	0.000153636	4.48285e-07	0.000110022	0.000170043	1.37184e-06	6.87234e-05	0.000343722	1.52669e-06
SRS2440560	0.000277378	5.81916e-05	1.0394e-05	0.000223697	0.000227369	2.79681e-06	0.000296546	0.000208188	0	0.000935099	0.000252345	0.000102794	9.1168e-05	0.000118039	7.94932e-08	0.0002898	0.000125389	0.000112874	2.09714e-06	0.000203506	6.07823e-05	0.000129006	2.76664e-05	5.33484e-05	0.000143799	0.000126081	5.85561e-05	7.6798e-05	8.74296e-07	0.000161988	5.49983e-06	9.71929e-06	8.87638e-06	0.00033756	0.000294338	8.02416e-07	0.000176588	0.000276269	4.36986e-05	4.47208e-06	0.0003389	0.000126259	1.9656e-08	0.000131066	0.000207209	5.8552e-07	4.98199e-05	0.000291679	1.21196e-06
SRS2440559	0.000225958	0.000120431	3.68225e-05	0.000247491	0.0002609	0	0.000342376	0.000253515	3.67442e-07	0.000939096	0.000274718	7.46577e-05	7.20372e-05	0.000136493	0	0.000298172	0.000132448	0.000124086	6.26963e-07	0.000256209	0.000128314	0.000126699	4.02897e-05	0.000101893	0.000125629	0.00015792	0.000126184	4.90159e-05	3.89023e-08	0.000209035	9.70957e-06	1.36824e-05	2.32988e-05	0.000448671	0.000375513	5.33962e-07	0.000190174	0.000292556	8.87074e-05	6.26343e-06	0.00028396	0.000103538	0	0.00014893	0.000236231	8.16303e-07	8.51597e-05	0.000234054	1.74218e-06
SRS2440558	0.000417488	2.44839e-05	1.83106e-05	0.000204178	0.000280924	0	0.000240646	0.000234972	0	0.000952195	0.000284766	0.000131781	0.000133775	0.00012185	0	0.0003732	0.000188697	0.000178649	1.06803e-06	0.000249906	3.48365e-05	6.28814e-05	1.2543e-05	3.95558e-05	0.000213294	0.00017866	1.61933e-05	0.000147465	5.88756e-08	0.000179086	5.9755e-06	9.37604e-06	6.23266e-06	0.000350673	0.000283877	9.86121e-08	0.000261621	0.000288301	2.80491e-05	3.69508e-06	0.000342816	0.000193772	1.67674e-07	0.000105203	0.000221812	3.52947e-06	2.78052e-05	0.000451545	6.8199e-07
SRS2440557	0.000291935	3.28504e-05	9.04036e-05	0.000239693	0.000230102	4.36371e-08	0.000245383	0.000195618	5.01123e-08	0.000971411	0.000233802	0.000161565	0.000148546	0.000265523	1.27033e-05	0.000304642	0.000144461	0.000150667	1.73623e-05	0.000208259	3.92791e-05	0.000207739	4.82241e-05	6.77913e-05	0.000215804	0.000163268	3.12593e-05	0.00015122	1.67001e-05	0.000152031	3.13753e-06	4.47292e-06	2.00255e-05	0.000318567	0.000420372	8.37899e-06	0.000198209	0.00024339	5.47458e-05	3.52177e-06	0.000419171	0.000149653	6.3209e-07	0.000111992	0.000268336	2.13747e-07	2.07406e-05	0.000412214	1.09353e-05
SRS2440556	0.000345861	5.87487e-05	3.65918e-05	0.000286746	0.000312024	6.68208e-07	0.000373818	0.000271061	4.24332e-07	0.000816068	0.000316384	6.26937e-05	6.59427e-05	9.84568e-05	1.81909e-07	0.000222193	7.71754e-05	8.79906e-05	4.04296e-06	0.000265156	7.95146e-05	0.000184663	2.32378e-05	0.000119112	0.000106296	0.000124697	2.96257e-05	4.99985e-05	1.43339e-07	0.000178737	5.12603e-06	6.63405e-06	0.000132222	0.000419832	0.000394692	4.73092e-07	0.000165742	0.000285125	4.11935e-05	1.74914e-05	0.000318256	0.000176068	7.08033e-07	0.000132653	0.000280674	2.54416e-06	6.74658e-05	0.000387243	3.73312e-06
SRS2440553	0.000307026	2.85636e-05	6.4162e-05	0.000169188	0.000194754	7.32435e-08	0.00020993	0.00016291	3.24161e-07	0.000810449	0.000195697	0.000138264	0.000146517	0.000157968	0	0.00022489	0.000143874	0.000143454	7.5012e-07	0.000188964	3.51663e-05	0.000113355	4.2855e-05	6.1241e-05	0.000165862	0.000163663	3.48832e-05	0.000113525	0	0.00018018	1.44654e-06	6.16138e-06	6.6172e-06	0.000279602	0.000282116	3.79494e-07	0.000172798	0.000193027	2.87242e-05	5.89313e-06	0.000303059	0.000124845	3.44144e-07	0.000104291	0.000197918	0	2.1118e-05	0.000320002	1.34196e-06
SRS2440555	0.000302657	7.52239e-05	0.000134883	0.000227782	0.000224723	0	0.00029683	0.0002176	1.87524e-07	0.000942122	0.000283892	0.000128641	0.000101092	0.000221265	0	0.000351307	0.000164377	0.000156117	2.42682e-06	0.000248275	6.89846e-05	0.00015753	2.1571e-05	6.04208e-05	0.000161814	0.000152779	2.48868e-05	0.000105768	0	0.000173615	6.43744e-06	3.97691e-06	1.75707e-05	0.000369928	0.000341534	5.42794e-07	0.000196764	0.000246638	5.25564e-05	4.82201e-06	0.000351606	0.000144704	6.27193e-08	0.000126586	0.000207224	2.53786e-07	4.61592e-05	0.00032044	4.10217e-06
SRS2440552	0.000268533	6.96672e-05	5.44622e-06	0.000288003	0.000285617	0	0.000286817	0.000229878	7.43139e-07	0.000906046	0.000304559	2.77805e-05	3.18685e-05	7.69847e-05	5.33672e-07	0.000432165	0.000225545	0.000167843	1.55675e-05	0.000267286	8.18919e-05	4.90232e-05	8.63293e-06	5.79832e-05	0.000230696	0.000228645	6.27815e-05	0.000141739	5.40258e-07	0.000239137	6.58933e-06	3.44808e-06	6.66266e-06	0.000376173	0.000370559	9.54419e-07	0.000293091	0.00030942	9.01189e-05	1.29847e-06	0.000235948	5.24274e-05	0	0.000165005	0.000220852	2.38485e-06	8.02763e-05	0.000102901	1.36643e-05
SRS2440551	0.000254292	3.79856e-05	3.57548e-05	0.000201698	0.00023154	0	0.000240463	0.000194137	2.94653e-07	0.00110723	0.000221082	0.000169526	0.000200237	0.000286832	3.38885e-07	0.00029618	0.000154096	0.000143509	2.2696e-06	0.000256132	3.07381e-05	0.000164603	2.32404e-05	3.91853e-05	0.000192741	0.00016891	1.0489e-05	0.000163978	3.05791e-07	0.000175454	2.29422e-06	1.2956e-06	5.92143e-06	0.000296897	0.000388091	1.30589e-07	0.000202413	0.000245174	4.51702e-05	3.4442e-06	0.000383278	0.000166601	0	0.000123422	0.000311663	2.88811e-06	3.41458e-05	0.000385805	2.83118e-06
SRS2440550	0.000223533	0.000149874	5.99324e-06	0.000264137	0.000242965	0	0.000271819	0.000252593	5.96878e-07	0.000822145	0.0003025	8.63562e-05	9.01046e-05	0.000122948	1.12034e-07	0.000289843	0.000131826	0.000123386	5.85113e-07	0.000274491	0.000165112	0.000108265	1.6122e-05	3.529e-05	0.000111089	0.00026164	0.000131346	8.70638e-05	0	0.000222452	8.82619e-06	6.9705e-06	1.43923e-05	0.000425921	0.000419613	1.69506e-07	0.000251627	0.000273491	0.000139764	2.73345e-06	0.000224138	9.58144e-05	0	0.000137147	0.000271558	1.22956e-05	0.000105395	0.000209419	2.92149e-06
SRS2440549	0.000277759	5.37457e-05	0.000130437	0.000238651	0.00025065	0	0.0002955	0.000225927	6.67259e-08	0.00108111	0.000304216	0.000152217	0.000163692	0.000226832	0	0.000375233	0.000158555	0.000154376	4.1856e-07	0.000246204	6.49518e-05	0.000165602	1.30922e-05	2.81671e-05	0.000181568	0.000180815	2.66691e-05	0.000119272	0	0.00018776	4.09039e-06	4.68104e-06	5.90544e-06	0.000377402	0.000405684	0	0.000201547	0.000254237	4.32944e-05	6.4956e-06	0.000383908	0.000174028	1.41678e-07	0.000133864	0.000262422	2.30988e-07	4.54782e-05	0.000385497	6.68963e-07
SRS2440548	0.000216205	3.99377e-05	8.78376e-05	0.000202836	0.000221891	0	0.000217583	0.00019047	0	0.000862853	0.000242332	0.00012275	0.00012645	0.000215192	0	0.000267975	0.000134581	0.000135547	1.44456e-06	0.000177128	7.7435e-05	0.000151057	2.79817e-05	4.91183e-05	0.000154925	0.000202903	4.90069e-05	0.000113878	4.90342e-07	0.000178734	8.43527e-06	5.00817e-06	1.72564e-05	0.000278859	0.000317806	0	0.000181503	0.00018321	3.93222e-05	4.81962e-07	0.000366667	0.000128363	0	0.000116144	0.000250581	2.53927e-07	3.76373e-05	0.000312013	2.36645e-06
SRS2440547	0.000238299	7.20041e-05	2.31383e-06	0.000229011	0.000242543	5.30445e-08	0.000256649	0.000226691	4.12815e-08	0.00102164	0.00034265	0.000126906	0.000123563	0.00017194	0	0.000381323	0.000203104	0.000154051	8.72086e-07	0.000222588	6.03016e-05	0.000160402	2.89307e-05	3.70833e-05	0.000207603	0.000172067	2.60218e-05	0.000160775	0	0.000223304	3.32757e-06	1.71188e-05	4.6275e-06	0.000483437	0.00046335	0	0.000167476	0.000249146	5.64456e-05	6.92079e-06	0.00040519	0.000140629	3.52367e-07	0.000124653	0.000333634	2.03982e-07	6.86229e-05	0.000337078	3.43642e-06
SRS2440546	8.16467e-05	0.000126236	2.47373e-07	0.000300548	0.000136708	6.87919e-08	0.000336077	0.000328302	0	0.00102924	0.000358064	3.14606e-05	1.99432e-05	0.000179486	0	0.000465655	0.000189928	0.000185968	3.63568e-07	0.000266873	0.000192427	6.14212e-05	3.10964e-05	0.000171242	2.3885e-05	0.000186924	0.000162753	1.42502e-05	0	0.00020395	1.49449e-05	6.3848e-05	8.08292e-06	0.000371856	0.000395608	0	0.000200181	0.000293318	0.000169377	4.65707e-06	9.47942e-05	3.26873e-05	0	0.000143776	0.000191449	8.30706e-07	0.000239923	8.79879e-05	7.81667e-07
SRS2440545	0.00017035	5.56501e-05	5.35158e-06	0.00022348	0.000193534	2.08947e-07	0.000291041	0.000198357	7.89344e-08	0.000844054	0.000267707	0.000107521	0.000100491	0.000159202	0	0.000231375	0.00016304	0.000194096	1.0252e-06	0.00019989	7.56024e-05	0.000133752	1.48271e-05	6.92844e-05	0.000156639	0.0001547	5.40586e-05	0.000110446	0	0.000193683	3.87771e-05	1.18987e-05	6.58602e-06	0.000413809	0.000311962	0	0.00020668	0.0002513	8.48835e-05	2.70422e-06	0.000291322	0.000116416	4.16545e-07	0.000123081	0.00018228	0	7.27618e-05	0.000312123	6.25796e-06
SRS2440544	0.000211213	0.000106083	4.86399e-05	0.000272169	0.000215522	2.3983e-07	0.000273689	0.000201229	2.06025e-06	0.000750294	0.00028272	4.64405e-05	4.60075e-05	0.000117223	0	0.000313777	0.000130511	0.000149483	1.24556e-05	0.000238455	0.000111453	0.000101525	3.56331e-05	0.000103226	8.20199e-05	0.000154483	6.42392e-05	7.70918e-05	5.47144e-07	0.000192051	3.6186e-06	1.37462e-05	5.80335e-05	0.000331799	0.000424424	9.43379e-07	0.000187357	0.000242332	0.000105044	8.92838e-06	0.000157124	6.78045e-05	3.517e-07	0.00013613	0.000254734	3.50616e-06	0.000101355	0.000185	1.31725e-05
SRS2440543	0.000328572	2.11419e-05	3.8987e-05	0.000184893	0.000201345	0	0.00024589	0.000187471	9.51078e-07	0.000908919	0.000252723	0.000122668	0.00011379	0.000175483	1.84547e-07	0.000311927	0.000201764	0.000193205	1.24579e-06	0.000217305	2.2337e-05	0.000146967	2.45358e-05	3.1562e-05	0.000141051	0.000202301	4.93197e-06	0.00019039	5.39634e-07	0.000197788	2.76288e-06	9.69359e-07	1.756e-06	0.000299489	0.000221216	0	0.000203628	0.000229874	3.5584e-05	3.16295e-06	0.000385607	0.000153959	0	0.000101731	0.000156522	2.08431e-07	1.78133e-05	0.000382381	7.98032e-06
SRS2440542	0.00022406	8.72208e-05	0.000125366	0.000277804	0.000220629	0	0.000301702	0.000209261	3.13395e-07	0.000872184	0.000290366	8.56416e-05	6.44947e-05	0.000205346	2.35354e-07	0.000240949	0.000130428	0.000147307	5.2819e-06	0.000213916	0.000124293	5.7794e-05	1.20919e-05	7.88019e-05	0.000112708	0.000125839	8.25134e-05	9.51058e-05	0	0.00019821	8.11661e-06	8.62989e-06	8.13519e-06	0.000327672	0.000361355	2.34059e-06	0.000196996	0.000234281	0.000115853	6.74101e-06	0.000263815	0.000117784	0	0.000126323	0.000196936	3.39628e-06	0.000125122	0.00025452	2.05955e-05
SRS2440541	0.000229531	9.92576e-05	5.51745e-05	0.000242755	0.000212084	1.79468e-06	0.000280893	0.00022097	2.63858e-07	0.000830499	0.000271974	7.71745e-05	8.83241e-05	0.000209258	1.96726e-07	0.000238663	0.000115968	0.000128621	2.53213e-06	0.000264549	0.000121349	8.78576e-05	1.26916e-05	5.59526e-05	0.000110482	0.000190924	8.55227e-05	8.14475e-05	6.66399e-08	0.000164821	7.00416e-06	1.48863e-05	3.35338e-05	0.000323286	0.000441209	0	0.000168151	0.000246757	0.000102138	1.0528e-05	0.000221106	0.000104494	0	0.000133677	0.000270091	2.09302e-06	0.000104793	0.00025109	1.25314e-05
SRS2440540	0.000207537	0.000139442	1.37884e-05	0.000290586	0.000241799	0	0.000333754	0.000248596	5.36917e-08	0.000803912	0.000267494	4.97458e-05	4.99608e-05	0.000120505	0	0.000308558	0.000137463	0.000146832	3.30928e-06	0.000284051	0.00015895	9.41222e-05	6.69822e-06	9.75832e-05	8.77868e-05	0.000124809	9.17697e-05	4.79337e-05	5.55511e-08	0.000180925	2.56278e-05	1.37137e-05	4.16546e-05	0.00045936	0.000438843	2.71378e-07	0.000188045	0.000302346	0.000129189	6.18471e-06	0.000160672	9.24621e-05	1.12474e-06	0.000157761	0.000213509	1.61545e-06	0.000125725	0.00014101	1.28293e-05
SRS2440539	0.000215032	0.000161844	3.17283e-05	0.000299827	0.000260147	5.3505e-06	0.000318294	0.000250859	3.97296e-07	0.000828262	0.000316395	4.33574e-05	3.93723e-05	0.000146456	0	0.000345833	0.000152632	0.000146866	5.45934e-06	0.000296549	0.000206052	0.000105529	2.75962e-05	0.00011083	6.26217e-05	0.000190329	0.000143318	6.22324e-05	3.69853e-07	0.000247952	1.543e-05	2.63685e-05	9.77977e-06	0.00042728	0.000489706	0	0.000225866	0.000303605	0.00012322	6.38429e-06	0.000186398	7.10986e-05	7.07091e-07	0.000157352	0.000230845	4.51968e-06	0.000162576	0.000131143	3.51928e-06
SRS2440538	0.000177509	0.000151257	1.29018e-05	0.000242323	0.000220108	0	0.000273947	0.000219917	1.65886e-07	0.000917394	0.000254518	7.98247e-05	9.1528e-05	0.000162073	0	0.000367376	0.000174804	0.000140221	1.29151e-06	0.000245842	0.000151059	0.000102527	3.23152e-06	5.64606e-05	0.000137332	0.000240908	6.40709e-05	9.86809e-05	5.24228e-08	0.00016161	2.37625e-06	1.71454e-05	3.35229e-06	0.000389082	0.000455054	0	0.00019672	0.000281618	0.000128283	5.99693e-07	0.000201527	8.30313e-05	0	0.000136533	0.000258129	1.02238e-06	0.000125266	0.000183799	1.57346e-06
SRS2440536	0.000237955	0.000170875	4.88743e-05	0.000281679	0.00024342	1.67101e-07	0.000343016	0.000258294	2.17787e-07	0.000883332	0.00033206	3.97804e-05	4.00948e-05	0.00013607	0	0.000469658	0.000200106	0.000195149	1.2162e-06	0.000325181	0.000187228	8.84694e-05	2.14984e-05	0.000107873	0.000121763	0.000152743	9.77998e-05	4.34719e-05	3.67335e-07	0.000188674	1.41524e-05	3.3807e-05	1.10804e-05	0.000423497	0.000441246	1.28734e-07	0.000228656	0.000291663	0.000158427	4.85675e-06	0.000147832	7.5346e-05	0	0.000147885	0.000204322	6.73302e-07	0.000160537	0.000116083	2.70451e-06
SRS2440537	0.000133749	0.000112004	7.78934e-06	0.000218657	0.000189588	0	0.000209205	0.000160076	1.87229e-06	0.000642189	0.000174826	5.15445e-05	6.14329e-05	0.000115909	7.68544e-06	0.000198074	7.94521e-05	0.000125114	1.6129e-05	0.000174362	0.000133035	7.62709e-05	1.67762e-05	0.000102299	6.1115e-05	0.000115137	0.000103286	3.04309e-05	7.79209e-06	0.000185347	8.31218e-06	7.61499e-06	3.72121e-05	0.000252237	0.000451532	6.58023e-06	0.000129229	0.000214762	0.000130407	1.49282e-05	0.00010377	5.59106e-05	0	0.00010626	0.000156681	9.17367e-07	0.000131765	8.58982e-05	5.71011e-06
SRS2440535	0.000211328	5.39553e-05	3.31069e-05	0.000213653	0.000275547	1.04122e-06	0.000277678	0.000242656	2.37254e-06	0.000939262	0.000215022	9.73231e-05	0.000107423	0.000192585	1.63002e-07	0.000300378	0.000109957	0.000179468	3.76989e-06	0.000183381	6.75171e-05	0.000170159	6.85188e-06	7.77046e-05	0.000152923	0.00018337	3.80314e-05	0.000120121	0	0.000203906	1.43838e-05	1.32744e-05	1.98465e-05	0.00031396	0.000431433	5.54256e-06	0.000198283	0.000235042	5.26096e-05	5.16036e-06	0.000266634	0.000124681	0	0.000123729	0.000249714	2.98499e-07	0.000108985	0.000362109	2.00201e-05
SRS2440534	0.000187139	5.33103e-05	3.1107e-05	0.000206807	0.000215203	0	0.000245551	0.000200559	8.36135e-07	0.00098666	0.000220543	0.000141492	0.000158196	0.000328541	1.43317e-07	0.000370793	0.000157015	0.000193788	5.44154e-06	0.000225672	6.07501e-05	0.000142846	2.76327e-05	8.63674e-05	0.000177823	0.000190168	2.81228e-05	0.000132696	2.57806e-07	0.000222324	7.81953e-06	2.23939e-05	1.38781e-05	0.000349397	0.000434281	7.62897e-08	0.000210958	0.000232573	7.65012e-05	3.88568e-06	0.000315082	0.000140187	0	0.000124308	0.000303429	8.58746e-07	8.09744e-05	0.000306524	6.90978e-06
SRS2440533	0.000239595	2.13552e-05	9.09694e-05	0.000159241	0.000202864	0	0.000205887	0.00014919	1.37871e-07	0.000706066	0.000206389	0.000119512	0.000115026	0.000147841	0	0.000218157	0.000127758	0.000129424	2.0246e-06	0.000184831	3.33297e-05	0.000136851	2.81113e-05	4.80621e-05	0.000161403	0.000169426	1.95367e-05	0.000136234	3.70043e-07	0.000169883	6.38751e-06	5.48404e-06	1.57477e-05	0.000268042	0.000243681	7.74742e-07	0.000157732	0.000200552	5.06005e-05	4.64476e-06	0.000310344	0.000120279	0	9.78757e-05	0.000205997	5.69055e-07	3.67418e-05	0.000300473	1.21824e-05
SRS2440532	0.000365345	2.00055e-05	0.000232161	0.000215832	0.000185584	0	0.000220914	0.00016851	7.58851e-07	0.000862855	0.000305682	0.000152877	0.000136094	0.000160276	0	0.000254037	0.000135624	0.000132498	1.20354e-06	0.000201109	4.63706e-05	0.000189616	3.54731e-05	5.83915e-05	0.000186624	0.000177593	2.82528e-05	0.000147525	1.01603e-07	0.000217806	1.58566e-06	2.83768e-06	8.91192e-06	0.000312088	0.000291801	0	0.000186969	0.000203088	1.87695e-05	2.26494e-06	0.0003878	0.000116728	0	0.000116819	0.000192351	1.41409e-07	5.05528e-05	0.000337465	4.8671e-06
SRS2440531	0.000251233	5.55629e-05	2.63865e-05	0.000224027	0.000236377	0	0.000282509	0.000216928	0	0.000936093	0.000270779	8.30951e-05	8.06442e-05	0.000123167	1.5205e-07	0.000425193	0.000219599	0.000220201	5.61021e-07	0.000247059	6.03406e-05	0.000153355	9.21986e-06	5.15612e-05	0.000160151	0.000187144	7.06342e-06	0.000161749	1.71687e-08	0.000190169	6.26728e-06	2.28274e-06	2.99752e-06	0.000371336	0.000254491	7.10939e-07	0.000203447	0.000267451	7.95885e-05	6.01797e-06	0.000312762	0.000128296	0	0.000121804	0.000140419	2.22456e-07	2.64442e-05	0.000357374	6.57803e-06
SRS2440530	0.000183455	8.52947e-05	1.5635e-05	0.000223282	0.000268217	0	0.000171062	0.000191171	1.70844e-06	0.000832211	0.000181956	9.32199e-05	0.00012068	0.000179298	0	0.000300835	9.75569e-05	0.00012122	6.05812e-06	0.000239871	9.60518e-05	8.06882e-05	5.02029e-06	3.45261e-05	0.000112384	0.000166136	8.80768e-05	8.72056e-05	2.20951e-06	0.000173087	1.76003e-06	6.84155e-06	3.36174e-06	0.00031614	0.000387656	0	0.000197314	0.000220292	7.32518e-05	9.36507e-07	0.000265054	0.000120911	0	9.10267e-05	0.000316085	6.55524e-06	8.22781e-05	0.00021306	3.69184e-07
SRS2440529	0.000292061	0.00021768	1.23487e-06	0.000384347	0.000312893	0	0.000300074	0.000297	6.0238e-05	0.00102529	0.000323887	0.000156034	8.38283e-05	0.000147825	2.49915e-05	0.000316379	0.000138636	0.000116944	5.78847e-05	0.000219149	0.000226596	0.000170691	8.01267e-05	0.00018949	0.00010072	9.56158e-05	6.45863e-05	0.000107612	3.63193e-05	0.000130607	6.52069e-06	0.00012632	8.54807e-05	0.000409759	0.000675151	1.08933e-05	0.000160225	0.000320778	0.000118133	1.69378e-06	0.000153928	0.000131211	2.14428e-06	0.000136485	0.000273222	0	9.20842e-05	0.000137497	6.34209e-06
SRS2440528	5.92179e-05	0.000166401	1.70969e-05	0.000224315	0.000217409	0	0.000194592	0.000207767	0	0.00045381	0.000134272	0.000109202	2.83629e-05	0.000149505	8.10208e-05	0.000133957	8.92417e-05	8.16153e-05	0.000174801	9.65171e-05	9.15329e-05	5.20417e-05	8.18467e-05	0.00010538	8.75773e-05	7.76212e-05	0.000107689	6.32499e-05	4.5634e-05	8.10522e-05	1.95771e-06	7.37947e-06	9.9619e-05	0.0002376	0.00077064	1.73745e-05	9.8254e-05	0.000151483	0.000240051	5.03594e-05	2.59128e-06	0	0	7.77528e-05	7.08183e-05	1.53982e-06	9.33706e-05	0.000237988	5.62808e-05
SRS2440527	0.000126583	0.000193942	1.52859e-05	0.000336058	0.000267093	1.09319e-06	0.000336783	0.000246244	4.44232e-06	0.000791735	0.000366956	2.00146e-05	7.69609e-07	0.000196056	3.02409e-06	0.00027195	9.97793e-05	0.0001604	3.98934e-05	0.000247977	0.00024183	5.5426e-05	8.2026e-06	0.000128953	8.00565e-05	0.000101047	0.000121536	2.94253e-05	5.40999e-06	0.000260029	1.87106e-05	4.3847e-05	4.4666e-05	0.000516657	0.000668138	1.6394e-06	0.000171726	0.000338534	0.000223927	1.92818e-05	7.503e-05	6.17025e-05	8.57386e-08	0.000155148	0.000135438	1.45595e-06	0.000286503	1.37428e-05	2.96612e-05
SRS2440526	0.000227303	0.000150397	5.0345e-05	0.000259554	0.000241704	0	0.000295553	0.000232924	7.1729e-07	0.000807639	0.000296896	5.84934e-05	6.06435e-05	0.00015022	0	0.000343299	0.000197071	0.000189628	1.11541e-06	0.000289115	0.000133575	8.90074e-05	7.62753e-06	0.000109592	8.86029e-05	0.000160589	9.38904e-05	6.52174e-05	3.092e-07	0.000177901	9.54833e-06	2.72957e-05	4.47267e-05	0.000437847	0.00040642	1.96959e-07	0.000186146	0.000274883	0.000147456	4.58793e-06	0.000148864	8.08325e-05	0	0.000129056	0.000183046	1.09297e-05	0.000159082	0.000159621	3.64833e-06
SRS2440524	0.000230849	8.14276e-05	7.53845e-05	0.000246454	0.000219602	3.15655e-06	0.000268933	0.00020587	9.25116e-08	0.000792899	0.000282819	8.69739e-05	9.37611e-05	0.000200985	0	0.000260836	0.0001354	0.000152073	4.34582e-06	0.000262291	0.000104305	8.03189e-05	1.82454e-05	6.05979e-05	0.000143767	0.000159079	6.50546e-05	9.68523e-05	0	0.000145482	1.19488e-05	1.04976e-05	3.49643e-05	0.000337669	0.000414523	0	0.000188341	0.000256617	0.000107126	1.00625e-05	0.000243601	0.000118512	2.918e-07	0.000131065	0.000234928	4.43729e-07	8.36437e-05	0.00027694	6.56963e-06
SRS2440525	0.000218719	0.000130873	3.43532e-05	0.000247162	0.000216407	0	0.000287178	0.000204018	5.22293e-07	0.000890825	0.00025926	9.32565e-05	9.15588e-05	0.000176567	1.71979e-07	0.000369849	0.000182951	0.000192177	2.10234e-06	0.000256533	0.000123393	0.000134514	2.24e-05	7.36363e-05	0.000163162	0.000151286	4.58116e-05	0.000121723	4.66056e-07	0.000182156	6.2325e-06	1.05987e-05	1.98781e-05	0.00036243	0.000500406	7.68649e-07	0.000213177	0.000264321	0.000123202	3.36352e-06	0.000254949	9.45606e-05	0	0.000137481	0.000198359	4.56617e-07	6.97445e-05	0.00022832	6.33202e-06
SRS2440523	0.000225776	4.16807e-05	1.41009e-05	0.000186493	0.00025052	1.84434e-07	0.00022609	0.000194259	1.21888e-06	0.00103297	0.000172674	0.000111107	0.000138121	0.000214865	0	0.000346741	0.000134557	0.000170101	3.61025e-06	0.000199822	4.58837e-05	0.000177557	6.43853e-06	3.95748e-05	0.000171793	0.000178814	2.64423e-05	0.000130896	0	0.00017044	1.96442e-05	6.54103e-06	3.16722e-05	0.000283352	0.000434046	2.25522e-06	0.000185885	0.000242781	5.85705e-05	3.09164e-06	0.000313903	0.00015694	0	0.000110553	0.000307118	3.4608e-07	5.65434e-05	0.00031692	4.21632e-06
SRS2440522	0.000265522	3.4863e-05	3.52993e-05	0.000214721	0.000214911	0	0.000299134	0.00022971	0	0.000964895	0.000256153	8.99403e-05	8.32875e-05	0.000105503	4.62276e-07	0.000429177	0.000255051	0.000244623	2.83711e-07	0.000252717	4.93006e-05	0.000145165	1.08398e-05	2.84235e-05	0.000188992	0.00021976	6.73255e-06	0.000221694	0	0.000200874	4.74811e-06	2.03206e-06	1.32153e-06	0.000352424	0.000246429	0	0.000215671	0.000251765	6.35014e-05	1.39126e-06	0.000320226	0.000154704	0	0.000113915	0.000148668	8.43197e-08	1.9818e-05	0.000393414	4.97079e-06
SRS2440521	0.000210909	5.62601e-05	3.87693e-05	0.000203028	0.000195543	7.36459e-06	0.000242767	0.000174444	2.11819e-07	0.00079109	0.000240598	9.71299e-05	9.14049e-05	0.000131676	8.28192e-07	0.000339126	9.19439e-05	8.23745e-05	3.26379e-06	0.000182431	6.82831e-05	0.000139791	4.83296e-06	0.000131037	7.01629e-05	9.47746e-05	4.1363e-05	4.38341e-05	5.17918e-07	0.000164328	1.82771e-05	4.1004e-06	2.61229e-05	0.000319	0.000495024	1.34765e-06	0.000201654	0.00023742	5.82947e-05	9.28797e-06	0.000309115	0.000129238	0	0.000109046	0.000217934	7.73972e-06	4.8407e-05	0.000240351	6.14739e-06
SRS2440518	0.00028865	2.16413e-05	5.36706e-06	0.000241506	0.000257968	0	0.000291226	0.000215664	0	0.000939475	0.000267298	2.08603e-05	2.02144e-05	4.0941e-05	8.49186e-08	0.000474821	0.000255686	0.000168367	2.30413e-06	0.000242429	1.99555e-05	2.92425e-05	2.84644e-06	1.94575e-05	0.000314265	0.00025928	6.86577e-06	0.000234105	1.24155e-07	0.000247903	3.0898e-06	3.20055e-06	5.83849e-06	0.000353987	0.000330394	1.60601e-07	0.00031257	0.000348981	2.55302e-05	2.91442e-08	0.00024542	2.7663e-05	1.82051e-07	0.000136425	0.000240084	2.47951e-07	1.57579e-05	5.65501e-05	4.76966e-06
SRS2440519	0.00027334	8.36691e-05	3.91486e-05	0.000253508	0.000243735	0	0.000303678	0.000230732	1.25521e-07	0.000934574	0.000279131	8.42861e-05	7.79768e-05	0.000181523	3.93964e-08	0.000281129	0.000131901	0.000113669	1.2776e-06	0.000229152	7.63887e-05	0.000137306	2.82778e-05	7.27568e-05	0.000165527	0.000176432	5.68922e-05	7.95522e-05	7.20416e-07	0.000199815	2.69738e-05	5.88867e-06	3.2947e-05	0.000460752	0.000380749	2.06912e-07	0.000164479	0.000244024	6.24377e-05	9.95308e-06	0.000353333	0.000154383	0	0.000133825	0.000254805	8.0525e-07	7.61297e-05	0.000312284	2.09817e-06
SRS2440517	0.000232975	9.13929e-05	6.74329e-05	0.000256336	0.000228685	2.55209e-06	0.000299038	0.000224075	1.59245e-07	0.000779411	0.000292826	7.72561e-05	7.21684e-05	0.000160916	1.21596e-07	0.000265191	0.000145802	0.000158756	4.42518e-06	0.000271329	0.000108625	6.63822e-05	1.37825e-05	5.87411e-05	0.000122912	0.000136413	4.10471e-05	6.94944e-05	0	0.000134384	1.77483e-05	1.24033e-05	4.24905e-05	0.000355314	0.000384436	1.58142e-07	0.00016973	0.0002766	0.000112605	1.33425e-05	0.000242953	0.000116817	0	0.000146976	0.000221707	3.70105e-07	7.25546e-05	0.00027226	9.72566e-06
SRS2440516	0.00025306	4.79053e-05	2.38666e-05	0.00021183	0.000213685	9.7165e-07	0.000277517	0.000208212	3.56521e-07	0.00087811	0.000247079	9.02802e-05	8.03306e-05	0.000129713	0	0.00030665	0.00018268	0.000187789	4.66517e-07	0.000231395	5.82223e-05	0.000146442	1.61708e-05	3.85316e-05	0.000138087	0.000204912	3.12072e-05	0.000157434	0	0.00019508	3.65257e-06	5.2211e-06	5.32446e-06	0.000328228	0.000227056	4.76941e-07	0.000184071	0.000253467	5.72834e-05	4.22441e-06	0.000316458	0.000146801	0	0.000112289	0.000167044	3.25627e-07	4.07843e-05	0.000349721	6.76797e-06
SRS2440514	0.000202325	0.000120822	4.4043e-06	0.000264803	0.00021677	0	0.000273996	0.000213465	5.2665e-06	0.000764677	0.000285791	0.000101437	8.58582e-05	0.000167108	4.03478e-07	0.000370078	0.000146466	0.000114449	3.15973e-06	0.000263377	0.00013395	0.000148787	5.73294e-06	0.000253258	1.98818e-05	6.58258e-05	6.37532e-05	6.97616e-06	6.14443e-07	0.000173561	6.66364e-06	1.3102e-05	9.98771e-06	0.000417497	0.000495318	4.31679e-07	0.000263473	0.000285043	0.000123262	2.49216e-06	0.000260672	0.000106101	0	0.000132126	0.000185587	4.1695e-07	6.64764e-05	0.000198522	2.50021e-06
SRS2440513	0.000177985	0.000114658	1.0964e-05	0.000249805	0.000210816	0	0.000251666	0.000216311	0	0.000815469	0.000275348	8.20062e-05	7.16457e-05	0.00015144	3.75512e-06	0.000322558	0.000101758	0.000130213	1.01386e-05	0.000177645	0.00010808	0.000135007	1.63456e-05	6.88269e-05	9.6945e-05	0.000126225	3.90265e-05	9.95641e-05	0	0.000204284	1.09013e-06	1.24696e-05	1.0454e-05	0.000310469	0.00046331	5.3276e-06	0.000167625	0.000161603	8.64093e-05	7.58648e-06	0.000236551	9.33694e-05	0	0.000105738	0.000208304	1.69848e-06	0.000124064	0.000194119	1.70479e-05
SRS2440515	0.000160438	0.000209449	1.17797e-05	0.000275428	0.000163966	0	0.000263879	0.00028263	2.27167e-06	0.000876521	0.000365238	1.50647e-05	1.26972e-05	0.000131764	1.27465e-06	0.000443711	0.000238842	0.000183068	3.23021e-06	0.000266594	0.000214857	4.16511e-05	1.12056e-06	0.000120793	8.24091e-05	0.000123248	0.000100236	2.33806e-05	3.91723e-07	0.00014974	1.11114e-05	4.783e-05	1.45271e-05	0.000548214	0.000420149	6.01583e-07	0.000229186	0.000247494	0.000264257	6.1499e-06	1.94626e-05	2.01464e-05	0	0.000143573	0.000170144	1.58112e-06	0.000214245	1.19885e-05	1.2889e-05
SRS2440512	0.000323874	4.4306e-05	5.52639e-05	0.000237981	0.000243601	3.87493e-08	0.000282966	0.000209184	0	0.000986738	0.000263834	0.000141344	0.000148444	0.000206225	2.30267e-08	0.000346572	0.00016928	0.00016535	1.14928e-06	0.000254059	4.27159e-05	0.000109368	1.94453e-05	4.38948e-05	0.000220344	0.000162742	8.06915e-06	0.000111119	2.4853e-07	0.000215705	8.47719e-06	3.76052e-06	1.11124e-05	0.000357455	0.000355449	8.34678e-07	0.00022585	0.000259807	4.09541e-05	4.54932e-06	0.000365814	0.000124743	6.00613e-08	0.000136599	0.000266647	1.63048e-07	3.23604e-05	0.000356389	5.10875e-06
SRS2440511	0.000198576	5.75332e-06	1.6015e-05	0.000154774	0.000404099	3.64493e-08	0.000315369	0.000258771	4.03581e-07	0.00110941	0.000167555	0.000127079	0.000133894	0.000175202	6.79029e-07	0.000374088	9.90448e-05	0.000101426	8.34928e-07	0.000147854	7.05487e-06	0.000302784	1.24998e-05	4.77621e-05	0.000230467	0.000303116	4.15248e-06	0.000147013	3.77219e-07	0.000146808	2.21482e-06	1.06687e-06	2.02979e-06	0.000363516	0.000333581	2.14069e-07	0.000332681	0.000331969	6.45776e-06	5.07161e-06	0.00033578	0.000192659	0	9.33167e-05	0.000263919	2.49864e-07	9.15261e-06	0.000670575	2.586e-06
SRS2440510	0.000263478	1.08268e-05	2.13004e-05	0.000197713	0.000244846	7.35715e-07	0.000249015	0.000194927	0	0.000940221	0.000235693	0.000121395	0.000109181	0.000108777	0	0.000311697	0.000180198	0.000173117	5.97359e-07	0.0001993	1.39222e-05	0.00011909	1.92428e-05	2.96358e-05	0.000192564	0.000210943	5.07943e-06	0.00019521	0	0.000190684	2.31612e-06	2.83004e-06	1.57002e-06	0.000306645	0.000188682	2.89659e-07	0.000232092	0.000262858	2.06379e-05	6.15482e-06	0.00042068	0.000181825	0	0.000111243	0.000163175	1.5911e-07	5.31342e-06	0.00043277	2.42356e-06
SRS2440508	0.000215165	7.48418e-05	6.7023e-06	0.000218642	0.000228907	0	0.000235774	0.000226197	1.57421e-06	0.00097134	0.000244174	0.000117367	0.000131493	0.00017991	1.07304e-07	0.000324377	0.000152991	0.000149207	3.32541e-06	0.000233201	8.26311e-05	0.00012297	1.37812e-05	3.3441e-05	0.000148872	0.000145742	4.66054e-05	0.000108255	0	0.000162293	4.57263e-06	5.6413e-06	1.08e-05	0.000369805	0.000376903	7.53624e-08	0.000225971	0.000268054	9.04035e-05	3.22846e-06	0.000314558	0.000123356	0	0.000127992	0.000239698	1.85414e-06	5.6643e-05	0.000303486	1.55915e-06
SRS2440505	0.000112032	9.9135e-05	1.60798e-05	0.000218089	0.000221347	0	0.000268719	0.000219553	8.88647e-07	0.000714009	0.00024526	4.15812e-05	2.85644e-05	0.000139361	1.2789e-06	0.000205523	8.686e-05	0.000217847	1.08557e-05	0.000207827	0.000189252	0.000111219	1.42191e-05	0.000117773	4.42119e-05	7.43917e-05	8.75168e-05	0.000138898	2.31052e-07	0.000157066	1.45973e-06	8.65914e-06	6.68526e-06	0.000316268	0.000255807	6.51824e-06	8.64237e-05	0.000131542	9.10083e-05	6.52025e-06	0.000124031	8.71001e-05	0	0.000144406	0.000121823	1.45129e-05	0.000269237	0.000340511	9.85009e-05
SRS2440506	0.000275235	4.39044e-05	7.79363e-05	0.000192665	0.000197921	0	0.000243055	0.000169685	1.11995e-06	0.000727877	0.000245608	0.00011403	0.000104962	0.000137829	0	0.000224252	0.000126783	0.000166804	9.59237e-06	0.000192873	7.5727e-05	9.29754e-05	2.54158e-05	7.06492e-05	0.000138567	0.000144316	7.53492e-05	9.06603e-05	0	0.000182138	8.11998e-06	1.06448e-05	8.9631e-06	0.000292251	0.000323126	1.71379e-06	0.000178295	0.000212826	6.69041e-05	6.58526e-06	0.000267146	0.00011195	0	0.000111247	0.000216132	6.53435e-07	6.40204e-05	0.000246198	7.59493e-06
SRS2440507	0.000204836	7.32495e-05	3.55415e-05	0.00022366	0.000203171	0	0.000245674	0.00019244	6.96997e-07	0.000905327	0.000237496	0.000121436	0.000133499	0.000203174	1.26507e-07	0.000303175	0.000140055	0.000134769	3.79673e-06	0.000229547	7.43522e-05	0.000140008	4.97986e-06	4.71518e-05	0.000151465	0.000190234	3.83614e-05	0.000124743	2.05698e-07	0.000160223	6.97775e-06	1.23209e-05	1.40731e-05	0.000316272	0.000420166	1.91404e-07	0.000198586	0.000241938	7.30283e-05	5.03711e-06	0.000284157	0.000108685	0	0.000123562	0.000269248	5.51889e-07	5.71515e-05	0.000288822	7.26584e-06
SRS2440504	0.000180884	0.000162665	1.62836e-05	0.000278016	0.000300447	0	0.000305144	0.000271676	0	0.001129	0.00031619	0.000118447	0.000105907	0.00015654	0	0.000414217	0.000165079	0.000170098	6.02095e-07	0.000300659	0.000153228	8.47457e-05	6.49223e-06	5.35925e-05	0.000157592	0.000190587	9.82959e-05	9.77192e-05	0	0.000165648	4.49556e-06	3.16455e-05	1.96768e-05	0.000386162	0.000455998	4.32572e-08	0.000282807	0.000324302	0.000137776	1.20072e-06	0.000294408	0.000123894	1.78977e-07	0.000151877	0.000262001	1.58544e-05	0.000130095	0.00026808	4.08461e-06
SRS2440503	0.000226689	6.66351e-05	1.10048e-05	0.000218143	0.000249829	0	0.000239914	0.000193932	0	0.00113451	0.000237919	0.000156641	0.000159469	0.000246223	0	0.000379605	0.000153457	0.000157744	7.05345e-07	0.000234622	5.37233e-05	0.000116654	6.01032e-06	3.09006e-05	0.000172221	0.000171688	2.43679e-05	0.000148581	6.41461e-08	0.000170653	1.31664e-06	8.94144e-06	1.21794e-06	0.000299489	0.000425886	8.95332e-08	0.000228217	0.000282024	5.14058e-05	2.91902e-06	0.0003762	0.000156284	0	0.000127931	0.000276858	2.93361e-06	3.89974e-05	0.000358002	3.94387e-06
SRS2440502	0.00024794	0.000107595	6.234e-05	0.000259562	0.000244951	0	0.000295726	0.000230142	0	0.000894089	0.000288385	8.77487e-05	7.70921e-05	0.000171045	2.2903e-07	0.000284815	0.000132283	0.000118865	1.20392e-06	0.000256169	0.000104738	9.24626e-05	2.27336e-05	6.56376e-05	0.000142049	0.000182238	7.79231e-05	5.5433e-05	3.06782e-07	0.000211298	1.54015e-05	8.12524e-06	2.33102e-05	0.0004349	0.000372674	6.0078e-07	0.000211848	0.000264868	9.30052e-05	8.78365e-06	0.000294289	0.000121699	0	0.000139158	0.000254467	7.37131e-07	0.000100249	0.000275584	5.01187e-06
SRS2440501	0.000250897	9.54443e-05	2.96476e-05	0.000274602	0.000250033	5.85862e-07	0.00032429	0.000248148	2.71339e-08	0.000910902	0.000271874	5.69961e-05	6.08947e-05	0.000112351	1.60123e-07	0.000316945	0.00013173	0.000119043	2.05086e-06	0.00024786	0.000110377	9.4853e-05	1.3283e-05	7.01241e-05	0.000171075	0.000187227	7.19578e-05	0.000108433	4.60156e-08	0.0001998	1.69258e-05	2.01708e-05	2.42918e-05	0.000383893	0.000345532	3.64291e-07	0.000213658	0.000313204	9.4096e-05	1.1835e-05	0.000246885	0.000103515	2.01608e-07	0.00015053	0.000227359	1.20192e-06	0.000116134	0.000190706	1.54675e-05
SRS2440498	0.000287802	4.39861e-05	9.43893e-06	0.000201316	0.000226905	1.25015e-06	0.000258195	0.000190379	2.59393e-06	0.000904111	0.000221433	0.000136925	0.000141952	0.000176763	7.36132e-08	0.000260983	0.000129337	0.000124699	3.34543e-06	0.000212044	4.65089e-05	8.94443e-05	2.82495e-05	4.37003e-05	0.000155922	0.000159088	3.75092e-05	8.54929e-05	9.63621e-07	0.000195113	1.87344e-06	3.31573e-06	1.33685e-05	0.000312926	0.000320107	5.6773e-07	0.00021022	0.000225726	3.39518e-05	6.43834e-06	0.000372429	0.000155015	0	0.000117368	0.000245668	1.13221e-06	4.39401e-05	0.000366017	2.121e-06
SRS2440500	0.000305328	7.02869e-06	0.000121766	0.00018559	0.000184707	0	0.000209577	0.000174416	1.68352e-07	0.000896966	0.00027232	0.000153357	0.000141136	0.000152014	9.45111e-08	0.000242484	0.000158899	0.000148898	4.82847e-07	0.00017224	1.56018e-05	0.000171827	8.15072e-05	7.4329e-05	0.000198078	0.000167352	9.39011e-06	0.000140717	2.34673e-07	0.000217692	2.76797e-06	3.72466e-06	1.33851e-05	0.000332612	0.000274778	0	0.00017298	0.000187748	1.16053e-05	1.74335e-06	0.000421848	0.00015149	0	0.000111325	0.000202929	3.91202e-07	1.52657e-05	0.000353697	2.88519e-06
SRS2440497	0.000213013	2.96186e-05	2.94999e-06	0.000215219	0.000218359	9.49471e-08	0.000228487	0.00020181	1.18096e-06	0.00108275	0.000231648	0.000126718	0.000152289	0.000175165	0	0.000283944	0.000126682	0.000147682	2.07999e-06	0.000194103	4.68879e-05	0.000209825	5.41648e-05	8.56104e-05	0.000165629	0.00017296	3.82777e-05	0.0001322	0	0.000227015	8.79968e-06	9.83968e-06	4.0418e-05	0.000322157	0.000366645	4.62401e-07	0.000177776	0.000207508	4.00429e-05	8.42157e-06	0.000348971	0.000151971	0	0.000119863	0.000312874	5.60356e-07	4.65508e-05	0.000345725	6.73045e-06
SRS2440499	0.000155584	0.000153693	1.10357e-05	0.000217821	0.00019645	1.85729e-07	0.000255084	0.00019367	4.34589e-07	0.000646993	0.000216771	5.02574e-05	5.21031e-05	0.000121593	0	0.000338666	0.000183116	0.000146938	1.46283e-06	0.000237457	0.000120581	8.01199e-05	8.25897e-06	4.96767e-05	0.000119016	0.000111591	3.80052e-05	3.85273e-05	0	0.000106409	5.25479e-06	1.05826e-05	7.47089e-06	0.000346108	0.000322455	6.75583e-07	0.000174375	0.000243204	0.000120873	2.94661e-06	0.000152846	6.47304e-05	1.90151e-07	0.000119371	0.000137038	3.75217e-07	5.73916e-05	0.0001198	3.83893e-06
SRS2440496	0.00023009	4.80945e-05	6.05883e-05	0.000218059	0.000234847	0	0.000256068	0.000209657	1.29931e-07	0.000957144	0.000341693	0.000130336	0.000113653	0.00011482	0	0.000305537	0.000161582	0.000160277	1.24719e-06	0.00021678	6.39627e-05	0.000120055	1.64e-05	5.35829e-05	0.000186494	0.000189156	3.84987e-05	0.000140181	0	0.00019248	5.62915e-06	8.3625e-06	3.10708e-05	0.000414311	0.00036754	3.27057e-07	0.000215788	0.000229015	4.38477e-05	5.59351e-06	0.000367714	0.000144785	2.40709e-07	0.000127581	0.000252207	5.98721e-06	5.31438e-05	0.000362317	2.12287e-06
SRS2440493	0.000283042	1.53981e-05	0.000142988	0.00021279	0.000178467	0	0.000220395	0.000167379	5.67901e-07	0.000875659	0.000285874	0.000155271	0.000147418	0.000166917	1.08281e-07	0.000285349	0.000160782	0.000158923	1.20778e-06	0.000186271	2.9933e-05	0.000183353	5.75305e-05	8.15536e-05	0.000200382	0.000173766	2.23998e-05	0.000130305	5.85611e-07	0.000221946	6.14785e-06	7.09553e-06	2.2195e-05	0.00032522	0.000316011	0	0.000183155	0.000198629	2.16381e-05	3.35713e-06	0.000391368	0.000148474	0	0.000113608	0.000209987	7.77521e-07	3.39047e-05	0.000327417	1.91052e-06
SRS2440494	0.00046077	2.58025e-05	1.00842e-05	0.000215369	0.000256354	2.4476e-06	0.00028748	0.000199734	0	0.000553872	0.000260158	5.33121e-05	5.70555e-05	9.00415e-05	2.6822e-07	0.000149913	4.82775e-05	4.59458e-05	2.27523e-06	0.000262808	4.63432e-05	8.20018e-05	4.77468e-05	8.50073e-05	0.000156443	0.000178379	3.69564e-05	5.68765e-05	7.2373e-07	0.000117597	6.40138e-06	5.55975e-06	3.92079e-05	0.000308314	0.000423999	2.55812e-06	0.000136979	0.000176101	3.24726e-05	2.05544e-06	0.000427433	0.000144144	0	9.01246e-05	0.000248218	5.09631e-07	3.40679e-05	0.000394586	1.34781e-06
SRS2440491	0.000285771	4.5834e-05	0.000103161	0.000187227	0.000199015	0	0.000250819	0.000159139	4.7223e-07	0.000723822	0.000234807	0.000123755	0.000113578	0.000164401	5.54843e-06	0.000188615	0.000122619	0.000165582	1.91888e-05	0.000198456	6.35236e-05	0.000105968	2.2088e-05	9.52213e-05	0.000121203	0.000147557	7.85769e-05	9.09291e-05	2.10845e-07	0.000176059	4.87304e-06	9.25166e-06	1.06353e-05	0.000281708	0.000345225	5.68731e-06	0.000160288	0.000199792	7.38636e-05	1.41192e-05	0.000255938	9.78544e-05	1.75327e-07	0.000105754	0.000198861	3.56778e-06	7.13386e-05	0.000245907	1.86201e-05
SRS2440490	0.000246884	4.97015e-05	2.76463e-06	0.000280511	0.000312801	0	0.000338987	0.000269455	2.4299e-06	0.00106608	0.000298356	9.25224e-06	5.34756e-06	0.000119174	1.37416e-06	0.000486552	0.000188012	0.000139622	2.51891e-06	0.000288416	4.34149e-05	9.0252e-05	6.48581e-05	9.05314e-05	0.000216059	0.000304561	2.59396e-05	0.000218347	1.50131e-07	0.000229876	3.80487e-06	1.87691e-05	5.53566e-06	0.000416539	0.000378569	5.93376e-07	0.000336531	0.000430584	3.78234e-05	1.05712e-06	0.000264859	4.12238e-05	1.40887e-07	0.00015936	0.000231743	3.4192e-06	3.9256e-05	1.66763e-05	2.32195e-06
SRS2440487	0.000240594	8.28977e-06	1.97345e-05	0.000238967	0.000260879	2.30501e-07	0.000267593	0.000185848	1.6178e-07	0.00101948	0.000246664	1.23006e-05	1.90406e-05	1.91048e-05	4.21281e-07	0.000503694	0.000292381	0.000124875	7.0881e-07	0.000231805	9.91544e-06	1.66263e-05	3.32423e-06	6.53565e-06	0.000386126	0.000407096	3.10094e-06	0.000286209	0	0.000269216	0	6.59465e-07	0	0.000297171	0.000293994	5.70561e-07	0.000330776	0.00033353	6.63939e-06	1.20257e-06	0.000280002	1.36569e-05	0	0.000122601	0.000240017	4.09824e-07	8.14198e-06	4.14701e-05	9.09941e-07
SRS2440492	0.000262306	7.88692e-05	4.04653e-05	0.000259861	0.000271157	8.0294e-07	0.000330994	0.000248318	6.41222e-08	0.000980315	0.000277406	0.000102285	0.000104929	0.000175631	1.46887e-07	0.000409996	0.000184108	0.000195136	7.11646e-07	0.000252034	8.50627e-05	0.00012918	1.26074e-05	7.86923e-05	0.000136557	0.000198566	6.7695e-05	0.000113725	1.32114e-07	0.000184811	1.39045e-05	2.82279e-05	3.27391e-05	0.000448371	0.000355476	1.42375e-06	0.000235592	0.000321518	0.000113587	1.01428e-05	0.000281575	0.000131997	3.79354e-07	0.000150881	0.000243135	8.41184e-07	6.04771e-05	0.000310849	3.31351e-06
SRS2440489	0.000245021	9.2368e-05	3.11088e-05	0.000271893	0.000245051	1.19784e-06	0.000334584	0.00024308	1.98674e-07	0.000912589	0.000250054	5.25454e-05	4.7306e-05	0.000100179	0	0.000303902	0.000116089	0.000103532	5.36864e-07	0.000229156	0.000107447	9.54344e-05	1.81181e-05	7.93868e-05	0.000155718	0.000173012	7.31239e-05	0.000101632	1.16352e-07	0.000226523	1.32965e-05	1.52913e-05	3.17687e-05	0.000353579	0.000333903	5.31627e-08	0.000168061	0.000296416	6.73856e-05	1.03867e-05	0.000261727	0.000104994	2.52414e-07	0.000149217	0.000236874	1.05181e-06	0.000110849	0.000161375	1.11093e-05
SRS2440486	0.000247852	5.78115e-05	4.604e-06	0.000323077	0.000216376	0	0.000266423	0.000227668	5.90908e-08	0.000632113	0.000368137	4.47093e-05	4.25615e-05	9.84681e-05	4.77422e-08	0.000205923	6.42173e-05	9.58086e-05	4.75776e-06	0.000257378	5.96754e-05	0.000239656	0.000127973	0.000167023	5.18884e-05	8.35692e-05	5.60328e-05	4.49828e-05	6.21472e-08	0.000115357	2.56655e-06	8.0124e-06	0.000176627	0.000335954	0.000399309	1.57388e-07	0.000198388	0.000157103	7.10816e-05	1.11198e-05	0.000150021	7.72478e-05	0	0.000139731	0.000358323	1.1362e-06	7.76643e-05	0.000406023	4.24588e-05
SRS2440484	0.000280199	4.33341e-05	1.18857e-05	0.00025907	0.000263076	0	0.000296158	0.000227674	3.55999e-08	0.00103866	0.000285288	6.77508e-05	5.894e-05	8.92386e-05	0	0.00043803	0.000264448	0.000175696	1.29725e-06	0.000253123	4.82051e-05	5.11087e-05	1.81328e-05	7.73069e-05	0.000287055	0.000352856	4.131e-05	0.000230319	1.84164e-08	0.000277857	2.61477e-06	3.83059e-06	3.15253e-06	0.000292071	0.000321943	0	0.000291771	0.000314087	3.20646e-05	1.18007e-06	0.000301577	5.08675e-05	0	0.000149143	0.000236062	1.38183e-06	7.29944e-05	0.000162735	1.63916e-05
SRS2440483	0.000223703	1.11287e-05	1.02719e-06	0.000167492	0.000187724	0	0.000204709	0.00016471	8.49836e-08	0.000834053	0.000188299	0.000156374	0.000164471	0.000216443	0	0.000304521	0.00013877	0.000145032	9.20509e-07	0.000172505	9.33318e-06	0.000143212	3.40921e-05	5.67209e-05	0.000165275	0.000199054	5.94477e-06	0.000136885	0	0.000192628	6.04295e-07	3.2707e-06	4.47149e-06	0.000281776	0.000324452	0	0.000159685	0.000187225	1.70691e-05	8.76208e-07	0.000380799	0.000156614	0	9.12407e-05	0.000246607	3.24065e-07	7.65619e-06	0.000402634	1.0007e-07
SRS2440482	0.000252684	6.93377e-05	4.38759e-06	0.000272025	0.000272643	2.44865e-07	0.000321745	0.000213256	0	0.00106768	0.00027535	3.1632e-05	2.64339e-05	5.38465e-05	0	0.000490132	0.000282839	0.000170496	3.54937e-07	0.000258402	6.26197e-05	3.64398e-05	2.7009e-06	3.66262e-05	0.000305901	0.000352095	4.10341e-05	0.000249959	0	0.000283829	1.95918e-06	4.79623e-06	1.64875e-06	0.000330549	0.000344385	0	0.000332893	0.000391412	5.42348e-05	4.74946e-07	0.000260334	2.60797e-05	0	0.000150141	0.000226256	1.55031e-06	6.62819e-05	7.58457e-05	1.18833e-05
SRS2440481	0.000240311	2.6572e-05	6.74191e-06	0.000191826	0.000177941	1.77371e-06	0.000222934	0.000163745	4.49042e-07	0.000757962	0.000268759	0.000116455	0.000103601	0.000151844	1.8963e-07	0.000275113	0.000158516	0.000134118	4.04573e-06	0.000200806	4.54318e-05	0.000142561	4.43557e-05	6.13811e-05	0.000134682	0.000165362	2.38504e-05	0.000119933	0	0.00016406	3.28903e-06	5.94849e-06	6.05887e-06	0.000350635	0.000413876	0	0.000158805	0.000193795	3.43378e-05	6.22853e-06	0.00034757	0.00012456	0	9.99297e-05	0.000203831	3.29163e-07	2.95056e-05	0.00029521	1.88952e-06
SRS2440485	0.000270954	7.30262e-05	1.77794e-05	0.000203845	0.0002339	3.1123e-07	0.000259039	0.000186437	0	0.00080478	0.000244505	0.000109751	0.000115929	0.000190262	8.55137e-08	0.0002242	0.000149791	0.000141351	1.57591e-06	0.000202861	5.59858e-05	0.000128722	4.52633e-05	7.9756e-05	0.000125943	0.000198736	3.54489e-05	9.7555e-05	1.71576e-07	0.000185547	6.62406e-06	3.63423e-06	4.02719e-06	0.000324874	0.000292128	0	0.000216167	0.000243205	4.34099e-05	5.83946e-06	0.000355032	0.000135085	0	0.000116864	0.000209671	1.78197e-06	3.94613e-05	0.000348612	8.02973e-07
SRS2440480	0.000207541	8.24156e-05	2.04294e-05	0.000233286	0.000235955	0	0.000282372	0.000191845	0	0.000859664	0.000255113	0.000147501	0.000134896	0.000168011	1.26204e-07	0.000342843	0.000164763	0.000179796	2.42733e-06	0.000237102	5.83082e-05	5.30365e-05	2.13582e-05	8.17699e-05	0.000160525	0.000164783	2.2355e-05	0.000132709	3.70806e-07	0.000175956	5.00535e-06	1.15183e-05	1.60796e-05	0.000399855	0.000353873	6.94034e-07	0.0002579	0.000276384	6.90844e-05	5.98958e-06	0.000396593	0.000139953	0	0.000135905	0.000205205	5.46451e-07	4.77318e-05	0.000338216	5.99536e-06
SRS2440479	0.000235609	7.82256e-05	4.2634e-05	0.000221987	0.000235794	0	0.00029788	0.000201837	2.06946e-07	0.000886104	0.00025824	0.000153576	0.000137915	0.000182055	6.3279e-07	0.000300005	0.000144715	0.0001629	4.73825e-06	0.000224593	5.10006e-05	5.89413e-05	2.76087e-05	8.73171e-05	0.000143613	0.000145734	1.46611e-05	0.000116359	1.329e-06	0.000173579	4.99021e-06	4.81475e-06	1.69217e-05	0.000360299	0.000371873	1.7106e-06	0.000228521	0.000260913	5.40384e-05	1.00402e-05	0.000388213	0.000146888	0	0.000132798	0.0002076	1.47168e-07	3.28504e-05	0.000366894	6.09151e-06
SRS2440476	0.000248512	1.95147e-05	4.24035e-05	0.000194317	0.000228736	0	0.000244117	0.000200015	0	0.000838863	0.000249701	0.00015229	0.000136768	0.000186197	5.64948e-07	0.000288542	0.000121986	0.000139834	2.92715e-06	0.000187143	1.94167e-05	7.63578e-05	3.49627e-05	6.65738e-05	0.000167416	0.000179881	7.34252e-06	0.000136257	5.62823e-07	0.000182167	5.10077e-06	4.13416e-06	1.31155e-05	0.000348373	0.000325694	1.2053e-06	0.000216689	0.000237468	2.46211e-05	1.12055e-05	0.00041995	0.000170774	0	0.000119779	0.000214748	0	2.93822e-05	0.000390141	5.1106e-06
SRS2440477	0.000274603	4.44219e-05	5.87436e-05	0.000292559	0.000259023	1.8597e-06	0.00027042	0.000219331	9.25288e-07	0.00069661	0.000369941	8.45485e-05	8.14661e-05	0.000134578	1.27371e-06	0.00018883	9.99669e-05	0.000123704	8.83564e-06	0.000242749	5.80455e-05	0.000245501	8.26346e-05	0.000147809	0.00010862	0.000141555	5.15698e-05	7.51579e-05	1.38068e-07	0.000155373	1.12785e-05	1.59752e-05	0.000138078	0.00034463	0.000370235	3.53394e-07	0.00025054	0.000177935	4.9813e-05	5.2722e-06	0.000229043	9.41671e-05	0	0.000140406	0.000407582	1.87007e-06	6.00711e-05	0.000406148	6.0198e-06
SRS2440474	0.000113453	0.000173968	0	0.000340259	0.000271059	0	0.000289456	0.000272243	2.00901e-06	0.000760926	0.000376962	3.40555e-05	5.11922e-05	0.000116038	4.65892e-06	0.000219143	0.000130682	0.000130849	2.08189e-05	0.000237752	0.000197341	7.10434e-05	1.30006e-05	0.0001609	2.9958e-05	0.000193821	9.34112e-05	6.31726e-05	0	0.00022371	3.04766e-06	7.29633e-05	3.95738e-06	0.000409809	0.000425463	6.82208e-06	0.00023235	0.000314872	0.000137312	1.07845e-06	8.97338e-05	2.29568e-05	0	0.000178367	0.000166779	0	0.000137822	0.000100864	5.07133e-06
SRS2440473	0.000109507	0.000149843	5.84084e-06	0.000342119	0.000267033	0	0.000340516	0.000246096	3.67164e-06	0.000744068	0.000218928	7.62629e-05	2.58245e-05	0.000219403	8.65496e-05	0.000341143	0.000189601	0.000240487	0.000202779	0.000169512	0.000164153	0.000113	0.000119418	0.000171627	0.000117484	0.000111637	0.000133406	8.86058e-05	5.84548e-05	0.00030455	1.91041e-06	5.05494e-06	0.00011302	0.000472239	0.000759589	5.51671e-05	0.000136241	0.000263934	0.000264211	3.73312e-05	2.05391e-05	3.18418e-05	0	0.000116321	0.000172669	1.72069e-05	0.000207875	0.000127149	3.75991e-05
SRS2440475	0.000209138	7.43729e-05	1.91708e-05	0.00023149	0.000230737	0	0.000291671	0.000201407	0	0.000814135	0.000239118	0.000140895	0.000132959	0.000166324	5.83238e-06	0.000267904	0.000133888	0.000138141	1.19457e-05	0.000202917	4.59968e-05	6.71753e-05	3.48646e-05	0.000102588	0.000140856	0.000136909	2.31757e-05	0.000116987	7.07824e-07	0.000178492	6.43464e-06	4.51676e-06	2.41686e-05	0.000366269	0.000368712	4.9219e-06	0.000228542	0.000251262	7.78974e-05	1.34509e-05	0.000378374	0.000160409	0	0.00012541	0.000197377	4.71067e-08	3.39871e-05	0.00033771	1.14795e-05
SRS2440472	0.000248207	7.08537e-05	2.36905e-05	0.000256984	0.000237337	3.08224e-07	0.000323108	0.000223773	5.56124e-08	0.000910007	0.000262376	5.54288e-05	5.82505e-05	0.000114576	0	0.000360086	0.00018367	0.000145289	5.35817e-07	0.00024101	7.71935e-05	9.68314e-05	1.60414e-05	6.28961e-05	0.000212329	0.00021418	4.30788e-05	0.000142296	0	0.000215905	6.95994e-06	1.10946e-05	1.9529e-05	0.000367892	0.000336058	0	0.00021639	0.000311141	5.72316e-05	5.79094e-06	0.000278996	8.35537e-05	4.00587e-07	0.000137782	0.000227336	4.72432e-07	6.26407e-05	0.000171198	6.31121e-06
SRS2440470	0.000232813	8.33983e-05	2.67627e-05	0.000243776	0.000229502	2.44504e-07	0.000306824	0.00025258	0	0.000838599	0.000259758	7.06814e-05	6.47984e-05	0.000129444	0	0.00031341	0.000151255	0.000161915	4.30642e-06	0.000253998	9.3085e-05	0.000145917	1.70833e-05	9.64263e-05	0.000131815	0.000141615	4.55936e-05	8.1984e-05	7.00749e-08	0.000205988	1.81909e-05	1.05914e-05	2.38046e-05	0.000401814	0.000318874	7.25607e-07	0.000240741	0.000290192	6.94771e-05	4.93084e-06	0.000350224	0.000177463	5.31285e-07	0.000144529	0.000199943	1.92638e-06	7.05214e-05	0.000292166	2.20601e-06
SRS2440471	0.000294984	5.53293e-05	0.000195377	0.000174616	0.000196879	0	0.000221624	0.000183048	1.53299e-07	0.000819677	0.000246652	0.000135162	0.000127336	0.000183121	0	0.000291402	0.000190316	0.000145689	4.05579e-07	0.000213161	3.89132e-05	0.000161281	3.47674e-05	4.37124e-05	0.000190195	0.000174563	1.55983e-05	0.000135698	0	0.000175441	2.997e-06	4.54231e-06	6.37638e-06	0.000313197	0.000268746	0	0.000203073	0.000204911	4.12197e-05	1.23296e-06	0.000369588	0.000124997	0	0.000102895	0.000205826	0	3.33204e-05	0.000368522	1.80487e-06
SRS2440469	0.000189211	7.38683e-05	1.29031e-05	0.000242352	0.000234945	0	0.000290114	0.000217371	1.75239e-07	0.000861654	0.000241263	6.37694e-05	6.87071e-05	0.000103849	2.70976e-07	0.000381609	0.000189292	0.000163077	4.6357e-06	0.00026168	7.57997e-05	7.45053e-05	1.2115e-05	6.92063e-05	0.000161897	0.000154788	1.97833e-05	0.000109332	0	0.000147361	1.24119e-05	5.87822e-06	1.66908e-05	0.00035915	0.000352826	1.66992e-07	0.00020052	0.000274521	8.25333e-05	4.58216e-06	0.000233671	7.82666e-05	0	0.000131495	0.000181351	1.42396e-06	3.32472e-05	0.000161893	1.12012e-05
SRS2440466	0.000322904	0.000109176	9.93976e-06	0.000276168	0.000255825	2.39472e-07	0.000331029	0.000252239	0	0.000825045	0.000319215	6.18142e-05	6.89157e-05	0.000127267	0	0.000387075	0.0001456	0.000192508	6.89882e-07	0.000297924	0.000116934	0.000120597	1.72904e-05	9.65736e-05	9.30359e-05	0.000134184	7.16567e-05	6.94328e-05	0	0.000136723	9.84136e-06	1.39066e-05	1.36423e-05	0.000420254	0.000357639	1.54572e-07	0.00018715	0.000289532	8.92472e-05	5.94725e-06	0.000284327	0.000138822	0	0.000136701	0.000223417	9.77899e-08	0.000113038	0.000296668	1.22242e-06
SRS2440465	0.00025761	6.1882e-05	2.12306e-05	0.000234035	0.000232522	0	0.000256164	0.000191749	3.30596e-06	0.000879539	0.000259164	0.000143368	0.00013142	0.000152929	4.63115e-07	0.000365001	0.000148106	0.000184931	5.52851e-06	0.000197167	4.18903e-05	9.20624e-05	1.52679e-05	4.3173e-05	0.000155195	0.000140614	1.50482e-05	0.000113389	7.84388e-08	0.000160375	3.97808e-06	5.56439e-06	1.455e-05	0.00036055	0.000336214	1.20461e-06	0.000190195	0.00022392	4.47055e-05	1.04457e-05	0.000341316	0.000139991	0	0.000129905	0.000225537	2.60538e-06	3.4991e-05	0.00039188	4.03568e-07
SRS2440467	0.000163054	4.27323e-05	4.72451e-05	0.000257299	0.00020345	5.15411e-07	0.000263961	0.000195192	1.4218e-07	0.0010245	0.000286603	0.000141875	0.000175285	0.000114363	2.76003e-07	0.000199156	0.000112054	0.000123183	3.06688e-06	0.00018566	0.000106555	8.74926e-05	1.10416e-05	5.76311e-05	7.23752e-05	0.00014022	5.85441e-05	9.76219e-05	5.95307e-06	0.000160673	1.10044e-05	8.99561e-06	3.14373e-05	0.000258884	0.000322444	9.869e-08	0.000142785	0.000204767	4.99431e-05	8.4909e-06	0.000213316	6.38023e-05	0	0.000139273	0.000178802	4.4367e-06	0.000187629	0.000281111	2.55576e-05
SRS2440468	0.000273988	2.28134e-05	1.94813e-05	0.000197099	0.000220315	5.95341e-07	0.000229988	0.000188789	0	0.000917275	0.000238854	0.000140617	0.000143371	0.000222151	0	0.000246377	0.000141868	0.000145093	3.27994e-07	0.000185921	2.2298e-05	0.000120209	3.45451e-05	4.62165e-05	0.000153991	0.000177788	1.01836e-05	0.000131991	1.20544e-07	0.00016906	1.68914e-06	2.47836e-06	6.12361e-06	0.000316532	0.000344406	2.24336e-07	0.000199336	0.000235046	2.86303e-05	6.74514e-06	0.000366965	0.000157271	0	0.000109816	0.00021305	1.181e-07	2.97082e-05	0.000389966	2.61909e-06
SRS2440464	0.00021926	9.20842e-05	8.41464e-05	0.000243039	0.000221679	3.49737e-06	0.000256518	0.000200477	2.05185e-07	0.000806574	0.000255354	9.3257e-05	0.000104753	0.000156782	0	0.000326395	0.00016164	0.000157778	1.46126e-06	0.000221247	0.000128595	0.000132582	4.15721e-05	6.78974e-05	0.000147926	0.000182328	5.96031e-05	8.86616e-05	0	0.000192678	1.30139e-05	9.59825e-06	1.35059e-05	0.000387051	0.000352642	0	0.000203094	0.000254893	0.000102834	2.85655e-06	0.00026554	0.000100405	2.05178e-06	0.000140697	0.000210063	6.4774e-08	8.5818e-05	0.000252306	3.73856e-06
SRS2440463	0.000201373	0.00014838	3.19807e-05	0.00027886	0.000252405	8.74646e-06	0.000314346	0.000268613	5.02038e-07	0.000749828	0.000233934	5.25845e-05	3.17361e-05	8.02464e-05	1.18863e-05	0.000340849	8.2509e-05	0.000120101	3.22203e-05	0.00024785	0.000141583	0.000118832	3.32345e-05	0.000160079	0.000103793	0.000143782	0.000115742	5.33666e-05	3.35413e-07	0.000291796	2.79562e-05	1.56696e-05	7.35928e-05	0.000404496	0.000402625	1.15313e-05	0.00017953	0.000270026	0.000163107	2.25462e-05	0.000207708	0.000125865	0	0.000157151	0.000234301	5.21513e-06	0.000159707	0.00015188	1.06883e-05
SRS2440462	0.000211926	1.35067e-05	2.87905e-06	0.000188727	0.000215735	1.46073e-07	0.00020301	0.000193467	1.21334e-06	0.00119383	0.00033854	0.000133242	0.000146126	0.000172595	0	0.000464491	0.000150798	0.000104835	4.95853e-07	0.000151827	2.02134e-05	0.000166776	7.94014e-07	1.59504e-05	0.000214024	0.000188935	1.87287e-05	0.000137275	0	0.00019249	9.21685e-06	5.00292e-06	7.26436e-06	0.000469792	0.00046091	0	0.000141963	0.000202567	2.27596e-05	3.12439e-06	0.000395562	0.000149074	3.85427e-07	0.000102644	0.000342639	2.4492e-07	3.08386e-05	0.000323137	9.94442e-06
SRS2440460	0.000279183	6.80674e-05	1.43915e-05	0.000225615	0.000243363	7.43698e-08	0.000278871	0.000253489	8.19881e-07	0.000816239	0.000274071	6.47617e-05	5.98653e-05	0.000158232	0	0.00027343	0.000184389	0.000163672	1.61773e-06	0.000255841	6.28405e-05	0.000152683	1.50611e-05	8.69238e-05	0.000157117	0.000146395	3.4954e-05	9.91483e-05	0	0.000177948	6.96767e-06	8.36021e-06	1.02931e-05	0.000376458	0.000299418	0	0.00024916	0.000277204	4.62403e-05	5.60947e-06	0.000393019	0.000186948	0	0.000132553	0.0002126	1.36278e-06	3.78337e-05	0.000348087	1.19382e-06
SRS2440459	0.000219787	0.000113683	1.6783e-05	0.000240327	0.00022399	1.3414e-06	0.000266917	0.000212483	7.35032e-08	0.000896643	0.000293712	0.000101897	9.0653e-05	0.000176848	0	0.000326414	0.000186867	0.000167478	3.83776e-06	0.000242633	9.00639e-05	0.000121305	1.41028e-05	5.80688e-05	0.000164014	0.000145954	3.1583e-05	8.10639e-05	0	0.000157147	9.92953e-06	1.7141e-05	1.05146e-05	0.000382554	0.000331713	0	0.000225064	0.000272171	0.000115369	7.6786e-06	0.000317949	0.000133472	2.09027e-07	0.000137902	0.0001739	2.03674e-07	6.97086e-05	0.000281531	3.11273e-06
SRS2440458	0.000239806	4.25703e-05	1.52737e-05	0.000208862	0.000207343	0	0.000254209	0.000195936	0	0.000924961	0.000230753	0.000128474	0.000133275	0.00016924	0	0.000266728	0.000150398	0.000147941	2.01464e-06	0.000225953	4.78715e-05	0.000125449	5.66278e-05	7.54178e-05	0.000170839	0.000181013	2.5736e-05	0.000121722	7.10616e-08	0.000162846	4.50969e-06	8.7466e-06	3.33543e-06	0.000309789	0.000360294	6.47498e-07	0.000176365	0.000233011	4.65336e-05	5.033e-06	0.000362164	0.0001384	0	0.000111425	0.000232016	7.19053e-07	4.68543e-05	0.000351999	6.53744e-06
SRS2440457	0.00020863	1.42954e-05	1.33323e-07	0.000166068	0.000186559	0	0.00019687	0.000183889	6.78302e-07	0.0010231	0.000199709	0.000138198	0.000157662	0.000197557	0	0.000266421	0.000151635	0.000139608	3.19222e-07	0.000180831	1.91601e-05	0.000157003	6.1798e-05	7.11442e-05	0.000201093	0.000176684	1.40288e-05	0.000160825	0	0.000231354	8.70156e-07	7.46668e-06	1.14321e-06	0.000253179	0.00030905	0	0.00016431	0.000200109	1.92548e-05	3.7228e-07	0.000381282	0.000149775	0	9.86242e-05	0.000266526	5.74772e-07	2.6782e-05	0.000335988	1.02498e-06
SRS2440461	0.000275809	0.000123595	3.12446e-05	0.0002871	0.000272508	7.39693e-07	0.000338074	0.000254836	4.44768e-08	0.000964197	0.000316026	5.21961e-05	4.6961e-05	0.000131409	3.49562e-08	0.000348915	0.000152712	0.000131858	1.01538e-06	0.000255429	0.000152295	8.9762e-05	9.06862e-06	8.03381e-05	0.000136907	0.000198561	8.24352e-05	8.44819e-05	6.78196e-07	0.000211473	1.15764e-05	1.63818e-05	2.48366e-05	0.000335434	0.000410545	0	0.000213682	0.000329374	0.000103952	9.08424e-06	0.000254741	0.000127378	8.71817e-08	0.000149943	0.000248922	7.14819e-07	0.000122755	0.00015842	6.45913e-06
SRS2440456	0.000268022	2.80165e-05	1.94853e-06	0.000209349	0.00022292	0	0.000268222	0.000202139	1.56272e-07	0.000747419	0.000257793	0.000152448	0.000117265	0.000138862	0	0.000206818	0.00011599	0.000127098	8.52265e-07	0.000201491	3.12221e-05	0.000132321	4.86301e-05	7.73244e-05	0.000165608	0.000136147	1.74195e-05	7.48209e-05	2.33394e-08	0.000174347	4.97801e-06	3.42724e-06	1.16687e-05	0.000341926	0.000366975	0	0.000219058	0.00023042	3.76737e-05	6.4166e-07	0.000421769	0.000143811	0	0.000114904	0.000219854	4.54588e-07	3.05767e-05	0.000386115	1.55674e-06
SRS2440455	0.000253474	7.6207e-05	0.000115672	0.000256641	0.00022777	1.57378e-07	0.000272099	0.00020398	0	0.0010196	0.000327245	0.000121871	0.000130689	0.000149881	8.94994e-08	0.000312454	0.00017302	0.000169705	1.96338e-06	0.000232663	8.21342e-05	0.000130841	4.04488e-05	6.91553e-05	0.00016088	0.000175274	4.62648e-05	0.000133774	1.35102e-06	0.000212312	7.60361e-06	1.89537e-05	1.28522e-05	0.000400033	0.000392161	4.58445e-07	0.000208411	0.000243677	9.06451e-05	2.86227e-06	0.000327288	0.00011277	9.5936e-08	0.000128957	0.000199294	6.80602e-07	8.62449e-05	0.000273322	1.76762e-06
SRS2440454	0.000211278	9.68364e-05	2.39668e-05	0.000240226	0.000210482	3.64966e-07	0.000259768	0.000212719	0	0.000778369	0.000229729	8.5576e-05	8.28564e-05	0.000134176	0	0.000330124	0.000127112	0.000132722	3.85881e-06	0.000216038	9.09735e-05	0.000149697	2.48213e-05	0.000116294	0.000138359	0.000170272	4.32435e-05	0.000100342	0	0.00020157	1.17503e-05	2.05242e-05	3.37619e-05	0.000341569	0.000328681	0	0.000197961	0.000240228	7.28963e-05	1.29177e-05	0.000269045	0.000147758	0	0.000122709	0.000252451	1.7132e-07	7.35274e-05	0.000250566	1.57882e-06
SRS2440453	0.00020427	9.52335e-05	1.74747e-05	0.000242492	0.000250483	0	0.000259865	0.000217869	4.14463e-08	0.00119505	0.000266426	0.000148431	0.000152908	0.000252263	1.57244e-08	0.00040661	0.000158744	0.000168811	1.71587e-06	0.00025287	8.37991e-05	0.000126075	4.36924e-06	4.67035e-05	0.000155024	0.000176674	4.64989e-05	0.000114256	2.78919e-07	0.000165117	2.14411e-06	1.54936e-05	7.73599e-06	0.000342199	0.000454775	2.67648e-07	0.000217524	0.000272711	8.15384e-05	1.99105e-06	0.000333236	0.000139172	0	0.00014035	0.000261384	5.06297e-06	5.9225e-05	0.000322979	4.12642e-06
SRS2440837	0.000230749	4.18968e-05	9.12654e-06	0.000197723	0.000198808	0	0.000215294	0.000177636	1.45542e-07	0.000872327	0.000210507	0.000124112	0.000142183	0.000216886	2.42957e-07	0.000272586	0.000132786	0.000133033	1.4813e-06	0.000175422	4.93368e-05	0.000151617	7.65672e-05	6.92638e-05	0.000170003	0.000228602	2.67747e-05	0.000138497	2.09492e-07	0.000208161	3.94114e-06	1.90063e-06	3.37064e-06	0.000249255	0.000330823	7.6601e-08	0.000172484	0.000196034	4.96105e-05	8.01484e-07	0.000345307	0.000143162	0	0.000111737	0.000257448	4.20006e-07	4.21277e-05	0.000298745	9.46722e-07
SRS2440835	0.000158118	0.000194964	0	0.000282311	0.00021486	0	0.000250475	0.000213593	0	0.000581406	0.000233711	0.000200739	5.5778e-05	0.000133098	9.08178e-05	0.000234249	0.000137236	0.000239014	0.000154688	0.000180242	0.000241929	9.88304e-05	0.000132677	0.000193589	0.000132602	0.00010723	0.000104656	0.000146966	0.000117876	0.000160756	0	0	0.000224159	0.000187956	0.000674739	6.86665e-05	6.12773e-06	0.000226597	0.000269885	8.96097e-05	7.24787e-06	8.12496e-07	0	7.79851e-05	0.000156717	2.02871e-05	4.60212e-05	0.000140524	1.45771e-05
SRS2440839	0.000209746	5.71449e-05	2.97105e-05	0.00023529	0.000272643	0	0.000278112	0.000215813	3.80053e-07	0.00100987	0.000310577	0.000160275	0.000137456	0.000117719	0	0.000321929	0.000172161	0.000176758	5.47269e-07	0.000226927	6.28604e-05	0.000113821	1.55901e-05	7.3909e-05	0.000199456	0.000191014	3.61476e-05	0.000152779	0	0.000202621	3.13094e-06	5.93304e-06	1.17699e-05	0.000416659	0.000367706	1.79304e-07	0.00023583	0.000252366	4.5555e-05	5.47772e-06	0.000416965	0.000165972	3.00792e-07	0.00013852	0.000233062	1.27568e-06	7.11295e-05	0.000392435	6.46095e-06
SRS2440832	0.000143337	3.49024e-05	1.97092e-05	0.000156832	0.000201464	0	0.000173187	0.000156615	0	0.00062948	0.000186653	0.000119527	6.44576e-05	0.000106373	2.79073e-06	0.000124439	4.76436e-05	6.63461e-05	3.67941e-06	0.000153938	3.95826e-05	0.000149413	1.41942e-05	9.96462e-05	6.85649e-05	9.48019e-05	3.3794e-05	5.49298e-05	5.64763e-06	0.00014185	0	4.53978e-06	1.28409e-05	0.000225564	0.000321294	1.24909e-06	0.000223157	0.000158593	2.0232e-05	8.97035e-06	0.00034694	9.92343e-05	0	0.000124375	0.000192872	0	2.08835e-05	0.000208735	2.36507e-06
SRS2440838	0.000270511	4.481e-05	2.40208e-05	0.000268593	0.000276901	0	0.000296875	0.000269247	1.1752e-06	0.00109661	0.000282676	3.23393e-05	3.95637e-05	4.84156e-05	0	0.00045833	0.000259455	0.00016757	1.51511e-06	0.000266603	3.99064e-05	4.83142e-05	1.1729e-05	4.70183e-05	4.58924e-05	0.000357362	3.04279e-05	0.000217825	0	0.00024458	3.67389e-06	5.46709e-06	9.26814e-06	0.000324155	0.000368248	1.48776e-07	0.0003059	0.000353915	3.79877e-05	3.76662e-06	0.000262864	4.40546e-05	0	0.000151658	0.000260578	1.98349e-07	3.4007e-05	0.00010587	3.26794e-06
SRS2440833	0.000348445	4.11065e-05	0.000124132	0.000252717	0.000242258	2.91957e-07	0.000280011	0.00020186	0	0.000908064	0.000267222	0.000159934	0.000139185	0.000222491	6.99776e-06	0.000335386	0.000164669	0.000162839	1.24833e-05	0.000243317	5.63361e-05	0.000217282	3.86881e-05	6.59654e-05	0.000233254	0.000180171	3.43788e-05	0.000137789	5.71253e-06	0.000158596	3.1415e-06	7.51616e-06	1.31129e-05	0.000342171	0.000352343	5.34282e-06	0.000231907	0.000280138	6.00873e-05	3.90065e-07	0.00046796	0.000146106	6.03734e-07	0.000126809	0.0002317	1.41173e-07	2.41399e-05	0.000441266	4.36047e-06
SRS2440834	0.000325735	0.000114009	2.95823e-05	0.000249702	0.000292938	2.49107e-07	0.000359247	0.000260651	0	0.00102143	0.000345397	8.79386e-05	8.58402e-05	8.91492e-05	0	0.000473813	0.000218705	0.000223112	1.0884e-06	0.000321555	6.84857e-05	5.27397e-05	6.52401e-06	3.81125e-05	0.000177344	0.000148818	1.06805e-05	0.000137683	3.82538e-07	0.000154801	2.64836e-06	5.38338e-05	1.03659e-05	0.000396101	0.00036489	0	0.000261055	0.00032988	7.14111e-05	2.79579e-06	0.000319232	0.000162339	1.21491e-06	0.000154806	0.0002	0	0.000116727	0.000349405	2.15906e-06
SRS2440836	0.000129146	0.000143361	3.65362e-06	0.000271048	0.000179347	3.3184e-07	0.000263287	0.000205031	1.19407e-07	0.000840805	0.000265883	1.82813e-05	1.8879e-05	0.00013189	6.26715e-06	0.000357015	0.000179022	0.000208817	9.25449e-05	0.000164917	0.000114626	8.75199e-05	1.97961e-05	0.00022669	9.10552e-05	0.000115518	6.71007e-05	0.000157758	6.15048e-08	0.000179934	3.62521e-06	1.60391e-05	2.42598e-05	0.000300257	0.000312663	6.39623e-06	0.000155164	0.000169591	0.000163428	6.88702e-06	0.000141403	6.7011e-05	0	0.000139915	0.000223706	7.45195e-06	0.000181637	0.000257721	0.000118087
SRS2440831	0.000218117	0.000143937	8.88473e-06	0.000279889	0.000259835	2.93978e-07	0.000335365	0.000221804	2.39087e-07	0.000950648	0.00028148	4.93656e-05	4.32455e-05	0.000100415	0	0.000506282	0.000274378	0.000188262	2.08251e-06	0.000272481	7.34322e-05	4.4426e-05	8.48337e-06	7.85186e-05	0.000236075	0.000260046	2.07404e-05	0.000192376	8.78872e-08	0.000212021	2.49991e-06	5.99481e-06	5.29203e-06	0.000408544	0.000352675	0	0.000285651	0.000342362	9.25303e-05	1.34713e-06	0.000251771	4.50264e-05	1.16526e-07	0.000147932	0.000198986	7.99449e-07	4.71175e-05	0.000113563	6.34872e-06
SRS2440829	0.000270254	5.65594e-05	2.57143e-05	0.000229392	0.000225338	1.06238e-06	0.000240565	0.000192541	4.99648e-07	0.000873211	0.000286174	9.94838e-05	0.000108987	0.00015181	0	0.000242872	0.000118724	0.000143564	3.36685e-06	0.000218754	8.03552e-05	9.93595e-05	1.71308e-05	5.77619e-05	0.000119896	0.000215786	6.48583e-05	9.10172e-05	0	0.000171079	8.77785e-06	1.13025e-05	9.40959e-06	0.000361013	0.000375692	8.13707e-07	0.000199129	0.000243235	6.69989e-05	7.15879e-06	0.000287954	0.000127256	0	0.000127064	0.00025058	1.4851e-06	6.76737e-05	0.000330176	6.36797e-06
SRS2440830	0.000222142	0.000255727	1.47079e-05	0.000280045	0.000243845	0	0.00030472	0.000335188	2.93803e-06	0.000600408	0.000370304	1.71361e-05	3.87225e-06	5.77638e-05	3.87866e-07	0.000481601	0.000285497	0.000218717	3.73048e-06	0.000332279	0.000238988	4.35212e-05	1.96803e-06	5.62997e-05	3.36068e-05	4.21795e-05	3.70062e-05	1.56764e-05	1.09641e-06	8.45781e-05	6.22023e-06	7.69441e-06	1.04959e-05	0.000738738	0.000440211	0	0.000220852	0.000298154	0.00028512	5.10056e-06	2.27701e-05	2.62544e-05	1.5823e-07	0.000145145	6.11094e-05	4.23186e-07	7.98109e-05	6.21635e-06	6.94291e-06
SRS2440826	0.000236479	7.50062e-05	1.03718e-05	0.000239985	0.000225557	4.3641e-06	0.000263323	0.000212794	6.66706e-08	0.000844015	0.000286413	0.000105292	0.000103813	0.000178642	0	0.00025724	0.0001285	0.000144212	2.40318e-06	0.000214797	0.000105948	0.00011185	3.11129e-05	9.05847e-05	0.000114057	0.000168641	6.33654e-05	8.98952e-05	0	0.000242385	9.96366e-06	1.406e-05	1.62459e-05	0.000356901	0.000425276	0	0.000197232	0.000229919	7.26466e-05	9.65492e-06	0.000294504	0.000113745	0	0.000130356	0.000258541	1.76513e-06	0.000114501	0.000278129	9.7883e-06
SRS2440828	0.000217098	9.87486e-05	2.09191e-06	0.000264581	0.000240607	2.43263e-06	0.000278865	0.000271763	0	0.00104447	0.000366469	0.000113402	0.000105636	0.000164022	0	0.000402194	0.000189408	0.000199093	8.83932e-07	0.000260388	0.000116286	0.000176418	3.73069e-05	7.67463e-05	0.000203057	0.000174369	4.97375e-05	0.000146108	0	0.000263191	8.55791e-06	2.62904e-05	5.14336e-06	0.000516388	0.000470935	5.83425e-07	0.000198681	0.000245883	9.55941e-05	4.65936e-06	0.000340264	0.00013494	5.10883e-07	0.000148045	0.000292938	3.38196e-07	0.000126008	0.000299454	9.37817e-06
SRS2440824	0.000253401	5.3776e-05	3.16936e-05	0.000213735	0.000223027	2.29448e-06	0.000264805	0.000206808	0	0.000921089	0.000242795	0.000111046	0.000108334	0.000113803	4.01095e-08	0.000360389	0.000186897	0.000186476	1.16363e-06	0.000225536	6.45956e-05	0.000109462	1.29332e-05	3.06963e-05	0.000166378	0.000199208	3.0679e-05	0.000170995	5.43475e-08	0.00019246	3.63319e-06	5.8478e-06	3.97857e-06	0.000334961	0.000263261	3.47764e-08	0.000224393	0.000252703	5.80397e-05	2.13418e-06	0.000361532	0.000144241	0	0.000123283	0.000173695	3.15465e-07	3.96029e-05	0.000340995	1.63012e-06
SRS2440825	0.000225572	0.00025448	1.34829e-05	0.000314174	0.000245722	0	0.000279611	0.000235577	1.55829e-07	0.000843781	0.00031382	5.43252e-05	6.16659e-05	0.00013061	1.60862e-07	0.000272605	0.000142669	0.000114031	0	0.000251113	0.000215495	8.66388e-05	2.00643e-06	6.16871e-05	0.000103032	0.000357074	0.000187598	7.35888e-05	2.13143e-07	0.000225263	2.12439e-06	2.48029e-05	5.61073e-06	0.000447863	0.000567506	0	0.000243564	0.00030189	0.000179224	7.6982e-07	0.000138526	6.62369e-05	5.15095e-07	0.00014265	0.000246154	1.1799e-06	0.000169807	0.000126992	1.17561e-06
SRS2440827	0.000357318	7.27218e-05	4.90657e-05	0.000290225	0.000283516	3.01134e-07	0.000330632	0.000266982	6.83487e-07	0.000953232	0.000303965	9.06072e-05	8.69774e-05	0.000114531	2.28122e-07	0.000365371	0.000137527	0.000193293	1.6255e-05	0.000256068	9.17002e-05	0.000138209	2.69796e-05	0.000121238	0.000173259	0.00019873	6.01485e-05	9.12641e-05	0	0.000225947	4.30458e-06	9.2302e-06	3.44401e-05	0.000398126	0.000370189	1.3186e-07	0.000228879	0.00029916	5.60492e-05	6.24019e-06	0.000402777	0.000171941	1.85943e-07	0.000146704	0.000249395	2.22773e-06	7.90707e-05	0.000388836	1.88388e-06
SRS2440822	0.000244553	2.98268e-05	5.65899e-06	0.000265458	0.000253268	0	0.000333134	0.000236842	1.41547e-07	0.000939324	0.000290876	2.12199e-05	1.72031e-05	0.000115999	0	0.000462869	0.000180732	0.000115189	9.41947e-07	0.000277094	2.85731e-05	9.45185e-05	5.22593e-05	7.46742e-05	0.000213449	0.00025858	1.76218e-05	0.000199951	0	0.000234173	7.41169e-06	6.64967e-06	1.24566e-05	0.000396566	0.000307196	9.37109e-08	0.000292389	0.000376114	2.78272e-05	3.41238e-06	0.000296506	6.99632e-05	3.43797e-08	0.000141188	0.000211632	3.54591e-07	2.9259e-05	8.49655e-05	3.36931e-06
SRS2440823	0.000282401	6.54633e-05	0.000102604	0.000213152	0.000211509	4.41519e-06	0.000248278	0.000187909	1.28773e-07	0.000874615	0.000295674	0.000111846	0.000101676	0.000132136	1.94737e-07	0.000339106	0.000144058	0.000121039	1.80671e-06	0.00019723	6.42684e-05	0.000127757	6.93559e-06	6.79871e-05	0.000138798	0.000165974	5.51973e-05	9.22004e-05	1.3156e-07	0.000197413	2.09553e-05	6.04535e-06	1.79557e-05	0.000403546	0.000412635	3.48527e-07	0.000163507	0.000228339	6.42036e-05	8.05967e-06	0.000300462	0.000125429	1.24892e-07	0.000114169	0.000255466	6.62525e-06	5.12082e-05	0.000289583	5.59653e-06
SRS2440821	0.000267645	6.7004e-05	2.36427e-05	0.000192596	0.000200862	1.66851e-07	0.000247611	0.000197836	0	0.000863344	0.000220934	0.000105236	0.000124633	0.000168235	0	0.000355826	0.000133156	0.000131712	1.46137e-06	0.000217259	6.2392e-05	0.000128669	2.08278e-05	7.04475e-05	0.00014975	0.000152425	3.61409e-05	0.000125954	0	0.000160123	6.19173e-06	1.0353e-05	8.46104e-06	0.000312618	0.00033441	9.37591e-08	0.000169233	0.000231389	5.54029e-05	6.38847e-06	0.000301143	0.000142719	5.53196e-08	0.000116648	0.0002615	1.36871e-06	3.62738e-05	0.000304335	8.3806e-07
SRS2440818	0.000213756	6.06554e-05	5.91306e-05	0.000250334	0.00023463	5.56148e-08	0.000318074	0.0002305	0	0.000811072	0.000257292	8.17993e-05	8.5624e-05	8.11943e-05	1.26866e-07	0.000260489	9.4666e-05	0.000119253	1.84943e-06	0.000225478	8.44043e-05	0.000108611	3.33779e-05	0.000103352	0.000121352	0.000134896	4.4311e-05	7.33174e-05	1.50228e-07	0.000206177	2.92128e-05	1.67674e-05	3.42747e-05	0.000370223	0.000328055	5.07366e-07	0.00016583	0.00026878	7.28321e-05	1.88544e-05	0.000276635	0.000149768	0	0.000141327	0.000202329	2.64653e-06	7.06934e-05	0.000285239	6.29112e-06
SRS2440817	0.000130079	0.000121325	1.93582e-06	0.000256034	0.000218723	0	0.00025886	0.00022997	3.98647e-06	0.000676461	0.000279266	6.08432e-05	6.94621e-05	0.000106342	0	0.000223097	0.000105498	9.1538e-05	5.19605e-06	0.000216948	0.000123929	8.93617e-05	2.3312e-05	0.000139836	4.25362e-05	0.000119273	9.37521e-05	7.82367e-05	8.12878e-07	0.000174633	1.11373e-06	3.77571e-05	5.2919e-06	0.000355404	0.000455084	5.20152e-07	0.000240091	0.000303975	0.000135202	6.33896e-07	0.000272863	0.000105346	0	0.000135042	0.000150941	6.84311e-07	8.42907e-05	0.00015693	5.96994e-06
SRS2440814	0.000258884	6.3671e-05	3.5077e-05	0.000263333	0.000258887	6.83403e-08	0.000335449	0.000225361	3.69829e-07	0.000955688	0.000299847	5.33335e-05	4.58609e-05	9.04524e-05	0	0.000376447	0.00018253	0.000128499	1.85809e-06	0.000232023	8.16932e-05	8.49337e-05	1.23984e-05	5.17722e-05	0.000249906	0.000281789	4.54511e-05	0.000160523	1.38475e-08	0.000228236	4.89555e-06	6.85876e-06	1.11916e-05	0.000348139	0.000370755	0	0.000231966	0.000327876	4.33431e-05	6.63426e-06	0.000257196	7.35411e-05	4.46046e-07	0.000140533	0.000240248	1.90329e-07	5.70337e-05	0.000155607	3.06835e-06
SRS2440820	0.000259894	0.000116289	1.66625e-05	0.000292674	0.000251001	1.33718e-06	0.000356717	0.000255291	1.55334e-06	0.000811614	0.000266298	3.93011e-05	3.39308e-05	9.67413e-05	9.15329e-07	0.000321946	0.000103675	0.000123479	1.2044e-05	0.000238165	0.000127874	0.000100902	1.74242e-05	0.000138153	8.63288e-05	0.000113489	6.60746e-05	4.96726e-05	5.1319e-08	0.000173666	3.4149e-05	3.23272e-05	6.86263e-05	0.000355569	0.000336914	8.4048e-07	0.000167196	0.000296915	0.000131862	1.17705e-05	0.000237563	0.00017328	2.6213e-06	0.000148102	0.000205594	4.93717e-06	0.000126583	0.000142359	2.05571e-05
SRS2440813	0.000214743	0.000100078	4.09222e-06	0.000198408	0.000200338	0	0.000244201	0.000206674	8.20738e-07	0.000716492	0.000230151	6.3062e-05	6.82264e-05	0.000176145	0	0.000226015	0.000131038	0.00012969	0	0.000195703	9.05748e-05	0.000131494	7.42335e-06	3.93191e-05	0.00012361	0.000183511	3.88299e-05	6.59143e-05	0	0.000150878	1.78309e-05	1.39878e-06	2.08082e-05	0.000432198	0.000327476	0	0.000182385	0.00018461	7.96102e-05	9.858e-06	0.000233776	0.000121625	0	9.65218e-05	0.000264649	4.03624e-06	8.78987e-05	0.000257631	7.2207e-07
SRS2440819	0.000310725	2.59482e-05	8.64649e-06	0.000162109	0.000192568	0	0.000195834	0.000166465	3.93853e-08	0.000863183	0.000177205	0.000114541	0.000129191	0.000251252	0	0.000263442	0.000214773	0.000282073	3.78502e-07	0.000183773	3.20181e-05	0.000136462	2.67161e-05	4.44844e-05	0.00017251	0.000145941	2.06624e-05	0.000124411	0	0.00016035	3.00499e-06	4.87021e-06	1.3086e-06	0.000265943	0.000330186	5.97204e-07	0.000163619	0.000207807	3.44211e-05	3.69188e-06	0.000338197	0.000135629	0	9.76746e-05	0.000255817	2.2863e-07	4.16425e-05	0.000297345	4.23393e-06
SRS2440815	0.000165705	0.000204605	2.8043e-07	0.000369638	0.000145653	0	0.00033832	0.00033871	6.76091e-07	0.00107768	0.000546002	2.18431e-05	3.82003e-05	0.000226768	6.86562e-06	0.000592597	0.000219635	0.000246711	4.03564e-05	0.000296192	0.000281526	4.5561e-05	2.21684e-05	0.000215101	0.000321439	0.000229485	0.000185475	3.90642e-05	9.02817e-06	0.000263428	1.06757e-05	8.65935e-05	1.60456e-05	0.000504309	0.00061019	6.40924e-06	0.000240596	0.000318846	0.000265883	8.84302e-06	9.5582e-06	1.69923e-05	0	0.000185309	0.000266677	8.19484e-07	0.000414015	0.000133529	4.28566e-05
SRS2440816	0.000288348	3.39257e-05	7.02311e-05	0.00021322	0.000204517	0	0.000234225	0.000187954	7.95106e-06	0.00096536	0.000245069	0.000165731	0.000150542	0.000272132	7.41475e-06	0.000306518	0.000126492	0.000132781	7.81563e-06	0.000173622	1.6848e-05	0.000140949	5.06028e-05	0.000147576	0.000162676	0.00014548	2.13535e-05	0.000128997	5.35305e-06	0.000240654	2.73904e-06	8.82582e-06	2.64831e-05	0.000313219	0.00042658	9.45409e-06	0.000208596	0.000234204	7.54492e-05	8.21022e-06	0.000411443	0.000170605	0	0.000118662	0.000260234	1.02236e-06	5.77989e-05	0.000404561	3.08487e-06
SRS2440811	0.000279293	0.000102738	4.98465e-05	0.000250679	0.000280758	0	0.000331587	0.000256558	0	0.00100579	0.000267194	0.000113171	0.000117581	0.000154736	1.24742e-06	0.000456442	0.000213596	0.000202167	1.26267e-06	0.000291704	9.84731e-05	0.000143469	1.3423e-05	8.08365e-05	0.000137599	0.000177044	6.50357e-05	0.000101677	2.18782e-06	0.000200639	1.00725e-05	1.46304e-05	3.22417e-05	0.000437839	0.000375292	9.95365e-07	0.000230598	0.000304935	9.84586e-05	7.52122e-06	0.000249261	0.000112111	2.61555e-07	0.000147841	0.000250099	9.24238e-07	9.73406e-05	0.000311464	5.32131e-06
SRS2440810	0.000192121	7.78311e-05	8.30034e-06	0.000278917	0.000265419	0	0.000314122	0.000243811	1.51005e-06	0.00086904	0.000302787	6.68487e-05	6.23635e-05	8.58486e-05	3.25541e-07	0.000274013	0.000139865	0.000130552	1.52189e-06	0.000280192	0.00011387	7.16571e-05	1.62927e-05	5.22138e-05	0.000108432	0.000195694	8.66448e-05	9.45673e-05	0	0.000166448	1.14173e-05	1.07918e-05	1.07913e-05	0.000364314	0.000377562	6.15675e-07	0.000264299	0.000333135	9.9179e-05	3.66541e-06	0.000263602	0.000158884	9.63521e-07	0.000165444	0.0002113	1.07468e-05	9.53952e-05	0.00017599	7.08804e-06
SRS2440808	0.000209707	3.74064e-05	4.19869e-05	0.000193746	0.000230152	1.45546e-06	0.000258852	0.000204604	8.5253e-07	0.000845016	0.000219252	0.000102021	9.62255e-05	0.000166138	0	0.000303513	0.000128944	0.000161408	5.81971e-06	0.000187907	4.885e-05	0.000174681	1.38208e-05	7.3485e-05	0.000154226	0.000215691	1.62637e-05	0.000119344	0	0.000158942	3.10942e-05	9.69175e-06	3.69648e-05	0.000326007	0.000367699	2.49682e-06	0.000212162	0.000236884	7.36611e-05	8.19161e-06	0.000286114	0.000137521	0	0.000117106	0.000234986	4.37671e-07	7.32198e-05	0.00032686	1.16044e-05
SRS2440812	0.000252635	1.03591e-05	0	0.000191811	0.00021166	0	0.000254797	0.00016638	3.05519e-06	0.000958933	0.000206645	0.000145716	0.000143211	0.000186653	4.72011e-06	0.000159931	7.96849e-05	0.000101896	1.49505e-05	0.000162972	1.01601e-05	0.000213647	8.9928e-05	0.000208575	9.90844e-05	0.000109896	8.02711e-06	7.40171e-05	2.98152e-07	0.000214117	1.43658e-07	2.96252e-06	6.14132e-06	0.000310904	0.00035807	3.0019e-06	0.000244071	0.000228971	2.1051e-05	2.9024e-06	0.000549056	0.000187978	0	0.000109577	0.000235055	3.51229e-07	7.98163e-06	0.000396563	3.15127e-06
SRS2440809	0.000239114	5.15631e-05	2.44776e-05	0.000220984	0.000221137	0	0.00026189	0.000202203	2.56073e-07	0.000844393	0.000271197	0.000123022	0.000117205	0.00017142	1.75979e-07	0.000228154	0.000140173	0.000138459	9.92694e-07	0.000202141	5.22103e-05	0.0001164	2.06255e-05	4.19318e-05	0.000123638	0.000188495	4.55237e-05	9.71491e-05	0	0.000173667	4.79966e-06	3.34765e-06	7.33043e-06	0.000336681	0.000311285	2.64862e-07	0.000206952	0.000242566	5.44064e-05	1.31147e-05	0.00031715	0.000125424	5.10013e-08	0.000120654	0.000224801	9.37992e-06	3.88425e-05	0.0003421	7.07286e-07
SRS2440807	0.000213238	2.4291e-05	1.30238e-05	0.000226132	0.00023646	0	0.00027662	0.000190214	0	0.000849587	0.000250219	3.3255e-05	4.42469e-05	6.53028e-05	0	0.000421244	0.000230934	0.000143235	4.97325e-07	0.000241249	2.98204e-05	3.42405e-05	4.8116e-06	2.04935e-05	0.00028026	0.00035033	1.22121e-05	0.00020844	0	0.000240604	3.92796e-06	1.72524e-06	4.54977e-06	0.000310315	0.000307357	0	0.000245654	0.000272916	2.81473e-05	4.78198e-06	0.000219194	3.92169e-05	0	0.000129153	0.000209519	0	2.04363e-05	9.63487e-05	1.97262e-06
SRS2440806	0.000194251	2.90856e-05	2.44471e-05	0.00016616	0.000303236	3.49697e-07	0.000267606	0.000243131	5.78939e-07	0.000985634	0.000187698	0.000105755	0.000119279	0.000186705	0	0.000348044	0.000116145	0.000135615	1.95073e-06	0.000176981	4.55854e-05	0.000209963	6.23928e-06	4.95208e-05	0.000181174	0.000244506	2.2489e-05	0.000134885	0	0.000151616	1.14837e-05	5.24058e-06	9.09303e-06	0.000295535	0.000347568	1.26831e-06	0.000240995	0.000268618	3.30816e-05	3.13047e-06	0.000281106	0.000147441	0	0.000106013	0.000240495	1.9181e-07	7.02062e-05	0.000470405	1.67103e-05
[truncated: 570 more rows]
[truncated: 52 more columns]

## Sheet: CD
Sample_ID	K01809	K00882	K06859	K01810	K01803	K00150	K00134	K00927	K00131	K01834	K01689	K00036	K01057	K07404	K01690	K00874	K00041	K01685	K00883	K00849	K00965	K01818	K00879	K01628	K01813	K01804	K01786	K03077	K03080	K00854	K01621	K00169+K00170+K00171+K00172	K00627	K03737	K00656	K04020	K00625	K00925	K00626	K01034+K01035	K00634	K00929	K01574	K01938+K00288+K01491	K00297	K00004+K03366	K00016	K01847	K01848+K01849
[truncated: 119 more rows]
[truncated: 52 more columns]

[truncated: 5 more sheets: metacardis, met_diet, parkinson, train, hmp2_MTX]
