# Supplementary material for: Four functional profiles for fibre and mucin metabolism in the human gut microbiome
Source: Microbiome. 2023 Oct 20;11:231. doi: 10.1186/s40168-023-01667-y (PMC10588041; doi:10.1186/s40168-023-01667-y)
Supplement: Supplementary file 12 — Additional file 11. Dataset count matrices, Profile decomposition and metadata. The input data needed for the analysis are provided. • Metadata.xlsx: excel file containing the metadata of all the datasets used in the analysis. Field definition: – Sample_ID : internal ID. – ProjectID : study accession number. – SRA : SRA sample accession ID. – Patient_ID : internal patient ID. – Nationality, sex, age, BMI : patient nationality, sex, age and BMI. – Diagnosis : internal diagnosis code. N = healthy, CD = Crohn’s disease, UC = Ulcerative colitis, Control = Control sample, ObCIII = class 3 obesity, ObCII = class 2 obesity, ObCI= class 1 obesity, OW = overweight (but not obese), UW = underweight, PD = Parkinson disease, HC = healthy control, Diab = diabetis, ankylosing_spondylitis = ankylosing spondylitis. – Dysbiosis_index : dysbiosis index computed from HMP2 samples (see material and methods), Is_dysbiotic = above or under dysbiotic threshold (see material and methods). – Study : internal study ID. – reference : doi of the related publication. – alias : internal alias of the sample (HMP2 dataset only). – enterotype : sample enterotypes (metacardis dataset only). – Statin : statin intake (metacardis dataset only). – Bristol : Bristol score (metacardis dataset only). – Diet : diet taken by the patient (control or Mediterranean diet, med diet dataset only). – Timepoint : baseline, 4_weeks, 8_weeks (med_diet dataset only). • W.xlsx: weight matrix for the different datasets. • X_AFT.xlsx: AFT count matrix for the different datasets. The header indicates the AFT names as in Table 2. • X_mgs.xlsx: MGS count matrix at the genus level (train dataset only). • X_pg.xlsx: Prevalent genomes count matrix for the different datasets. The first sheet indicates the NCBI taxonomy ID and the name of the 203 prevalent genomes included in the study. • Genome_list.xlsx: list of the 203 genomes included in the study. • H.xlsx: matrices \documentclass[12pt]{minimal} \usepackage{amsmath} \usepack [file 40168_2023_1667_MOESM11_ESM.zip › X_mgs.xlsx]

## Sheet: train
Sample_ID	0_Absiella	1_Acetobacter	2_Achromobacter	3_Acidaminococcus	4_Acinetobacter	5_Actinomyces	6_Adlercreutzia	7_Aeromonas	8_Agathobaculum	9_Aggregatibacter	10_Akkermansia	11_Alistipes	12_Allisonella	13_Anaerococcus	14_Anaerofilum	15_Anaerofustis	16_Anaeroglobus	17_Anaeromassilibacillus	18_Anaerostipes	19_Anaerotignum	20_Anaerotruncus	21_Anaerovibrio	22_Atopobium	23_Azospirillum	24_Bacteroides	25_Barnesiella	26_Bifidobacterium	27_Bilophila	28_Blastocystis	29_Blautia	30_Brachyspira	31_Butyricicoccus	32_Butyricimonas	33_Butyrivibrio	34_Caecibacter	35_Campylobacter	36_Candidatus_Cibiobacter	37_Candidatus_Gastranaerophilales	38_Candidatus_Gastranaerophilales_sp3	39_Candidatus_Methanomethylophilus	40_Catabacter	41_Catenibacterium	42_Christensenella	43_Citrobacter	44_Cloacibacillus	45_Clostridioides	46_Clostridium	47_Colibacter	48_Collinsella
ERS199281	9.0504e-09	0	0	0	0	4.20117e-09	0	0	9.73969e-08	0	8.17671e-09	2.91898e-06	0	0	0	0	0	1.01495e-07	1.007e-05	0	1.12347e-08	0	0	5.94911e-09	0.000112521	1.74823e-09	9.34938e-06	0	0	1.13756e-05	0	1.04458e-06	0	0	0	0	0	0	0	0	0	0	0	0	0	0	9.7951e-08	0	0
ERS199284	0	3.3517e-06	0	1.26526e-05	0	0	0	0	6.65947e-08	0	5.74038e-08	5.77126e-07	0	0	0	0	0	0	7.25092e-06	0	0	0	0	1.25783e-06	0.000114503	1.87981e-06	1.4801e-06	7.37073e-07	0	2.90503e-05	0	0	1.3909e-06	0	0	0	1.13849e-06	0	0	0	0	0	0	0	0	0	1.64112e-06	0	1.36844e-06
ERS199285	3.03886e-08	0	0	4.1853e-09	0	7.26749e-09	0	0	8.30495e-08	0	6.20715e-08	2.08641e-09	0	5.23308e-09	0	0	0	5.25981e-08	1.93566e-05	0	0	0	0	0	4.5943e-05	0	5.77813e-06	0	0	1.70654e-05	0	4.25012e-08	0	0	0	3.02803e-08	0	0	0	0	0	0	0	0	0	0	1.87191e-06	0	0
ERS199286	0	0	0	0	0	0	0	0	0	2.92574e-09	5.95249e-09	0	0	0	0	0	0	0	4.94413e-06	2.66425e-08	0	0	0	0	5.26075e-05	1.02146e-05	9.19922e-08	0	0	9.5716e-06	0	2.7582e-07	0	0	0	2.93319e-09	2.15768e-09	0	0	0	0	0	0	0	0	0	6.97239e-08	0	0
ERS199287	0	0	0	2.15151e-06	0	0	1.58554e-07	0	4.57844e-08	0	6.67926e-08	8.54369e-06	0	0	0	0	0	6.158e-08	2.18048e-06	0	3.05158e-09	0	0	4.99543e-07	4.13301e-05	1.73834e-07	9.61495e-06	6.78464e-07	0	1.83018e-05	0	2.27267e-06	5.77985e-07	1.18173e-06	0	0	5.2e-06	0	0	0	4.03989e-08	0	0	0	0	0	2.69456e-06	0	2.7268e-06
ERS199289	0	0	0	0	5.60216e-08	2.31075e-09	0	0	4.59852e-08	0	1.05232e-05	3.18751e-06	4.27233e-07	1.67071e-09	0	0	0	1.98963e-08	4.66379e-06	0	1.43952e-08	0	1.49512e-08	3.63305e-07	0.000123752	8.03399e-07	9.81466e-07	1.16726e-06	0	1.36818e-05	0	7.53629e-07	1.87391e-07	0	0	8.48154e-09	0	2.62559e-08	0	0	0	0	0	0	0	0	3.48953e-06	0	4.74428e-07
ERS199290	0	0	0	0	0	5.95131e-09	0	0	2.80944e-08	0	9.60257e-06	4.25315e-09	0	0	0	0	0	6.87594e-08	6.95364e-06	0	2.81137e-08	0	0	0	0.000109972	4.53949e-09	5.97439e-06	0	0	2.02538e-05	0	1.22233e-08	0	0	0	0	3.16101e-09	0	0	0	0	0	0	0	0	0	2.11756e-06	0	0
ERS199291	1.66517e-08	0	0	0	0	9.62895e-09	0	0	1.07009e-07	0	0	1.28195e-06	0	0	0	0	0	3.62962e-08	5.65764e-06	0	0	0	0	0	0.000116838	0	8.02926e-07	0	0	1.02778e-05	0	2.61907e-07	0	2.98968e-09	0	0	0	0	0	0	0	0	0	0	0	0	1.98325e-06	0	0
ERS199292	0	0	0	1.55517e-06	0	2.06075e-09	1.9807e-07	0	1.76174e-08	0	3.85205e-06	3.99117e-06	0	0	0	0	0	2.37818e-07	8.46683e-06	0	1.7549e-06	0	0	4.60066e-08	3.27295e-05	7.47744e-07	2.12909e-05	4.16112e-07	1.68635e-07	7.8026e-06	0	4.68626e-07	1.06057e-06	2.48536e-05	0	7.67882e-09	8.28874e-07	0	0	0	9.674e-08	0	0	0	0	0	3.93003e-07	0	1.58067e-06
ERS199295	5.35891e-09	0	0	0	0	0	2.32493e-07	0	9.23162e-07	0	7.30295e-09	1.79477e-05	0	0	0	0	0	0	9.66447e-08	0	3.43702e-07	0	0	1.80981e-05	0.00012178	6.14803e-06	1.75976e-06	9.33653e-07	0	9.35996e-06	0	0	1.09879e-06	0	0	0	0	0	0	0	1.26043e-08	0	0	0	0	0	3.04138e-06	0	8.19583e-07
ERS199297	5.5532e-08	0	0	0	0	2.0199e-09	6.27616e-08	0	1.01726e-08	0	5.57207e-09	5.17042e-06	0	0	0	0	0	9.21228e-09	2.02233e-06	0	1.63772e-08	0	0	0	3.76344e-05	0	1.1952e-08	5.64526e-07	0	9.72576e-06	0	4.62813e-08	6.1881e-07	2.26143e-09	0	0	0	0	0	0	0	0	0	0	0	0	2.43891e-06	0	0
ERS199302	0	0	0	0	0	0	1.14877e-07	0	2.74469e-08	0	3.49633e-08	1.64965e-06	0	0	0	0	2.15716e-09	6.95275e-06	3.25418e-06	0	1.34285e-05	0	0	1.65713e-06	1.80633e-05	3.41396e-07	3.77623e-07	5.06585e-08	1.25903e-08	9.35743e-06	0	5.13213e-07	8.01799e-07	1.55143e-08	0	0	7.70524e-08	0	0	0	2.03771e-07	0	0	0	1.18375e-08	0	1.6303e-07	0	2.0447e-06
ERS199303	0	0	0	0	9.60552e-09	0	2.04619e-09	0	8.17283e-09	0	5.60025e-06	5.03793e-07	0	0	0	0	3.56198e-06	0	7.60484e-06	0	1.4617e-08	0	1.65994e-08	0	0.000109982	2.48873e-09	2.19016e-06	1.72076e-09	0	3.90946e-05	0	2.15158e-09	0	2.67844e-08	0	0	6.32729e-09	0	0	0	0	0	0	0	0	0	4.79687e-09	0	0
ERS199304	0	0	0	0	0	2.78949e-09	0	0	6.902e-08	0	1.35882e-08	1.28699e-06	0	0	0	0	5.00635e-06	0	1.81345e-05	0	7.51957e-08	0	0	0	2.88624e-05	0	4.807e-06	0	0	7.18927e-05	0	1.14869e-07	0	0	0	0	1.32554e-07	0	0	0	0	0	0	0	0	0	7.44165e-07	0	0
ERS199305	3.73083e-08	0	0	0	1.20469e-08	2.15017e-08	1.24923e-06	0	3.57071e-09	0	0	5.67613e-07	6.93539e-07	0	0	0	3.73543e-09	5.71448e-09	9.21849e-06	0	1.09906e-08	0	6.35665e-08	0	5.11501e-05	1.49635e-07	2.06172e-05	1.55571e-07	0	1.89877e-05	0	9.09816e-07	4.04159e-08	0	0	0	3.89108e-09	0	0	0	0	0	0	0	0	0	6.68857e-07	0	5.77844e-06
ERS199306	0	0	0	0	6.24371e-07	0	4.65284e-07	0	3.4097e-09	0	3.41251e-06	1.2609e-05	0	0	0	0	0	1.81347e-08	7.26889e-06	0	4.47962e-08	0	0	0	6.03131e-05	5.34111e-06	1.43691e-06	3.77564e-07	0	7.01661e-06	0	1.19658e-06	7.26752e-07	0	0	0	4.2116e-06	0	0	0	2.34627e-07	0	0	3.91974e-08	0	0	4.6623e-07	0	4.10835e-08
ERS199308	0	0	0	0	9.2751e-07	3.47146e-09	5.16333e-07	0	9.87195e-09	7.76821e-09	0	3.69017e-07	0	0	0	0	0	0	4.41064e-06	0	0	0	0	0	4.05775e-05	4.77465e-07	7.35089e-06	2.69082e-08	0	9.73389e-06	0	6.35973e-07	3.47438e-09	0	0	3.3404e-09	4.67467e-07	0	0	0	0	0	0	8.04894e-09	0	0	9.02372e-07	0	1.30074e-06
ERS199309	0	0	0	0	2.45563e-09	1.80261e-09	1.95643e-07	0	1.80846e-08	5.16743e-09	0	3.65492e-07	5.84258e-08	0	0	0	0	0	1.33789e-06	0	0	0	2.59925e-09	3.92068e-09	0.00012834	4.91153e-09	8.88105e-07	6.62163e-08	0	6.41503e-06	0	1.93462e-06	2.56955e-07	0	0	6.17708e-09	2.68745e-07	0	0	0	0	0	0	0	0	0	1.86997e-07	0	3.13659e-07
ERS199311	0	0	0	4.86889e-06	0	0	2.17677e-07	0	3.67741e-08	0	1.89252e-06	1.46058e-05	0	0	0	0	0	1.37222e-08	1.24966e-06	0	5.23089e-08	0	0	0	9.88257e-05	4.6094e-06	9.92886e-08	9.30247e-07	0	1.2419e-05	5.92788e-07	2.4447e-07	5.79704e-07	0	0	0	2.85028e-06	8.42436e-07	0	0	0	0	1.91124e-08	0	0	0	1.51328e-07	0	2.51939e-06
ERS199313	0	0	0	5.81435e-09	0	2.16849e-09	0	0	0	0	7.84528e-05	2.52883e-06	0	7.10289e-09	0	0	0	0	1.8357e-05	0	0	0	0	3.0786e-07	1.43384e-05	7.68647e-07	4.18373e-06	5.2596e-07	0	7.21187e-05	0	0	1.43929e-07	0	0	0	0	0	0	0	0	0	0	0	0	0	0	0	0
ERS199318	0	0	0	0	0	0	9.71457e-07	0	7.34542e-09	0	1.42863e-06	1.09277e-05	0	0	0	0	0	2.15332e-05	9.57241e-07	0	0	0	0	0	2.72357e-05	3.57986e-06	3.28367e-06	1.84637e-07	0	4.00667e-06	0	1.5425e-06	5.38444e-07	5.23159e-07	0	0	4.42362e-06	1.23928e-06	0	0	4.67312e-07	0	0	5.75401e-09	0	0	1.18929e-06	0	6.48551e-07
ERS199320	1.9388e-07	0	0	6.38518e-09	0	5.07429e-09	1.16907e-06	0	8.9219e-08	0	0	3.58797e-05	0	0	4.65325e-07	6.42137e-08	0	3.62615e-07	5.49474e-06	9.22638e-09	2.88061e-07	0	0	2.33277e-05	8.22733e-05	0	1.49588e-05	2.05893e-09	0	1.13574e-05	0	1.76148e-09	0	0	0	0	2.31363e-09	0	0	0	8.54387e-08	2.39283e-06	0	0	0	0	5.40382e-07	0	2.98758e-06
ERS199322	0	0	0	0	0	3.05831e-09	9.64731e-07	0	6.88187e-08	0	1.7353e-07	6.00725e-06	3.2575e-07	0	0	0	0	5.2589e-08	5.73464e-06	0	3.39971e-09	0	0	0	1.7453e-05	6.8421e-07	1.03708e-05	8.27183e-08	0	1.61561e-05	0	2.03959e-06	5.22803e-08	5.38902e-08	0	0	1.06571e-06	0	0	0	0	0	0	0	0	0	7.39162e-07	0	7.7823e-06
ERS199324	0	0	0	5.85908e-06	0	5.18062e-09	1.54873e-08	0	1.47895e-07	0	0	2.81999e-05	0	0	0	0	0	1.59492e-07	1.55428e-07	0	2.03978e-07	0	0	0	4.33908e-05	2.65257e-06	3.20915e-06	1.51767e-06	0	1.43305e-05	0	9.95878e-07	7.65151e-07	0	0	0	4.03791e-09	0	0	0	7.33816e-07	0	1.57101e-07	0	0	0	1.15277e-06	0	1.40667e-06
ERS199326	0	0	0	0	0	3.79114e-09	0	0	0	0	0	3.69904e-08	0	2.86074e-09	0	3.53258e-09	0	0	3.62971e-06	0	5.29818e-09	0	0	0	0.000114709	1.71923e-09	1.04695e-05	1.71178e-06	0	9.81011e-06	0	4.16668e-08	5.2758e-08	0	0	0	2.77004e-09	0	0	0	5.06215e-09	0	0	9.04999e-08	0	0	1.05445e-07	0	0
ERS199328	0	0	0	0	0	4.15463e-09	9.6133e-07	0	2.29368e-07	0	0	5.07354e-06	0	0	0	0	0	2.39676e-07	8.27297e-06	0	0	0	0	0	3.02355e-05	5.03729e-06	1.02993e-05	5.7684e-09	0	2.75223e-05	0	1.4446e-06	0	0	0	0	1.06522e-05	0	0	0	1.03886e-08	0	0	0	0	0	3.9341e-07	0	2.14635e-06
ERS199331	0	0	0	0	0	4.55966e-09	3.52145e-08	0	7.5044e-09	0	0	1.57492e-05	8.17187e-08	4.25887e-07	0	0	0	1.36612e-07	2.11087e-07	1.55134e-08	5.04866e-09	0	0	1.81358e-07	5.26906e-05	1.06534e-06	1.23016e-06	1.00532e-06	8.57374e-07	1.54498e-06	0	4.53698e-08	3.69729e-07	0	0	0	1.10279e-08	0	0	0	4.11483e-07	0	0	0	2.02348e-07	0	5.92134e-07	0	3.75462e-06
ERS199335	0	2.74058e-07	0	0	0	5.26044e-09	1.00809e-06	0	3.37765e-08	0	8.20701e-09	5.55564e-06	0	1.40039e-08	0	4.96342e-09	0	2.5881e-08	2.72917e-06	0	4.46058e-09	0	0	0	5.78135e-05	3.1503e-06	3.96954e-06	3.26442e-07	0	1.7945e-05	0	2.27545e-06	3.27453e-07	0	0	0	1.724e-06	0	0	0	1.38972e-08	0	0	0	0	0	2.30094e-07	0	1.85208e-06
ERS199337	0	0	0	0	0	2.43152e-09	4.79005e-07	0	3.98637e-08	0	0	1.10539e-05	0	0	1.87635e-08	0	0	2.73324e-08	3.38148e-06	0	7.01922e-09	0	0	1.27223e-08	3.90087e-05	3.48433e-06	4.85098e-06	1.33448e-07	9.78853e-08	1.30002e-05	0	9.12424e-07	0	0	0	0	4.67753e-06	0	0	0	3.80772e-08	0	0	1.08954e-07	0	0	4.70801e-07	0	1.1065e-06
ERS199339	0	0	0	8.593e-07	0	0	4.50615e-08	0	1.4481e-08	0	0	4.65015e-06	3.85946e-07	0	0	0	0	0	2.79945e-06	0	0	0	0	2.3631e-08	5.93616e-05	8.19354e-07	4.78183e-06	5.74433e-09	0	1.30229e-05	0	4.70703e-06	8.36752e-08	0	0	4.22303e-09	2.2315e-06	0	0	0	0	0	0	0	0	0	9.25951e-07	0	1.01467e-06
ERS199342	3.01763e-07	0	0	0	0	0	2.08673e-07	0	3.35402e-07	0	1.69101e-08	1.99805e-05	0	8.27227e-09	0	0	0	3.86854e-09	1.40694e-07	0	6.98543e-07	0	0	3.83238e-05	9.80481e-05	4.42548e-06	2.13022e-06	1.82003e-06	0	5.14499e-06	0	7.47767e-08	1.32366e-06	0	0	0	3.22112e-09	0	0	0	6.71365e-09	1.67592e-07	0	8.09597e-08	0	0	2.84777e-06	0	2.98433e-06
ERS199344	0	0	0	2.98642e-09	2.35682e-08	2.43165e-09	1.29129e-08	0	7.68723e-09	0	4.75808e-06	2.85124e-05	0	3.0918e-06	7.64746e-08	0	0	2.07303e-07	1.52984e-06	0	2.46742e-08	0	0	0	2.98703e-05	2.57809e-06	1.86899e-05	1.39754e-06	0	3.28277e-06	0	2.82717e-07	3.72134e-06	0	0	0	0	0	0	0	7.60274e-08	1.20948e-06	1.46493e-08	0	0	0	3.63817e-07	0	1.11996e-06
ERS199352	5.17521e-08	0	0	2.33738e-06	0	7.87788e-09	2.01565e-07	0	3.09351e-08	3.75421e-09	0	6.2081e-06	2.79973e-07	1.99926e-09	0	0	0	6.17694e-08	4.05171e-06	0	1.1906e-08	0	3.89613e-09	0	5.79005e-05	5.68723e-06	8.59454e-06	3.6324e-07	0	1.59264e-05	0	7.49393e-07	4.21649e-07	0	0	0	0	0	0	0	3.06711e-08	0	0	0	0	0	8.29542e-07	0	4.38023e-06
ERS199353	9.99116e-07	9.03525e-06	0	0	0	0	8.68452e-07	0	4.25764e-08	0	1.32789e-06	1.21401e-05	0	0	0	0	0	2.68684e-08	2.24993e-06	6.81304e-09	1.97501e-08	0	0	5.62829e-06	8.38742e-05	3.1856e-06	9.75881e-08	8.10553e-07	0	1.2872e-05	0	7.89995e-07	2.84122e-07	8.93153e-06	0	0	3.29751e-09	9.11377e-07	0	0	0	0	7.71028e-09	0	0	0	1.7472e-06	0	1.29219e-06
ERS199354	0	2.27207e-07	0	0	0	1.13637e-08	4.24734e-07	0	3.19834e-08	7.26672e-09	0	6.27189e-06	1.65035e-07	0	0	0	0	0	5.82848e-06	0	8.17106e-09	0	1.27121e-08	0	4.75592e-05	1.44563e-06	2.93806e-05	7.90361e-07	0	1.09333e-05	0	5.90867e-07	7.50105e-07	1.94158e-09	0	6.79908e-09	2.54144e-06	0	0	0	0	0	0	0	0	0	5.33503e-07	0	2.11335e-06
ERS199355	0	0	0	0	2.03434e-06	0	6.73622e-07	0	7.05829e-08	0	0	9.28284e-06	0	0	0	0	0	4.79919e-08	9.9947e-06	0	5.7963e-08	0	0	0	8.25539e-05	9.91781e-10	1.06876e-05	8.22189e-07	0	1.89564e-05	0	1.63351e-06	0	0	0	0	2.46546e-09	0	0	0	0	0	0	0	0	0	7.96428e-07	0	3.32322e-09
ERS199356	7.05241e-08	0	0	0	0	0	3.65773e-08	0	6.47871e-08	1.02128e-08	2.95485e-07	4.29945e-05	0	9.87511e-08	0	0	0	4.84192e-08	1.18145e-06	0	1.49167e-07	0	0	7.63147e-06	6.50835e-05	3.77203e-06	5.08462e-06	1.36061e-06	0	7.51394e-06	0	1.00811e-06	1.17014e-06	0	0	0	0	0	0	0	0	2.29374e-06	0	1.14668e-08	0	0	1.36155e-06	0	1.11138e-06
ERS199357	8.6969e-09	0	0	2.80166e-09	0	3.90481e-09	1.57508e-09	0	3.92761e-09	3.45314e-08	7.79923e-07	2.64395e-05	0	3.82098e-09	0	0	0	1.96103e-07	1.38458e-06	9.30312e-07	3.96564e-08	0	0	0	5.82596e-05	4.81937e-06	6.49522e-06	1.4971e-06	0	6.58193e-06	0	9.41411e-07	7.10969e-07	0	0	0	1.66358e-06	0	0	0	3.8284e-07	2.71955e-06	0	0	0	0	7.52078e-07	0	2.2961e-06
ERS199360	0	0	0	0	2.18182e-06	3.8597e-09	6.32526e-07	0	1.95095e-08	0	0	1.02428e-05	0	0	0	0	0	5.28389e-08	1.14529e-05	0	0	0	6.6724e-09	4.00454e-09	3.66353e-05	1.61399e-09	1.82446e-06	1.60439e-09	0	2.15364e-05	0	2.30473e-06	5.12203e-07	5.47783e-08	0	0	0	0	0	0	1.61295e-07	0	0	0	0	0	7.35107e-08	0	7.48503e-06
ERS199363	2.43807e-08	2.03948e-07	0	4.35417e-06	0	4.38958e-09	1.23899e-06	0	5.99497e-08	0	1.84345e-09	2.01066e-06	0	1.13045e-08	0	0	0	2.30578e-09	6.27215e-06	0	4.80734e-08	0	0	4.30022e-08	7.87255e-05	4.39435e-07	2.46878e-06	8.72409e-07	0	2.1247e-05	0	8.3851e-07	6.13446e-07	0	0	1.10654e-09	7.04927e-07	0	0	0	3.31608e-09	3.32775e-09	1.87726e-08	7.22404e-09	0	0	1.0065e-06	0	2.5281e-06
ERS199365	0	2.31503e-09	0	0	0	0	1.95678e-07	0	3.99503e-08	0	1.43404e-06	1.10489e-05	0	0	2.6759e-09	4.99548e-09	0	1.10123e-06	7.67299e-08	0	4.13332e-09	0	0	7.76184e-09	8.84802e-05	1.88157e-06	4.877e-07	5.44149e-07	5.71588e-07	4.7857e-06	0	1.3822e-06	6.60758e-07	9.83763e-08	0	0	0	0	0	0	8.87192e-08	1.6137e-05	5.34497e-09	0	0	0	4.31083e-07	0	1.31117e-07
ERS199367	0	0	0	0	4.70721e-07	3.49242e-09	1.99587e-07	0	1.04968e-08	0	1.85395e-09	1.92667e-05	0	0	0	0	2.79399e-09	2.78219e-08	6.31505e-07	0	6.26704e-09	0	0	0	5.59311e-05	1.50615e-06	3.58038e-06	2.62671e-07	0	5.38855e-06	0	1.49882e-07	1.07423e-06	4.40155e-06	0	0	5.7156e-07	0	0	0	7.11874e-08	0	0	0	0	0	6.20983e-07	0	1.09369e-06
ERS199372	0	2.7091e-07	0	0	5.83343e-06	2.15231e-09	7.97603e-07	0	6.61221e-09	6.53911e-08	1.5188e-06	9.05859e-06	0	8.55148e-08	0	5.56513e-09	0	1.41534e-08	3.47064e-06	0	2.76658e-08	0	0	6.76594e-08	6.62734e-05	5.7059e-07	7.83134e-06	1.33242e-06	0	8.851e-06	0	4.98944e-07	5.62003e-07	1.62534e-05	0	0	2.50282e-06	2.61775e-07	0	0	2.54926e-07	0	1.32291e-08	0	1.18495e-08	0	2.2337e-07	0	1.8706e-06
ERS199373	0	2.11468e-07	0	3.03476e-09	4.97134e-06	0	7.32636e-07	0	4.90755e-09	5.57273e-08	1.84779e-06	8.89653e-06	0	8.06105e-08	0	4.39809e-09	0	2.60522e-08	3.24136e-06	0	2.47883e-08	0	0	4.93172e-08	6.24498e-05	6.79283e-07	8.18989e-06	1.10103e-06	0	8.62857e-06	0	4.82578e-07	4.72133e-07	1.74288e-05	0	0	2.8943e-06	2.35576e-07	0	0	2.73345e-07	0	0	0	1.08243e-08	0	2.20123e-07	0	2.40299e-06
ERS199374	0	2.48552e-07	0	3.27986e-09	2.50602e-06	0	1.21687e-06	0	2.22728e-08	1.47479e-08	6.6493e-07	8.66272e-06	0	3.93245e-07	1.9711e-08	2.68274e-08	0	0	2.54026e-06	0	3.82131e-07	0	0	3.00441e-06	4.82733e-05	2.29512e-09	4.15479e-07	1.21998e-06	0	1.29099e-05	1.62695e-08	5.96562e-07	2.40594e-06	1.11404e-08	0	0	3.6702e-09	2.79565e-06	0	0	6.22163e-08	0	2.40887e-08	0	3.26679e-08	0	1.39228e-07	0	0
ERS199376	0	0	0	8.43057e-09	2.06094e-07	4.75724e-09	1.54831e-06	0	3.75175e-08	0	1.25308e-05	4.20484e-06	8.04282e-07	5.24933e-08	0	0	0	9.36108e-06	2.96178e-06	0	8.81235e-08	0	0	4.74809e-08	2.32277e-05	2.45292e-06	6.15764e-06	9.28927e-08	0	2.93077e-05	0	1.28328e-06	2.06477e-07	0	0	0	7.63077e-06	0	0	0	1.39655e-08	5.43506e-09	0	0	0	0	7.72534e-08	0	4.57754e-06
ERS199377	0	0	0	8.15104e-06	0	1.06362e-08	1.4253e-07	0	1.32008e-08	0	0	1.64563e-05	0	0	0	4.57832e-09	0	2.24357e-07	1.69202e-06	3.04731e-07	2.07651e-06	0	0	1.56868e-08	6.25913e-05	4.47068e-06	3.67264e-06	1.07712e-06	0	6.57732e-06	0	3.77914e-07	2.56057e-06	6.08584e-09	0	0	2.93405e-09	3.13543e-09	0	0	3.9995e-07	0	2.45873e-08	0	0	0	6.14551e-07	0	5.93025e-06
ERS199378	0	0	0	0	0	6.77966e-09	1.4712e-07	0	9.09364e-08	0	2.12276e-06	1.48733e-05	0	0	0	0	0	7.94517e-08	1.0312e-05	0	6.96769e-08	0	0	0	6.43489e-05	1.21308e-06	4.57318e-06	1.55678e-07	0	1.11313e-05	0	1.01737e-06	9.06404e-08	0	0	0	2.34045e-06	1.67763e-05	0	0	0	0	0	0	0	0	9.14787e-07	0	4.37439e-08
ERS199379	0	5.41283e-07	0	0	5.16731e-08	0	3.93393e-07	0	3.05059e-08	0	8.08771e-09	1.12168e-05	0	0	0	0	0	4.78678e-08	1.72286e-06	0	5.16096e-08	0	0	8.87583e-07	4.29285e-05	3.52552e-06	2.5928e-07	5.00221e-07	2.64615e-07	8.11663e-06	0	6.73168e-07	3.33274e-07	0	0	0	3.11282e-06	1.57278e-05	0	0	2.35886e-08	0	0	0	0	0	6.38854e-07	0	2.21009e-07
ERS199380	0	1.5911e-06	0	0	1.23664e-07	0	1.85777e-07	0	2.02523e-08	0	4.87801e-07	1.08671e-05	0	2.96729e-09	0	0	0	1.03214e-08	2.48241e-06	0	1.27469e-08	0	0	2.59072e-06	3.51688e-05	3.4121e-07	8.1397e-07	3.48498e-07	9.58046e-07	6.60814e-06	0	7.77709e-07	1.84978e-07	0	0	0	1.95211e-06	2.74147e-06	0	0	1.56279e-07	0	7.00389e-09	0	0	0	7.28493e-07	0	3.96192e-07
ERS199381	0	1.00186e-06	0	0	5.4204e-08	4.12691e-09	2.11274e-07	0	7.58719e-09	0	8.08963e-06	8.72193e-06	0	5.95455e-08	0	0	0	1.16048e-08	1.66107e-06	0	1.70762e-09	0	0	3.29502e-06	3.6591e-05	5.64067e-06	1.15698e-07	8.42109e-07	1.72103e-06	8.16672e-06	0	5.61039e-08	2.58096e-07	0	0	0	7.49189e-06	0	0	0	1.99525e-06	0	1.11701e-08	0	0	0	1.76446e-06	0	5.26504e-07
ERS199382	0	0	0	0	0	2.92331e-09	0	0	0	0	1.18091e-08	1.24637e-07	0	0	0	0	0	6.28295e-09	3.48523e-06	0	7.82271e-10	0	8.92725e-09	0	4.88344e-06	1.8008e-07	8.45111e-08	6.0546e-09	0	9.98284e-06	0	1.09644e-06	9.84163e-08	0	0	0	1.54742e-07	0	0	0	2.45972e-07	2.38919e-06	0	0	0	0	8.39797e-08	0	2.3469e-06
ERS199383	0	0	0	0	0	2.60549e-09	0	0	0	0	6.21579e-09	7.14033e-08	0	0	0	0	0	0	1.51538e-06	0	0	0	0	1.91022e-09	3.05046e-06	2.27121e-08	2.10627e-07	1.0726e-08	0	3.16374e-06	0	3.28802e-07	2.2141e-07	0	0	1.25451e-09	6.75551e-08	0	0	0	3.74071e-07	1.04642e-06	0	0	0	0	4.43509e-08	0	5.93637e-07
ERS199384	6.44493e-09	2.08966e-07	0	1.66566e-09	0	0	2.47771e-06	0	2.22001e-07	0	3.36951e-09	3.42538e-06	1.92506e-07	2.65669e-09	0	0	0	0	4.7093e-06	2.5679e-09	1.33922e-07	0	0	3.73944e-08	5.22918e-05	7.17529e-07	6.43379e-06	4.92654e-07	0	3.55406e-05	0	9.12513e-07	6.85081e-07	0	0	0	2.36408e-09	0	0	0	2.68276e-08	0	2.62007e-08	0	0	0	3.48188e-07	0	1.54971e-06
ERS199385	0	1.29572e-07	0	7.61316e-09	2.93967e-07	3.10267e-09	9.05754e-08	0	1.89825e-07	0	5.17334e-08	3.0928e-06	8.14735e-09	1.33687e-09	0	0	0	3.59754e-07	1.93083e-05	3.78843e-06	1.01542e-08	0	0	1.23542e-08	7.47893e-06	3.69988e-07	2.40379e-06	1.18283e-07	0	5.85769e-05	0	3.33184e-06	3.62626e-08	0	0	0	2.97087e-06	0	0	0	0	0	1.45709e-08	0	0	0	3.14186e-07	0	6.15286e-08
ERS199386	0	0	0	3.48388e-06	5.97305e-08	0	1.39636e-06	0	2.96377e-08	0	6.30225e-06	4.65794e-06	0	0	0	0	0	1.11745e-07	7.2485e-06	2.40645e-06	3.80762e-08	0	0	9.85734e-07	3.40204e-05	1.44066e-07	2.45688e-06	7.86076e-07	0	1.07321e-05	0	2.38545e-06	1.8865e-07	0	0	2.25872e-08	3.83735e-06	0	0	0	0	0	0	0	0	0	1.12528e-06	0	1.13822e-06
ERS199387	0	0	0	0	0	1.90472e-09	6.84883e-07	0	0	0	0	3.07362e-09	0	0	0	0	0	0	3.04494e-06	0	0	0	0	0	4.29199e-06	1.83273e-09	1.04311e-05	0	0	2.43924e-06	0	6.30237e-07	0	0	0	0	9.02043e-07	0	0	0	0	0	0	0	0	0	2.61564e-07	0	7.21807e-07
ERS199388	0	0	0	0	2.04211e-06	0	1.13338e-07	0	1.51221e-08	0	3.59637e-07	8.22724e-06	0	0	0	1.619e-09	0	6.76512e-08	2.54346e-06	0	5.17605e-08	0	0	1.43291e-08	4.46009e-05	3.73354e-07	2.46551e-06	9.97294e-07	0	8.27937e-06	0	2.53466e-06	2.85037e-07	0	0	0	1.49571e-06	0	0	0	4.14272e-07	0	0	0	0	0	1.28304e-06	0	1.28197e-06
ERS199389	0	1.07428e-06	0	0	0	5.00251e-09	7.63265e-09	0	0	1.38753e-08	1.07166e-07	9.16363e-06	0	0	0	0	0	0	4.51855e-07	0	1.2752e-08	0	0	0	1.66018e-05	1.43157e-06	7.12941e-07	9.27376e-07	1.16912e-06	7.49182e-06	0	6.61045e-07	1.13369e-06	0	0	0	2.65715e-07	3.75146e-06	0	0	8.48151e-08	2.59494e-06	0	0	3.17272e-08	0	9.57877e-07	0	5.59644e-07
ERS199391	1.45203e-09	0	0	0	7.44295e-07	0	2.39525e-07	0	9.68976e-09	0	0	6.12227e-06	1.03537e-07	0	0	0	0	0	1.6087e-07	0	3.46247e-09	0	0	0	0.000123667	1.51867e-06	1.21366e-06	2.87031e-07	0	1.77143e-06	0	1.42563e-07	2.67455e-07	0	0	0	4.89518e-06	0	0	0	6.79539e-08	0	7.97677e-09	0	0	0	1.38539e-07	0	2.77254e-07
ERS199392	0	0	0	0	0	0	4.03061e-07	0	2.62884e-08	0	7.99788e-08	1.09122e-05	1.36124e-07	0	0	0	0	2.30589e-08	2.02873e-06	0	1.99886e-07	0	0	0	7.43609e-05	4.02655e-06	5.35468e-06	8.76723e-07	0	4.75297e-06	0	2.15814e-07	8.39911e-07	0	0	0	2.89309e-07	0	0	0	5.28328e-07	0	1.41589e-08	3.29527e-08	8.80885e-08	0	3.93015e-07	0	1.60647e-06
ERS328822	0	0	0	0	0	0	8.63075e-09	0	9.18441e-08	0	0	9.64958e-06	1.38907e-07	0	0	0	0	4.15943e-08	2.29618e-07	0	5.15986e-08	0	0	0	4.3265e-05	1.79105e-06	1.86513e-07	0	0	1.05441e-06	0	2.43515e-07	0	0	0	3.62932e-09	1.60538e-06	0	0	0	5.65636e-08	8.16287e-07	0	0	0	0	1.6919e-06	0	8.86854e-07
ERS328832	0	0	0	0	0	0	7.74086e-09	0	9.89525e-09	0	1.5712e-06	1.01112e-05	0	0	0	0	0	1.99512e-06	2.9706e-07	0	1.57757e-09	0	0	3.38229e-06	3.25778e-05	1.52371e-06	4.15249e-07	8.65159e-08	0	1.34425e-06	0	2.68988e-07	3.74037e-07	0	0	0	9.95924e-07	0	0	0	6.73648e-08	1.737e-06	7.94818e-09	0	0	0	2.27208e-07	0	4.62602e-07
ERS328844	5.30271e-09	2.90526e-07	0	0	0	6.07616e-09	6.24776e-07	0	3.31424e-08	0	0	4.46661e-06	0	0	0	0	0	3.19755e-07	3.79717e-06	4.93671e-07	9.2597e-06	0	0	2.66572e-08	1.40068e-05	5.6354e-06	5.375e-06	1.05737e-06	0	1.51892e-05	0	5.50712e-08	5.2409e-08	0	0	2.51694e-09	1.89926e-05	0	0	0	2.56099e-06	0	0	0	0	0	3.14105e-06	0	8.13189e-06
ERS328863	1.0872e-08	7.49772e-06	0	0	0	0	2.02956e-07	0	7.65543e-08	0	3.99653e-07	2.56609e-05	6.39808e-08	0	0	0	0	5.12957e-08	8.41851e-07	8.9773e-09	2.73517e-08	0	0	1.22942e-06	7.08328e-05	4.33104e-06	6.90018e-07	1.29538e-06	0	5.13539e-06	0	4.04779e-07	0	0	0	0	4.19341e-06	2.56676e-06	0	0	4.87922e-07	0	0	0	0	0	1.71618e-06	0	9.40452e-07
ERS328874	0	0	0	0	5.06568e-07	0	1.37158e-07	0	2.47612e-08	0	0	1.21161e-05	0	0	0	0	0	2.60037e-07	2.8868e-06	0	8.05117e-09	0	0	0	1.31348e-05	1.4334e-06	5.70791e-06	9.8593e-08	0	6.8267e-06	0	7.43649e-07	1.17078e-07	0	0	2.83039e-09	1.96281e-06	0	0	0	0	4.39423e-07	4.09828e-08	0	0	0	8.50096e-07	0	8.92439e-07
ERS328888	4.7327e-09	0	0	0	0	0	5.31325e-08	0	9.26167e-09	0	0	1.05928e-05	0	0	0	0	0	3.61225e-07	1.41106e-07	0	1.65611e-09	0	0	0	4.42187e-05	1.65681e-06	7.94429e-07	1.75266e-07	0	3.54413e-06	0	1.04274e-06	8.60614e-07	0	0	0	9.35694e-06	0	0	0	5.98506e-07	5.68118e-07	9.97356e-09	0	0	0	6.76954e-07	0	6.61497e-07
ERS328899	0	5.02134e-06	0	0	0	0	1.51099e-08	0	1.18925e-08	0	7.29543e-07	1.08733e-05	0	0	0	0	0	2.71355e-06	3.6958e-07	0	2.38259e-07	0	0	1.07662e-06	2.75881e-05	1.99422e-06	8.82059e-07	2.33162e-08	0	1.20323e-06	0	4.89708e-07	0	0	0	0	1.31715e-06	0	0	0	0	0	5.41334e-09	0	0	0	1.08796e-07	0	1.92877e-07
ERS328900	0	0	0	0	4.5647e-07	0	3.05191e-07	0	2.62804e-08	0	4.21887e-07	1.17313e-05	0	0	0	0	0	6.79594e-07	1.28672e-06	0	1.36083e-05	0	0	0	4.30641e-05	2.34903e-06	1.29636e-05	3.90461e-08	0	6.51244e-06	0	8.38683e-07	7.78213e-08	0	0	0	8.04032e-06	1.30764e-07	0	0	4.11734e-07	0	0	0	0	0	2.84149e-07	0	2.60738e-06
ERS328901	0	0	0	0	0	0	2.94548e-09	0	0	0	9.48986e-07	4.25781e-08	1.20683e-07	0	0	0	0	0	4.23019e-08	0	4.81205e-08	0	0	0	1.41278e-06	2.79949e-09	2.18766e-06	6.61889e-09	2.04925e-06	1.04374e-06	0	3.57162e-07	8.3386e-08	6.56643e-06	0	0	6.9282e-07	7.8247e-07	0	9.33982e-07	2.55531e-06	4.54093e-06	0	0	0	0	1.2386e-07	0	7.63843e-07
ERS328902	0	5.40873e-06	0	3.18447e-06	4.29858e-09	0	1.31915e-07	0	0	0	1.63688e-07	3.18745e-06	0	0	0	0	0	4.38974e-08	3.46871e-07	0	2.59042e-09	0	0	4.99505e-06	3.01495e-05	4.21791e-07	1.19895e-05	5.96198e-07	4.10378e-09	2.6673e-06	0	1.45414e-06	7.30489e-08	0	0	0	8.0771e-06	4.13806e-07	0	0	1.33825e-07	0	0	0	0	0	2.16565e-07	0	1.62409e-06
ERS328903	0	0	0	0	0	0	6.06537e-07	0	1.63945e-08	0	0	3.77931e-05	0	0	1.85317e-08	0	0	1.16367e-07	8.41871e-07	0	1.45191e-08	0	0	0	7.31844e-05	4.97515e-06	2.02553e-06	5.72928e-07	0	2.80439e-06	3.85214e-07	6.95022e-07	6.61818e-07	0	0	0	1.19871e-05	4.73423e-09	0	0	1.79202e-07	0	0	0	0	0	7.74747e-07	0	0
ERS328904	0	0	0	0	0	0	2.33122e-07	0	4.61759e-09	0	1.61508e-07	1.71544e-05	0	0	8.47994e-09	0	0	5.07061e-08	7.08507e-07	0	8.1229e-09	0	0	0	3.57066e-05	4.74943e-06	7.29485e-07	5.55329e-07	0	2.19528e-06	2.90477e-08	4.29836e-07	3.62521e-07	4.4556e-06	0	0	5.34767e-06	0	0	0	1.08958e-07	0	0	0	0	0	8.27192e-07	0	7.78654e-08
ERS328905	0	0	0	0	2.24989e-07	0	1.19576e-08	0	1.45891e-08	0	1.04057e-06	1.85586e-05	8.0687e-08	0	0	0	0	6.43538e-08	8.53233e-07	0	0	0	0	2.19194e-06	3.80707e-05	2.32515e-06	1.22118e-06	4.18966e-07	0	6.14275e-06	0	3.31496e-07	7.01732e-07	1.79332e-05	0	0	2.33596e-06	7.68792e-07	0	0	8.82774e-07	0	0	0	0	0	3.0447e-07	0	8.34473e-07
ERS328906	0	9.78711e-09	0	0	0	0	7.14749e-08	0	0	0	9.76605e-06	1.21928e-05	0	0	0	0	0	9.34147e-08	1.30028e-06	0	6.89118e-08	0	0	1.75015e-07	6.2352e-06	3.66767e-06	1.97267e-06	2.94865e-07	0	1.82079e-06	4.85505e-08	1.39346e-06	1.49984e-07	1.93121e-07	0	0	1.03694e-05	0	0	0	8.29233e-08	0	0	0	5.16721e-09	0	3.11333e-07	0	9.94007e-07
ERS328907	0	9.0061e-06	0	0	0	0	5.84796e-09	0	0	0	1.83687e-07	7.09301e-06	0	0	0	0	0	2.64707e-08	3.76011e-07	0	8.23762e-09	0	0	9.72787e-07	4.55768e-05	3.22561e-07	1.08605e-07	4.08605e-07	0	4.82384e-06	0	9.8295e-07	5.75311e-07	0	0	0	1.82348e-06	0	0	0	3.80476e-08	0	0	0	0	0	2.84996e-07	0	2.7378e-07
ERS328908	0	0	0	0	0	0	1.35383e-07	0	4.71135e-09	0	4.86545e-08	1.85182e-05	0	0	0	0	0	2.02957e-08	1.02747e-06	0	1.12309e-08	0	0	0	6.83548e-05	1.79042e-06	3.9924e-06	1.06525e-06	0	3.1812e-06	0	8.87269e-07	0	0	0	0	1.98376e-06	0	0	0	0	0	1.20015e-08	0	0	0	6.99819e-08	0	7.5381e-07
ERS328909	0	0	0	0	0	0	1.50721e-08	0	1.2999e-08	0	0	3.61735e-05	0	0	0	0	0	1.96502e-07	7.43862e-07	0	7.38953e-09	0	0	0	5.84272e-06	1.38303e-07	1.38718e-06	5.24722e-08	0	5.6119e-06	0	1.71225e-06	4.55019e-07	3.74683e-06	0	0	3.93692e-06	0	0	0	7.23779e-07	0	0	0	0	0	9.18277e-07	0	1.63253e-06
ERS328910	0	7.67061e-07	0	1.77915e-06	0	1.84911e-09	2.12538e-06	0	9.82502e-08	0	3.70519e-09	2.59149e-05	0	0	0	0	0	6.40761e-07	1.36732e-06	1.59396e-06	6.50121e-08	0	4.86159e-09	6.66357e-09	4.35456e-05	8.0217e-06	1.2753e-05	5.28728e-08	2.32747e-07	6.70474e-06	0	6.86197e-07	5.6329e-07	0	0	0	6.31187e-06	4.34014e-08	0	0	2.12809e-06	0	3.05021e-08	0	0	0	1.9287e-06	0	1.35332e-06
ERS328911	0	0	0	0	0	0	0	0	0	0	5.64058e-08	7.59517e-06	6.99683e-08	0	0	0	0	1.97835e-07	7.60768e-08	0	0	0	0	8.90601e-08	4.46451e-05	1.5995e-06	4.41997e-07	1.51838e-07	0	1.54e-06	0	7.37309e-07	0	1.95377e-06	0	0	6.30351e-06	6.64798e-07	0	0	1.37607e-07	2.75666e-07	0	0	0	0	5.10124e-07	0	4.0165e-07
ERS328912	0	6.61932e-09	0	0	0	0	0	0	3.59675e-08	0	1.68492e-07	7.48549e-06	0	0	0	0	0	3.67366e-08	1.30951e-06	0	5.19467e-08	0	0	9.05857e-08	5.68267e-05	6.26116e-07	1.50908e-06	3.86923e-07	0	5.05296e-06	0	6.97424e-07	2.10672e-07	0	0	0	1.73255e-06	0	0	0	5.14207e-08	0	1.35239e-08	0	0	0	1.66372e-07	0	1.02342e-06
ERS328913	0	0	0	2.3794e-08	0	0	2.6463e-08	0	6.4163e-09	0	2.69403e-06	1.36627e-05	0	0	0	0	0	6.75219e-08	3.20666e-06	0	2.49207e-09	0	0	5.85209e-06	4.99434e-05	4.36561e-06	1.75989e-06	1.24751e-07	2.87333e-06	5.47729e-06	0	4.11724e-07	3.1983e-07	7.8064e-07	0	0	6.44207e-09	0	0	0	8.83741e-08	0	0	0	0	0	4.85981e-07	0	2.05446e-07
ERS328914	2.3699e-08	1.20982e-05	0	0	0	0	1.31901e-07	0	3.76421e-08	2.3116e-09	1.18945e-06	5.83319e-06	0	0	0	0	0	0	5.80078e-07	0	7.34033e-09	0	0	2.18921e-05	8.50489e-05	1.54386e-06	1.09106e-07	5.98858e-07	0	6.06063e-06	0	2.72661e-08	1.50314e-06	0	0	0	0	2.36572e-09	0	0	1.04949e-08	0	1.34728e-08	0	0	0	2.70799e-07	0	2.64214e-07
ERS328915	0	1.11622e-08	0	0	0	0	7.95657e-08	0	9.84362e-08	0	2.77519e-06	1.23239e-05	0	0	0	3.05807e-09	0	1.03784e-07	2.93002e-06	0	5.64742e-08	0	0	3.94668e-06	0.000108991	3.20709e-06	8.79728e-07	2.64543e-07	0	5.22881e-06	0	0	2.56384e-07	0	0	0	0	2.16014e-06	0	0	4.68247e-09	0	4.29405e-09	0	0	0	6.12713e-07	0	0
ERS328916	0	0	0	0	0	0	2.7432e-08	0	0	0	4.55681e-06	1.68281e-05	0	0	0	5.02938e-09	0	2.11797e-07	2.53425e-06	0	4.15079e-06	0	0	4.583e-07	1.05943e-05	2.89806e-06	1.89381e-06	5.93407e-08	0	2.50285e-06	0	7.54989e-07	2.5713e-07	0	0	0	1.31259e-06	3.04661e-07	0	0	2.88428e-07	0	2.33506e-08	0	0	0	4.67923e-07	0	3.0735e-07
ERS328917	2.08263e-09	0	0	0	0	0	4.81779e-08	0	0	0	3.47073e-07	1.67131e-05	7.83394e-08	0	0	0	0	5.0574e-08	6.67307e-07	0	2.52142e-09	0	0	8.059e-07	2.20581e-05	1.0972e-06	1.66919e-07	1.4173e-07	0	4.93561e-06	0	1.13781e-07	2.10383e-07	4.78292e-07	0	0	7.8288e-07	7.89916e-07	0	0	2.4507e-06	2.31954e-06	0	0	0	0	1.23984e-07	0	3.10371e-07
ERS328918	0	0	0	0	0	4.46809e-09	0	0	0	0	4.19546e-07	5.06705e-06	1.55002e-07	0	0	0	0	4.05329e-08	4.26235e-07	0	2.10582e-06	0	0	0	1.52002e-05	4.51761e-07	1.71983e-06	4.43529e-08	0	1.1421e-06	0	6.98871e-07	0	4.23705e-06	0	2.96279e-09	3.9859e-06	0	0	0	5.1414e-07	3.54322e-07	0	0	1.39198e-06	0	1.81821e-07	0	1.02555e-06
ERS328919	0	0	0	0	0	0	1.82693e-09	0	1.72231e-08	0	2.64983e-08	2.33821e-06	0	0	0	0	0	1.63643e-08	1.30763e-06	1.79388e-09	6.00731e-09	0	0	7.47839e-07	0.000182809	9.96306e-07	1.41897e-06	7.04806e-07	0	3.21933e-06	0	1.73194e-07	4.67354e-08	0	0	0	3.35725e-09	0	0	0	0	0	0	0	0	0	4.4925e-07	0	3.03363e-07
ERS328920	0	0	0	0	0	0	5.48122e-07	0	4.29909e-08	0	5.54839e-07	8.40951e-06	3.53839e-08	0	5.75544e-07	0	0	1.17789e-06	1.09836e-05	0	1.20841e-06	0	0	1.45569e-06	1.95627e-05	6.54231e-07	3.38977e-09	2.35321e-07	0	5.97842e-06	0	1.20211e-06	4.87132e-07	1.91752e-07	0	0	4.50954e-06	1.67102e-08	0	0	6.83509e-07	0	0	0	0	0	6.21859e-07	0	1.53276e-06
ERS328921	0	0	0	0	1.48953e-06	0	1.23376e-07	0	1.14851e-07	0	4.77232e-06	1.13523e-05	0	0	2.23062e-07	9.12568e-09	0	1.53202e-07	5.05043e-06	0	1.12856e-08	0	0	0	6.69045e-05	0	6.24464e-06	0	0	1.32424e-05	0	2.09681e-06	0	0	0	0	1.54177e-06	0	0	0	0	0	0	0	0	0	7.01013e-07	0	8.30885e-07
ERS328922	0	0	0	0	0	0	4.40648e-09	0	2.31181e-07	0	2.85558e-08	2.67199e-05	0	0	0	7.0528e-09	0	5.01956e-07	2.5062e-06	0	3.04093e-07	0	0	0	9.21418e-05	0	2.05348e-06	4.00524e-09	0	9.71157e-06	0	1.89524e-07	0	0	0	0	0	0	0	0	0	0	0	3.60343e-08	0	0	2.00445e-06	0	0
ERS328923	0	0	0	0	0	0	1.77858e-07	0	3.21861e-08	0	0	1.09117e-06	0	0	0	0	4.13448e-09	0	2.08933e-06	0	3.5536e-09	0	0	0	0.000119285	2.93051e-06	1.06563e-06	1.5306e-07	0	2.8494e-06	0	2.57896e-07	2.43376e-07	3.95102e-09	0	1.20287e-08	1.53075e-09	0	0	0	0	0	0	0	0	0	5.14005e-07	0	0
ERS328924	0	0	0	0	0	1.21433e-09	9.23943e-07	0	1.81794e-07	0	7.13875e-06	9.88604e-06	0	0	0	6.33808e-09	0	1.8713e-07	1.53313e-06	0	0	0	0	0	0.00010446	0	3.57203e-09	1.58098e-06	0	1.14095e-05	0	0	0	0	0	0	0	0	0	0	0	0	0	0	0	0	4.05374e-06	0	0
ERS328925	0	0	0	1.04852e-06	0	0	0	0	0	0	1.12228e-07	1.24103e-05	2.09138e-07	0	0	0	0	4.52176e-08	5.8149e-08	0	8.41915e-09	0	0	3.92992e-09	3.16424e-05	2.02127e-07	7.42075e-07	1.76208e-09	0	4.46167e-07	0	1.94298e-07	1.63293e-07	9.31877e-06	3.84917e-07	2.26627e-09	2.32312e-06	0	0	0	1.88946e-07	2.88027e-07	0	0	5.98034e-09	0	3.29291e-07	0	4.68919e-07
ERS328926	0	0	0	0	0	0	0	0	1.16034e-08	0	4.55493e-09	2.71324e-05	0	0	0	0	0	1.07227e-08	8.56755e-07	0	0	0	0	4.73513e-06	3.1881e-05	2.66034e-06	3.59609e-06	1.04018e-06	2.53058e-06	1.17953e-06	0	1.49834e-07	1.07753e-07	0	0	0	1.94639e-07	8.4588e-08	0	0	0	0	0	0	0	0	6.80898e-07	0	3.13848e-07
ERS328927	0	4.88115e-07	0	0	1.80619e-06	0	1.37457e-07	0	1.40178e-08	0	3.95635e-07	2.49274e-05	0	0	0	0	0	0	6.0274e-07	0	9.9583e-08	0	0	2.87531e-06	9.02804e-05	1.34367e-09	1.54101e-08	8.84972e-07	0	4.61849e-06	0	1.21624e-06	7.64005e-10	0	0	0	1.39466e-07	9.89451e-07	0	0	6.0783e-09	0	7.90483e-09	0	0	0	1.05768e-07	0	0
ERS328928	0	7.31484e-07	0	0	0	0	4.70727e-08	0	0	0	2.71018e-06	1.06972e-05	0	0	0	0	0	3.04667e-07	1.31104e-06	0	9.00605e-07	0	0	7.45113e-07	5.56442e-05	4.20162e-07	3.25925e-06	3.67321e-08	0	1.97784e-06	0	2.41852e-07	9.17436e-07	0	0	0	5.83448e-07	1.14903e-07	0	0	6.38697e-06	0	0	0	0	0	2.38329e-07	0	1.16758e-06
ERS328929	0	0	0	0	0	0	1.60393e-07	0	1.42497e-08	0	1.95327e-08	1.66165e-05	0	0	2.55216e-09	0	0	1.27287e-08	1.1479e-06	4.52134e-07	3.67668e-09	0	0	1.09318e-08	7.14823e-05	1.0018e-09	5.26104e-07	2.0962e-08	0	5.11883e-06	0	5.99262e-07	0	0	0	0	2.5369e-06	6.06911e-09	0	0	0	0	0	0	0	0	1.17313e-06	0	0
ERS328930	0	1.62412e-06	0	0	0	0	1.28285e-08	0	3.00842e-08	0	4.68047e-07	1.03245e-05	0	0	3.99763e-08	0	0	6.88858e-08	7.22608e-07	0	4.67238e-09	0	0	3.15912e-06	4.86572e-05	1.71842e-06	7.87316e-07	7.11562e-08	8.26147e-07	3.17176e-06	0	1.34574e-06	9.39272e-07	0	0	0	3.10261e-06	6.22384e-08	0	0	2.86257e-07	0	0	0	8.52422e-09	0	8.47388e-07	0	5.71059e-07
ERS328931	0	1.70392e-06	0	0	0	0	1.39857e-07	0	5.25831e-09	0	1.24753e-07	1.0283e-05	3.03032e-07	0	0	0	0	2.15884e-08	7.0483e-08	0	1.01921e-08	0	0	0	4.93796e-06	4.20034e-08	5.06628e-09	7.2347e-08	0	1.26521e-06	0	3.44909e-07	5.41873e-07	1.93422e-09	0	0	1.47077e-07	0	0	0	9.60056e-07	0	1.23679e-08	0	0	0	6.53972e-08	0	7.03655e-07
ERS328932	0	0	0	0	6.19322e-07	0	1.00369e-07	0	0	0	2.32698e-06	1.55315e-05	0	0	0	0	0	4.71353e-07	4.73633e-07	0	1.28807e-08	0	0	8.57505e-06	1.92912e-05	7.26294e-07	4.44505e-07	2.04912e-07	0	1.86373e-06	0	6.60327e-07	0	0	0	0	1.15207e-06	5.92464e-06	0	0	4.79375e-07	0	0	0	0	0	6.96282e-07	0	1.70925e-07
ERS328933	0	0	0	0	0	0	1.4327e-08	0	2.19362e-08	0	3.45509e-06	1.11101e-05	1.32676e-07	0	0	0	0	6.28844e-08	1.0412e-06	0	4.22981e-09	0	0	4.69396e-06	2.91203e-05	2.86143e-06	3.91271e-06	4.0392e-07	2.48963e-06	7.23067e-06	0	7.05849e-07	3.48544e-07	0	0	0	8.74795e-07	3.73534e-06	0	0	3.79731e-09	0	1.81589e-08	0	0	0	5.16205e-07	0	3.13872e-07
ERS328934	0	0	0	0	0	0	1.0992e-07	0	1.01783e-07	1.3327e-08	2.73869e-07	6.52383e-06	1.3969e-08	0	0	2.50815e-09	0	7.72645e-09	3.75673e-06	5.24352e-09	4.58635e-09	0	0	3.74994e-07	0.000111837	3.16957e-07	2.73152e-06	5.13819e-07	1.55633e-07	1.50033e-05	0	5.14173e-07	2.68682e-08	0	0	5.6096e-09	1.21763e-07	2.7443e-07	0	0	0	0	2.13024e-08	3.7272e-08	0	0	1.43516e-07	0	1.90493e-06
ERS328935	0	4.04915e-08	0	2.10673e-09	0	0	1.59494e-08	0	0	0	5.88995e-07	2.08181e-05	0	0	0	0	0	7.36174e-08	1.42563e-06	0	5.96854e-09	0	0	0	0.000106869	8.2803e-06	3.15444e-06	7.98915e-07	1.3176e-06	2.45201e-06	0	7.02367e-07	0	7.1434e-08	2.58614e-09	0	5.87891e-06	2.43361e-06	0	0	2.61659e-09	0	0	0	0	0	5.34668e-07	0	2.47884e-07
ERS328936	0	1.69203e-05	0	1.07565e-06	0	0	0	0	0	0	2.18859e-06	2.48248e-07	2.3693e-07	0	0	0	0	3.60511e-08	1.68813e-07	0	3.69636e-07	0	0	0	2.91578e-06	2.72995e-07	1.94426e-06	5.82082e-09	3.1681e-06	1.65048e-06	0	2.33505e-07	4.75787e-07	3.65103e-05	7.35343e-07	1.73103e-09	7.26603e-07	3.14619e-09	0	0	1.56105e-06	6.35641e-07	0	0	0	0	2.58323e-07	0	7.13209e-07
ERS328938	0	0	0	0	0	0	0	0	2.61635e-08	0	4.84598e-07	4.01547e-06	0	0	0	0	0	1.55464e-07	2.24099e-06	0	4.89101e-09	0	0	6.16451e-07	1.01907e-05	4.08261e-06	1.38714e-06	1.18126e-08	4.37759e-07	3.87141e-06	0	4.77522e-07	2.61004e-08	3.85516e-09	1.59815e-06	0	1.25566e-05	7.51491e-07	0	0	3.95784e-07	0	5.43128e-09	0	0	0	4.76161e-07	0	4.41914e-07
ERS328939	0	0	0	0	0	1.72965e-09	3.74669e-08	0	3.53232e-08	0	0	1.09585e-06	0	0	0	0	0	2.10475e-08	3.56696e-06	0	0	0	1.61579e-08	0	7.18027e-05	0	5.13728e-06	9.70365e-09	0	7.13193e-06	0	1.36756e-06	0	3.82754e-09	0	3.0852e-09	4.92231e-07	0	0	0	0	9.00171e-07	0	1.50763e-08	0	0	3.25301e-07	0	1.21457e-06
ERS328940	0	0	0	0	0	0	0	0	0	3.23427e-09	1.07372e-06	3.85967e-06	1.58369e-07	0	0	0	0	0	2.69404e-07	0	0	0	0	0	1.78646e-05	2.48905e-07	6.37704e-07	1.64701e-08	7.95418e-07	2.59184e-06	0	2.77668e-07	8.08943e-07	0	4.86065e-08	1.44981e-08	7.01506e-06	0	0	0	5.4623e-07	6.1628e-07	0	0	0	0	1.91587e-07	0	2.30597e-07
ERS328941	0	0	0	0	0	0	1.08552e-07	0	0	0	0	5.63015e-06	2.27756e-07	0	0	0	0	0	8.1287e-07	0	7.41071e-09	0	0	0	0.000121902	1.91314e-06	6.03565e-07	4.18019e-07	0	3.08382e-06	0	1.02244e-06	9.87119e-08	0	0	0	2.00663e-06	9.27724e-07	0	0	1.97064e-08	0	0	0	0	0	1.41967e-07	0	1.68307e-06
ERS328942	0	0	0	0	0	0	0	0	2.33835e-08	0	0	9.81467e-09	0	0	0	0	0	0	2.89561e-06	0	8.11471e-06	0	0	0	5.47626e-05	2.83152e-09	2.44917e-06	4.51759e-08	0	8.88436e-06	0	2.5838e-06	0	0	0	0	7.91748e-06	0	0	0	0	0	0	0	0	0	4.25434e-07	0	0
ERS328943	0	0	0	0	0	0	3.96868e-08	0	2.38617e-08	0	4.23973e-06	1.24084e-05	0	0	0	0	0	2.32921e-06	9.80626e-08	0	5.06441e-09	0	0	0	0.000152353	0	0	0	0	2.44333e-06	0	1.06475e-07	0	0	0	0	6.18683e-09	0	0	0	3.55756e-07	0	3.90095e-09	0	0	0	3.15105e-07	0	0
ERS328944	0	0	0	0	0	0	0	0	1.04316e-07	0	4.49911e-08	2.69585e-05	0	0	0	0	0	2.81378e-07	1.40642e-06	0	1.38782e-08	0	0	0	4.36787e-05	1.68344e-06	6.56704e-07	0	0	3.50723e-06	0	9.53582e-07	0	0	0	0	4.63016e-09	0	0	0	1.32647e-07	0	0	2.10136e-08	0	0	1.28851e-06	0	0
ERS328945	0	0	0	0	0	0	9.5029e-09	0	1.82668e-08	0	6.20964e-08	1.2982e-05	0	0	0	0	0	1.33222e-08	3.05906e-06	0	1.08763e-09	0	0	0	8.18798e-06	9.00272e-07	8.49184e-07	3.97156e-07	2.16438e-07	4.56756e-06	0	3.25838e-07	0	1.48478e-08	0	0	1.86586e-06	4.5534e-08	0	0	1.13881e-08	0	0	0	0	0	6.74105e-08	0	6.05059e-07
ERS328946	0	0	0	0	0	0	7.9999e-08	0	1.3777e-08	0	8.97484e-08	1.31263e-06	0	0	0	0	0	1.13524e-08	7.20478e-07	0	8.97886e-07	0	0	0	1.59368e-05	0	5.17531e-07	1.54126e-07	0	1.32228e-06	0	5.64796e-07	3.51238e-07	4.51794e-06	0	0	7.87183e-07	5.57617e-07	0	0	4.7113e-07	0	0	0	0	0	2.64494e-07	0	3.47374e-07
ERS328947	0	3.2113e-07	0	3.38906e-09	2.92637e-09	0	1.43286e-08	0	1.84383e-08	0	2.27728e-07	6.93533e-06	0	0	0	0	0	5.10821e-06	2.8315e-06	0	4.02675e-09	0	0	7.14768e-07	6.3165e-05	4.05767e-07	2.22207e-07	1.86674e-07	0	3.04959e-06	0	1.0199e-06	4.97087e-07	0	0	0	1.2782e-06	5.05495e-06	0	0	1.28522e-07	0	0	0	0	0	1.59557e-07	0	2.55371e-07
ERS328948	0	0	0	0	1.61629e-08	0	2.42501e-08	0	0	0	1.76733e-06	3.09968e-06	0	0	0	0	0	9.00948e-06	6.69988e-07	0	3.98551e-09	0	0	0	1.82352e-05	2.47127e-07	4.67234e-07	1.11278e-07	1.52303e-07	5.58848e-06	8.10822e-07	8.80424e-07	5.83927e-07	2.11735e-05	5.45625e-07	0	9.17625e-06	0	0	0	9.25088e-07	2.57486e-06	0	0	5.5407e-08	0	5.83767e-07	0	3.72508e-07
ERS328949	0	1.03145e-06	0	0	0	0	1.84767e-08	0	5.41681e-09	0	9.51029e-07	5.59372e-06	1.33157e-07	0	0	0	0	6.62374e-08	7.27663e-08	0	3.70705e-09	0	0	8.4215e-07	2.24916e-05	3.58689e-07	4.76727e-07	1.68924e-08	7.29349e-08	1.4307e-06	0	2.92175e-07	3.67833e-07	2.47919e-06	0	6.7042e-09	1.23898e-06	1.11024e-08	0	0	5.00741e-07	0	0	0	0	0	4.34669e-07	0	7.64512e-07
ERS328950	1.75573e-09	1.22564e-06	0	0	0	0	5.0114e-09	0	9.53911e-09	0	6.0449e-07	1.14901e-05	4.10135e-08	0	3.17011e-09	0	0	3.22785e-07	7.69907e-08	0	3.30565e-09	0	0	1.61333e-06	2.44228e-05	1.50506e-06	3.54554e-07	4.40464e-07	0	1.11396e-06	0	2.43055e-07	4.80785e-07	0	0	0	8.86931e-07	6.43791e-07	0	0	1.44479e-07	0	0	0	0	0	5.20741e-07	0	3.67506e-07
ERS328951	0	0	0	4.77497e-06	4.44815e-06	0	0	0	2.7268e-08	0	0	0	0	0	0	7.46814e-09	0	0	2.83252e-06	7.25438e-09	8.00954e-08	0	0	0	6.74728e-05	8.57198e-06	0	1.48352e-06	0	8.12928e-06	0	9.40793e-07	0	0	0	0	0	0	0	0	0	0	0	0	0	0	0	0	0
ERS328952	0	1.31303e-05	0	0	0	0	1.58546e-07	0	2.14554e-08	0	0	7.69663e-06	9.71719e-08	0	0	0	0	9.30973e-07	5.78915e-07	0	2.76654e-09	0	0	1.22451e-06	5.01519e-05	1.42034e-06	3.68797e-06	3.70317e-07	0	2.51012e-06	0	3.16957e-07	2.13071e-07	0	0	5.62389e-09	1.67403e-06	0	0	0	3.73848e-07	0	0	0	0	0	1.98274e-07	0	2.62407e-07
ERS328953	0	7.50789e-07	0	0	0	0	5.26071e-08	0	2.46971e-08	0	4.03528e-06	5.9397e-06	2.1036e-08	0	4.23796e-09	0	0	1.95281e-09	3.24755e-07	0	7.19381e-09	0	0	4.8502e-08	2.53653e-05	4.04258e-08	2.5053e-08	3.24295e-07	0	1.73053e-06	0	6.48245e-07	5.60367e-07	8.24464e-09	0	0	1.59547e-07	1.4023e-06	0	0	1.03889e-08	1.48488e-07	0	0	0	0	3.10651e-07	0	1.64656e-07
ERS328954	0	1.39247e-08	0	0	0	0	1.59075e-08	0	0	0	2.26866e-08	5.76639e-06	9.73447e-08	0	3.66546e-09	0	0	3.12217e-08	2.73807e-07	0	0	0	0	1.96999e-09	1.72213e-05	1.15158e-06	6.47324e-07	1.70107e-07	0	1.16257e-06	0	4.37136e-07	1.99071e-07	3.2908e-09	0	0	6.48765e-06	1.46811e-06	0	0	6.68422e-08	0	5.42689e-09	0	0	0	1.95917e-07	0	2.65992e-07
ERS328955	0	0	0	0	1.08415e-07	0	2.9586e-07	0	1.32135e-07	0	1.74966e-07	4.22876e-05	0	0	0	0	0	1.39542e-07	2.53579e-07	9.18696e-08	6.43587e-08	0	0	3.24823e-05	4.20493e-05	8.81032e-06	1.0879e-06	1.57462e-06	0	5.06251e-06	0	4.41838e-07	0	0	0	0	6.78555e-07	1.67973e-06	0	0	2.78357e-06	0	0	0	0	0	6.7557e-07	0	5.32531e-07
ERS328956	0	1.72676e-06	0	0	0	0	0	0	0	0	7.65314e-09	6.14674e-07	0	0	0	0	0	1.57252e-07	2.00399e-06	0	2.13188e-07	0	0	7.51864e-07	4.36188e-05	9.15875e-08	9.06968e-07	8.31876e-09	2.72251e-06	4.27578e-06	0	7.20785e-07	1.00156e-07	1.97757e-05	0	0	3.91223e-06	1.74942e-07	0	0	2.02534e-06	4.50991e-07	3.45362e-09	0	0	0	4.54381e-07	0	9.84762e-07
ERS328957	0	0	0	0	1.43302e-07	0	2.10127e-08	0	3.54702e-09	0	3.39615e-08	1.68591e-05	7.99938e-08	0	0	0	0	1.09954e-07	5.49814e-07	0	9.39622e-07	0	0	5.18366e-06	5.2596e-05	9.89925e-07	7.45557e-07	3.90206e-07	2.50887e-06	2.76288e-06	9.04964e-09	3.62375e-07	3.1922e-07	6.77875e-09	0	1.51084e-09	6.96367e-06	3.04712e-06	0	0	1.30561e-07	0	0	1.27446e-08	1.2544e-08	0	6.16932e-07	0	1.78808e-07
ERS328958	0	0	0	0	5.45688e-08	0	4.26957e-08	0	6.35755e-09	0	1.87651e-06	7.60251e-06	9.71915e-08	0	4.44443e-09	0	0	4.19896e-07	5.65977e-07	0	2.99635e-06	0	0	0	2.63317e-05	1.34319e-06	3.07353e-07	2.45705e-08	7.53626e-07	1.76185e-06	0	3.72985e-07	4.11555e-07	3.24658e-09	3.84678e-07	0	2.73773e-06	1.04607e-07	0	2.22261e-06	3.41706e-07	0	0	0	0	0	4.16149e-07	0	2.17105e-07
ERS328959	0	0	0	0	0	0	0	0	1.61005e-08	0	0	1.08775e-05	0	0	1.94429e-08	0	0	1.18637e-07	1.0556e-06	0	5.05622e-09	0	0	8.88417e-09	5.88083e-05	3.48549e-06	1.56196e-06	2.88715e-07	3.43143e-09	2.77391e-06	0	6.25727e-07	0	0	0	0	5.36523e-06	5.69111e-06	0	0	0	0	0	0	0	0	1.98959e-07	0	0
ERS328960	0	0	0	0	0	0	3.96664e-08	0	2.50747e-08	0	2.76392e-08	6.19333e-06	0	0	0	0	0	4.35003e-08	3.54356e-07	0	1.4484e-09	0	0	2.47938e-07	3.76925e-05	2.51933e-07	2.51694e-06	3.35614e-07	0	2.3052e-06	0	8.33612e-07	1.64498e-07	0	0	0	1.81059e-06	7.24839e-07	0	0	1.56702e-07	0	0	0	0	0	6.73327e-07	0	2.77535e-07
ERS328961	0	0	0	0	0	0	2.69146e-08	0	1.16321e-08	0	2.81121e-06	5.92629e-06	0	0	0	0	0	1.06142e-07	4.84249e-07	0	2.87528e-06	0	0	7.74227e-07	4.82362e-05	6.4844e-07	1.59777e-06	7.01302e-07	0	2.2069e-06	0	1.00013e-06	5.35266e-07	0	0	0	1.17158e-05	2.9738e-09	0	0	1.81936e-07	6.97918e-07	0	0	0	0	3.09342e-07	0	4.43385e-07
ERS328962	0	5.20459e-09	0	0	0	0	1.3026e-08	0	0	0	1.01057e-05	7.72408e-06	1.96279e-07	0	6.69428e-09	0	0	2.24827e-08	4.63016e-07	0	0	0	0	2.04342e-06	2.15841e-05	6.88824e-07	2.19588e-06	1.59136e-07	1.29732e-06	3.43824e-06	0	3.88196e-07	9.39251e-07	0	0	2.392e-09	1.5775e-06	3.91666e-06	0	0	1.35816e-06	0	0	0	0	0	3.9381e-07	0	1.49649e-06
ERS328963	0	0	0	2.97817e-08	0	0	3.53668e-08	0	5.58573e-09	0	1.09194e-06	2.71997e-06	0	0	0	0	0	9.294e-09	7.28619e-08	0	2.83565e-09	0	0	6.52872e-08	1.96446e-05	6.10937e-08	7.88003e-08	1.35877e-08	4.90824e-07	9.34371e-07	0	6.48714e-08	8.26766e-08	0	0	0	3.25609e-07	0	0	0	2.48844e-07	1.1979e-06	0	0	0	0	2.66249e-07	0	4.63616e-08
ERS328964	0	1.09479e-06	0	0	6.08896e-09	0	9.7655e-08	0	0	0	3.12309e-06	2.60201e-05	2.43076e-08	0	9.22987e-09	0	0	8.78394e-08	6.39273e-07	0	2.6147e-06	0	6.55193e-09	2.45861e-06	2.83961e-05	3.64176e-07	6.73284e-07	4.81884e-08	1.62028e-06	3.85708e-06	3.09444e-07	1.05092e-06	2.71434e-07	1.17235e-05	0	0	5.37896e-06	7.87169e-08	0	0	4.26075e-07	0	0	1.18688e-08	1.20116e-07	0	2.78444e-07	0	2.82118e-07
ERS328965	0	0	0	0	2.18255e-07	0	7.56272e-08	0	1.69326e-08	0	5.85086e-07	5.18474e-06	0	0	0	0	0	2.86992e-08	6.50483e-07	0	0	0	0	0	6.1423e-05	7.39471e-07	2.84826e-06	4.14469e-07	0	5.44152e-06	3.91802e-07	8.94146e-07	2.08696e-07	0	0	0	4.57041e-06	0	0	0	1.15739e-07	2.19544e-09	0	0	0	0	2.32702e-07	0	5.20732e-07
ERS328966	0	0	0	0	0	0	8.45479e-09	0	0	0	5.0409e-06	2.07032e-05	0	0	0	0	0	5.43122e-08	4.85589e-07	0	0	0	0	6.42447e-07	1.73712e-05	4.87914e-06	1.23221e-06	7.07754e-08	0	3.13465e-06	0	3.88957e-08	1.10325e-06	1.38488e-05	0	1.70879e-09	2.39027e-06	1.67185e-07	0	0	9.43611e-06	0	6.29263e-09	2.80275e-07	0	0	1.98978e-07	0	1.13963e-06
ERS328967	9.21586e-09	1.10354e-05	0	0	0	0	0	0	1.24226e-08	0	5.06624e-08	2.94076e-05	1.22577e-07	0	0	0	0	1.42129e-07	5.1254e-07	0	1.86359e-09	0	0	2.64749e-07	5.83869e-05	9.31632e-07	1.35799e-06	7.48698e-08	0	2.51026e-06	0	6.22378e-07	2.23823e-06	1.78449e-06	0	0	3.86868e-06	9.71954e-07	0	0	3.22775e-07	0	1.04648e-08	0	0	0	5.33116e-07	0	3.98005e-07
ERS328968	0	6.28189e-08	0	0	2.99705e-06	0	4.38695e-09	0	1.66831e-08	0	7.15244e-08	4.26556e-05	0	0	1.89096e-09	0	0	1.19541e-07	1.70051e-06	0	8.9499e-07	0	0	2.89923e-08	1.41631e-05	1.40244e-05	2.23701e-06	0	0	2.36852e-06	0	4.88725e-07	9.30816e-07	8.79653e-08	0	0	4.25386e-08	8.16269e-06	0	0	6.59274e-07	4.43532e-08	0	0	0	0	5.66097e-07	0	1.89517e-08
ERS328969	0	7.6796e-09	0	5.94669e-09	0	0	0	0	2.6032e-09	0	0	6.1799e-08	0	0	0	0	0	0	1.15574e-05	0	0	0	0	9.29135e-09	1.69306e-05	1.41772e-09	1.81369e-08	0	0	1.27389e-05	0	9.70086e-07	0	0	0	0	4.7783e-06	0	0	0	0	0	0	0	0	0	1.17309e-08	0	9.98327e-07
ERS328970	0	9.90459e-07	0	0	0	0	3.5236e-08	0	0	0	2.01779e-08	8.19008e-06	4.77928e-09	0	0	0	0	9.92696e-09	2.31562e-07	0	1.79144e-07	0	0	4.2698e-07	1.19564e-05	7.08885e-07	6.76047e-07	1.77558e-08	0	1.70476e-06	0	5.84198e-07	2.37888e-07	1.18166e-06	0	0	6.19662e-07	5.60925e-09	0	0	1.48775e-06	4.16714e-07	0	0	1.84748e-08	0	1.59374e-07	0	2.34738e-07
ERS328971	0	2.17209e-06	0	0	0	0	1.84119e-07	0	0	0	5.62326e-07	2.20561e-05	5.1592e-09	0	0	0	0	4.89481e-08	2.46241e-06	0	4.47026e-07	0	0	3.50227e-06	1.49185e-05	1.08384e-06	2.00847e-07	7.20588e-08	0	7.74153e-06	0	2.84378e-07	0	0	0	1.96863e-09	1.41297e-06	5.9092e-06	0	0	2.86778e-07	0	0	0	0	0	3.94663e-07	0	6.23478e-07
ERS328972	0	0	0	1.80265e-07	0	0	1.59538e-08	0	3.91003e-09	0	5.99201e-08	5.75084e-06	1.44835e-07	0	0	0	0	3.8481e-08	3.81232e-07	0	7.11111e-07	0	0	0	2.66003e-05	1.09112e-06	2.26456e-06	4.75521e-09	0	1.94819e-06	4.41578e-07	7.18394e-07	1.77216e-07	0	0	0	1.02783e-05	0	0	0	2.53459e-07	0	0	0	0	0	1.91615e-07	0	6.24272e-07
ERS328973	0	0	0	0	0	0	2.02054e-07	0	2.84024e-08	0	3.68643e-06	1.29665e-08	0	0	0	0	0	4.56858e-09	2.26261e-07	0	2.32417e-07	0	0	9.5813e-06	8.48956e-05	1.06903e-05	1.53267e-06	0	0	2.16109e-06	0	1.13166e-06	0	0	0	0	4.47407e-06	2.6089e-09	0	0	2.82997e-07	0	0	0	0	0	5.78669e-07	0	0
ERS328974	0	0	0	0	0	0	8.9201e-08	0	1.04035e-08	0	0	1.10491e-05	0	0	0	0	0	4.87161e-06	3.84794e-07	0	9.06342e-09	0	0	0	0.000110172	1.19681e-06	0	0	0	2.21594e-06	0	5.21063e-07	0	0	0	4.9713e-09	3.72568e-07	0	0	0	0	0	0	1.37988e-06	0	0	1.40756e-07	0	0
ERS328975	0	1.17206e-05	0	0	0	0	4.13177e-08	0	7.68137e-09	0	4.60425e-07	1.5967e-05	0	0	0	0	0	4.55718e-08	6.00015e-07	0	1.71636e-06	0	0	3.32595e-05	9.97871e-05	3.12585e-06	4.84277e-07	1.41777e-07	0	3.84571e-06	2.05505e-09	1.38867e-07	1.10655e-06	0	0	0	2.19102e-06	6.30726e-07	0	0	1.28826e-06	3.86033e-09	2.1341e-08	0	0	0	4.18076e-07	0	4.88684e-07
ERS328976	0	0	0	1.02929e-08	0	0	1.31998e-08	0	0	0	1.85231e-07	4.31325e-07	2.61434e-07	0	0	0	0	0	2.65015e-07	0	0	0	0	0	6.76277e-06	9.66817e-09	4.88639e-07	1.18264e-07	0	8.79993e-07	0	3.19103e-07	1.65507e-09	1.12392e-06	0	0	5.44627e-07	2.92903e-08	0	0	2.07286e-07	3.22984e-07	0	0	0	0	2.74809e-07	0	2.93418e-07
ERS328977	0	7.73769e-07	0	0	0	0	0	0	0	0	1.85409e-07	5.70229e-07	1.19156e-07	0	0	0	0	1.8853e-08	6.23672e-07	0	7.57018e-07	0	0	1.5026e-07	6.57037e-06	1.90634e-07	1.76715e-06	5.24787e-09	1.14655e-06	2.31155e-06	7.71051e-07	3.04833e-07	2.77824e-07	0	0	2.63452e-09	9.40026e-07	0	0	0	9.43938e-07	2.6833e-06	0	0	5.12989e-08	0	2.10839e-07	0	5.2702e-07
ERS328978	0	8.99447e-07	0	2.60318e-07	0	0	0	0	2.98968e-09	0	8.42069e-07	1.26899e-05	7.88877e-08	0	0	0	0	0	5.64701e-07	0	8.48939e-08	0	0	0	4.18515e-05	8.60491e-07	5.0033e-07	1.92225e-07	0	3.33997e-06	0	1.85536e-07	2.41799e-07	1.77431e-05	0	0	1.92684e-06	1.37313e-06	0	0	4.47603e-07	0	6.2571e-09	0	4.77595e-08	0	8.1527e-07	0	8.96057e-07
ERS328979	0	0	0	2.83361e-06	0	0	0	0	0	0	5.49974e-06	8.23591e-07	1.7056e-07	0	0	0	0	1.00761e-07	8.30215e-08	0	5.88354e-07	0	0	0	9.81941e-06	9.22701e-08	3.24012e-06	5.02819e-08	2.39022e-07	9.26947e-07	0	3.00585e-07	4.22446e-07	1.55526e-05	0	3.65359e-09	8.66547e-07	1.20854e-06	0	0	1.43791e-06	1.2523e-06	0	0	1.60495e-08	0	2.16041e-07	0	1.74091e-06
ERS328980	0	0	0	0	0	1.76444e-09	2.80924e-08	0	4.07672e-09	0	1.67435e-05	4.94794e-05	0	0	0	0	0	3.3326e-06	3.44082e-07	0	4.53672e-09	0	1.46694e-08	0	2.3403e-05	8.69097e-06	3.46082e-06	4.7554e-07	0	1.65879e-06	0	2.20176e-07	0	0	0	0	1.70186e-05	0	0	0	8.09617e-07	0	4.96344e-09	0	1.30655e-08	0	3.3821e-07	0	5.71593e-07
ERS328981	0	0	0	4.31038e-06	0	0	1.38171e-07	0	1.63932e-07	0	1.66935e-06	5.1593e-06	7.07263e-07	0	0	0	0	3.54704e-07	1.07569e-06	0	1.49954e-07	0	0	0	5.2952e-05	0	8.108e-06	5.17647e-08	0	3.58449e-06	5.38632e-08	1.07081e-06	6.52844e-07	0	0	0	5.31517e-06	0	0	0	0	0	0	0	0	0	1.4546e-06	0	1.93622e-06
ERS328982	2.11013e-08	3.51611e-07	0	0	0	0	1.93545e-08	0	3.55311e-08	0	1.57463e-07	4.27708e-05	0	0	0	0	0	3.02448e-06	9.95439e-07	8.14976e-07	1.35307e-08	0	0	0	4.54895e-05	1.57495e-06	5.63897e-07	2.82321e-07	0	5.2848e-06	0	3.48374e-07	6.6933e-07	0	0	0	6.51904e-09	8.63385e-07	0	0	2.88721e-06	0	4.63747e-08	0	0	0	5.00234e-07	0	3.31068e-06
ERS328983	0	1.2542e-06	0	0	0	0	1.30745e-07	0	6.41516e-09	0	4.37034e-07	4.44957e-06	9.70311e-09	0	0	0	0	7.83177e-08	4.31341e-07	0	1.96117e-06	0	0	1.4834e-06	6.16921e-05	1.61233e-06	3.61105e-07	2.04865e-08	2.99225e-06	2.41859e-06	0	1.37119e-07	5.31502e-07	1.90585e-05	0	0	1.00763e-06	7.0107e-06	0	0	2.96866e-07	2.88265e-07	0	0	0	0	4.58329e-07	0	3.75389e-07
ERS328984	0	6.12056e-09	0	0	0	0	1.08971e-08	0	1.59608e-08	0	5.22592e-09	5.86493e-06	0	0	0	0	0	8.74434e-07	5.0056e-07	0	9.09881e-09	0	0	2.05854e-05	4.47203e-05	2.02246e-06	1.75525e-06	5.4244e-08	0	2.97192e-06	0	6.0474e-07	0	0	0	0	1.48116e-05	0	0	0	4.07804e-08	0	5.87855e-09	0	0	0	1.26227e-07	0	5.00074e-07
ERS328985	0	2.74545e-07	0	0	0	0	0	0	0	0	2.72336e-08	7.92856e-06	0	0	0	0	0	7.51671e-06	3.40505e-07	0	5.24624e-09	0	0	1.81457e-07	8.86274e-06	1.38282e-06	2.69977e-07	4.37538e-08	7.60326e-09	4.56763e-06	0	5.72315e-07	9.2436e-07	3.95548e-08	3.05419e-07	1.35878e-09	1.79644e-06	5.0275e-08	0	0	3.98802e-07	5.00874e-07	0	0	0	0	2.48287e-07	0	3.30971e-07
ERS328986	0	6.62728e-09	0	0	0	0	1.69717e-08	0	0	0	6.74136e-06	7.12869e-06	0	0	0	0	0	5.12686e-08	5.84486e-07	0	3.67409e-06	0	0	2.70878e-06	3.21057e-05	1.77767e-06	1.57588e-07	8.2597e-07	4.62709e-07	1.76579e-06	0	8.18657e-07	9.58794e-08	0	0	0	1.32771e-06	6.72135e-07	0	0	4.72394e-07	0	0	0	0	0	1.42626e-07	0	2.80038e-07
ERS328987	0	0	0	0	1.47362e-08	0	5.0312e-09	0	0	0	8.17867e-07	1.20471e-05	0	0	0	0	0	4.96123e-06	3.19909e-07	0	0	0	0	5.67842e-07	6.51033e-05	1.05574e-06	4.02228e-07	9.20362e-09	0	5.40826e-06	0	6.74975e-07	9.15208e-07	0	0	0	4.47991e-06	7.85614e-07	0	0	5.44761e-07	0	0	0	4.63937e-09	0	4.59612e-07	0	6.88882e-07
ERS328988	0	4.8211e-06	0	8.30621e-07	0	0	9.64098e-09	0	6.93533e-09	2.83948e-08	3.21566e-06	4.03949e-06	1.27543e-07	0	0	0	0	1.99771e-08	5.79153e-07	0	1.38625e-09	0	0	1.81326e-06	3.54538e-05	6.94495e-07	3.51688e-06	1.57592e-08	1.1673e-06	2.70053e-06	0	8.14767e-07	2.25579e-07	0	0	1.36663e-09	2.76229e-06	0	0	0	3.85372e-07	0	0	0	0	0	1.27885e-07	0	4.77861e-07
ERS328989	0	4.24932e-09	0	1.77408e-09	0	1.69497e-09	3.80155e-08	0	4.45805e-09	0	8.18432e-06	1.68742e-05	0	0	5.47791e-09	0	0	2.40124e-07	7.96269e-08	0	2.47237e-09	0	0	0	5.45526e-05	7.62531e-06	2.39704e-06	1.1876e-07	3.96917e-06	2.29335e-06	0	1.61278e-07	4.64296e-07	0	0	0	8.62994e-06	0	0	0	5.09541e-07	6.77621e-07	3.17892e-09	4.88778e-09	0	0	4.68588e-07	0	1.02757e-06
ERS328990	0	4.05637e-06	0	0	9.68361e-09	0	4.42721e-08	0	1.93976e-08	0	2.65229e-06	1.57715e-05	1.17283e-07	0	0	0	0	3.20232e-07	1.29585e-06	0	3.31309e-08	0	0	4.23243e-09	2.33526e-05	8.80564e-06	5.97797e-06	2.33165e-08	0	1.00866e-05	0	8.55635e-07	6.7233e-07	0	0	0	5.67109e-06	0	0	0	6.04e-07	0	0	0	0	0	4.6993e-07	0	1.87896e-06
ERS328991	0	0	0	4.83725e-08	0	2.06379e-09	0	0	3.53581e-09	0	2.85693e-06	3.48747e-06	2.41056e-09	0	2.84497e-08	0	0	4.7243e-06	5.55336e-07	0	1.52507e-08	0	0	1.01195e-06	9.79718e-06	2.51943e-08	6.4202e-07	1.57027e-06	5.23478e-07	7.16619e-06	0	8.8793e-07	1.06999e-07	0	6.88744e-08	7.04087e-09	3.27419e-06	0	0	8.91826e-07	3.32175e-06	0	0	0	2.94357e-07	0	5.59696e-07	0	2.39327e-06
ERS328992	0	0	0	0	0	0	9.69301e-09	0	7.59115e-09	0	2.29098e-09	7.4278e-06	2.65509e-07	0	0	1.98987e-09	0	4.11905e-09	2.689e-06	0	5.28334e-09	0	0	6.89259e-09	5.39059e-05	1.61553e-07	7.61532e-07	4.50697e-08	0	7.791e-06	0	5.34228e-07	1.33156e-07	0	0	4.90122e-09	1.4624e-06	8.8722e-07	0	0	1.32164e-07	0	0	0	0	0	4.86282e-07	0	2.14759e-06
ERS328993	0	2.13779e-09	0	0	2.21234e-06	0	0	0	1.08008e-07	0	1.60597e-08	1.37144e-05	0	0	0	0	0	1.68265e-08	7.43357e-07	0	1.13098e-05	0	0	7.48389e-06	0.000137096	0	8.53848e-09	1.27929e-06	0	1.28581e-05	0	0	0	1.51632e-08	0	0	0	0	0	7.38924e-09	3.69255e-08	0	0	0	0	0	9.35101e-06	0	2.02709e-07
ERS328994	0	0	0	1.72221e-08	1.19256e-06	0	3.12196e-07	0	0	0	2.52423e-06	1.2373e-05	0	0	1.77067e-08	0	0	1.29011e-07	1.00614e-06	0	0	0	0	1.36589e-05	3.50774e-05	4.40056e-06	1.53215e-06	5.44361e-08	0	3.87224e-06	0	4.98515e-07	0	0	0	0	4.28442e-06	0	0	0	7.01819e-07	0	0	0	0	0	9.0529e-08	0	2.72161e-06
ERS328995	0	7.54101e-06	0	0	0	0	1.2407e-07	0	6.65031e-09	0	3.96671e-07	4.92703e-05	0	0	0	0	0	3.82051e-07	1.49284e-06	0	1.61047e-08	0	3.89306e-09	1.50762e-05	2.16507e-05	1.50544e-05	8.96686e-07	8.5754e-07	0	2.15902e-06	0	2.0082e-07	3.28243e-07	0	0	2.24573e-09	1.18735e-05	1.3442e-06	0	0	2.35159e-08	0	4.25775e-08	0	0	0	7.37419e-07	0	6.26042e-08
ERS328996	0	0	0	1.41426e-06	0	0	2.28931e-09	0	0	0	5.84896e-07	7.57761e-06	1.93825e-07	0	0	0	0	9.32813e-08	1.05908e-07	0	3.16605e-06	0	1.72176e-08	3.33174e-09	1.0083e-05	7.60588e-07	1.29249e-06	3.22066e-08	1.47905e-06	2.65088e-06	0	1.85904e-06	1.06778e-06	8.67458e-06	0	7.87108e-09	9.15895e-06	0	0	0	7.84022e-07	0	0	0	0	0	1.57199e-07	0	7.2342e-07
ERS328997	0	1.23537e-06	0	3.01388e-08	2.65996e-09	0	8.36567e-08	0	0	0	1.07097e-05	7.01501e-06	0	0	0	0	0	2.09132e-07	6.5536e-07	0	5.50147e-06	0	0	3.38643e-07	2.32685e-05	1.37275e-06	5.57364e-06	1.14799e-07	0	3.29862e-06	0	1.45173e-07	8.61046e-07	1.13887e-05	0	0	3.91669e-07	6.62181e-08	0	5.01757e-06	2.35139e-05	0	0	0	5.47134e-07	0	1.09006e-06	0	1.23286e-06
ERS328998	0	0	0	0	0	0	0	0	8.39762e-08	0	1.29421e-06	1.01764e-05	0	0	0	0	0	2.80883e-07	3.83257e-07	0	6.71026e-09	0	0	0	2.98302e-05	0	0	4.15402e-07	0	7.43585e-06	0	3.19503e-07	0	0	0	0	4.15228e-06	2.85333e-06	0	0	4.37684e-08	2.80809e-06	0	0	0	0	4.71143e-07	0	1.24277e-06
ERS328999	0	9.72624e-07	0	0	1.28464e-06	0	7.65152e-08	0	0	0	6.92917e-07	1.83032e-05	0	0	3.70036e-09	0	0	2.05571e-07	3.90672e-07	0	3.68837e-09	0	0	3.39038e-07	4.7942e-05	6.85086e-06	1.41588e-06	2.50051e-07	0	1.2442e-06	0	1.10345e-06	3.94899e-07	1.54136e-05	0	0	5.97332e-06	0	0	0	8.03649e-07	0	0	0	9.70675e-09	0	2.93459e-07	0	3.07608e-07
ERS329000	0	1.10581e-06	0	0	1.71022e-08	0	5.19782e-07	0	1.17752e-08	0	9.80162e-08	1.26475e-05	0	0	0	0	0	1.41423e-07	7.6165e-07	0	4.73887e-09	0	0	3.27105e-06	4.58297e-05	3.52204e-06	4.20747e-06	8.99147e-07	0	5.37021e-06	0	1.0703e-06	4.91899e-07	0	0	0	3.79035e-06	5.14986e-07	0	0	6.71078e-08	0	0	0	0	0	4.35375e-07	0	9.14231e-07
ERS329001	0	0	0	0	4.00162e-09	0	3.82848e-08	0	0	0	2.71968e-07	2.79197e-05	0	0	0	0	0	2.33872e-07	4.64117e-07	0	2.79146e-09	0	0	2.73009e-05	2.95215e-05	7.5574e-06	4.31942e-08	1.57355e-07	0	3.30449e-06	0	1.36904e-06	1.73169e-06	2.14198e-08	0	0	1.47574e-05	0	0	0	2.82827e-06	0	0	0	0	0	2.88789e-07	0	2.29645e-08
ERS329002	0	3.86019e-06	0	0	0	0	4.48619e-08	0	1.07849e-08	0	4.57503e-06	1.69435e-05	0	0	0	0	0	1.21193e-07	8.79534e-07	0	1.38273e-06	0	0	0	2.06623e-05	9.61763e-07	4.48835e-06	4.98506e-08	0	2.64331e-06	0	5.77154e-07	1.20386e-06	0	0	0	4.28805e-06	2.07626e-07	0	0	1.0154e-06	0	0	0	0	0	3.08966e-07	0	9.57931e-07
ERS329003	0	1.85273e-08	0	0	5.52869e-07	0	5.13827e-07	0	3.50475e-08	1.62887e-09	2.95437e-08	2.71115e-05	0	0	0	0	0	1.7258e-08	2.74298e-07	0	5.95987e-07	0	0	2.69197e-09	7.00776e-05	6.13496e-06	5.99168e-07	0	2.7967e-09	6.48646e-06	0	6.01952e-07	1.76842e-06	1.32592e-07	0	1.27628e-09	2.28267e-06	1.28016e-08	0	0	5.94873e-09	0	0	0	0	0	2.84336e-07	0	0
ERS329004	0	0	0	0	0	0	4.49271e-07	0	5.59501e-08	0	1.49232e-06	9.22418e-06	0	0	0	0	0	5.23765e-07	3.71427e-07	0	4.58387e-08	0	0	0	6.02572e-05	3.06797e-09	8.50868e-07	2.92132e-09	0	2.49118e-06	0	4.11793e-07	0	0	0	0	4.86483e-06	0	0	0	1.27426e-08	0	0	0	0	0	6.15011e-07	0	0
ERS329005	0	4.18166e-06	0	5.35171e-08	3.67335e-09	0	2.00621e-09	0	8.72146e-09	0	7.2238e-06	1.88014e-05	2.35761e-08	0	0	0	0	2.14894e-07	8.98242e-07	0	2.61558e-09	0	0	7.86173e-07	2.73593e-05	4.85282e-06	1.68839e-06	2.01779e-08	1.19964e-06	1.51986e-06	0	5.27316e-07	1.18467e-06	3.76881e-05	0	2.38883e-09	4.53337e-06	3.80289e-06	0	0	1.35332e-06	2.77975e-07	0	0	0	0	6.21894e-07	0	6.93e-07
ERS329006	0	0	0	0	1.10366e-07	0	3.398e-07	0	1.55618e-08	0	7.15754e-06	1.05701e-05	0	0	0	0	0	0	5.47374e-07	0	0	0	0	0	8.7751e-05	2.71927e-06	8.75516e-09	6.61851e-07	0	6.30135e-06	0	2.60256e-06	0	1.98726e-09	0	0	2.4385e-06	1.19606e-08	0	0	0	0	0	0	0	0	1.16688e-07	0	0
ERS329007	0	2.52443e-06	0	0	0	0	1.71805e-07	0	1.11274e-08	0	3.48538e-07	1.51723e-05	0	0	0	0	0	1.55429e-07	2.01029e-06	6.39133e-09	6.15085e-08	0	0	0	9.25796e-05	7.53279e-06	5.63721e-06	1.07487e-06	0	7.75303e-06	0	6.23869e-07	0	0	0	0	4.92283e-07	0	0	0	7.45902e-09	0	5.23839e-09	0	0	0	1.25083e-06	0	3.27752e-07
ERS396293	0	5.52423e-06	0	0	0	0	0	0	2.84305e-09	0	5.82957e-06	2.40722e-05	0	0	0	0	0	3.43899e-08	8.41166e-07	0	1.66532e-08	0	0	0	2.77242e-05	4.37782e-06	3.27684e-06	1.10075e-06	0	3.31282e-06	0	1.20506e-06	1.33529e-06	0	0	0	7.20423e-07	0	0	0	0	0	0	0	8.41144e-09	0	6.21566e-07	0	4.8101e-07
ERS396294	3.20652e-08	0	0	0	3.06115e-06	0	0	0	6.88595e-08	0	0	1.86656e-05	0	0	0	0	0	1.37753e-06	1.83327e-08	4.83131e-07	3.74096e-08	0	0	0	0.000124287	0	0	1.80479e-06	0	4.28392e-06	0	2.05549e-09	0	8.91632e-09	0	0	0	0	0	0	0	0	2.01994e-08	0	0	0	4.95814e-09	0	1.00743e-07
ERS396295	0	0	0	0	0	0	0	0	4.354e-09	0	1.42173e-07	2.88213e-06	1.13524e-07	0	0	0	0	1.47405e-09	1.03337e-06	0	7.91173e-09	0	0	2.40701e-07	1.55196e-05	1.0937e-07	1.1728e-07	1.2292e-07	0	4.01982e-06	0	9.63343e-07	4.70171e-07	6.6878e-06	0	1.33787e-08	6.75409e-07	0	0	0	4.21287e-07	0	0	0	0	0	3.08642e-07	0	5.21223e-07
ERS396296	1.62447e-09	0	0	5.16549e-09	2.10708e-07	0	4.17795e-08	0	2.45269e-09	0	7.18771e-09	2.98965e-05	1.41958e-07	0	0	0	0	2.19655e-08	3.82803e-07	0	4.15552e-09	0	0	0	4.61465e-05	1.85893e-06	1.12941e-06	7.77485e-07	0	2.26556e-06	0	1.39527e-06	1.12504e-07	0	0	3.61394e-09	3.24561e-06	0	0	0	1.93736e-07	0	0	0	0	0	3.55022e-07	0	4.4131e-07
ERS396297	0	0	0	4.11815e-06	0	0	8.83479e-09	0	1.62622e-08	0	4.79432e-08	1.83397e-05	4.0406e-08	0	0	0	0	2.12618e-07	1.11408e-06	0	2.62272e-09	0	0	0	4.73991e-05	1.75955e-06	3.90629e-06	3.48025e-08	0	4.52121e-06	0	8.96257e-07	7.05584e-07	0	0	0	4.48266e-07	0	0	0	6.15761e-07	0	0	0	0	0	1.23232e-06	0	8.72672e-07
ERS396298	0	1.11485e-06	0	0	0	0	7.49951e-08	0	6.42523e-08	0	6.30607e-06	7.8448e-06	1.98477e-07	0	0	0	0	4.09863e-07	3.14369e-07	0	3.12846e-08	0	0	6.52742e-07	4.0909e-05	5.77953e-07	6.30071e-07	1.49402e-06	0	4.31741e-06	1.14327e-06	1.96042e-06	4.23534e-07	2.24053e-06	0	0	9.09055e-07	6.40992e-07	0	0	5.49277e-07	2.33017e-06	0	0	0	0	3.42913e-06	0	9.07292e-07
ERS396299	2.58548e-08	3.41548e-09	0	0	0	0	0	0	1.45557e-08	0	3.4723e-09	1.75778e-05	0	0	0	0	0	4.11988e-08	3.91447e-06	3.08281e-08	4.18459e-08	0	0	1.83548e-09	8.00509e-05	2.59461e-06	1.31945e-05	1.69626e-06	0	2.48918e-06	0	8.76863e-08	4.75084e-06	0	0	0	1.05765e-06	0	0	0	1.26006e-08	2.41114e-06	5.63794e-09	0	0	0	8.42519e-07	0	1.18158e-06
ERS396300	0	0	0	3.39745e-07	0	0	9.05123e-07	0	1.79453e-08	0	1.95698e-06	7.4695e-06	0	0	0	0	0	3.51229e-08	8.49093e-07	0	1.47384e-06	0	0	2.91701e-06	1.43935e-05	1.80379e-07	1.03202e-07	1.23289e-07	2.90949e-07	2.54254e-06	0	1.68349e-06	1.11673e-07	0	0	2.85918e-08	2.22763e-06	1.69898e-06	0	0	8.79779e-07	4.9568e-07	0	0	1.72824e-07	0	7.84216e-07	0	2.68733e-07
ERS396301	0	0	0	0	3.09806e-07	0	2.55386e-08	0	4.96358e-09	0	0	1.85065e-05	0	0	0	0	0	3.48255e-07	4.06691e-07	0	3.47919e-09	0	0	2.87792e-09	2.30918e-05	1.00796e-06	4.27046e-06	5.08512e-07	0	2.89132e-06	1.47578e-06	3.67262e-06	0	0	0	0	1.31112e-05	0	0	0	2.64405e-07	0	0	0	0	0	5.64886e-07	0	7.80905e-07
ERS396302	0	8.00118e-07	0	1.33449e-09	0	0	3.09309e-08	0	0	0	1.4858e-08	5.19965e-06	4.80388e-08	0	0	0	0	0	1.7817e-06	0	8.9321e-08	0	0	0	1.79899e-05	1.02842e-06	7.17355e-07	2.17004e-07	8.11428e-07	1.51329e-06	0	7.67895e-07	7.49327e-08	1.54602e-05	0	6.44178e-09	7.05403e-07	0	0	0	8.43965e-08	0	0	0	0	0	8.53037e-08	0	4.22132e-07
ERS396303	0	0	0	0	0	0	0	0	8.26285e-09	0	1.1035e-06	5.42792e-06	1.28149e-07	0	0	0	0	2.46602e-08	2.55285e-07	0	0	0	0	9.16617e-06	1.86352e-05	0	2.03891e-06	3.50715e-07	0	6.06977e-07	0	1.50364e-07	0	0	0	0	1.28978e-06	0	0	0	0	4.65456e-07	0	0	0	0	3.42173e-07	0	2.31243e-07
ERS396304	0	0	0	1.54937e-06	0	0	4.35787e-09	0	0	0	2.75953e-05	1.00396e-05	1.00653e-07	0	0	0	0	1.6425e-08	5.83159e-08	0	1.1986e-07	0	0	1.0344e-06	1.75149e-05	7.84095e-07	1.07244e-06	2.21069e-07	2.39734e-07	5.22646e-07	0	1.55419e-07	2.21037e-07	7.22092e-06	0	0	1.34873e-06	0	0	0	8.22414e-06	6.53998e-08	0	1.67348e-08	0	0	1.5683e-07	0	9.07587e-07
ERS396305	0	0	0	0	0	0	0	0	0	0	2.08005e-06	5.26704e-07	0	0	0	0	0	6.19856e-08	6.19374e-08	2.49012e-07	1.0499e-08	0	0	0	1.01718e-05	1.51157e-06	3.5229e-08	2.09359e-08	4.07827e-07	9.34946e-07	0	3.03697e-07	3.75571e-07	2.80171e-06	0	0	4.84706e-07	2.09192e-07	0	0	5.15565e-07	0	0	0	0	0	8.47621e-07	0	3.76803e-07
ERS396306	0	0	0	5.12884e-07	0	4.09729e-09	9.30978e-09	0	0	0	2.03228e-09	3.07937e-06	2.69694e-07	0	0	0	0	1.43349e-08	9.79283e-08	0	3.45404e-09	0	1.99555e-08	2.87392e-06	3.90365e-05	1.01277e-06	2.47844e-06	8.49423e-09	0	1.73082e-06	0	5.76703e-07	8.84389e-08	2.05715e-09	0	4.14471e-08	5.54909e-06	0	0	0	3.59798e-08	0	0	0	0	0	2.81731e-07	0	4.44542e-07
ERS396307	0	0	0	0	0	0	1.72986e-07	0	0	0	6.11802e-06	4.76887e-06	0	0	0	0	0	3.54542e-08	3.34726e-07	0	2.53823e-09	0	0	0	0.000117657	3.01301e-06	1.29314e-06	4.60971e-07	0	1.92579e-06	0	4.06933e-07	0	0	0	0	3.51629e-06	0	0	0	1.1977e-08	0	0	0	0	0	9.66615e-07	0	5.75818e-07
ERS396308	0	0	0	0	0	0	3.2478e-07	0	3.0478e-08	0	4.73586e-06	1.06316e-05	1.22088e-07	0	0	0	0	6.63512e-08	1.19784e-07	0	2.10501e-08	0	0	1.0988e-06	5.85883e-05	1.38158e-09	3.19147e-07	1.00049e-06	0	4.08355e-06	0	2.16569e-07	0	0	0	0	5.98286e-06	0	0	0	4.62774e-07	0	0	0	0	0	6.57224e-07	0	4.63776e-07
ERS396309	0	5.59004e-06	0	0	0	0	8.20099e-08	0	9.25747e-08	0	5.79336e-06	1.92707e-05	0	0	1.8308e-07	2.72701e-09	0	4.05021e-08	1.29365e-06	3.92903e-09	4.75773e-06	0	0	0	4.45129e-05	1.33038e-06	5.17841e-07	7.6973e-07	0	5.84781e-06	0	1.49318e-06	0	0	0	0	6.45776e-06	5.06496e-07	0	0	1.96765e-08	0	0	0	5.53829e-09	0	7.41252e-07	0	3.16178e-07
ERS396310	0	3.78392e-05	0	0	0	0	1.10006e-07	0	1.66653e-07	0	4.11715e-06	1.68062e-05	0	0	0	0	0	1.96488e-06	4.27775e-07	0	6.62693e-09	0	0	1.2044e-06	5.24751e-05	2.72138e-06	7.83465e-07	3.45066e-08	0	2.96241e-06	0	5.19141e-07	3.61291e-07	1.89667e-05	0	0	3.851e-06	1.28883e-06	0	0	3.41268e-08	0	0	0	0	0	3.15423e-07	0	0
ERS396311	0	1.49001e-06	0	9.04127e-08	0	0	4.64189e-08	0	9.40964e-09	0	3.81071e-06	1.51691e-05	5.20864e-08	0	0	0	0	9.90073e-06	5.2834e-08	0	2.6328e-09	0	0	6.83084e-07	2.99649e-05	2.88097e-06	8.89872e-07	7.0174e-08	0	2.92641e-06	7.11257e-09	1.30049e-07	9.61122e-07	3.43586e-06	0	0	2.5805e-06	1.31785e-06	0	0	1.59803e-07	1.94013e-07	0	0	0	0	5.00783e-07	0	4.44073e-07
ERS396312	1.03476e-08	0	0	3.08218e-09	0	7.98814e-09	4.49993e-08	0	5.62493e-08	0	2.31755e-06	6.17397e-05	0	0	2.65511e-07	0	0	7.29119e-07	7.5246e-07	4.97285e-07	1.09749e-08	0	0	2.92619e-06	3.59943e-05	5.19021e-07	8.65197e-07	6.1914e-07	0	4.4354e-06	1.46573e-06	7.17433e-07	8.51499e-07	0	0	0	0	1.73193e-06	0	0	1.12169e-06	0	0	0	0	0	4.95181e-07	0	1.13569e-07
ERS396313	0	0	0	0	0	0	0	0	0	0	2.16245e-08	5.12612e-07	1.25295e-07	0	0	0	0	3.87964e-07	6.44008e-08	0	0	0	0	0	3.55398e-06	2.42493e-09	2.61108e-07	1.51563e-08	0	6.03256e-07	0	3.62601e-07	1.15396e-07	0	0	0	1.31748e-07	0	0	0	1.53615e-07	8.76882e-07	0	0	0	0	2.93635e-07	0	2.06e-07
ERS396314	0	0	0	3.40526e-06	0	0	2.66803e-08	0	2.21168e-08	0	5.80032e-08	4.49375e-06	5.18004e-07	0	0	0	0	1.9814e-08	7.76118e-08	0	0	0	0	0	1.3994e-05	2.43773e-07	1.86108e-06	5.65487e-08	0	2.81974e-06	0	1.32107e-07	8.29402e-08	2.01933e-08	0	0	6.45795e-07	7.7589e-06	0	0	1.11746e-07	1.5505e-06	0	1.59321e-07	0	0	7.93302e-07	0	2.39909e-06
ERS396315	0	0	0	0	4.24815e-09	0	3.87227e-08	0	1.75659e-08	0	4.91652e-08	1.11078e-05	3.56937e-07	0	0	0	0	1.708e-07	8.47289e-07	0	1.88655e-06	0	0	0	4.82612e-05	4.32822e-07	9.65073e-06	2.82463e-07	0	3.06664e-06	0	3.78849e-07	5.41794e-07	4.69951e-09	0	0	2.41284e-06	0	0	0	3.05686e-07	0	0	0	0	0	4.02894e-07	0	8.77014e-07
ERS396316	0	8.06857e-08	0	7.4152e-06	0	0	1.92721e-08	0	2.85445e-08	0	4.36243e-07	6.62129e-06	4.41634e-08	0	0	0	0	3.6684e-08	6.82944e-07	0	4.80745e-09	0	0	4.53829e-09	3.00677e-05	7.84351e-07	2.31015e-06	7.08099e-07	0	3.70267e-06	9.60419e-08	1.36777e-06	1.6224e-07	0	0	0	5.0638e-06	0	0	0	8.71068e-07	0	0	0	0	0	1.0564e-06	0	1.19641e-06
ERS396317	0	0	0	0	1.63495e-07	0	6.14741e-08	0	4.13025e-08	0	2.2715e-07	1.74251e-05	0	0	4.41926e-09	0	0	6.61707e-08	4.37143e-07	0	6.96793e-09	0	0	2.99314e-06	8.34484e-05	6.39986e-06	3.26901e-07	0	0	2.13711e-06	0	2.08857e-07	0	0	0	0	5.7166e-06	9.01757e-06	0	0	2.636e-07	0	1.02341e-08	0	0	0	9.90116e-07	0	1.91295e-07
ERS396318	0	1.31799e-06	0	0	0	0	4.65523e-09	0	1.44084e-08	0	0	2.19253e-05	0	0	0	0	0	7.73e-08	3.32213e-07	0	5.96994e-09	0	0	2.04869e-06	4.62465e-05	3.90592e-08	2.26626e-06	1.05339e-06	0	2.96171e-06	0	1.9733e-06	1.02145e-06	1.46489e-05	0	0	2.23701e-06	0	0	0	3.07248e-07	7.4126e-07	0	1.10293e-08	0	0	7.76557e-07	0	3.65396e-07
ERS396319	3.76276e-09	0	0	2.64359e-09	0	0	4.89307e-08	0	9.07549e-09	0	0	5.47177e-07	0	0	0	0	0	6.00212e-09	1.02621e-06	0	2.86665e-09	0	0	0	2.22393e-05	0	2.62884e-07	3.10936e-07	0	3.15028e-06	0	8.12967e-07	6.09385e-08	0	0	0	8.27805e-07	0	0	0	0	0	0	0	0	0	1.24385e-06	0	5.44609e-07
ERS396320	0	0	0	0	0	0	4.86209e-07	0	3.08618e-07	0	1.24747e-05	1.72196e-05	1.05802e-07	0	0	0	0	2.6478e-07	1.83942e-07	2.87102e-08	3.1005e-08	0	0	0	5.24788e-05	3.43849e-06	1.80812e-06	0	0	9.12328e-06	0	8.35575e-07	0	0	0	0	0	0	0	0	5.15872e-07	0	2.60358e-08	0	0	0	9.99707e-07	0	0
ERS396321	0	2.34869e-06	0	2.12078e-06	0	0	6.88457e-09	0	0	0	5.95336e-06	2.27847e-06	1.96296e-07	0	0	0	0	2.23626e-07	1.34844e-07	0	4.905e-06	0	0	1.10002e-06	9.57639e-06	3.14821e-08	3.79213e-06	3.35159e-07	2.19284e-06	1.85104e-06	0	1.18924e-06	3.48176e-07	2.20663e-06	0	3.33769e-09	1.00971e-05	0	0	0	2.7346e-06	0	0	2.37842e-07	0	0	1.74958e-07	0	1.84026e-06
ERS396322	0	1.52491e-06	0	3.2307e-08	0	0	2.23189e-08	0	0	0	4.83295e-08	2.76909e-05	0	0	0	0	0	9.63834e-08	1.32179e-07	0	0	0	0	8.26127e-08	3.2996e-05	3.006e-06	1.16476e-07	6.75599e-07	0	4.64838e-06	0	3.43634e-07	1.47927e-06	0	0	0	1.02454e-05	4.42157e-07	0	0	1.60895e-05	1.08689e-07	1.1009e-08	0	8.78239e-09	0	3.36477e-07	0	1.36428e-07
ERS396323	1.28069e-07	0	0	0	0	0	9.18412e-08	0	9.06945e-09	0	2.6212e-05	3.42618e-05	0	0	0	0	0	5.47635e-07	4.59937e-07	0	6.57838e-08	0	0	6.13537e-06	2.66709e-05	0	0	0	0	2.3361e-06	0	2.40347e-07	7.60484e-07	0	0	0	1.61714e-06	2.54767e-07	0	0	8.46483e-08	0	1.81503e-08	0	2.92703e-07	0	2.64833e-07	0	9.65822e-07
ERS396324	0	0	0	0	0	0	1.66992e-07	0	4.63377e-08	0	4.96212e-08	1.25561e-05	0	0	0	0	0	8.99005e-08	4.80746e-07	0	8.84444e-09	0	0	1.57816e-06	8.5984e-05	2.57451e-06	1.99704e-07	4.72639e-07	0	2.83527e-06	0	2.68801e-07	0	0	0	0	7.27121e-06	3.59574e-06	0	0	3.73031e-09	0	0	0	0	0	1.31724e-06	0	3.47773e-07
ERS396325	0	0	0	0	0	0	0	0	1.77958e-08	1.06115e-08	0	9.08168e-06	0	0	0	7.29414e-09	0	0	1.48382e-06	1.22381e-08	5.07294e-09	0	0	0	0.000129821	2.10148e-06	2.72437e-06	7.47932e-07	0	3.10952e-06	0	4.95803e-07	2.72702e-06	0	0	0	3.61971e-07	0	0	0	0	0	0	0	0	0	4.62302e-07	0	7.40904e-07
ERS396326	0	0	0	0	1.2854e-06	0	1.4403e-07	0	4.46881e-09	0	6.83127e-08	1.21051e-05	0	0	0	0	0	1.34738e-07	2.27691e-07	0	2.04507e-06	0	0	0	2.94443e-05	0	5.64773e-07	7.93942e-08	0	4.02049e-06	0	1.10683e-06	1.42788e-06	0	0	0	3.02407e-06	0	0	0	1.62091e-07	0	9.19406e-09	0	0	0	1.79678e-07	0	1.76621e-07
ERS396327	0	1.16873e-07	0	0	1.3949e-06	0	2.46077e-07	0	2.52805e-09	0	6.50059e-07	1.58782e-05	0	0	0	0	0	2.26436e-08	4.24334e-07	0	2.78994e-07	0	0	2.76669e-07	5.23431e-05	4.17605e-06	2.76427e-06	1.51557e-06	0	3.64185e-06	0	9.88004e-07	2.72877e-07	0	0	0	2.60921e-06	2.87978e-07	0	0	4.01323e-07	0	8.89992e-09	7.7465e-09	1.92271e-08	0	3.28852e-07	0	7.81184e-07
ERS396328	0	0	0	1.14152e-05	0	0	1.49796e-08	0	3.79792e-09	0	1.91811e-06	1.43204e-05	3.73569e-07	0	0	0	0	1.87425e-08	3.05176e-08	0	0	1.03662e-06	0	0	4.45501e-05	0	0	1.4954e-06	0	2.02779e-06	0	1.50596e-06	1.19591e-06	3.0432e-06	0	0	1.93366e-07	0	0	0	7.26808e-07	9.18592e-07	0	0	0	0	1.45513e-07	0	2.35134e-07
ERS396329	0	0	0	3.40333e-07	0	0	4.16109e-09	0	7.75773e-09	0	6.30341e-06	6.96884e-06	7.35684e-08	0	0	0	0	0	9.61423e-07	0	1.04905e-07	0	0	0	1.05228e-05	7.51113e-08	5.16228e-07	2.91814e-08	0	2.60643e-06	0	1.33224e-06	1.78004e-06	3.53514e-09	0	0	2.33199e-06	0	0	0	2.0799e-07	5.69982e-07	0	1.35138e-08	0	0	7.40709e-07	0	4.00561e-07
ERS396330	0	0	0	0	2.72023e-06	0	1.10613e-07	0	3.2408e-08	0	1.62369e-07	7.58504e-06	0	0	0	0	0	1.40204e-07	1.65522e-06	0	6.95477e-09	0	0	0	4.68393e-05	1.00619e-06	2.80308e-07	1.85291e-06	0	4.58589e-06	0	2.45833e-07	2.1175e-07	0	0	0	1.80065e-07	0	0	0	9.80893e-07	0	0	0	0	0	1.12831e-06	0	3.54989e-07
ERS396331	0	2.35015e-06	0	0	0	0	2.30954e-07	0	3.21457e-08	0	4.28373e-07	3.39438e-06	0	0	0	0	0	1.80136e-08	6.05386e-07	0	1.62154e-08	0	0	0	2.76566e-05	5.75565e-07	2.998e-07	7.44339e-07	0	3.94276e-06	0	1.29007e-06	1.22282e-07	0	0	0	4.0474e-09	9.47095e-07	0	5.43553e-07	6.37315e-08	0	1.10655e-08	0	0	0	2.73969e-07	0	2.20217e-07
ERS396332	0	0	0	0	0	0	1.23868e-06	0	0	0	0	9.24049e-06	0	0	0	0	0	0	3.73765e-07	0	0	0	0	0	0.000118821	2.1698e-09	2.58702e-06	7.10716e-07	0	3.98047e-06	0	1.10245e-06	0	9.24293e-09	0	0	1.23458e-06	0	0	0	0	3.88184e-09	0	0	0	0	3.24193e-08	0	2.89704e-06
ERS396333	0	2.62823e-07	0	0	0	0	6.02497e-09	0	7.53211e-09	0	8.39646e-06	5.54748e-06	0	0	0	0	0	1.40261e-07	3.81852e-07	0	3.36998e-07	0	0	1.57421e-07	1.94533e-05	2.17012e-07	6.96977e-07	3.27979e-08	0	2.72145e-06	0	4.90117e-07	7.63259e-07	2.33749e-05	0	0	1.94115e-06	2.05357e-07	0	0	7.58167e-07	1.17058e-06	1.35596e-08	0	0	0	4.6447e-07	0	9.48673e-07
ERS396334	0	0	0	8.45532e-09	0	0	9.11475e-09	0	1.03643e-08	0	1.08514e-05	6.31389e-06	0	0	0	5.38113e-09	0	6.9368e-06	1.20183e-06	0	4.73343e-09	0	0	0	1.37672e-05	2.02163e-07	1.2278e-06	1.42131e-07	3.76026e-06	1.91654e-06	0	1.34129e-06	2.53152e-07	0	0	0	6.26695e-07	0	0	0	2.12394e-07	0	5.10228e-09	0	3.24766e-07	0	2.56107e-07	0	9.66291e-07
ERS396335	0	0	0	4.82319e-06	0	2.43651e-09	1.35501e-08	0	6.61705e-08	0	0	5.65199e-06	9.19938e-08	0	0	0	0	3.36928e-07	4.78047e-07	0	2.6327e-09	0	0	2.09927e-07	2.83436e-05	1.4232e-07	7.51186e-06	1.0733e-08	0	2.40585e-06	0	7.81175e-07	4.08369e-07	3.93758e-07	0	0	2.09069e-06	3.96226e-08	0	0	4.58373e-07	2.52643e-06	3.73307e-08	0	0	0	4.16806e-07	0	2.9208e-06
ERS396336	8.45227e-09	0	0	3.36007e-09	0	0	6.74486e-09	0	3.16235e-08	0	1.36312e-06	1.57441e-05	0	0	0	0	0	5.56508e-08	4.56107e-07	0	4.28401e-09	0	0	0	7.32641e-05	0	1.11714e-07	6.84363e-07	0	2.87955e-06	0	5.10138e-07	0	0	0	0	5.58535e-07	0	0	0	0	0	0	0	1.73489e-08	0	4.60263e-07	0	9.21208e-07
ERS396337	0	2.09903e-06	0	0	0	0	1.30887e-08	0	3.96576e-09	0	1.49932e-08	1.56022e-05	0	0	0	0	0	8.8055e-08	1.71623e-06	0	0	0	0	0	2.13406e-05	2.70044e-07	3.1607e-06	8.73974e-08	0	4.33747e-06	1.50782e-06	6.63266e-07	8.49935e-08	0	0	2.2218e-09	1.97806e-06	0	0	0	1.65712e-07	0	0	0	0	0	3.49264e-07	0	2.2042e-06
ERS396338	1.31168e-07	0	0	0	0	3.05915e-09	0	0	1.50887e-08	0	0	1.75512e-06	0	0	0	0	0	8.49666e-08	2.27396e-06	0	1.73773e-08	0	1.08023e-08	0	8.92557e-05	1.01021e-06	1.22027e-06	6.87038e-07	0	9.66823e-06	0	4.48403e-07	0	0	0	6.21464e-09	0	0	0	0	0	0	0	1.14924e-08	0	0	2.77182e-06	0	0
ERS396339	0	5.69028e-07	0	0	0	3.17132e-09	8.75633e-09	0	4.21171e-09	0	4.3399e-05	8.87721e-06	2.02417e-08	0	0	0	0	2.60819e-07	8.90945e-07	0	4.05397e-08	0	0	6.74952e-07	2.99067e-05	2.13427e-06	8.54329e-07	1.44681e-06	4.67191e-09	3.08312e-06	0	6.19964e-08	2.14337e-07	4.3377e-05	0	0	1.72348e-07	1.12322e-07	0	0	7.38359e-06	2.46442e-06	9.69952e-09	0	2.43552e-07	0	2.19582e-08	0	5.77635e-07
ERS396356	0	8.41333e-07	0	5.08963e-06	0	0	4.08563e-07	0	6.93816e-08	0	2.49411e-06	1.29016e-05	0	0	1.02146e-08	0	0	2.9928e-07	3.33312e-06	0	8.28032e-09	0	0	5.23208e-07	3.06966e-05	1.88939e-06	5.78345e-06	3.70626e-08	0	5.68554e-06	0	7.76563e-07	0	0	0	0	3.50775e-06	1.05943e-06	0	0	5.25386e-07	0	0	0	0	0	7.48637e-07	0	1.95773e-06
ERS396340	0	0	0	0	0	0	2.81176e-08	0	6.39378e-08	0	2.26061e-08	2.42026e-05	1.19148e-07	0	0	0	0	4.2224e-08	3.56502e-07	0	3.83653e-08	0	0	0	6.15177e-05	1.64453e-06	1.31937e-06	1.3844e-06	0	1.49727e-05	0	2.73526e-06	1.96994e-06	1.33573e-08	0	0	2.80906e-06	1.67017e-08	0	0	1.09286e-07	1.68534e-06	1.59712e-08	0	0	0	1.42905e-06	0	6.55083e-07
ERS396341	0	0	0	0	0	0	0	0	0	0	5.29274e-09	9.00894e-06	2.83776e-08	0	0	0	0	1.88588e-08	5.86327e-07	0	0	0	0	7.41497e-06	1.68128e-05	1.83527e-07	1.36423e-06	5.30749e-08	0	1.72802e-06	0	1.78362e-07	1.37023e-06	5.3784e-07	0	0	1.40016e-05	0	0	0	1.54423e-06	7.18005e-07	0	0	0	0	2.3942e-07	0	1.9947e-07
ERS396342	0	0	0	0	0	0	3.98549e-09	0	0	0	2.05389e-05	9.57687e-06	0	0	1.19768e-08	0	0	5.60896e-08	3.09614e-07	0	3.8048e-06	0	0	3.48423e-06	3.73739e-05	7.54825e-06	5.27684e-08	2.25167e-07	1.61116e-08	2.38579e-06	0	4.49312e-08	2.32238e-07	2.37695e-06	0	0	1.7351e-05	1.01024e-06	0	0	2.78763e-06	0	0	5.49465e-09	0	0	3.59228e-07	0	4.6041e-07
ERS396343	0	0	0	0	0	0	8.80798e-09	0	0	0	2.42446e-06	2.4117e-05	0	0	0	0	0	9.43218e-08	9.14089e-07	0	1.82943e-06	0	0	0	7.42492e-05	4.97999e-06	2.41285e-07	3.32433e-07	3.6676e-08	2.51861e-06	0	3.91065e-07	5.07745e-07	2.80123e-06	0	0	1.22059e-06	4.54569e-07	0	0	4.39261e-06	0	0	0	0	0	6.25897e-08	0	7.45583e-08
ERS396344	0	0	0	0	0	0	0	0	4.8552e-09	0	0	2.28892e-06	0	0	0	0	0	0	3.51379e-06	0	0	0	7.01617e-09	0	0.000108475	0	8.75255e-06	1.71498e-07	0	5.71409e-06	0	1.9236e-06	0	0	0	0	5.46432e-08	2.22509e-09	0	0	0	0	0	0	0	0	9.78573e-06	0	1.72572e-06
ERS396345	3.48475e-09	0	0	0	0	0	1.43963e-08	0	1.36502e-07	0	2.55803e-08	1.21214e-05	0	0	0	0	0	1.56801e-08	8.28001e-07	0	1.4915e-08	0	0	2.04015e-06	0.000103418	7.56342e-07	4.21826e-08	1.08454e-06	0	7.11646e-06	0	5.44987e-07	3.22649e-07	0	0	0	1.27712e-06	1.07211e-05	0	0	0	0	0	0	0	0	4.60697e-06	0	3.53392e-07
ERS396346	0	0	0	0	1.89809e-06	0	0	0	1.44292e-08	0	1.7453e-06	2.11543e-05	0	0	0	0	0	3.5254e-07	4.57579e-07	8.68805e-08	3.69727e-07	0	0	1.3363e-06	5.88335e-05	4.00913e-06	8.98043e-07	1.01682e-06	0	2.95109e-06	0	2.65491e-07	7.34428e-07	0	0	0	4.18788e-07	4.10441e-07	0	0	5.05359e-07	0	0	0	2.642e-06	0	1.92985e-06	0	2.06111e-06
ERS396370	0	0	0	0	0	4.97899e-09	8.13536e-07	0	4.8117e-08	0	0	3.2246e-05	0	2.24006e-09	0	2.11202e-09	0	8.7334e-06	2.26276e-07	7.49682e-09	1.38711e-06	0	0	0	6.06995e-05	1.64909e-09	0	0	0	5.96335e-06	0	0	4.922e-07	7.13369e-09	0	0	3.98241e-09	0	0	0	2.79883e-07	0	0	0	0	0	4.6041e-07	0	2.12826e-06
ERS396347	0	1.04095e-07	0	0	0	0	8.26053e-08	0	0	3.80412e-08	4.93712e-09	2.07895e-07	0	0	0	0	0	0	2.00765e-06	0	1.22452e-08	0	0	7.23253e-09	1.75426e-05	8.90642e-08	2.55139e-06	2.66002e-09	1.09183e-08	3.86967e-06	0	2.78559e-06	1.14271e-08	1.34948e-06	0	6.51392e-09	3.73141e-06	7.02578e-09	0	0	1.51628e-08	0	0	0	1.64227e-09	0	7.59421e-06	0	4.48834e-07
ERS396348	0	0	0	0	0	0	1.81465e-07	0	0	0	4.73902e-07	8.46818e-06	0	0	0	0	0	1.04117e-07	2.76302e-07	0	4.70093e-07	0	0	0	3.1493e-05	0	0	1.81939e-07	0	2.6385e-06	0	9.51154e-07	3.81834e-07	1.12124e-08	0	2.97547e-09	2.2976e-06	0	0	0	4.44072e-07	0	0	0	0	0	8.84954e-07	0	4.29922e-07
ERS396349	0	0	0	0	0	0	5.64521e-08	0	7.09278e-08	0	7.99428e-08	2.17123e-05	0	0	0	0	0	9.49342e-07	3.68954e-07	0	3.713e-09	0	0	0	3.28733e-05	0	9.51279e-06	9.45683e-08	0	2.31062e-06	0	2.02277e-07	1.44771e-07	0	0	0	5.34544e-06	0	0	0	1.11283e-06	0	0	0	0	0	7.09167e-07	0	1.74339e-06
ERS396350	0	0	0	0	0	0	1.17496e-07	0	7.18755e-08	0	1.25923e-05	4.03143e-05	0	0	0	0	0	4.74478e-07	8.94443e-07	2.4321e-08	3.74915e-07	0	0	3.84232e-06	3.31525e-05	2.46411e-06	2.51585e-06	1.30649e-06	0	2.11177e-06	0	2.28161e-07	1.13646e-06	0	0	0	1.24818e-06	3.66448e-07	0	0	8.72152e-07	2.71806e-06	5.23341e-08	0	0	0	6.66085e-07	0	0
ERS396351	0	4.71663e-07	0	0	0	0	8.8094e-09	0	0	0	6.21448e-06	1.5676e-05	0	0	8.0746e-09	0	0	4.22382e-08	3.47029e-07	0	2.31521e-06	0	0	1.88449e-07	2.18426e-05	3.34818e-07	1.40013e-06	2.02695e-07	2.30126e-07	4.05484e-06	2.46574e-06	5.00969e-07	3.56629e-07	6.16782e-05	0	5.30698e-09	3.32456e-06	2.12557e-07	0	0	5.45063e-07	0	0	0	0	0	2.66502e-07	0	4.2922e-07
ERS396352	1.80296e-08	0	0	8.849e-06	0	0	2.32207e-07	0	1.48995e-08	0	5.21985e-08	1.65822e-05	0	0	0	0	0	1.4279e-07	5.63568e-07	0	1.1287e-07	0	0	5.34746e-09	3.14048e-05	1.82394e-06	7.99946e-06	4.29527e-07	0	4.98479e-06	0	4.68662e-07	4.91628e-07	7.44706e-09	0	0	2.54776e-06	1.84475e-07	0	0	0	4.60499e-06	3.27497e-08	0	0	0	7.58183e-07	0	2.70211e-08
ERS396353	0	2.38399e-09	0	0	0	0	1.66541e-07	0	4.81996e-08	0	8.39573e-06	1.91676e-06	0	0	0	0	0	3.45858e-08	9.84456e-07	0	3.90506e-09	0	0	1.9588e-05	5.56057e-05	1.8923e-06	4.08837e-07	0	0	3.37299e-06	0	5.50922e-07	0	0	0	0	0	0	0	0	0	0	0	0	0	0	6.47127e-07	0	5.02938e-07
ERS396354	0	0	0	4.0307e-06	0	0	3.08692e-09	0	6.84158e-09	0	8.72561e-07	4.73191e-06	8.58886e-08	0	7.43197e-08	0	0	9.29569e-08	2.13021e-06	0	1.25034e-08	0	0	0	6.59614e-06	1.78627e-07	1.33407e-06	1.89762e-08	0	4.04748e-06	0	4.34199e-07	1.49589e-07	0	0	2.54741e-09	1.15173e-06	2.32403e-08	0	0	4.305e-07	4.34745e-06	4.65988e-08	0	0	0	5.53856e-07	0	8.12925e-07
ERS396355	0	1.70947e-06	0	4.46292e-09	0	0	0	0	0	0	1.43137e-07	6.54278e-06	0	0	0	0	0	6.83887e-08	1.34666e-06	0	3.45213e-06	0	0	4.71298e-08	4.78271e-05	4.86438e-06	1.09173e-06	3.30145e-07	2.46165e-06	3.14477e-06	0	5.29325e-07	1.45419e-07	1.72934e-05	0	0	5.75544e-06	6.39182e-07	0	0	5.26789e-07	1.44951e-06	0	0	0	0	3.40187e-07	0	2.09543e-07
ERS396357	0	9.89131e-09	0	1.78073e-06	0	0	0	0	0	0	4.29209e-06	3.30367e-07	6.79043e-08	0	0	0	0	4.59544e-09	3.14796e-08	0	9.19654e-08	6.6394e-06	0	0	2.40376e-06	3.80283e-09	5.32126e-08	2.11321e-08	1.70728e-07	8.32416e-07	0	2.31873e-07	7.16651e-08	2.1348e-05	8.57583e-08	0	5.348e-07	0	0	0	4.66094e-07	1.10125e-06	0	0	1.14795e-08	0	1.47024e-07	0	3.08708e-07
ERS396358	0	0	0	0	0	0	9.88019e-08	0	7.9068e-08	0	0	2.09781e-05	0	0	0	0	0	1.99166e-07	4.63342e-09	0	9.85656e-09	0	0	3.08756e-06	7.44244e-05	1.0044e-05	0	3.49271e-09	0	4.86881e-06	1.74279e-08	0	1.07071e-06	4.74334e-09	0	1.51544e-08	0	6.27691e-07	0	0	0	0	0	0	5.54132e-08	0	1.79464e-06	0	3.29473e-07
ERS396359	7.68401e-09	0	0	8.48611e-06	0	0	1.45009e-07	0	1.13803e-07	0	7.73508e-06	1.62082e-05	0	0	0	0	0	8.7315e-08	4.73587e-07	0	2.48317e-08	0	0	0	3.55669e-05	0	1.09749e-06	1.55683e-06	0	3.11835e-06	0	8.00922e-07	1.72642e-06	0	0	1.60561e-09	1.78691e-06	0	0	0	1.19903e-07	0	3.62116e-08	0	0	0	2.27703e-06	0	1.92642e-06
ERS396360	0	0	0	0	0	0	0	0	3.03195e-08	0	1.08736e-05	7.84632e-06	0	0	0	0	0	6.68859e-07	5.45541e-07	0	3.76416e-07	0	0	0	3.74469e-05	0	0	8.76445e-07	0	3.72179e-06	0	1.89372e-07	6.06798e-07	0	0	0	8.10015e-06	0	0	0	2.0965e-08	0	5.92583e-08	0	0	0	4.83339e-07	0	4.6442e-07
ERS396361	0	0	0	0	0	0	1.7464e-08	0	3.291e-08	0	3.12017e-08	6.87452e-06	1.51931e-07	0	4.50066e-09	0	0	9.15842e-09	6.79832e-07	0	7.35501e-09	0	0	0	0.000101674	1.69362e-06	7.12341e-07	1.74871e-08	3.75606e-08	4.99329e-06	0	1.12418e-06	1.11796e-06	0	1.19796e-07	0	1.0739e-06	0	0	1.84723e-07	4.06388e-09	0	0	0	0	0	1.8669e-07	0	2.72546e-07
ERS396362	0	0	0	0	1.1219e-08	0	3.03731e-08	0	4.97274e-09	0	4.36171e-06	1.3396e-05	2.19093e-07	0	0	0	0	4.18393e-07	4.18825e-07	0	9.02056e-09	0	0	0	5.55208e-05	1.09227e-06	4.40461e-06	3.24829e-07	0	2.15688e-06	0	5.97931e-07	9.34706e-07	2.01073e-09	0	0	5.67663e-09	6.64176e-07	0	0	7.894e-07	0	0	0	1.0945e-07	0	3.42144e-07	0	5.00782e-07
ERS396363	0	4.18847e-07	0	0	0	0	8.54876e-09	0	0	0	1.02544e-08	1.34414e-05	0	0	0	0	0	2.48931e-08	1.12703e-06	0	1.98801e-07	0	0	3.33067e-07	5.32421e-05	2.22411e-06	4.39878e-06	1.66347e-07	3.77778e-08	2.05143e-06	0	8.99516e-07	1.33845e-07	2.03038e-06	0	7.82467e-09	1.76591e-06	1.08922e-08	0	0	5.28436e-07	0	0	0	0	0	4.12667e-07	0	2.13012e-07
ERS396364	0	7.32134e-07	0	0	3.77598e-09	0	6.68318e-09	0	7.37596e-09	0	2.17702e-06	1.15553e-05	0	0	0	0	0	9.05698e-08	1.1421e-06	0	1.71508e-06	0	0	1.58353e-06	6.61484e-05	5.64145e-06	3.50972e-06	4.38218e-07	0	2.20809e-06	0	2.68486e-07	7.60666e-07	1.69638e-06	0	0	4.90793e-06	6.91009e-07	0	0	2.77613e-07	0	0	0	0	0	1.53303e-07	0	1.84154e-07
ERS396365	0	0	0	0	0	0	2.8151e-08	0	9.47024e-09	0	3.98209e-07	1.12026e-05	5.79464e-08	0	0	0	0	2.10171e-07	4.42574e-07	0	0	0	0	2.24566e-06	3.30609e-05	8.57627e-07	3.76407e-07	1.61635e-07	0	1.77476e-06	0	3.35847e-07	8.97019e-07	1.27764e-05	0	2.04885e-08	8.62186e-08	0	0	0	5.98467e-08	0	0	0	0	0	2.98434e-07	0	2.70965e-07
ERS396366	0	0	0	3.43891e-08	0	0	8.94137e-08	0	0	0	3.18124e-05	5.79873e-06	2.00016e-08	0	1.27307e-08	0	0	3.06114e-08	3.97055e-07	0	1.90578e-06	0	0	3.9508e-09	6.01764e-06	4.40533e-07	2.56727e-06	8.7222e-07	8.03318e-08	1.74587e-06	0	4.10046e-08	5.18396e-07	7.55943e-06	0	0	1.24208e-06	0	0	0	1.70313e-06	1.28029e-07	0	0	0	0	3.32873e-07	0	2.21958e-06
ERS396367	0	0	0	0	0	0	1.69119e-07	0	1.83568e-08	0	1.18836e-05	1.64595e-05	0	0	0	0	0	6.56747e-08	9.70115e-07	0	1.00087e-08	0	0	6.80498e-08	2.16655e-05	1.2669e-06	1.9458e-06	3.45965e-07	0	4.27621e-06	0	3.87353e-07	1.16912e-07	0	0	0	1.33306e-05	1.20232e-07	0	0	2.57128e-07	0	5.48604e-08	0	5.46259e-08	0	1.89293e-07	0	9.15144e-07
ERS396368	0	0	0	0	0	0	1.3488e-08	0	0	0	3.71042e-09	5.81562e-06	3.49572e-08	0	3.65968e-09	0	0	2.4164e-06	9.52349e-08	0	0	0	0	0	6.51853e-05	2.42654e-06	2.15915e-07	3.82934e-07	1.41859e-06	1.54177e-06	0	2.10317e-07	2.41406e-06	0	0	0	1.97007e-06	0	0	0	6.34775e-08	1.54107e-07	0	0	0	0	2.57396e-07	0	4.2175e-07
ERS396369	0	1.28502e-06	0	0	0	0	3.64271e-08	0	1.26363e-08	0	5.97566e-07	3.98592e-06	0	0	0	0	0	9.95368e-08	2.37003e-07	0	1.39271e-06	0	0	4.44551e-06	3.47443e-05	1.30151e-06	1.1172e-07	4.45811e-07	0	2.30338e-06	0	1.88454e-07	4.34224e-07	1.85623e-09	0	0	3.87806e-07	4.28188e-06	1.2488e-06	0	2.19719e-07	0	1.11883e-08	0	0	0	1.4885e-06	0	9.51426e-08
ERS396371	0	2.09122e-06	0	0	0	0	1.5025e-08	0	1.1605e-08	1.72962e-08	1.11887e-07	7.47195e-06	1.17334e-07	0	0	0	0	3.59299e-07	1.40369e-06	0	3.12928e-09	0	7.46718e-09	4.98049e-07	4.14389e-05	3.668e-06	2.07565e-07	1.95521e-07	0	5.19494e-06	0	4.80379e-07	9.29371e-07	1.58454e-05	0	0	6.5831e-06	0	0	0	7.56622e-08	0	0	0	0	0	4.15107e-07	0	3.70502e-07
ERS396372	1.10913e-08	0	0	0	0	7.11093e-09	1.5342e-07	0	6.70605e-09	0	3.53466e-09	5.18142e-06	3.93879e-09	0	0	0	0	2.09049e-07	1.45224e-06	0	3.03787e-08	0	0	1.15235e-07	3.70792e-05	1.75698e-06	3.59672e-06	2.52158e-08	0	5.1259e-06	0	6.30327e-08	5.27296e-07	0	0	0	0	0	0	0	1.72394e-07	0	0	0	0	0	1.08002e-07	0	2.25568e-06
ERS396373	0	0	0	0	0	6.87238e-09	0	0	1.88871e-08	0	8.1852e-06	5.94071e-05	0	5.00697e-09	0	0	0	1.02556e-06	1.3532e-07	0	9.92592e-08	0	0	3.16641e-08	2.55564e-05	1.23265e-06	2.93342e-08	5.67828e-08	0	6.41994e-06	0	2.98425e-08	9.0665e-07	0	0	0	1.80225e-07	1.70479e-07	0	0	1.61795e-05	0	1.60733e-08	0	0	0	3.83944e-07	0	1.26945e-06
ERS396374	0	0	0	0	0	0	0	0	0	0	0	1.42475e-06	7.48372e-08	0	8.16351e-09	0	0	6.41024e-07	1.07575e-07	0	1.20148e-06	1.92642e-07	2.16989e-08	5.01896e-09	8.95643e-06	8.21987e-08	1.99299e-07	3.06831e-08	1.34294e-07	1.44452e-06	0	4.13194e-07	4.43303e-07	2.73703e-05	2.94164e-07	3.09909e-08	1.82088e-06	3.91423e-08	0	0	1.10394e-06	2.73013e-06	0	0	0	0	1.2438e-06	0	7.98664e-07
ERS396375	0	0	0	0	3.21177e-07	0	6.38599e-07	0	2.72867e-08	0	2.50171e-09	8.5058e-06	0	0	0	0	0	1.29689e-08	4.38333e-07	0	1.18048e-08	0	0	3.22942e-09	7.80733e-05	8.80635e-06	2.53726e-07	7.1324e-07	0	4.84645e-06	0	0	2.23302e-06	0	0	0	2.15694e-06	0	0	0	6.48304e-08	0	0	0	0	0	1.31505e-06	0	0
ERS396376	0	0	0	1.88853e-06	1.00072e-06	0	1.17138e-07	0	7.26014e-09	0	3.58918e-06	1.16055e-05	0	0	0	0	0	8.107e-07	7.99443e-07	0	6.12172e-09	0	0	0	3.66654e-05	1.77248e-06	1.1861e-06	1.37253e-07	0	4.11181e-06	0	1.85694e-07	1.51346e-06	1.49845e-05	0	2.03202e-08	7.99187e-06	1.3719e-07	0	0	4.908e-07	0	0	1.98637e-08	6.45076e-08	0	2.93723e-07	0	4.90217e-07
ERS396377	0	0	0	0	0	0	1.74762e-08	0	3.49233e-09	4.92977e-09	1.70442e-06	9.53665e-06	0	0	0	0	0	1.92994e-07	2.24639e-06	0	1.93972e-06	0	0	1.38875e-06	4.64672e-05	2.47639e-06	3.30191e-07	2.12518e-07	0	3.77873e-06	3.40096e-07	1.9628e-07	3.8701e-07	1.95665e-05	0	1.60594e-09	1.97891e-06	0	0	0	4.76289e-07	0	0	2.56404e-07	0	0	4.18496e-07	0	1.36035e-07
ERS396378	0	0	0	2.177e-09	0	0	0	0	3.07212e-08	0	1.63442e-07	8.5809e-06	8.05869e-09	0	0	0	0	1.14818e-07	6.6301e-07	0	1.59406e-08	0	0	0	5.43743e-05	7.99723e-07	2.90457e-07	1.8147e-08	3.53193e-07	1.75493e-06	1.5382e-08	9.72324e-08	1.13241e-06	9.83256e-06	0	0	1.02632e-06	4.60495e-07	0	0	1.19555e-07	0	4.46214e-09	0	0	0	1.66127e-06	0	4.59443e-07
ERS396379	0	0	0	0	0	0	0	0	6.47818e-09	0	4.07045e-06	9.53238e-06	0	0	0	0	0	3.17376e-08	2.88586e-07	0	0	0	0	3.75752e-06	7.81947e-05	2.7149e-06	2.67075e-07	5.22616e-07	0	3.49217e-06	0	6.04767e-07	4.35756e-08	7.45536e-09	0	0	1.03698e-06	0	0	4.55072e-07	1.94232e-07	0	0	0	1.74323e-08	0	3.05871e-07	0	2.19171e-07
ERS396380	0	7.69515e-07	0	0	0	0	6.9276e-08	0	0	0	1.14398e-06	6.57581e-06	0	0	0	0	0	8.49099e-08	5.61722e-07	0	5.6578e-06	0	0	3.04886e-06	4.86168e-05	3.9324e-06	4.78346e-07	2.42265e-07	3.76539e-07	6.24578e-06	0	4.24771e-07	1.865e-07	0	0	0	1.45368e-06	9.47364e-06	0	0	1.74059e-07	0	0	0	0	0	5.99716e-07	0	4.92994e-07
ERS396381	0	0	0	0	1.95505e-07	0	8.85334e-08	0	1.08877e-07	0	6.32171e-06	3.08223e-05	0	0	0	0	0	2.33828e-07	2.21578e-06	9.69886e-07	2.52858e-08	0	0	0	1.73889e-05	2.40243e-06	2.2485e-06	1.93029e-06	0	3.36186e-06	0	8.38708e-08	0	0	0	0	4.92913e-07	5.70262e-08	0	0	7.81484e-07	0	4.01302e-08	0	0	0	2.77032e-06	0	9.44389e-07
ERS396382	0	0	0	3.95473e-06	0	0	0	0	3.1222e-09	0	0	6.40034e-06	5.67675e-07	0	0	0	0	1.64645e-08	9.19122e-08	0	0	0	0	0	6.91831e-06	1.01851e-07	1.00569e-06	0	0	1.87317e-06	0	3.28437e-07	2.06175e-07	2.79005e-09	0	0	5.43607e-07	0	0	0	3.95396e-08	5.43651e-08	0	1.38948e-08	0	0	1.67821e-07	0	6.7347e-07
ERS396383	0	0	0	0	0	0	6.56151e-08	0	2.42715e-09	0	0	1.27588e-05	0	0	0	0	0	7.32012e-08	3.20817e-07	0	0	0	0	0	2.65323e-05	0	5.00948e-08	5.61451e-08	0	1.29323e-06	0	6.20792e-07	0	4.16276e-05	0	0	4.15143e-06	0	0	0	7.8701e-07	4.90759e-07	0	1.91028e-08	0	0	3.90579e-07	0	1.50282e-07
ERS396384	0	2.14812e-06	0	0	0	0	1.17014e-08	0	0	0	2.34833e-06	5.19034e-06	0	0	8.69815e-09	0	0	1.56658e-08	4.66497e-07	0	5.99715e-08	0	0	9.03538e-06	5.40112e-05	1.34427e-07	3.23469e-07	4.12243e-08	6.04179e-07	1.68061e-06	2.29144e-08	3.76429e-07	4.0413e-07	4.54709e-05	0	0	2.71784e-07	1.27564e-06	0	0	8.24622e-07	0	0	0	7.46671e-09	0	2.00142e-07	0	1.31611e-07
ERS396385	0	1.67997e-06	0	0	0	0	3.38087e-09	0	0	0	0	1.30806e-05	0	0	0	0	0	7.08542e-08	1.43002e-06	0	0	0	0	2.14973e-06	3.60072e-05	2.4468e-06	6.46536e-07	2.10921e-08	0	2.80056e-06	1.54257e-06	3.32572e-07	1.12203e-06	4.55889e-06	0	0	7.95686e-07	6.23687e-07	0	0	3.03532e-07	1.41916e-06	0	0	0	0	6.29995e-07	0	2.01287e-07
ERS396386	0	0	0	0	0	0	4.56723e-08	0	4.25258e-08	0	0	3.49806e-06	0	0	0	0	0	0	7.55867e-07	0	6.68104e-09	0	0	0	0.000115037	1.7474e-06	1.66234e-06	2.97645e-07	0	2.27571e-06	0	2.49907e-07	1.84376e-07	0	0	0	1.1819e-06	0	0	0	0	0	0	0	0	0	9.65617e-07	0	8.49341e-07
ERS396387	1.07951e-08	0	0	0	0	0	1.33877e-08	0	5.15469e-08	0	4.3876e-09	1.66269e-05	0	0	0	0	0	2.28511e-07	5.91351e-07	0	1.68362e-09	0	0	0	8.57792e-05	4.02031e-06	2.56396e-06	5.20265e-07	0	2.6145e-06	0	1.31949e-07	7.66857e-07	0	0	0	1.95941e-07	0	0	0	9.69469e-08	0	0	7.09261e-08	0	0	8.20143e-07	0	8.0983e-07
ERS396388	0	0	0	0	0	2.58049e-09	3.65443e-08	0	7.44743e-09	0	2.65462e-06	7.97681e-06	3.04516e-08	0	0	9.17299e-09	0	1.94591e-08	6.89258e-07	0	2.97666e-07	0	1.35107e-08	0	3.72633e-05	0	8.0732e-09	5.39137e-07	3.28972e-06	1.20276e-06	0	3.32832e-07	2.04454e-07	0	0	0	2.7997e-06	0	0	0	1.23731e-07	7.55425e-07	3.06627e-08	0	1.93126e-07	0	3.53643e-07	0	3.57486e-07
ERS396389	0	0	0	0	0	0	4.09204e-09	0	0	0	1.60554e-07	8.05146e-06	0	0	0	0	0	1.87927e-08	4.07881e-08	0	4.38286e-06	0	0	0	2.3283e-05	1.86191e-06	4.95352e-07	6.22295e-07	1.65398e-06	2.18991e-06	0	1.72773e-06	1.05634e-07	6.96143e-07	0	0	9.46507e-06	1.19528e-07	0	0	8.79579e-07	0	0	0	0	0	4.67845e-07	0	4.97166e-08
ERS396390	0	8.69362e-07	0	0	4.50618e-07	0	1.46318e-08	0	6.43696e-09	0	1.48128e-06	1.33125e-05	0	0	0	0	0	1.42024e-08	7.0812e-07	0	0	0	0	5.01506e-07	3.04974e-05	4.17308e-06	7.67044e-07	2.64152e-07	0	3.81064e-06	0	9.69171e-08	4.09303e-07	0	0	0	6.33099e-06	0	0	0	7.34166e-08	0	0	0	0	0	5.61394e-07	0	4.35533e-07
ERS396391	0	1.10444e-06	0	0	0	0	4.54351e-08	0	1.15219e-08	0	3.41476e-07	8.75941e-06	0	0	0	0	0	2.61614e-08	6.03567e-07	0	6.54232e-09	0	0	1.38541e-07	1.76077e-05	9.08107e-07	3.03139e-07	1.88303e-07	0	2.59672e-06	0	7.77473e-07	4.45052e-07	1.74106e-08	0	0	3.55046e-06	0	0	0	2.50084e-07	1.88688e-06	6.87595e-09	0	0	0	9.64509e-08	0	3.50259e-07
ERS396392	9.66463e-08	0	0	0	0	4.47454e-09	6.66279e-09	0	9.47971e-08	0	3.2282e-06	4.54678e-06	8.25453e-07	0	0	0	0	5.42389e-08	1.16349e-06	1.10523e-08	0	0	0	0	0.000141505	2.3126e-06	2.18829e-06	2.43629e-06	0	2.93954e-06	0	4.94111e-07	0	0	0	0	4.68229e-07	0	0	0	0	0	1.30861e-08	0	0	0	3.40317e-06	0	1.72349e-06
ERS396393	0	0	0	2.12096e-06	0	0	1.70492e-08	0	0	0	1.55482e-05	6.43702e-06	1.24021e-08	0	3.42031e-09	2.73286e-09	0	7.13913e-08	1.97277e-07	0	1.47309e-08	0	0	0	2.12631e-05	7.69017e-07	6.38247e-09	1.38438e-06	0	2.01648e-06	0	5.52071e-07	6.17962e-07	4.68346e-05	0	0	5.10327e-07	1.38417e-07	0	0	4.10881e-07	1.56372e-06	0	0	0	0	4.69589e-07	0	3.67145e-07
ERS396394	0	0	0	0	8.66383e-09	0	6.7754e-08	0	2.65183e-09	0	2.75143e-06	5.77628e-06	0	0	0	0	0	5.08803e-07	5.91343e-07	0	0	0	0	0	5.32466e-05	2.09264e-06	9.07182e-07	1.98662e-07	0	1.94589e-06	0	2.25162e-07	1.63933e-07	0	0	0	1.23938e-05	0	0	0	1.60845e-07	0	0	0	3.38952e-08	0	4.45022e-07	0	2.82735e-07
ERS396395	0	0	0	1.89509e-07	1.11574e-08	2.83374e-09	3.3204e-08	0	5.95148e-09	0	0	1.52737e-05	0	6.26276e-09	0	0	0	1.23283e-06	8.64342e-07	0	2.13532e-06	0	0	0	4.67401e-05	3.28927e-06	1.45944e-09	0	6.03834e-07	3.92176e-06	0	2.2613e-07	1.01234e-06	2.52836e-05	0	6.60002e-09	1.15496e-06	0	0	0	1.21573e-06	0	1.77851e-08	0	0	0	8.90585e-07	0	9.29001e-07
ERS396396	0	1.79281e-06	0	0	0	0	7.81503e-09	0	1.94254e-08	0	2.61467e-06	4.0506e-05	0	0	0	0	0	5.37635e-06	7.25371e-07	0	3.25078e-08	0	0	2.53461e-07	3.61058e-05	2.24527e-06	2.19968e-07	8.75493e-07	4.70601e-06	2.95873e-06	0	5.70718e-07	0	1.51307e-06	0	0	1.65588e-06	0	0	0	2.61117e-07	0	0	0	8.09551e-09	0	8.08416e-07	0	6.20931e-07
ERS396397	0	1.90224e-06	0	0	0	0	4.19252e-09	0	0	0	6.42424e-06	9.12726e-06	7.89515e-08	0	0	0	0	1.8261e-06	6.05472e-07	0	7.13324e-07	0	0	5.19102e-06	4.61889e-05	9.08947e-07	2.04616e-07	7.87539e-07	5.65412e-07	2.68485e-06	0	1.0347e-06	4.40136e-07	2.06087e-06	0	0	5.61625e-06	0	0	0	3.43892e-07	5.29971e-07	6.45677e-09	0	0	0	1.60441e-07	0	4.95969e-07
ERS396398	0	0	0	0	0	2.28248e-09	0	0	0	0	3.66856e-06	1.4949e-05	0	0	0	0	0	1.53325e-06	6.14247e-07	0	1.24193e-08	0	0	0	4.40025e-05	1.37033e-06	1.07716e-06	4.40328e-07	0	1.81423e-06	0	1.68565e-07	7.04593e-07	9.53031e-06	0	0	1.71001e-06	1.81163e-07	0	0	3.83616e-07	0	0	0	4.20189e-07	0	3.39929e-07	0	7.2663e-07
ERS396399	0	0	0	0	0	0	0	0	1.11609e-08	0	0	1.31044e-06	2.58741e-07	0	0	0	0	2.26622e-08	7.37781e-07	0	1.39673e-08	0	1.02295e-08	0	6.43311e-07	1.72074e-09	3.53338e-09	2.1691e-08	0	1.50908e-06	5.12909e-07	9.24098e-08	2.37914e-07	0	0	5.09093e-09	5.3908e-07	0	0	0	7.18753e-08	8.97592e-07	5.81547e-09	0	0	0	8.63645e-08	0	2.78598e-07
ERS396400	0	1.18807e-07	0	0	0	0	1.31584e-08	0	0	0	4.5132e-07	1.17424e-05	7.88214e-08	0	0	0	0	5.0961e-08	5.59172e-07	0	0	0	0	0	1.21072e-05	2.67239e-06	1.82211e-06	5.57889e-07	0	1.92362e-06	0	5.4277e-07	3.24667e-07	0	0	4.13277e-09	8.1803e-06	0	0	0	0	7.95509e-08	5.32288e-09	0	0	0	3.09495e-07	0	3.81825e-07
ERS396401	0	0	0	1.11387e-08	0	0	5.10969e-09	0	0	0	2.82397e-05	9.77672e-07	1.21916e-07	0	0	0	0	5.3729e-08	3.23723e-07	0	2.29845e-07	0	0	8.76278e-07	1.21549e-05	2.04788e-08	1.79784e-08	8.61805e-08	1.181e-06	3.91146e-06	0	7.37094e-07	3.28167e-07	4.14336e-06	0	2.68695e-09	1.25378e-06	0	0	0	1.94681e-05	1.02947e-06	0	0	3.02531e-07	0	1.82835e-07	0	4.8666e-07
ERS396402	1.04047e-08	0	5.24046e-09	2.54574e-06	0	9.21661e-09	0	0	7.9331e-08	0	3.821e-08	1.58755e-05	0	0	0	4.75843e-09	0	5.28637e-08	1.36509e-06	0	4.58361e-08	0	0	0	6.23184e-05	5.61567e-06	2.38779e-06	1.0182e-06	0	7.16061e-06	0	3.71164e-07	1.65021e-09	0	1.51751e-09	0	0	0	0	0	1.58595e-08	0	0	2.65186e-09	0	0	8.14132e-07	0	1.62593e-06
ERS396403	0	0	3.69594e-08	2.02681e-08	0	1.36152e-08	0	0	4.38907e-08	0	0	2.56198e-07	0	0	0	0	0	5.80119e-09	2.87731e-06	0	2.06467e-09	0	0	0	6.1938e-05	4.3697e-08	4.63684e-05	0	0	3.18141e-05	0	1.13065e-06	1.97765e-09	0	0	0	0	0	0	0	0	0	0	0	0	0	3.40425e-06	0	1.00207e-05
ERS396404	0	0	6.46837e-09	0	0	0	2.72563e-09	0	1.53872e-08	0	2.8583e-08	3.16625e-07	1.51876e-07	0	0	9.87792e-09	0	0	1.24896e-06	7.14024e-08	0	0	0	0	3.34473e-06	6.61092e-09	6.03538e-07	0	0	3.61254e-06	0	2.40426e-09	0	2.6588e-09	0	0	1.35054e-06	0	0	0	9.44946e-08	1.23888e-06	0	0	0	0	7.61883e-08	0	1.74588e-06
ERS396405	4.44286e-08	0	2.72583e-08	2.50069e-08	0	1.83612e-09	0	0	1.88594e-09	0	0	7.08653e-08	0	4.75935e-09	0	0	4.1238e-09	0	5.04624e-06	0	0	0	3.94151e-09	0	0.000140354	2.97726e-09	1.058e-05	2.2815e-07	0	3.7194e-05	0	2.37493e-07	1.055e-08	0	0	0	0	0	0	0	0	0	0	1.05588e-08	0	0	1.0579e-06	4.36446e-08	1.8106e-08
ERS396407	0	0	0	0	0	0	0	0	0	0	6.14792e-08	1.75501e-06	0	0	0	0	0	1.75417e-09	1.91863e-07	0	1.43082e-06	0	0	1.46045e-06	8.14916e-05	4.52365e-06	1.49449e-08	1.73688e-08	0	1.7442e-06	0	3.58567e-09	2.18485e-06	7.3972e-09	0	0	6.78743e-08	1.40736e-06	0	0	1.40618e-06	0	0	0	0	0	5.91727e-08	0	1.89625e-08
ERS396408	1.59893e-08	0	0	5.06542e-06	8.49859e-07	5.03181e-09	9.92419e-07	0	7.30944e-08	0	3.0873e-09	2.31047e-05	0	0	0	0	0	3.20514e-07	5.55423e-06	0	5.81931e-08	0	0	6.91087e-09	7.51375e-05	1.87421e-06	1.45282e-05	1.05153e-06	0	4.16755e-06	0	1.76142e-06	1.79054e-06	5.36052e-09	0	0	2.65062e-06	2.06412e-09	0	0	2.67915e-09	0	2.38491e-08	0	0	0	1.65975e-06	0	1.47962e-06
ERS396409	0	0	0	1.48536e-06	0	0	9.64559e-09	0	0	0	0	6.87659e-07	1.96458e-07	0	0	0	0	2.14765e-08	3.39763e-07	0	3.38773e-09	0	0	0	4.95031e-06	1.99272e-08	2.18222e-06	8.09982e-08	4.98984e-07	7.42605e-06	0	9.51808e-07	2.68672e-07	1.97068e-08	0	3.06939e-09	1.11623e-07	0	0	0	3.73812e-06	4.26122e-06	0	1.82884e-08	0	0	1.99423e-07	0	2.96587e-06
ERS396410	0	0	0	0	0	0	0	0	1.84946e-09	0	0	1.14537e-05	7.35258e-08	0	0	0	0	1.77584e-08	3.99247e-06	0	1.56192e-08	0	0	1.26254e-06	2.88119e-05	1.13032e-06	9.01772e-06	4.40043e-07	8.37268e-08	3.19861e-06	0	5.43116e-07	5.79555e-07	5.87039e-06	0	0	2.71355e-06	0	0	0	1.78285e-06	6.28496e-07	0	0	4.79297e-09	0	1.3864e-07	0	1.61529e-06
ERS396411	0	1.58495e-08	0	0	0	0	4.04634e-08	0	0	0	8.49571e-09	8.66111e-06	0	0	0	0	0	3.22847e-08	1.34421e-06	0	1.03229e-05	0	0	0	2.64978e-05	2.88105e-07	1.35324e-06	2.45443e-07	0	4.49773e-06	0	3.34061e-07	2.88105e-07	1.88696e-06	0	0	1.22561e-06	0	0	0	2.08169e-07	2.91399e-09	7.57925e-09	1.83666e-07	0	0	2.58913e-07	0	9.54493e-07
ERS396412	1.32951e-07	0	0	0	0	5.25589e-09	0	0	2.24388e-08	0	0	4.06741e-09	0	0	0	0	0	1.67048e-07	5.6073e-06	0	0	0	0	0	0.000133982	3.91767e-09	7.54554e-06	0	0	2.02697e-05	0	2.58166e-07	0	2.52428e-09	0	0	3.13314e-09	0	0	0	0	0	0	0	0	0	9.82125e-08	0	0
ERS396413	2.93804e-08	0	0	0	0	0	1.86621e-08	0	1.88613e-08	0	7.20697e-09	2.6992e-06	0	0	0	0	0	1.58858e-07	2.56418e-06	0	2.55129e-05	0	0	0	2.41589e-05	2.82075e-06	3.76751e-07	7.44667e-08	0	3.94501e-05	0	7.4745e-07	7.71789e-07	0	0	0	1.5572e-06	0	0	0	0	0	0	0	0	0	5.70105e-08	0	5.40333e-07
ERS396414	2.06756e-08	0	0	0	0	1.25167e-08	2.15191e-07	0	2.28927e-08	0	1.97071e-08	3.67468e-06	0	0	0	0	0	1.20527e-07	3.63034e-07	0	5.46786e-07	0	6.23807e-09	0	4.2634e-05	3.4087e-06	5.48149e-07	2.06215e-07	0	1.79628e-05	0	9.36835e-07	6.67203e-07	0	0	0	1.97696e-06	0	0	0	0	0	0	0	0	0	7.5101e-07	0	1.42317e-06
ERS396415	0	7.77317e-09	0	2.28755e-07	0	0	2.3634e-09	0	0	0	0	2.36785e-06	3.92325e-08	0	0	0	0	2.25981e-09	3.91358e-07	0	0	0	0	8.99819e-08	4.65489e-06	1.36807e-07	1.04022e-06	3.42593e-08	0	1.44459e-06	0	4.14864e-07	1.62787e-07	1.72457e-07	0	0	2.40113e-07	0	0	0	1.79291e-07	8.4146e-07	0	0	0	0	2.43764e-07	0	9.61423e-07
ERS396416	4.95413e-08	0	0	5.69475e-06	0	3.05188e-08	7.56977e-08	0	7.45294e-08	5.07177e-09	3.09613e-07	4.85566e-06	3.7938e-07	0	0	0	0	0	2.14392e-06	0	2.99193e-08	0	2.45585e-08	1.64562e-08	5.17709e-05	8.3876e-07	6.39654e-06	1.80662e-07	0	7.05038e-06	0	2.28936e-06	1.13748e-07	0	0	0	1.19061e-07	0	0	0	0	1.02122e-05	0	0	0	0	6.53887e-07	0	4.23023e-06
ERS396417	0	1.43938e-06	0	0	4.91785e-08	0	5.19696e-07	0	3.51554e-08	0	0	7.30441e-06	1.54097e-07	0	0	0	0	6.92675e-09	7.23692e-06	0	1.97502e-08	0	0	4.21894e-07	7.7523e-05	6.06509e-08	1.23468e-05	8.54472e-07	5.23266e-08	9.37714e-06	0	1.14565e-06	9.76578e-07	2.60949e-08	0	0	5.36031e-06	0	0	0	1.15005e-07	1.77612e-09	1.51641e-08	0	0	0	1.22393e-06	0	3.16225e-06
ERS396418	1.01506e-07	0	0	0	0	0	0	0	8.08918e-08	0	5.63577e-08	8.19159e-07	0	0	0	0	0	1.33039e-08	1.61928e-06	0	6.12491e-09	0	1.63401e-08	9.47144e-09	9.30844e-05	0	5.13506e-05	4.75136e-07	0	3.75295e-05	0	2.01828e-06	0	0	0	0	2.62451e-09	0	0	0	0	0	0	0	0	0	1.10277e-06	0	0
ERS396419	0	4.02873e-09	0	2.0024e-06	7.89985e-07	0	1.61811e-06	0	8.51604e-08	0	0	1.22279e-05	0	0	0	0	0	7.65986e-08	9.12728e-06	0	5.87825e-09	0	0	1.24836e-08	3.08337e-05	1.43445e-06	3.0608e-05	5.56843e-08	0	2.56559e-05	0	3.1028e-06	2.05284e-09	0	0	0	5.56061e-06	0	0	0	1.0989e-08	0	8.27672e-08	0	0	0	1.66903e-06	0	3.27266e-06
ERS396420	0	0	0	0	0	0	7.07134e-08	0	7.49303e-09	0	0	8.56217e-06	9.9745e-08	0	0	0	0	2.22328e-09	2.02853e-06	0	3.16688e-06	0	0	0	3.14327e-05	0	1.13238e-05	3.14568e-07	0	8.28345e-06	0	1.16748e-06	2.22448e-06	3.87875e-05	0	1.6609e-09	4.59648e-06	0	0	0	5.62199e-07	0	6.6974e-09	0	0	0	4.42342e-07	0	1.05899e-06
ERS396421	0	0	0	3.05906e-06	0	0	3.7415e-09	0	3.95154e-09	0	0	1.06572e-05	0	2.23246e-09	0	0	0	1.54559e-07	3.52032e-06	0	1.59938e-08	0	0	0	5.63019e-05	1.69595e-06	1.89163e-06	2.37243e-08	0	8.96968e-06	0	1.18129e-07	3.15618e-07	0	0	1.41248e-08	1.29207e-06	0	0	0	1.56794e-08	0	2.00902e-08	0	0	0	1.90288e-07	0	3.09523e-07
ERS396422	5.89685e-09	0	0	0	9.49568e-08	0	9.54238e-07	0	1.11069e-07	4.39042e-09	0	1.74815e-05	1.16854e-07	0	0	0	0	3.14778e-08	4.76197e-06	0	4.50787e-08	0	0	0	4.77577e-05	3.19857e-06	1.33288e-05	3.92307e-07	0	1.1192e-05	0	2.60114e-06	2.74022e-07	0	0	0	4.34204e-06	0	0	0	2.76452e-08	0	0	0	0	0	2.10134e-06	0	2.03882e-06
ERS396423	0	0	0	2.35179e-06	2.1189e-06	0	0	0	1.42922e-08	0	2.44341e-06	6.32641e-06	0	0	0	0	0	2.94214e-08	1.30003e-06	0	6.02952e-08	0	0	1.69505e-06	5.22972e-05	3.76928e-06	3.89649e-06	1.713e-06	0	6.43325e-06	0	8.22675e-07	8.29213e-07	0	0	0	7.56161e-06	0	0	0	1.82163e-06	0	0	0	0	0	9.51382e-07	0	1.89039e-06
ERS396424	0	0	0	5.46782e-06	0	0	0	0	0	0	0	3.52084e-07	1.88455e-07	0	0	0	0	5.72441e-08	1.08488e-07	0	0	0	0	0	2.18207e-05	1.82326e-07	6.74459e-08	0	3.87411e-07	7.89218e-06	0	3.16907e-08	9.30645e-07	3.77591e-06	0	0	2.47855e-07	0	0	0	9.13125e-08	6.78709e-06	0	0	3.96553e-09	0	2.59955e-07	0	4.929e-08
ERS396426	0	0	0	0	1.54162e-06	0	1.48986e-08	0	1.24166e-08	0	0	8.86147e-06	0	0	0	0	0	6.98865e-09	1.45397e-06	0	1.98904e-08	0	5.29996e-09	0	0.00011315	2.52756e-06	3.53955e-06	0	0	1.40419e-05	0	2.37186e-07	5.27434e-08	3.86161e-09	0	3.775e-09	8.4057e-07	0	0	0	3.03288e-08	0	0	0	0	0	3.20971e-07	0	0
ERS396427	0	1.06722e-06	0	0	5.29083e-08	0	8.72907e-08	0	2.67315e-09	0	1.87234e-06	5.93082e-06	0	0	0	1.62873e-09	0	6.49971e-08	1.46289e-06	0	1.40751e-08	0	0	1.35952e-07	2.08987e-05	1.0891e-06	1.29893e-06	6.26935e-07	0	8.4173e-06	0	2.6417e-07	2.15572e-07	1.29698e-05	0	0	6.42149e-06	2.53905e-07	0	0	6.18888e-07	0	8.43763e-09	0	0	0	7.08859e-07	0	3.42666e-07
ERS396428	0	2.7179e-07	0	0	5.64232e-08	0	2.99417e-07	0	2.08222e-08	0	7.02261e-07	1.47063e-05	0	0	0	0	0	6.07669e-08	1.07158e-06	0	3.47768e-08	0	0	2.68467e-07	7.11967e-05	1.63569e-06	1.22299e-06	8.7544e-07	0	5.14644e-06	0	1.33521e-06	2.79434e-07	1.96912e-05	0	0	3.14236e-06	3.60111e-07	0	0	4.25429e-07	0	0	0	0	0	5.64028e-07	0	4.76615e-07
ERS396429	0	2.46144e-07	0	0	1.85807e-08	0	2.33701e-07	0	6.14254e-09	0	3.60768e-06	1.59619e-06	0	0	0	1.6152e-09	0	1.11072e-07	2.59136e-06	0	1.44567e-08	0	0	2.1281e-08	8.70204e-06	3.65366e-07	3.56487e-06	1.52537e-07	0	1.5007e-05	0	3.61546e-07	5.50008e-08	9.89032e-06	0	0	1.48827e-05	1.06675e-07	0	0	5.64807e-07	0	2.5258e-08	0	0	0	1.12957e-06	0	1.04182e-06
ERS396430	0	1.1969e-06	0	0	0	0	1.16052e-08	0	0	0	6.58832e-07	4.79399e-06	0	0	0	0	0	5.23844e-08	7.56698e-07	0	0	0	0	4.31126e-07	2.33051e-05	2.33669e-06	7.78559e-07	2.64935e-07	0	2.80614e-06	0	7.97311e-09	1.52818e-07	1.28777e-06	0	7.16234e-09	3.84311e-06	7.0702e-09	0	0	2.10658e-06	0	0	0	0	0	7.17033e-08	0	2.05847e-07
ERS396431	0	0	0	0	0	0	0	0	0	6.53256e-08	0	7.7733e-07	2.90614e-07	0	0	0	0	1.93647e-08	9.15482e-07	0	2.23203e-09	0	0	6.77059e-08	9.10991e-05	2.15251e-06	4.7979e-08	2.74382e-09	0	1.80921e-05	0	1.16089e-07	6.68755e-07	2.44651e-09	0	1.61099e-08	3.56184e-07	0	0	0	0	0	0	0	0	0	9.8974e-07	0	2.14155e-07
ERS396432	1.54756e-08	0	0	1.96829e-08	0	0	1.14965e-07	0	2.34964e-08	0	1.67697e-06	3.28729e-05	0	1.56649e-08	1.23292e-07	0	0	8.83883e-07	1.29105e-06	0	1.38532e-07	0	0	0	8.60964e-05	2.69143e-06	1.88992e-05	8.52699e-07	0	6.06456e-06	0	8.10868e-08	0	2.27979e-08	0	0	2.11245e-06	0	0	0	0	0	0	0	0	0	7.71244e-07	0	3.04406e-06
ERS396433	0	3.2446e-06	0	0	2.43098e-07	0	5.75969e-08	0	5.24658e-09	0	0	1.368e-05	0	0	0	0	0	4.14224e-07	8.14439e-07	0	2.05666e-08	0	0	4.20754e-07	8.94993e-05	4.65187e-07	3.70951e-06	8.93207e-07	0	4.92643e-06	0	4.14658e-07	1.43921e-06	4.89825e-07	0	1.59016e-08	2.72409e-06	0	0	0	1.81185e-07	0	0	0	0	0	1.10811e-07	0	9.25154e-07
ERS396434	1.20285e-08	2.09618e-09	0	0	2.18239e-06	0	3.73283e-07	0	8.87709e-08	0	0	1.43998e-05	0	0	0	0	0	2.29889e-08	7.02628e-06	0	0	0	0	2.49602e-06	8.39665e-05	2.21902e-06	5.2884e-06	0	0	1.92877e-05	0	2.75007e-06	3.859e-07	0	0	0	4.86608e-06	0	0	0	0	0	0	0	0	0	3.24678e-07	0	1.71647e-06
ERS396435	0	1.49233e-05	0	4.54197e-08	0	5.97888e-09	3.08536e-07	0	6.14743e-08	0	1.53493e-06	2.30126e-05	0	0	0	0	0	3.59962e-08	2.18272e-06	0	1.89512e-08	0	0	1.46709e-05	8.08545e-05	5.84243e-06	1.02337e-05	1.64604e-06	0	9.37579e-06	0	5.52439e-07	1.79284e-06	0	0	0	2.87934e-06	2.41964e-06	0	0	2.29922e-08	0	0	0	0	0	1.66063e-06	0	1.16281e-06
ERS396436	0	2.28866e-09	1.10171e-08	0	4.5444e-09	6.19893e-09	1.59055e-06	0	3.42387e-08	3.19371e-08	0	3.70717e-06	0	2.31867e-09	0	0	0	1.40507e-07	2.9457e-06	7.1193e-09	0	0	6.90558e-09	0	3.73949e-05	1.77877e-06	1.28638e-05	1.36888e-07	0	3.55768e-05	0	3.04606e-06	0	2.13895e-09	0	2.12568e-09	6.27144e-06	0	0	0	1.56777e-07	0	0	0	0	0	4.85217e-07	0	5.61251e-06
ERS396437	0	0	0	0	0	0	1.88787e-07	0	1.482e-08	0	0	1.78258e-05	0	0	0	0	0	1.89252e-08	2.36578e-06	0	2.39798e-08	0	0	0	0.000105178	6.04099e-06	2.51392e-06	6.3984e-07	0	6.57871e-06	0	1.01648e-06	0	0	0	0	1.37357e-06	0	0	0	3.283e-08	0	0	0	0	0	2.79356e-07	0	6.30941e-07
ERS396438	0	0	0	0	0	0	0	0	1.5602e-07	4.20236e-09	1.85513e-07	8.07247e-06	0	0	0	0	0	6.08043e-08	1.02097e-05	0	2.64545e-08	0	6.89811e-09	0	8.09764e-05	0	1.58085e-05	0	0	1.779e-05	0	6.82967e-07	0	0	0	0	3.34846e-06	8.10663e-08	0	0	0	0	0	0	0	0	2.79822e-07	0	0
ERS396439	2.38726e-09	3.2249e-09	0	0	0	0	7.68392e-07	0	4.37071e-08	0	7.35087e-06	1.09616e-05	0	0	2.28433e-08	0	0	1.72305e-07	2.77724e-06	0	2.8959e-08	0	0	8.77711e-07	1.80468e-05	1.8461e-06	1.17111e-06	3.4656e-07	3.04552e-07	6.41252e-06	0	1.75193e-06	1.25396e-07	0	0	0	2.39167e-09	4.2628e-08	0	0	4.01785e-09	0	2.33436e-08	1.28101e-08	0	0	2.71727e-07	0	2.97009e-07
ERS396440	0	4.12925e-07	0	7.21619e-09	0	3.63163e-09	4.2295e-07	0	1.32604e-08	0	9.87243e-07	1.59716e-05	3.96344e-08	0	0	2.17434e-09	0	5.83014e-06	2.33408e-07	0	2.06256e-07	0	0	3.75153e-07	2.81614e-05	3.01598e-07	1.20461e-06	1.33933e-07	2.7674e-06	5.98934e-06	5.70546e-08	1.22007e-06	6.93992e-08	0	0	0	2.52816e-06	1.78407e-07	0	0	1.66403e-06	0	0	0	1.74188e-07	0	7.84324e-07	0	1.01286e-06
ERS396441	0	0	0	0	2.23051e-08	0	3.24426e-08	0	3.37832e-09	0	1.22292e-07	4.92955e-06	0	0	0	0	0	9.10874e-06	1.18076e-06	0	3.55856e-08	0	0	0	6.4729e-05	5.83027e-07	2.89277e-07	8.1886e-08	0	6.8808e-06	0	5.40542e-07	1.93538e-06	1.13369e-05	0	0	2.70589e-06	3.35548e-07	0	0	6.78151e-08	0	0	0	0	0	1.22003e-07	0	1.64633e-07
ERS396442	0	1.01977e-05	0	0	2.02156e-08	0	4.36953e-07	0	8.08199e-09	1.37235e-08	0	1.45772e-05	0	0	0	0	0	2.26645e-09	6.48467e-06	0	6.30824e-09	0	0	4.33148e-06	6.64774e-05	1.1202e-07	2.61409e-09	4.68824e-07	1.29798e-07	1.3614e-05	0	5.28714e-07	1.35416e-06	0	0	0	3.25368e-07	0	0	0	2.19515e-07	0	0	0	0	0	1.41472e-06	0	3.33477e-07
ERS396443	0	0	0	0	0	0	0	0	0	0	1.54157e-08	1.61947e-07	0	0	0	0	0	0	1.94938e-06	0	0	0	8.14994e-09	0	9.99266e-06	3.19097e-08	8.93253e-08	2.87461e-08	0	3.25329e-06	0	2.34884e-06	2.97285e-08	0	0	0	1.85905e-07	0	0	0	3.1211e-08	1.56094e-06	0	0	0	0	6.34024e-08	0	1.67346e-06
ERS396444	0	1.62688e-08	0	0	0	0	4.17894e-08	0	1.34266e-08	0	3.11659e-07	1.84453e-05	1.88806e-07	0	0	0	0	4.88135e-08	1.53569e-06	0	2.60424e-08	0	0	0	3.05169e-05	4.70368e-07	9.14862e-06	4.59665e-07	0	7.15892e-06	0	5.8246e-07	6.4104e-07	5.87491e-06	0	4.01865e-09	2.17518e-06	0	0	0	4.24868e-07	0	0	0	0	0	2.85693e-07	0	1.78615e-06
ERS396445	1.56682e-08	4.03734e-09	0	0	0	0	5.60048e-07	0	5.58142e-07	0	1.57474e-08	2.21595e-06	1.97404e-07	0	0	0	0	0	1.05314e-05	0	8.83316e-09	0	9.39712e-09	0	4.81474e-05	1.21059e-06	7.51656e-06	2.09669e-07	0	5.11349e-05	0	1.06633e-06	5.74951e-07	4.17173e-09	0	0	5.29929e-09	0	0	0	6.63923e-09	2.3056e-09	0	0	0	0	9.785e-07	0	3.70401e-06
ERS396446	0	2.37756e-09	0	0	0	6.19242e-09	5.13016e-07	0	7.16717e-09	0	1.17816e-05	8.0176e-06	0	0	0	0	0	1.14494e-07	1.27235e-06	0	1.31962e-06	0	0	0	2.344e-05	2.5436e-06	9.25515e-06	9.68994e-07	0	3.7929e-06	0	1.72604e-08	3.12381e-07	0	0	0	7.44993e-07	0	0	0	1.19484e-06	0	3.14382e-08	0	9.81889e-07	0	2.64941e-07	0	3.14955e-06
ERS396447	0	1.47189e-05	0	0	8.8171e-07	0	0	0	4.64649e-08	0	8.88151e-07	1.76362e-05	0	0	0	0	0	2.0106e-07	7.47172e-06	2.45395e-07	3.26461e-08	0	0	5.40016e-08	7.23207e-05	3.14523e-06	9.38466e-07	5.75286e-07	0	1.51345e-05	0	2.49725e-07	6.03466e-07	0	0	1.50926e-09	8.42668e-07	0	0	0	0	0	3.9029e-09	0	1.23904e-09	0	9.27758e-07	0	3.24811e-09
ERS396448	0	0	0	0	1.37151e-06	0	7.12684e-08	0	9.21545e-09	0	0	1.59459e-05	0	0	0	0	0	8.46211e-09	1.33891e-06	0	2.9539e-08	0	0	0	0.000135929	3.54743e-06	7.3745e-07	7.11334e-07	0	3.20441e-06	0	6.18433e-07	0	0	0	0	1.23003e-07	0	0	0	0	0	0	0	0	0	1.03504e-06	0	7.53561e-07
ERS396449	0	0	0	0	0	3.54422e-09	0	0	6.22668e-08	0	0	2.57218e-06	1.39794e-07	0	0	0	0	3.76703e-08	5.52182e-06	0	0	0	0	0	4.80888e-05	0	2.15898e-06	3.84322e-07	0	3.12266e-05	0	4.68531e-06	2.19884e-08	0	0	0	0	0	0	0	2.66766e-08	0	0	0	0	0	8.83895e-07	0	1.65295e-06
ERS396450	0	0	0	0	7.53236e-09	6.31368e-09	0	0	1.08201e-07	0	0	1.05409e-05	1.41845e-07	0	0	0	0	7.36513e-08	4.06041e-06	0	5.51736e-08	0	0	0	8.06386e-05	0	5.92836e-06	8.29735e-07	0	1.71873e-05	0	1.52129e-06	2.72247e-07	0	0	0	0	0	0	0	1.59036e-07	0	0	0	0	0	2.10879e-06	0	2.62841e-06
ERS396451	0	0	0	0	0	6.88069e-09	0	0	7.77379e-08	0	0	7.98557e-06	1.2302e-07	0	0	0	0	7.12737e-08	2.68121e-06	0	3.9219e-08	0	0	0	6.3258e-05	0	6.8821e-06	5.13837e-07	0	2.9035e-05	0	1.78461e-06	3.25262e-07	0	0	0	0	0	0	0	4.07434e-08	0	0	0	0	0	1.15866e-06	0	1.34816e-06
ERS396452	0	3.33202e-07	0	0	9.00246e-06	5.75837e-09	2.54886e-06	0	1.50163e-08	1.12712e-07	1.04764e-06	8.94168e-06	0	2.35851e-07	5.1464e-09	1.86008e-08	0	4.64983e-09	9.55449e-06	0	3.47877e-08	0	0	1.04644e-07	5.37756e-05	1.2664e-09	1.95093e-05	2.26247e-06	6.38709e-09	2.09956e-05	0	1.62684e-06	5.81084e-07	0	0	0	1.69652e-08	2.72047e-07	0	0	1.72255e-08	0	2.75211e-08	0	3.51003e-08	0	1.18517e-07	0	5.57512e-09
ERS396453	0	2.68047e-07	0	0	2.92482e-06	0	1.30388e-06	0	3.95711e-08	2.56063e-08	8.79957e-07	1.43394e-05	0	2.59155e-07	1.45907e-08	2.10206e-08	0	0	2.48616e-06	0	5.231e-07	0	0	3.50634e-06	4.97588e-05	0	7.2867e-07	1.90582e-06	0	1.29554e-05	1.45693e-08	8.90724e-07	2.64213e-06	0	0	0	0	2.16275e-06	0	0	8.23448e-08	0	2.41119e-08	0	3.86824e-08	0	1.71262e-07	0	0
ERS396454	0	0	0	1.37892e-06	0	0	5.69169e-07	0	5.3115e-08	0	0	6.48697e-06	0	0	0	0	0	1.40563e-07	1.13242e-05	0	0	0	0	0	9.91259e-05	3.47096e-07	1.97068e-05	0	0	1.92566e-05	0	2.25387e-06	1.62241e-07	0	0	0	3.02766e-06	0	0	0	0	0	0	0	0	0	2.88464e-06	0	2.08241e-06
ERS396455	0	0	0	2.14154e-07	0	0	4.83824e-07	0	2.08615e-07	0	0	1.10515e-05	0	0	0	0	0	1.57472e-07	9.17276e-06	0	1.54873e-08	0	5.60926e-09	0	5.3095e-05	2.38483e-06	2.12215e-05	2.55893e-09	0	2.2578e-05	0	4.80412e-06	1.10977e-07	0	0	0	4.98876e-06	0	0	0	0	0	0	0	0	0	3.04352e-06	0	2.81822e-06
ERS396456	0	0	0	0	0	5.94558e-09	0	0	1.60779e-08	0	0	9.57871e-06	0	0	0	0	0	5.14938e-09	8.34134e-06	0	1.36114e-08	0	2.22097e-07	3.72301e-08	3.84783e-05	1.9943e-06	7.65417e-06	0	0	1.57867e-05	0	2.45046e-06	7.45482e-08	0	0	0	8.25582e-07	0	0	0	0	0	0	0	0	0	1.55701e-06	0	1.43905e-06
ERS396457	0	0	0	0	0	0	0	0	2.31094e-08	0	0	1.39153e-05	0	0	0	0	0	0	2.17576e-06	0	7.81497e-09	0	0	1.54957e-06	7.51369e-05	2.8077e-06	4.6304e-06	0	0	1.37466e-05	0	3.23238e-06	8.07378e-08	0	0	0	1.39192e-06	0	0	0	0	0	0	0	0	0	7.56674e-07	0	1.13336e-06
ERS396458	0	1.05562e-05	3.25483e-08	0	0	0	6.3065e-07	0	3.87345e-08	0	0	6.12924e-06	0	0	4.50282e-07	0	0	2.38449e-07	3.0095e-06	3.25825e-08	9.0025e-09	0	0	3.55273e-06	6.44123e-05	1.82002e-07	2.44125e-06	3.58908e-07	0	1.58993e-05	0	1.75238e-06	6.16186e-07	0	0	0	4.69634e-06	0	0	0	1.62516e-07	0	0	0	0	0	4.05638e-07	0	4.89709e-07
ERS396459	0	0	0	0	0	1.88628e-09	3.72548e-09	0	6.91414e-08	0	0	1.58016e-05	0	0	0	0	0	5.51274e-08	4.07695e-06	6.52648e-07	1.25505e-08	0	0	0	8.68641e-05	3.75704e-06	5.83024e-06	9.15005e-07	0	1.00499e-05	0	7.45501e-07	1.01573e-07	3.27985e-09	0	7.45489e-09	1.39659e-09	9.73994e-09	0	0	0	0	0	0	0	0	7.17574e-07	0	1.05993e-08
ERS396460	6.20885e-08	0	0	0	4.65004e-06	1.87939e-09	0	0	0	0	4.82384e-09	5.52645e-07	0	2.34924e-09	0	0	0	0	4.01948e-08	0	0	0	0	0	0.000133004	7.46848e-09	1.91349e-08	6.8493e-07	0	2.67641e-05	0	4.08805e-07	0	0	0	0	4.40996e-09	0	0	0	0	1.05407e-08	0	0	0	0	3.07349e-05	0	1.16855e-06
ERS396462	0	0	1.43686e-08	0	6.39159e-09	9.96654e-09	0	0	2.12872e-08	0	0	1.95056e-05	0	0	0	0	0	0	8.31374e-08	0	4.23968e-07	0	0	0	9.96369e-05	2.19525e-06	9.49246e-09	1.01938e-06	0	1.9057e-05	0	0	3.08517e-07	0	0	0	4.57357e-09	0	0	0	0	1.09482e-08	0	0	0	0	9.02557e-08	0	2.28658e-06
ERS396463	0	0	2.60596e-08	0	0	2.12411e-09	0	0	1.8257e-07	0	0	2.21964e-06	0	0	0	0	0	7.2766e-08	2.99949e-07	6.23951e-09	4.27927e-08	0	0	0	0.00011312	6.73699e-09	0	9.21992e-07	0	3.00979e-05	0	2.13685e-07	3.71188e-09	0	0	0	0	0	0	0	0	0	0	0	0	0	1.78669e-06	0	1.79783e-06
ERS396464	0	0	4.16921e-09	0	0	4.27269e-09	0	0	0	0	6.96527e-05	7.926e-07	1.09545e-07	0	0	0	0	0	3.51045e-08	0	1.4704e-09	0	0	0	1.82814e-05	0	1.83869e-05	3.49209e-08	0	1.69399e-05	0	2.74953e-07	7.43998e-08	0	0	0	0	0	0	0	0	0	0	0	0	0	2.22216e-07	0	1.18613e-06
ERS396465	0	0	7.94045e-08	0	0	0	0	0	1.26543e-06	0	0	2.73938e-05	0	0	0	0	0	0	2.28747e-06	0	0	0	0	0	4.89927e-05	1.83772e-06	1.60015e-07	3.4605e-06	0	1.80739e-05	0	0	1.03955e-06	0	0	3.01936e-09	0	0	0	0	0	0	0	1.08708e-08	0	0	1.19439e-07	0	4.52686e-09
ERS396466	0	0	1.255e-08	0	0	9.79931e-09	0	5.12131e-07	0	0	2.44531e-07	2.25972e-08	0	0	0	0	0	0	8.79124e-07	0	0	0	2.20016e-08	0	3.65403e-05	1.50612e-09	8.78744e-08	1.23657e-09	0	5.19542e-05	0	1.23151e-09	1.33653e-09	1.25668e-08	0	0	1.77275e-09	0	0	0	0	0	0	1.86922e-07	0	0	3.24566e-05	0	3.70883e-09
ERS396467	2.64813e-08	1.29317e-06	1.18173e-08	4.1279e-09	0	5.97338e-09	0	0	3.91668e-08	0	0	3.21906e-06	3.0495e-07	0	0	0	0	0	2.19325e-05	0	0	0	0	9.32501e-09	2.97852e-05	3.4927e-07	1.05684e-08	7.84293e-08	0	5.48259e-05	0	1.39327e-06	6.51795e-08	0	0	0	2.5218e-09	2.95056e-07	0	0	0	0	0	0	0	0	1.94023e-06	0	2.04601e-06
ERS396468	0	3.93795e-07	0	0	0	2.96156e-09	0	0	5.81184e-09	0	0	2.81939e-07	6.44427e-07	0	0	0	0	0	2.33953e-05	0	0	0	0	1.69685e-07	6.21149e-05	9.67257e-08	5.24101e-07	4.19181e-08	0	6.09168e-05	0	1.14641e-06	9.14109e-09	0	0	0	0	2.04155e-07	0	0	0	0	0	0	0	0	1.7291e-06	0	7.91836e-07
ERS396470	2.12934e-08	0	4.59939e-08	0	0	0	2.88233e-08	0	3.37727e-07	0	3.04597e-09	2.25679e-05	0	0	0	0	0	1.27485e-07	6.58248e-07	0	1.90627e-07	0	0	0	0.000107163	1.47338e-06	5.44672e-08	2.60424e-06	0	9.87588e-06	0	6.96073e-07	4.01529e-07	0	0	0	0	0	0	0	0	0	6.35557e-08	0	0	0	4.96477e-07	0	7.30755e-07
ERS396471	0	0	0	1.51294e-06	0	1.3922e-08	1.57536e-07	0	3.01504e-09	0	0	1.27102e-05	1.87717e-07	0	0	0	0	4.27332e-08	1.92766e-07	0	2.64647e-09	0	1.96472e-08	0	1.37904e-05	2.09121e-07	3.62308e-06	1.09234e-08	0	5.1241e-06	0	9.82037e-07	3.72877e-07	5.78489e-09	0	8.99599e-09	9.34258e-07	0	0	0	5.54817e-08	0	8.43797e-09	9.43225e-08	6.36287e-08	0	1.03666e-06	0	1.20617e-06
ERS396472	0	0	2.54637e-08	0	0	0	3.73928e-07	0	9.22412e-09	0	1.52624e-08	1.54333e-05	0	0	0	0	0	1.42179e-08	9.43427e-07	0	5.72215e-08	0	0	6.71495e-06	0.000107014	5.52726e-06	9.9877e-08	1.04985e-06	0	3.77982e-06	0	2.59507e-07	6.40577e-07	0	0	0	1.49901e-06	1.43729e-07	0	0	0	0	0	0	0	0	1.26301e-06	0	0
ERS396473	0	0	9.35855e-09	0	0	5.74558e-09	0	7.81884e-07	0	0	2.02397e-07	5.58171e-09	0	0	0	0	0	0	4.79463e-07	0	0	0	6.80611e-09	0	0.0001429	0	4.91835e-08	0	0	2.22692e-05	0	0	0	2.53725e-09	0	0	0	0	0	0	0	0	0	5.51704e-08	0	0	1.52846e-05	0	0
ERS396474	0	0	5.41769e-08	7.11535e-07	0	0	3.2345e-06	0	6.0013e-08	0	2.33602e-07	1.74028e-05	0	0	0	0	0	2.22667e-08	3.46383e-06	0	4.56467e-08	0	0	0	9.24221e-05	1.15056e-06	4.04193e-06	8.34041e-07	0	4.88571e-06	0	1.90532e-06	1.72334e-06	0	0	0	4.25911e-07	0	0	0	2.78769e-08	0	1.61569e-08	0	0	0	1.09842e-06	0	1.23433e-06
ERS396475	0	1.14242e-07	2.3898e-08	1.3305e-05	0	0	0	0	6.78601e-08	0	9.78708e-08	1.09331e-05	8.56684e-07	0	0	0	0	0	4.36514e-07	2.29203e-09	4.16131e-08	0	0	3.60178e-07	8.73938e-06	1.34111e-09	1.51426e-07	1.93605e-07	0	2.1804e-06	2.31569e-08	6.2751e-07	5.2142e-07	0	1.35546e-07	0	1.42213e-09	0	0	0	0	1.6703e-06	0	0	0	0	7.68566e-08	0	7.61295e-07
ERS396476	0	0	0	1.54229e-05	0	2.00892e-09	0	0	1.68124e-08	0	2.28734e-09	1.26684e-05	3.75744e-07	0	0	0	0	0	5.55752e-08	0	0	0	0	0	1.51616e-05	3.42867e-09	6.14198e-07	6.34022e-07	0	1.24051e-06	0	4.61046e-07	1.8516e-06	0	7.21173e-07	0	1.57443e-09	0	0	0	0	5.42565e-07	0	0	0	0	1.4322e-07	0	1.7724e-06
ERS396477	0	0	0	2.56145e-08	0	1.91208e-09	1.64303e-07	0	1.35063e-08	0	9.6803e-08	5.35807e-06	2.71102e-07	0	0	0	0	4.82101e-09	4.0342e-06	2.50557e-09	3.08939e-09	0	0	2.01392e-08	8.20107e-06	1.09491e-06	5.40685e-06	1.9776e-07	0	1.53717e-05	0	1.98091e-06	6.07944e-08	0	0	7.71163e-09	1.45261e-06	0	0	0	0	3.27792e-09	0	0	0	0	3.39627e-08	0	2.07712e-06
ERS396478	0	0	9.81816e-09	1.77531e-06	0	5.30933e-09	1.01234e-07	0	1.01972e-08	0	6.92301e-05	3.23324e-08	1.83325e-09	6.40618e-09	0	0	0	1.94376e-08	3.18098e-07	2.19846e-06	1.79706e-08	0	0	1.4927e-05	9.13041e-05	1.41445e-09	3.82112e-06	7.90719e-07	0	2.79974e-05	0	4.42087e-09	0	0	0	0	2.99891e-09	0	0	0	0	2.33391e-09	0	0	0	0	5.56201e-07	0	3.58186e-09
ERS396479	5.65321e-07	0	8.68372e-09	4.21905e-09	2.62857e-09	7.56322e-09	4.47231e-07	0	2.3928e-08	0	3.97967e-05	4.22327e-05	0	0	0	0	0	0	1.86454e-06	8.26393e-09	3.72394e-09	0	0	2.55188e-06	4.98351e-05	0	3.47581e-08	0	0	2.3309e-05	0	7.63757e-07	0	0	0	0	1.26067e-07	3.84772e-08	0	0	0	0	0	3.28292e-09	0	0	2.01409e-08	0	4.43105e-09
ERS396480	4.11959e-08	2.50819e-06	4.67573e-08	0	0	5.07409e-09	1.94743e-08	0	4.94555e-08	0	1.93927e-07	3.11671e-05	0	0	0	0	0	0	5.83801e-07	0	1.43055e-07	0	0	0	4.89708e-05	3.91808e-06	3.25027e-06	1.66368e-06	0	8.87104e-06	0	2.76114e-06	2.19843e-06	0	0	0	1.0905e-05	4.14388e-06	0	0	6.53937e-09	0	0	0	0	0	1.76989e-07	0	1.32787e-06
ERS396481	0	9.96394e-07	5.81326e-08	0	0	6.61831e-09	1.72303e-08	0	1.59251e-08	0	2.18078e-07	2.77567e-05	0	0	0	0	0	1.68689e-08	5.33397e-07	0	1.21032e-08	0	0	0	4.66585e-05	5.29235e-06	1.83781e-07	1.30364e-06	0	5.9857e-06	0	6.64839e-07	2.15435e-06	0	0	0	2.92132e-06	0	0	0	7.17429e-07	0	0	0	0	0	1.1238e-07	0	1.05818e-06
ERS396483	0	1.82023e-06	0	2.0725e-07	0	4.83217e-09	2.69995e-07	0	5.9778e-08	0	4.42358e-08	1.36785e-05	0	0	0	0	0	8.34077e-06	2.73494e-06	0	3.27331e-08	0	9.23543e-09	1.83415e-08	2.78611e-05	7.50716e-06	4.67143e-06	4.49502e-07	0	1.18551e-05	0	1.45585e-06	6.37663e-07	8.69287e-07	0	0	6.32415e-06	2.46368e-06	0	0	0	0	0	0	0	0	1.55942e-06	0	1.05585e-06
ERS396484	0	2.12717e-06	0	3.70895e-09	0	3.47599e-09	3.45412e-07	0	6.01245e-08	0	7.34954e-07	1.41659e-05	0	0	0	1.74813e-09	0	5.46861e-09	1.53434e-06	0	2.09993e-08	0	0	7.74072e-06	6.45208e-05	2.00267e-06	1.76485e-06	9.6426e-07	0	8.0911e-06	1.7989e-08	6.87356e-07	4.97639e-07	0	0	0	8.39641e-06	1.86765e-09	0	0	4.99915e-08	0	6.23746e-09	0	5.48417e-09	0	3.8079e-07	0	1.94938e-06
ERS396485	0	6.59333e-09	0	1.48127e-05	0	0	0	0	1.0312e-08	0	6.27118e-09	1.45502e-06	0	0	0	0	0	2.59968e-09	8.09979e-07	1.47567e-08	0	0	0	8.89248e-09	0.000129446	5.45075e-06	4.90944e-06	5.69192e-07	0	3.89758e-06	0	5.39354e-07	5.8107e-07	0	0	0	7.59131e-09	0	0	0	0	0	0	0	0	0	3.45255e-08	0	1.47207e-06
ERS396486	7.35663e-09	0	0	4.14197e-09	0	1.87414e-09	2.79415e-09	0	1.4863e-06	0	0	2.62078e-06	0	0	0	0	0	1.24692e-08	6.84042e-06	0	2.53731e-07	0	0	0	3.2348e-05	3.78839e-06	5.91268e-07	1.42028e-09	0	6.34173e-05	0	1.62683e-07	0	4.93849e-09	0	0	1.74447e-09	0	0	0	5.06331e-08	0	5.8384e-08	0	0	0	9.64773e-08	0	1.15362e-05
ERS396487	0	0	0	0	6.26161e-08	3.60686e-09	1.57286e-06	0	8.38449e-08	0	0	1.73395e-05	0	0	0	0	0	2.18587e-08	4.60776e-06	0	4.11696e-09	0	0	0	4.11285e-05	9.19678e-07	1.42728e-06	3.42547e-07	0	1.09767e-05	0	1.61534e-06	2.8828e-07	3.53383e-06	0	0	5.05209e-07	5.27516e-07	0	0	9.92318e-08	0	0	0	0	0	6.16896e-07	0	6.18971e-07
ERS396488	0	2.04022e-08	9.75039e-08	1.49861e-06	0	1.669e-08	3.99572e-07	0	0	0	0	1.51127e-06	0	0	0	0	0	9.79173e-08	5.91387e-06	0	1.54743e-09	0	0	0	1.81252e-05	1.87034e-07	2.51081e-05	6.1428e-08	0	1.13713e-05	0	1.33073e-06	1.99604e-07	6.31142e-06	0	0	6.67828e-06	0	0	0	2.40804e-07	3.71499e-06	5.20914e-09	0	0	0	2.72918e-06	4.32331e-09	1.28853e-06
ERS396489	0	0	0	1.26485e-08	1.45454e-06	2.9196e-09	0	0	3.65071e-08	0	1.4337e-07	3.62866e-06	0	0	0	0	0	1.16282e-07	1.14008e-06	0	4.10422e-08	0	0	0	8.4687e-06	8.99994e-07	3.25685e-06	6.05473e-07	1.08899e-06	5.61028e-06	0	1.33377e-06	1.29558e-07	1.74998e-05	0	0	8.78092e-07	0	0	0	9.10167e-07	6.04033e-06	1.62478e-08	0	7.28854e-09	0	1.38124e-06	0	1.29843e-06
ERS396490	0	0	1.53199e-06	0	0	1.89428e-09	0	0	0	0	0	1.10163e-08	0	0	0	0	0	0	1.31964e-08	0	0	0	0	0	1.87823e-05	0	5.89571e-05	0	0	2.5006e-08	0	0	0	0	0	0	3.37172e-08	0	0	0	0	0	0	1.68546e-07	0	0	0	0	7.39326e-09
ERS396491	0	1.67485e-07	2.18855e-07	0	6.91867e-08	3.7612e-09	1.47198e-07	0	2.98693e-08	0	0	5.71608e-06	3.5783e-07	0	0	0	0	2.1875e-08	5.37736e-06	0	5.90536e-09	0	0	1.08045e-07	1.4877e-05	1.39883e-07	2.77614e-05	9.47762e-08	0	2.60151e-05	0	5.85574e-07	1.39836e-07	0	0	0	2.95243e-05	0	0	0	0	0	1.11009e-08	0	0	0	4.19825e-08	0	1.55127e-06
ERS396492	0	2.5039e-07	6.65925e-08	0	0	0	8.26253e-08	0	8.6278e-09	2.53758e-09	7.2546e-07	7.67431e-06	0	0	0	0	0	0	6.2027e-06	0	0	0	0	7.28901e-09	6.1927e-05	1.6666e-06	2.04276e-05	3.85067e-07	0	1.32459e-05	0	1.03096e-06	7.86295e-07	0	0	5.15417e-09	4.65141e-06	1.465e-07	0	0	1.51798e-07	0	0	0	0	0	2.39891e-07	0	1.29409e-06
ERS396493	0	0	2.02383e-08	3.4188e-06	4.10065e-09	1.90171e-09	2.5561e-08	0	5.56274e-08	0	5.54807e-06	2.13863e-05	0	0	0	0	0	2.62794e-07	9.131e-07	0	3.65381e-07	0	0	0	8.3555e-05	3.40139e-09	2.49362e-06	3.68429e-07	0	5.60781e-06	0	2.24149e-07	1.22968e-06	3.03897e-08	0	0	1.3311e-06	0	0	0	0	8.64534e-09	6.3591e-09	0	2.1688e-08	0	8.78172e-07	0	1.48519e-06
ERS396494	0	0	0	9.36146e-06	4.87979e-06	0	1.05767e-07	0	3.84389e-08	0	1.22008e-06	1.45487e-05	1.61575e-07	0	0	0	0	2.84256e-08	1.71666e-06	0	6.645e-09	0	0	0	0.000123143	2.68755e-06	4.35802e-07	1.24921e-06	0	4.73618e-06	0	3.94079e-07	6.68612e-08	4.65297e-08	0	6.67677e-09	2.51408e-07	0	0	0	0	1.54266e-08	9.34073e-09	0	0	0	1.68095e-06	0	5.22533e-07
ERS396495	0	0	5.67366e-08	2.85314e-09	0	8.06518e-09	8.74812e-07	0	2.19027e-08	0	4.14841e-06	3.42603e-05	0	0	0	0	0	1.28031e-07	2.00052e-06	0	2.35171e-08	0	1.0539e-08	2.54456e-07	5.41807e-05	3.76634e-06	1.04535e-05	9.31607e-07	0	5.97624e-06	0	2.76236e-07	4.30617e-07	2.23133e-07	0	0	1.96203e-06	0	0	0	1.33442e-06	0	1.88007e-08	0	1.08767e-07	0	5.03163e-07	0	8.96758e-09
ERS396496	0	0	2.77318e-07	1.41534e-06	6.59502e-08	4.31856e-08	1.24513e-06	0	5.79794e-08	0	9.46783e-09	1.67021e-05	0	0	0	0	0	1.00808e-06	1.96058e-05	3.0157e-09	7.99587e-07	0	1.29407e-08	0	8.26081e-05	2.61045e-06	2.75432e-05	3.7804e-07	0	1.38851e-05	0	2.98155e-08	5.72799e-07	0	0	1.78777e-09	1.08758e-06	0	0	0	1.09927e-07	0	0	0	0	0	2.82837e-07	0	1.58662e-05
ERS396497	0	0	4.09293e-08	1.14262e-06	0	0	1.26051e-06	0	3.65987e-08	0	0	6.38021e-06	3.95947e-07	0	1.20937e-08	0	0	9.0202e-08	1.49512e-06	0	4.34639e-08	0	0	0	6.93825e-05	6.58735e-08	4.77513e-06	1.12217e-06	0	9.34912e-06	0	7.62028e-07	4.38223e-07	0	0	0	1.74296e-06	0	0	0	0	0	1.05765e-08	0	0	0	2.47021e-06	0	3.12584e-06
ERS396498	0	0	2.52305e-08	0	0	3.31435e-09	8.05258e-07	0	4.78716e-09	0	1.32442e-06	7.99356e-06	0	0	0	0	0	5.20761e-08	2.46264e-06	0	5.7124e-08	0	0	4.18726e-06	4.2241e-05	0	4.24323e-06	7.205e-07	3.24257e-07	4.48225e-06	0	6.14758e-07	2.48577e-07	0	0	0	3.63332e-06	0	0	0	3.75037e-08	0	0	0	0	0	2.29393e-07	0	1.82579e-06
ERS396499	0	0	7.71601e-08	1.62374e-06	0	3.78601e-09	0	0	3.23977e-08	0	0	1.89078e-05	0	0	0	1.22066e-08	0	3.4331e-08	1.837e-06	0	1.23555e-07	0	0	3.59362e-09	9.63508e-05	5.36259e-06	2.36019e-06	0	0	8.74794e-06	0	8.52546e-07	1.96691e-06	0	0	0	2.16423e-06	0	0	0	2.02998e-08	0	2.86266e-08	0	0	0	4.41058e-07	0	0
ERS396500	0	9.934e-06	3.06322e-08	6.23309e-08	0	4.68479e-09	6.00616e-08	0	0	0	5.25637e-09	3.313e-07	1.53011e-07	0	0	0	0	0	8.37069e-08	0	0	0	0	0	1.22409e-06	1.00867e-08	3.44595e-07	3.96602e-08	3.89873e-07	2.72321e-06	0	1.05115e-06	1.81005e-07	0	0	0	6.08682e-07	0	0	0	2.84515e-06	1.62983e-06	0	0	0	0	2.25008e-07	0	1.73717e-06
ERS396501	0	1.26159e-08	6.55569e-08	0	0	1.27076e-08	2.43064e-09	0	4.20335e-07	0	0	3.072e-05	0	0	0	0	0	4.50146e-07	1.04573e-06	1.04363e-06	4.4739e-07	0	0	0	4.3694e-05	3.44135e-06	6.36945e-08	3.75124e-06	0	9.61454e-06	0	7.31473e-07	1.61052e-06	0	0	0	1.28883e-08	0	0	0	3.11566e-08	4.6944e-09	6.98937e-08	0	0	0	1.5585e-06	0	1.15483e-08
ERS396502	1.84417e-08	8.00035e-06	0	7.25004e-06	2.49568e-07	3.13206e-09	2.61813e-08	0	5.18304e-08	3.6358e-09	2.02551e-05	2.75503e-05	0	0	0	0	0	2.67484e-07	2.19602e-06	4.66977e-09	6.23752e-08	0	0	4.09221e-06	7.12139e-05	1.67387e-06	3.54852e-06	1.76037e-06	0	5.60342e-06	0	4.24001e-07	6.99801e-08	0	0	1.8373e-09	1.76343e-06	0	0	0	7.3616e-08	3.39436e-07	0	0	0	0	8.566e-07	0	1.1623e-06
ERS396503	0	1.50836e-08	0	7.9216e-07	1.37533e-08	6.59008e-09	1.15196e-07	0	2.42148e-08	2.27213e-08	5.78092e-08	1.65744e-05	0	0	0	0	0	1.19397e-07	1.76578e-06	0	6.74819e-08	0	0	9.7058e-08	3.759e-05	1.32276e-06	3.21313e-06	5.81221e-07	0	3.334e-06	0	4.28584e-07	3.38762e-07	0	0	0	7.42207e-06	0	0	0	2.60178e-07	1.55681e-06	0	0	0	0	5.64804e-07	0	1.85664e-06
ERS396504	2.76162e-08	9.53723e-06	0	7.82681e-06	2.6932e-07	3.42735e-09	0	0	8.16717e-08	0	2.05461e-05	2.9347e-05	0	1.98505e-09	0	0	0	3.69168e-07	2.80542e-06	4.05758e-09	5.78312e-08	0	0	4.90942e-06	7.43224e-05	1.57571e-06	5.19912e-06	1.99122e-06	0	8.17327e-06	0	4.95963e-07	0	4.23608e-08	0	2.76303e-09	4.96382e-08	0	0	0	1.03339e-08	2.77702e-09	0	0	3.91173e-09	0	1.06913e-06	0	1.20344e-06
ERS396505	0	3.26638e-08	0	5.12919e-07	1.01601e-08	0	9.06751e-09	0	0	0	2.99259e-08	9.32019e-06	0	5.41155e-09	0	0	0	5.56301e-07	7.86553e-07	0	2.31731e-06	0	0	9.13516e-08	1.79904e-05	1.4419e-06	2.94029e-06	3.36326e-07	1.15118e-07	2.7381e-06	0	1.53152e-07	2.96719e-07	1.65121e-05	0	3.09125e-09	1.40881e-06	9.39093e-08	0	0	2.74151e-06	1.33205e-06	0	0	1.03588e-06	0	5.34912e-07	0	1.1239e-06
ERS396506	0	3.58801e-09	0	3.37914e-09	5.80612e-07	9.31841e-09	4.70291e-07	0	7.96795e-08	0	3.99969e-07	1.05608e-05	0	0	0	0	0	8.99739e-08	1.04961e-06	0	4.92067e-08	0	0	1.13114e-06	6.48473e-05	1.20902e-06	1.1701e-05	1.29923e-06	0	9.66616e-06	0	1.56412e-06	6.0606e-07	6.02041e-06	0	0	1.33581e-07	1.67335e-06	0	0	5.23423e-07	0	6.70861e-09	0	1.44536e-08	0	3.65763e-07	0	3.79548e-06
ERS396507	0	1.71858e-09	0	1.01522e-07	0	1.5025e-08	1.54932e-07	0	2.06362e-08	3.85916e-09	1.15241e-06	2.89325e-06	2.14984e-07	0	0	0	0	3.16433e-08	1.09588e-06	0	2.49236e-08	0	5.62894e-09	0	3.6334e-05	1.82117e-06	4.0272e-06	1.40672e-06	7.72235e-07	4.73409e-06	0	8.82265e-07	9.51891e-07	1.93509e-08	0	0	3.60905e-06	0	0	0	1.19055e-06	0	0	0	0	0	4.57274e-07	0	4.14375e-06
ERS396508	0	1.54886e-08	0	2.87131e-06	0	2.56132e-08	1.18798e-07	0	2.48759e-09	7.7163e-09	3.04687e-05	2.23437e-05	0	1.87281e-08	0	0	0	6.08163e-07	3.24109e-06	3.53908e-09	2.96203e-07	0	0	1.79408e-08	2.23082e-05	2.30599e-06	2.22976e-05	2.70331e-06	0	3.97344e-06	0	4.79248e-08	6.03795e-07	2.2699e-09	0	0	5.52038e-07	5.80847e-09	0	0	2.9241e-06	0	1.73276e-08	0	0	0	1.15574e-06	0	3.52056e-06
ERS396509	1.06148e-08	2.79931e-08	0	2.39107e-08	5.42018e-07	2.01455e-09	1.42934e-08	0	6.04914e-07	0	2.79223e-05	2.59643e-06	0	0	0	0	0	0	4.35034e-06	0	1.23414e-08	0	0	1.84752e-06	9.29406e-05	5.52341e-09	3.26672e-07	1.53837e-06	0	2.89329e-05	0	0	6.76919e-07	0	0	0	1.92273e-08	8.06511e-09	0	0	7.82832e-09	7.22825e-09	0	0	0	0	1.46869e-06	0	7.8078e-07
ERS396510	0	3.98641e-09	0	5.61723e-09	0	8.39624e-09	1.32094e-06	0	1.18878e-07	0	4.25736e-07	2.6959e-05	7.13817e-08	0	0	0	0	7.07203e-08	3.57555e-06	0	9.06784e-08	0	0	2.04738e-09	6.94259e-05	2.8352e-06	1.86995e-05	1.03137e-06	0	1.61707e-05	0	3.27e-07	9.1147e-07	0	0	0	1.16525e-05	0	0	0	1.3638e-08	0	5.79221e-08	1.48648e-07	0	0	9.69693e-07	0	3.97011e-06
ERS396511	1.03803e-08	1.18204e-05	0	8.42452e-06	4.43735e-07	4.09306e-09	3.54553e-06	0	2.05854e-07	0	8.47698e-08	2.00945e-05	0	0	0	0	0	2.78551e-07	1.80141e-06	0	2.07643e-07	0	0	1.13922e-05	5.21358e-05	6.24261e-09	1.00826e-05	1.93663e-06	0	1.55075e-05	0	7.18502e-07	1.72121e-07	0	0	0	9.81192e-07	3.29722e-06	0	0	1.4674e-07	3.03968e-06	7.45395e-09	0	0	0	3.45576e-06	0	4.39967e-06
ERS396512	1.82665e-07	1.10217e-08	0	7.58565e-06	0	8.9414e-09	4.01352e-07	0	2.01304e-08	0	0	9.3435e-06	0	0	0	0	0	6.37898e-08	4.21973e-06	0	1.80789e-08	0	0	1.09032e-08	8.26613e-05	1.82353e-06	1.01766e-07	8.29043e-07	0	8.86429e-06	0	0	0	0	0	0	3.4454e-09	5.76068e-09	0	0	0	0	0	0	0	0	8.03948e-06	5.92554e-09	0
ERS396513	1.75182e-08	1.68815e-09	0	2.33795e-05	0	5.0027e-09	0	0	9.88596e-08	0	0	1.05608e-05	0	0	0	0	0	4.49433e-09	1.51741e-06	0	1.91386e-09	0	0	0	0.000115709	1.81822e-06	6.56815e-07	1.72983e-06	0	1.51711e-05	0	2.23087e-09	1.095e-06	0	0	0	1.28682e-08	0	0	0	0	0	0	0	0	0	2.49363e-06	4.74626e-09	1.67034e-06
ERS396514	1.57962e-07	0	0	1.90402e-08	0	0	0	0	0	0	2.31598e-09	9.16726e-06	0	0	0	0	0	0	1.02476e-06	0	0	0	0	0	9.84945e-05	3.21188e-09	2.41442e-08	3.87825e-09	0	2.98478e-05	0	1.85774e-09	0	0	0	0	2.88392e-09	0	0	0	0	0	0	0	0	1.06332e-07	9.05724e-09	5.13181e-09	0
ERS396515	0	0	1.28391e-08	1.97015e-08	2.93556e-08	6.80737e-09	3.05075e-08	0	1.55752e-09	0	3.21902e-09	6.44838e-06	1.69372e-08	0	0	0	0	5.54801e-09	1.41345e-07	0	0	0	1.77076e-08	2.24375e-08	0.000120669	2.03868e-07	1.26406e-07	9.98426e-07	0	9.24505e-06	0	6.30738e-07	1.02757e-07	5.31907e-07	0	1.63963e-09	6.11064e-07	0	0	0	4.69966e-09	1.84957e-09	0	4.11214e-07	0	0	8.27068e-07	2.27058e-06	1.9145e-07
ERS396516	2.16298e-08	0	0	0	0	9.69666e-09	1.18867e-06	0	1.70711e-08	0	7.12313e-08	1.37094e-05	2.59022e-07	0	3.25436e-09	0	0	4.69866e-07	4.11559e-07	0	1.51244e-08	0	0	0	6.01562e-05	2.01282e-06	1.00614e-05	9.46792e-07	0	1.63181e-05	0	7.3446e-07	5.04951e-07	0	0	0	7.27245e-07	5.09532e-07	0	0	9.51769e-08	0	0	0	4.92082e-07	0	1.54689e-06	0	4.87656e-06
ERS396517	0	0	0	0	1.30173e-07	4.96454e-09	4.22524e-07	0	4.41266e-08	0	2.05233e-07	9.89279e-06	0	1.22859e-08	4.70547e-09	0	0	2.27718e-07	3.83072e-06	0	1.02311e-07	0	0	2.65249e-08	6.4769e-05	1.47359e-06	9.04998e-08	9.05261e-07	0	1.82447e-05	0	1.4563e-06	2.42077e-07	0	0	0	1.75716e-06	0	0	0	3.00996e-07	0	0	0	0	0	1.20021e-06	0	2.94237e-06
ERS396518	0	6.0237e-07	0	2.23649e-09	0	6.29583e-09	3.70221e-07	0	2.2832e-08	0	1.81263e-09	1.05537e-05	0	0	0	0	0	5.50943e-08	4.30346e-06	0	3.36567e-08	0	7.72073e-09	3.51013e-06	1.41845e-05	1.93321e-07	2.36847e-05	1.11048e-06	0	1.44977e-05	2.53815e-08	1.91701e-06	5.93005e-08	0	0	0	2.80131e-06	3.05255e-06	0	0	5.13897e-08	0	0	0	0	0	6.45873e-07	0	9.27738e-07
ERS396519	0	9.1358e-08	0	4.05557e-09	1.02592e-06	1.24071e-08	2.99021e-09	0	1.10706e-07	0	6.9641e-09	3.93216e-05	0	0	0	0	0	9.59987e-08	8.0293e-07	0	1.17739e-08	0	0	3.89863e-09	3.84648e-05	1.81363e-06	4.37373e-06	5.74366e-07	0	1.76197e-05	0	4.09765e-06	0	0	0	0	4.25097e-06	9.75231e-09	0	0	4.10379e-08	0	3.71718e-08	0	0	0	2.07199e-06	0	4.78939e-07
ERS396520	0	0	0	5.47618e-09	0	1.15863e-08	4.16962e-09	0	1.97751e-08	0	1.81208e-08	1.67451e-06	0	0	1.12877e-07	0	0	0	2.45516e-06	0	0	0	0	6.26555e-09	5.97888e-05	2.09873e-07	7.35643e-06	2.66403e-07	0	3.92505e-05	0	3.03282e-06	8.12207e-08	0	0	0	2.43295e-06	0	0	0	5.38041e-09	1.01199e-08	0	0	0	0	2.02556e-06	0	8.00852e-08
ERS396521	0	3.45272e-08	0	1.26235e-09	0	3.94812e-09	1.64917e-08	0	1.03565e-08	0	3.27664e-08	6.65537e-06	3.97038e-07	0	0	0	0	0	4.73886e-06	0	0	0	0	1.72138e-08	4.59634e-05	3.48493e-07	1.01004e-06	5.2088e-07	0	1.18029e-05	0	8.05266e-07	2.00076e-07	0	0	0	1.96245e-07	0	0	0	1.68565e-06	3.98025e-06	0	0	0	0	5.68084e-07	0	1.23424e-06
ERS396522	6.57654e-09	1.61034e-07	0	7.1308e-07	0	3.573e-09	4.82826e-08	0	1.09584e-08	0	4.01841e-08	5.47692e-06	4.87109e-08	0	0	0	0	2.33345e-09	5.43172e-07	0	0	0	0	1.84673e-06	1.15693e-05	7.40778e-07	1.3838e-06	3.78844e-07	1.07138e-06	6.93235e-06	2.03679e-08	3.7873e-07	9.03464e-07	0	0	0	2.60711e-07	0	0	0	8.2962e-07	1.06846e-06	0	0	0	0	4.77403e-07	0	1.9535e-06
ERS396523	0	0	5.19655e-09	1.24845e-09	0	6.8272e-09	1.93666e-06	0	5.47868e-08	0	1.1754e-05	1.88329e-05	1.33855e-07	0	0	0	0	1.26792e-07	1.5047e-06	0	1.92798e-07	0	0	1.32012e-09	2.50128e-05	0	1.85455e-05	5.55145e-07	0	7.91504e-06	0	9.22242e-08	1.25451e-07	0	0	5.28577e-08	3.78497e-07	0	0	0	2.4858e-08	0	9.54378e-08	0	0	0	1.4046e-06	0	2.81872e-06
ERS396524	0	4.11031e-07	1.63124e-08	0	0	8.08125e-09	3.38643e-09	0	0	0	3.29485e-05	5.77171e-06	0	4.00578e-09	0	0	0	0	5.55633e-07	0	8.52041e-08	0	8.54441e-09	2.05367e-09	4.03418e-05	1.59906e-09	9.8775e-06	0	0	1.59546e-05	0	1.24704e-06	0	0	0	0	4.17328e-09	0	0	0	0	0	0	7.37003e-09	0	0	0	0	6.36718e-06
ERS396525	3.62226e-09	2.68622e-09	0	4.21925e-09	0	0	0	0	2.25849e-07	0	5.33337e-08	1.55908e-05	0	0	2.96733e-06	0	0	3.62216e-07	1.88275e-06	0	1.42155e-07	0	0	4.23507e-09	0.000115537	9.3957e-07	1.66784e-06	1.23703e-06	0	1.63752e-05	0	4.16833e-07	2.37299e-07	0	0	0	7.20044e-09	0	0	0	0	0	7.28043e-08	0	0	0	1.12283e-06	0	2.83892e-06
ERS396526	5.91342e-08	3.86814e-09	9.21587e-09	9.40992e-06	0	2.24385e-09	0	0	1.5581e-08	0	7.55277e-08	1.22928e-05	0	0	0	0	0	6.54997e-09	5.31919e-06	0	0	0	5.16402e-09	4.6952e-09	0.000105176	0	3.15168e-06	7.84623e-07	0	9.92867e-06	0	3.8276e-07	2.70851e-07	0	0	0	3.80999e-07	0	0	0	0	0	0	0	0	0	2.34334e-06	0	1.2694e-06
ERS396527	0	1.14341e-06	0	0	0	2.64446e-09	2.17096e-07	0	5.8151e-08	0	1.32791e-05	7.66873e-06	0	0	2.25443e-09	3.64838e-09	0	0	1.21067e-06	3.26842e-09	6.86266e-08	0	0	2.69978e-06	2.32665e-05	2.30105e-07	1.10506e-08	1.42105e-06	0	9.55572e-06	0	1.26118e-06	6.80608e-07	0	0	0	3.63549e-06	1.99565e-07	0	0	3.68809e-09	0	1.6695e-08	0	0	0	2.77747e-07	0	8.8164e-07
ERS396528	2.04645e-08	0	9.49536e-09	6.42464e-06	0	6.17694e-09	5.03122e-07	0	1.23382e-07	0	3.40336e-09	5.83814e-06	7.02221e-07	0	0	0	0	2.59656e-08	9.99963e-06	0	1.10125e-08	0	1.59876e-08	0	3.52209e-05	2.36243e-09	2.43801e-05	1.93455e-07	0	1.75615e-05	0	2.19338e-06	2.57091e-07	0	0	3.05523e-08	1.99183e-09	0	0	0	0	0	0	0	0	0	4.48698e-07	0	4.78039e-06
ERS396529	0	0	0	2.77108e-06	7.50949e-09	3.95285e-09	2.17936e-06	0	1.08953e-07	0	4.59288e-08	1.01642e-05	4.50888e-07	0	0	0	0	1.09151e-07	4.32346e-06	0	7.3267e-09	0	0	1.93119e-09	2.38534e-05	6.25014e-07	1.54085e-05	6.21353e-08	0	9.46007e-06	0	5.78636e-07	2.72686e-07	0	0	0	3.83454e-06	5.48505e-09	0	0	6.36537e-08	0	5.85959e-09	6.36684e-09	0	0	1.93465e-06	0	1.71077e-06
ERS396530	2.67479e-07	0	0	7.25021e-09	4.43296e-06	3.70907e-09	3.44143e-09	0	5.80745e-08	0	1.17933e-08	9.40669e-06	0	0	6.3593e-08	0	0	3.95634e-08	8.03666e-06	5.44411e-09	0	0	5.24934e-09	0	8.32816e-05	5.01803e-07	4.9497e-06	0	0	3.27734e-05	0	3.56341e-07	2.29012e-07	0	0	0	1.97338e-06	0	0	0	3.01899e-08	0	0	0	0	0	6.56379e-07	0	3.45542e-06
ERS396531	6.08661e-09	0	5.06619e-08	0	0	2.76328e-09	1.07865e-07	0	7.61581e-08	0	0	6.91032e-06	0	5.28516e-08	0	0	0	3.38782e-08	1.6357e-06	0	5.44878e-09	0	0	0	7.76628e-05	8.1072e-06	3.00512e-06	1.66093e-06	0	8.10414e-06	0	8.73319e-07	0	8.95918e-09	0	0	4.28747e-06	0	0	0	3.90014e-08	0	0	0	0	0	1.63158e-07	0	1.77804e-06
ERS396532	5.53211e-08	1.16701e-06	0	2.6492e-07	4.09569e-07	0	3.75069e-07	0	2.06263e-08	0	0	1.52533e-05	0	0	0	0	0	4.2007e-08	1.02459e-05	0	1.00692e-08	0	0	2.58563e-06	2.2843e-05	4.38672e-07	5.78579e-06	3.45288e-07	7.30177e-07	1.28402e-05	0	7.96347e-07	1.1382e-07	2.28005e-05	0	0	9.95903e-06	5.84632e-07	0	0	1.88394e-07	0	5.24464e-09	0	0	0	2.04012e-07	0	2.17099e-06
ERS396533	0	0	0	0	0	0	6.80788e-07	0	4.74348e-08	0	1.30567e-08	3.75297e-06	1.57204e-07	0	0	0	0	1.14042e-08	2.51797e-06	0	8.754e-09	0	0	6.25295e-07	7.41638e-05	8.04604e-07	7.66806e-07	2.99683e-07	0	1.94715e-05	0	1.07832e-06	2.82654e-07	2.64493e-06	0	0	1.35712e-06	1.49891e-08	0	0	0	0	0	0	0	0	6.33934e-07	0	1.21432e-06
ERS396534	5.47939e-09	8.28906e-08	3.69931e-08	3.02843e-08	7.13025e-09	0	3.26378e-07	0	9.96712e-08	0	0	3.82081e-06	2.3837e-07	0	0	0	0	0	1.28776e-06	0	6.62691e-09	0	0	0	9.67208e-05	3.93803e-07	2.76392e-06	1.52565e-06	0	6.67747e-06	0	1.4322e-07	1.62296e-06	0	0	0	0	0	0	0	0	0	0	0	0	0	2.48357e-07	0	8.64923e-07
ERS396536	0	3.94425e-09	0	5.72933e-09	1.12741e-06	1.52113e-08	1.70791e-07	0	1.20682e-08	0	2.13792e-05	1.75553e-05	0	3.24199e-09	0	0	0	1.82757e-07	1.22358e-06	0	1.49933e-07	0	0	5.00197e-06	3.94958e-05	1.29277e-06	3.80675e-06	3.11591e-06	0	7.18621e-06	0	3.74847e-07	6.40587e-07	0	0	2.76044e-09	6.50655e-07	0	0	0	2.6784e-07	0	0	0	0	0	1.0209e-06	0	2.73791e-06
ERS396537	0	1.97573e-09	0	0	0	0	0	0	1.42125e-08	0	4.80985e-09	9.10262e-06	0	0	0	0	0	6.80172e-09	7.07504e-06	0	1.06341e-08	0	0	2.07754e-09	0.000110964	0	7.3378e-07	8.10747e-07	0	8.10324e-06	0	3.93219e-07	0	3.3039e-08	0	0	5.73119e-07	0	0	0	3.9364e-09	0	0	0	0	0	7.61113e-07	0	2.49948e-07
ERS396539	0	1.15355e-06	0	5.95787e-06	1.485e-08	2.0021e-08	3.46824e-07	0	2.27032e-08	0	1.16276e-08	9.42301e-06	0	0	0	0	0	1.18119e-07	1.5325e-06	0	0	0	7.10088e-09	0	3.4689e-05	3.3579e-06	3.4021e-06	6.99496e-07	0	1.20205e-05	0	1.21462e-06	1.05877e-06	0	0	0	1.45141e-07	4.73927e-09	0	0	1.76387e-07	0	0	0	0	0	7.81851e-08	0	6.3649e-06
ERS396540	2.34519e-08	7.42991e-07	0	1.94008e-08	1.63022e-06	0	3.30568e-07	0	0	0	1.45017e-06	1.35106e-05	5.8663e-08	0	0	4.16095e-09	0	7.16951e-08	3.09302e-06	0	3.00481e-08	0	0	9.10037e-08	5.21552e-05	3.49153e-06	5.03015e-08	6.38447e-07	2.00772e-07	1.05905e-05	0	6.03953e-07	8.98016e-07	0	0	0	7.3144e-07	5.96961e-07	0	0	3.37777e-08	0	0	0	0	0	6.39494e-07	0	1.13107e-06
ERS396541	1.44646e-09	3.52947e-06	2.77692e-08	0	2.65838e-06	0	2.99826e-08	0	3.45577e-09	0	9.37674e-07	2.61184e-05	0	0	3.84733e-08	0	0	1.04488e-08	1.99524e-06	0	5.1534e-08	0	0	5.42515e-06	4.91447e-05	2.03408e-06	4.62881e-07	1.20488e-06	0	3.41792e-06	0	3.02638e-07	1.59138e-06	3.32389e-06	0	1.141e-07	1.72948e-06	3.83512e-06	0	0	1.60474e-07	0	0	0	0	0	3.31994e-07	0	4.09851e-07
SRS011061	0	0	0	0	0	0	0	0	0	0	1.99953e-07	1.47926e-05	0	0	4.00628e-09	0	0	2.44344e-08	3.33255e-08	0	4.13528e-09	0	0	0	7.66265e-05	0	0	2.71574e-09	0	8.41272e-08	0	4.26684e-08	3.68104e-07	0	0	0	4.04141e-08	1.50166e-08	0	0	0	2.44543e-08	0	0	0	0	2.02071e-08	0	0
SRS011084	0	0	0	0	9.5436e-06	0	1.76482e-08	0	1.12418e-09	0	4.28084e-07	3.21339e-05	0	0	0	0	0	0	1.6294e-08	0	1.12768e-09	0	0	0	8.57014e-05	7.25479e-06	0	3.24645e-08	0	2.13251e-06	0	6.11141e-09	0	0	0	0	6.53284e-06	0	0	0	0	0	8.03492e-09	0	0	0	6.53292e-08	0	5.95879e-07
SRS011134	0	0	0	0	7.63173e-07	0	0	0	0	0	1.52282e-06	1.802e-05	0	0	0	0	0	4.83397e-09	1.0265e-08	0	1.32171e-08	0	2.72144e-08	0	4.21608e-05	0	2.08502e-08	5.8061e-09	0	9.1899e-07	0	1.75339e-08	3.45605e-07	1.6237e-05	0	0	2.77334e-07	4.64598e-08	0	0	1.60912e-07	6.21046e-06	2.53999e-09	0	0	0	4.25024e-08	0	2.8722e-08
SRS011239	0	0	0	8.38887e-07	0	0	3.81456e-08	0	8.05633e-09	0	3.79584e-06	3.52814e-05	0	0	0	0	0	4.15645e-08	6.84017e-08	0	4.1346e-08	0	0	0	0.000102802	7.53407e-10	7.41698e-07	1.98344e-07	0	8.2599e-07	0	4.71853e-08	1.18144e-06	5.18013e-09	0	0	5.06902e-07	0	0	0	7.68645e-08	0	0	0	0	0	1.41899e-07	0	0
SRS011271	1.58155e-08	2.06767e-07	0	0	1.35929e-06	0	1.57518e-08	0	1.58804e-09	0	3.28536e-08	1.0619e-05	0	0	0	0	0	1.56489e-07	9.56629e-08	0	5.10746e-09	0	0	1.36552e-06	2.81371e-05	0	1.38644e-07	3.92485e-08	0	1.7814e-06	0	7.03988e-08	2.22517e-06	0	0	1.24988e-09	3.49718e-07	0	0	0	6.34061e-09	0	0	0	0	0	8.48625e-08	0	9.8204e-08
SRS011302	0	0	0	0	0	0	5.46659e-09	0	1.25882e-09	0	7.11238e-07	8.77676e-06	0	0	0	0	0	2.41461e-08	4.41745e-08	0	1.78489e-08	0	0	1.0566e-08	2.53376e-05	2.12967e-06	1.36004e-07	1.87581e-09	0	5.04424e-07	0	1.24673e-08	5.74336e-08	0	0	0	2.20044e-06	0	0	0	3.76913e-08	0	0	0	0	0	1.81152e-07	0	5.0089e-08
SRS011405	0	0	0	0	7.26899e-07	0	8.41722e-09	0	0	0	4.48962e-07	4.26348e-06	0	0	0	8.22695e-10	0	0	2.68353e-08	0	9.9564e-09	0	0	0	0.00010359	0	5.97688e-09	1.86513e-08	0	4.96541e-07	0	6.46097e-09	5.61627e-07	0	0	0	1.61762e-07	0	0	0	1.15548e-09	0	0	0	1.13634e-08	0	3.02064e-08	0	0
SRS011452	0	0	0	0	0	0	0	0	0	0	0	0	0	0	0	0	0	0	0	0	0	0	0	0	0.000162529	0	6.54903e-08	1.29597e-08	0	5.98495e-07	0	2.85479e-08	0	0	0	0	0	0	0	0	0	0	0	0	0	0	6.29037e-07	0	5.18384e-08
SRS011529	0	0	0	0	0	0	2.10837e-08	0	0	0	2.44705e-09	4.46937e-06	0	0	0	0	0	1.13673e-08	2.81999e-08	0	0	0	0	0	4.64361e-05	6.17149e-08	1.79545e-07	1.07392e-08	2.72581e-07	2.51686e-07	0	2.08938e-07	1.14196e-06	0	0	1.75913e-09	1.50139e-07	0	0	0	2.14081e-07	1.14474e-07	5.74095e-09	0	0	0	1.59929e-07	0	1.15134e-07
SRS011586	0	0	0	0	0	0	5.90972e-08	0	0	0	2.57858e-06	2.18379e-05	0	0	0	0	0	2.38807e-09	4.36836e-07	3.06147e-09	1.18941e-08	0	0	0	5.75752e-05	0	1.29466e-08	1.7416e-08	0	1.88667e-06	0	3.31066e-09	0	0	0	0	3.18761e-06	0	0	0	0	0	0	0	0	0	7.53458e-07	0	6.9599e-08
SRS012273	0	0	0	0	0	3.79609e-09	1.51642e-07	0	1.20336e-08	0	3.77448e-07	3.64499e-05	0	5.88541e-09	0	1.16574e-08	0	1.09813e-07	7.24164e-07	0	3.2858e-08	0	3.8906e-09	0	6.37102e-05	0	5.60173e-07	6.85046e-08	0	9.90541e-06	0	1.53997e-07	0	0	0	8.60625e-08	2.19839e-06	2.84442e-07	0	0	7.07146e-09	0	0	0	0	0	4.46117e-06	0	6.38713e-07
SRS012902	4.02286e-09	0	0	0	0	0	0	0	0	0	0	0	0	0	0	0	0	0	9.80965e-09	0	0	0	0	0	0.000168401	0	1.29762e-07	0	0	1.20466e-06	0	0	0	0	0	1.92937e-09	0	0	0	0	0	0	0	0	0	0	1.49152e-06	0	8.73538e-08
SRS013158	0	8.66392e-06	0	0	0	0	0	0	0	0	0	1.91419e-06	0	0	0	0	0	1.65377e-08	1.01052e-07	0	0	0	0	0	0.000132157	0	3.82151e-07	3.8472e-08	0	7.18645e-07	0	8.00442e-09	0	0	0	0	6.5184e-07	0	0	0	0	0	0	0	0	0	3.42488e-08	0	0
SRS013215	1.23343e-08	0	0	0	0	0	0	0	5.19514e-09	0	9.31372e-08	2.49127e-06	0	0	0	0	0	5.63064e-09	1.95087e-07	0	2.14988e-09	0	0	0	0.000171129	0	1.66101e-07	7.47693e-09	0	1.00274e-06	0	3.26587e-08	0	0	0	0	0	0	0	0	0	0	0	0	0	0	5.97372e-08	0	0
SRS013476	0	0	0	0	1.64743e-07	0	3.90138e-09	0	0	0	5.90619e-07	9.08518e-06	1.39273e-08	0	0	0	0	0	9.92014e-08	0	6.61153e-09	0	0	0	8.54708e-05	0	4.5649e-07	1.94785e-08	0	2.23536e-06	0	5.73465e-08	0	3.75305e-05	0	0	9.07052e-07	2.59336e-07	0	0	1.62195e-08	0	0	0	0	0	1.01391e-08	0	3.69809e-08
SRS013521	0	0	0	5.1044e-08	0	0	5.82876e-09	0	0	0	0	8.66965e-06	1.26055e-08	0	0	0	0	3.08242e-09	3.69674e-08	0	0	0	0	0	7.00148e-05	6.74494e-06	6.21594e-08	7.59049e-09	0	1.024e-07	0	6.21611e-09	1.14889e-07	0	0	0	5.19197e-08	0	0	0	3.91647e-09	0	0	0	0	0	3.11774e-08	0	6.77647e-08
SRS013687	0	0	0	0	0	0	3.8896e-09	0	1.6124e-09	0	5.28301e-06	0	0	0	0	0	0	5.15846e-09	2.3325e-07	0	2.38218e-07	0	0	0	3.69994e-05	0	7.82362e-10	1.41701e-07	1.33944e-06	9.0123e-07	0	5.99779e-08	0	2.52122e-06	0	0	1.12881e-07	0	0	0	1.85076e-07	0	0	0	0	0	4.64605e-07	0	1.16206e-06
SRS013800	0	1.11485e-07	0	0	0	0	1.31228e-08	0	0	0	0	1.54039e-05	0	0	0	0	0	0	1.58604e-08	0	1.78883e-09	0	0	4.61655e-07	0.000131597	3.10183e-06	2.24367e-08	5.46499e-08	0	6.0408e-07	0	2.33451e-08	1.41035e-06	0	0	0	2.09661e-07	6.00371e-07	0	0	3.26596e-09	0	0	0	0	0	2.53196e-08	0	3.21634e-08
SRS013951	0	0	0	0	0	2.28075e-09	1.68146e-08	0	1.15093e-08	0	3.66784e-08	3.19251e-06	0	0	0	0	0	9.84248e-08	2.48258e-08	0	7.76247e-09	0	0	0	2.10812e-05	4.7978e-07	4.56235e-07	1.32239e-07	0	1.28949e-06	0	3.43051e-07	0	0	0	0	9.47853e-06	3.99468e-09	0	0	1.3467e-08	0	1.93475e-08	0	0	0	4.73951e-08	0	4.96039e-07
SRS014235	0	0	0	0	0	0	1.72968e-08	0	2.279e-09	0	2.45174e-07	1.40194e-05	0	0	0	0	0	7.93438e-08	7.54325e-08	0	1.21996e-08	0	0	0	7.35116e-05	0	2.2992e-08	1.73676e-07	1.24278e-07	2.17675e-06	0	2.19141e-07	0	0	0	1.51516e-08	9.97399e-07	0	0	0	4.28384e-07	0	0	0	1.14194e-07	0	3.43871e-07	0	1.03764e-06
SRS014287	0	0	0	0	0	0	2.23395e-08	0	7.5212e-08	0	0	8.54069e-06	0	0	1.89322e-07	6.53751e-09	0	2.9111e-08	1.43975e-07	1.97451e-09	3.88028e-08	0	0	0	3.17443e-05	0	0	3.92035e-07	0	4.66264e-06	0	2.02865e-07	0	0	0	0	8.26062e-08	0	0	0	1.74017e-08	0	4.95787e-08	0	0	0	9.4137e-07	0	0
SRS014313	3.48741e-09	0	0	2.28214e-07	0	0	0	0	2.36481e-09	0	0	1.29298e-05	0	0	0	0	0	1.76283e-08	2.46824e-07	0	3.35101e-09	0	0	0	8.70035e-05	0	1.58053e-07	0	0	1.41564e-06	0	2.55063e-08	0	0	0	0	0	0	0	0	0	0	0	0	0	0	3.05068e-08	0	7.96291e-08
SRS014459	0	4.36745e-06	0	0	2.21852e-06	0	4.72329e-08	0	1.28542e-08	0	2.01464e-07	1.32227e-05	0	0	0	0	0	5.98737e-09	5.19486e-08	0	9.72281e-08	0	0	0	6.32494e-05	0	3.95545e-08	5.62944e-07	0	5.49475e-06	4.98436e-09	3.34112e-07	0	0	0	1.38727e-09	6.39935e-06	0	0	0	0	0	0	0	0	0	3.09872e-07	0	1.16175e-07
SRS014613	0	0	0	0	1.48061e-08	0	8.166e-09	0	0	0	5.57084e-07	2.26591e-05	0	0	0	0	0	1.26819e-08	2.34698e-08	0	3.77702e-09	0	0	0	0.000135345	0	5.60897e-08	1.09236e-08	0	1.79077e-06	0	1.53202e-07	3.9553e-06	0	0	3.50982e-09	8.98771e-07	0	0	0	0	0	0	0	0	0	3.74435e-09	0	2.0445e-08
SRS014683	0	0	0	4.57338e-06	0	2.0557e-09	1.08985e-08	0	3.14512e-08	0	0	3.70861e-05	0	0	0	0	0	0	2.03983e-07	0	7.87106e-09	0	0	0	0.000118218	0	1.68046e-06	1.33247e-08	0	8.15008e-07	0	9.96499e-08	0	0	4.30224e-08	1.81118e-08	6.35076e-07	0	0	0	0	9.13155e-07	0	0	0	0	1.23195e-07	0	6.11703e-07
SRS014923	0	0	0	0	5.62057e-09	0	6.72867e-08	0	4.27237e-08	0	9.08098e-08	6.28938e-06	0	1.26441e-09	0	2.7982e-09	0	9.0426e-08	9.29511e-08	0	1.79298e-08	0	5.77794e-09	0	2.79939e-05	3.73197e-09	3.00233e-07	6.97727e-09	0	4.47013e-06	0	1.1417e-07	8.14482e-08	0	0	5.26448e-09	2.58932e-05	0	0	0	1.42811e-08	0	1.72651e-07	0	0	0	7.63645e-08	0	2.1225e-07
SRS014979	0	0	0	0	0	0	9.68537e-08	0	1.52151e-08	0	1.05282e-05	2.20629e-05	0	0	0	0	0	1.12305e-08	3.11296e-07	0	4.34613e-08	0	0	0	1.44129e-05	2.69083e-07	6.16446e-07	0	0	2.31901e-06	0	1.14921e-07	0	0	0	0	3.95178e-06	0	0	0	0	0	0	0	0	0	9.53506e-07	0	1.01314e-06
SRS015065	0	3.00255e-08	0	0	4.3589e-06	0	7.88258e-08	0	7.30067e-09	0	9.301e-08	1.06853e-05	0	0	0	0	0	4.81235e-09	1.10586e-07	0	5.91346e-08	0	3.47547e-09	0	6.2609e-05	0	7.78929e-08	4.66457e-07	0	3.09684e-06	1.26799e-08	1.25405e-07	0	0	0	1.35963e-09	2.75394e-06	0	0	0	0	0	0	0	0	0	3.23236e-07	0	1.05542e-07
SRS015190	0	0	0	0	3.35171e-06	0	3.99735e-09	0	2.02466e-09	0	0	7.65907e-06	0	0	0	0	0	4.01564e-09	1.59401e-07	0	2.35334e-09	0	0	0	0.000122692	0	1.18693e-08	0	2.20386e-06	7.08907e-07	0	3.54291e-08	0	0	0	3.84155e-09	1.61022e-06	0	0	0	6.56666e-09	0	0	0	0	0	2.8865e-07	0	5.47347e-08
SRS015217	1.19155e-06	0	0	3.80744e-06	0	0	0	0	4.45655e-08	0	4.86604e-05	5.18931e-06	0	5.84126e-09	0	4.86335e-08	0	3.91664e-08	1.94143e-07	3.767e-09	6.58325e-08	0	0	0	1.79096e-05	0	0	8.04102e-08	0	1.11972e-05	0	1.10556e-07	0	0	0	0	2.12038e-07	0	0	0	1.21219e-07	0	8.70708e-07	0	0	0	8.69998e-08	0	4.37309e-07
SRS015264	6.50556e-08	0	0	1.86131e-06	4.71659e-08	0	1.01516e-07	0	3.16716e-08	0	3.22608e-07	1.07922e-05	0	0	0	0	0	1.5371e-08	1.4216e-07	2.15402e-06	1.77591e-08	0	0	4.21171e-07	0.000109333	0	6.72846e-08	0	0	4.36923e-07	0	5.04023e-07	1.01881e-06	0	0	0	5.77272e-07	0	0	0	0	0	0	0	0	0	1.95735e-07	0	4.57533e-07
SRS015369	0	0	0	0	0	0	0	0	4.08882e-09	0	0	3.49318e-06	0	0	0	0	0	2.3752e-09	2.36134e-08	0	2.48321e-09	0	0	0	0.000160396	6.99867e-06	2.73411e-08	5.28222e-08	0	1.57085e-06	0	9.35176e-09	0	0	0	0	0	0	0	0	0	0	0	0	0	0	1.80605e-07	0	1.23275e-08
SRS015578	2.44166e-09	0	0	0	0	0	8.74918e-08	0	2.67514e-08	7.31366e-09	0	0	0	0	0	3.62529e-09	0	1.07924e-08	4.63339e-07	0	3.86002e-09	0	0	0	0.000115427	0	1.04935e-06	0	0	2.72171e-06	0	5.8048e-07	0	0	0	3.56181e-09	1.91857e-06	0	0	0	0	0	0	0	0	0	8.06106e-07	0	4.69448e-07
SRS015663	0	0	0	0	0	0	1.3637e-08	0	0	0	2.84115e-06	2.09996e-05	0	0	0	0	0	0	2.29415e-08	0	1.79203e-09	0	0	0	7.01979e-05	5.30445e-06	1.38887e-07	1.50482e-07	8.71371e-09	1.44114e-06	0	2.92399e-07	2.03506e-06	0	0	1.95625e-08	2.14832e-06	0	0	0	1.00115e-07	0	0	0	0	0	3.22844e-08	0	2.56595e-07
SRS015782	0	0	0	0	0	0	9.07582e-08	0	4.43273e-09	0	2.70156e-08	2.36575e-05	1.01984e-07	0	0	0	0	1.15934e-08	2.98623e-07	0	1.41695e-08	0	0	0	4.33965e-05	7.27698e-07	2.56159e-08	3.00477e-07	0	1.63258e-06	0	2.993e-07	6.31637e-07	0	0	4.59932e-09	2.46787e-06	0	0	0	0	0	3.31992e-09	0	0	0	2.96429e-07	0	8.10787e-07
SRS015794	8.6139e-09	0	0	0	0	0	7.22707e-09	0	2.76447e-09	0	0	2.81524e-05	0	5.20505e-09	0	0	0	8.7348e-09	6.4429e-08	0	0	0	0	0	7.88921e-05	2.67399e-05	7.70492e-08	1.51682e-08	0	1.6089e-06	0	6.67138e-09	0	0	0	0	6.75856e-08	0	0	0	0	0	0	9.76506e-09	0	0	3.27872e-07	0	1.50011e-07
SRS015854	0	0	0	0	0	0	0	0	3.52827e-09	0	2.07654e-06	1.62257e-05	0	0	0	0	0	8.35986e-09	2.64855e-07	0	1.73882e-08	0	0	0	7.33218e-05	0	7.58898e-08	1.35656e-07	0	1.5874e-06	0	3.03022e-07	0	0	0	1.26535e-09	2.21492e-06	0	0	0	0	0	0	0	0	0	1.35789e-07	0	1.8043e-08
SRS015960	0	0	0	0	0	0	1.52029e-08	0	0	0	4.46741e-09	3.55341e-05	0	0	0	0	0	1.25137e-08	5.53594e-08	0	0	0	0	0	0.000106906	1.03881e-05	0	2.58263e-07	0	2.19452e-07	1.442e-06	9.28652e-09	1.2023e-06	0	0	0	0	7.71044e-07	0	0	4.77677e-09	0	0	0	0	0	3.25697e-08	0	0
SRS016018	0	0	0	0	7.97064e-06	0	1.05483e-08	0	5.81815e-09	0	1.8943e-06	7.84832e-05	0	0	0	0	0	3.77524e-09	2.01806e-09	0	2.54692e-09	0	0	0	9.87366e-05	1.56031e-05	0	1.39805e-07	0	5.60754e-07	0	1.46913e-08	1.3882e-06	0	0	0	1.71335e-06	0	0	0	9.73428e-09	0	0	0	0	0	4.88089e-08	0	0
SRS016056	4.27139e-09	0	0	0	5.94815e-06	0	3.68281e-08	0	4.39547e-08	0	0	9.49029e-06	0	0	0	0	0	1.06897e-09	2.21331e-08	0	5.80902e-09	0	0	0	0.00017909	4.15423e-06	3.0152e-09	2.99191e-08	0	3.3762e-07	0	1.18503e-08	0	0	0	0	4.19322e-08	0	0	0	0	0	0	0	0	0	1.43785e-07	0	0
SRS016095	0	5.8202e-05	0	0	0	0	6.77298e-09	0	0	0	7.46868e-07	1.00154e-05	0	0	0	1.70156e-09	0	0	5.14262e-08	0	7.38511e-08	0	0	1.90658e-05	5.07767e-05	6.29224e-09	0	5.10436e-08	2.51442e-07	9.10082e-07	0	6.21134e-08	0	0	0	1.05965e-09	9.57404e-09	0	0	0	0	0	3.38919e-09	0	0	0	6.50107e-08	0	2.13388e-08
SRS016203	0	0	0	0	0	0	5.25864e-08	0	1.58877e-08	0	8.63123e-07	2.82066e-05	0	0	0	0	0	9.02936e-09	1.23682e-07	0	0	0	0	0	8.33631e-05	0	0	0	0	1.97167e-06	0	3.227e-07	0	0	0	4.72088e-08	1.3596e-06	0	0	0	4.1297e-08	0	0	0	0	0	1.74582e-07	0	1.55345e-07
SRS016267	2.36159e-07	0	0	1.59831e-07	0	0	1.9534e-08	0	1.97214e-08	0	9.11317e-08	6.57762e-06	0	0	0	0	0	9.98933e-09	1.52301e-07	0	0	0	0	0	0.000121167	2.72654e-06	3.96085e-08	2.04423e-07	0	3.49756e-06	0	2.41545e-07	0	0	0	0	0	9.29895e-08	0	0	0	0	0	0	0	0	8.61604e-07	0	6.71603e-08
SRS016335	0	0.000152079	0	1.9256e-08	5.81812e-08	0	2.6293e-09	0	0	0	7.25485e-07	1.48316e-05	0	0	0	0	0	4.00086e-09	6.74608e-08	0	2.8609e-09	0	0	0	5.17812e-05	4.79055e-09	3.24332e-08	4.5294e-09	0	8.2729e-07	0	2.59026e-08	9.53327e-07	0	0	1.10088e-09	6.54295e-07	0	0	0	0	0	0	0	0	0	7.6522e-08	0	5.86097e-08
SRS016495	0	0	0	1.93753e-06	0	0	3.09949e-09	0	3.50301e-09	0	0	2.0697e-06	0	0	0	0	0	1.03787e-08	1.35106e-07	0	2.3776e-05	0	0	0	1.32078e-05	0	2.827e-06	2.60598e-09	0	1.07824e-05	0	1.21131e-09	0	0	0	0	1.46746e-07	0	0	0	0	0	0	1.26384e-08	0	0	2.98945e-08	0	5.7526e-08
SRS016753	0	0	0	0	0	0	2.06875e-09	0	0	0	0	3.84942e-06	0	0	0	0	0	4.59267e-09	1.58396e-08	0	2.41407e-09	0	0	0	0.000148236	0	3.34998e-07	2.30307e-08	0	6.42651e-07	0	1.46892e-07	0	0	0	0	1.36171e-08	0	0	0	0	0	0	0	0	0	9.20515e-09	0	5.54247e-08
SRS016954	0	0	0	0	0	0	9.10141e-09	0	0	0	0	1.5182e-05	0	0	0	0	0	0	1.61542e-07	0	8.24002e-10	0	0	0	0.000126625	3.89729e-06	0	1.02304e-08	0	6.16098e-07	0	3.52701e-08	0	0	0	0	1.00687e-06	0	0	0	0	0	0	0	0	0	2.96863e-08	0	0
SRS016989	8.95542e-09	0	0	7.08766e-09	3.51485e-09	0	1.6696e-08	0	2.1035e-09	0	0	6.06282e-06	0	0	0	0	0	0	1.56095e-07	0	5.67783e-09	0	3.27224e-09	0	0.000116631	7.13389e-06	5.02102e-08	6.19524e-08	0	7.30684e-07	0	7.94918e-07	0	0	0	0	1.87836e-08	0	0	0	0	0	0	0	0	0	3.51945e-08	0	5.07889e-08
SRS017103	0	0	0	0	0	0	6.46424e-08	0	3.04274e-09	0	4.13132e-06	3.28337e-05	0	0	0	0	0	7.23472e-09	5.79026e-07	0	1.40724e-09	0	0	3.42915e-07	0.000134341	4.95526e-06	7.89811e-06	4.07462e-07	0	1.60279e-06	0	1.25509e-07	8.25468e-07	0	0	4.21886e-09	1.3669e-06	0	0	0	0	0	0	0	1.04134e-09	0	1.03376e-07	0	1.08984e-06
SRS017191	3.13776e-09	0	0	0	2.1849e-07	0	4.56042e-09	0	4.58376e-09	0	4.14275e-08	1.3977e-05	0	0	0	0	0	2.74279e-08	2.62646e-08	0	3.99003e-09	0	0	0	0.000135304	0	3.70976e-08	0	0	2.93168e-06	0	2.14142e-08	0	0	0	0	3.71167e-07	0	0	0	0	2.34695e-07	0	0	0	0	1.75237e-07	0	1.91188e-07
SRS017247	0	0	0	0	0	0	3.32892e-09	0	0	0	1.75783e-07	8.86192e-06	0	0	0	0	0	0	1.82726e-08	0	0	0	0	0	0.000134791	0	1.57982e-07	0	0	1.87925e-07	0	2.33376e-08	0	0	0	0	5.58904e-08	0	0	0	5.8798e-08	0	0	0	0	0	9.86255e-09	0	2.26673e-08
SRS017307	0	0	0	0	0	0	5.75021e-09	0	0	0	0	1.40576e-05	0	0	0	0	0	0	1.42018e-07	0	0	0	0	0	2.32459e-05	1.56324e-05	0	1.1424e-08	0	1.00804e-06	0	2.40389e-07	6.23795e-07	7.30366e-08	0	1.04743e-09	7.11934e-09	7.33938e-06	0	0	0	0	0	0	0	0	2.53585e-08	0	8.74791e-08
SRS017433	3.17287e-08	0	0	0	0	0	8.26966e-09	0	8.73345e-09	0	0	2.38579e-05	0	0	0	0	0	0	2.33289e-07	0	2.14349e-08	0	0	0	0.000148398	0	1.46648e-07	2.02322e-07	0	1.62878e-06	0	4.0149e-08	0	0	0	0	2.15213e-08	0	0	0	0	0	0	0	0	0	5.48248e-08	0	2.4826e-07
SRS017521	0	0	0	0	1.27051e-06	0	0	0	5.55709e-08	0	1.65862e-06	6.07992e-06	0	2.00232e-08	0	0	0	2.56969e-08	3.13259e-07	1.74785e-08	6.40962e-07	0	0	0	9.4769e-05	6.40844e-06	6.84835e-07	6.29114e-08	0	1.798e-05	0	6.31623e-08	0	0	0	7.36378e-07	1.40962e-06	0	0	0	4.5419e-08	0	0	0	0	0	6.33331e-07	0	1.89991e-06
SRS017701	0	0	0	0	0	0	4.51119e-09	0	0	0	1.30568e-07	6.36601e-06	0	0	0	0	0	0	8.34239e-08	0	0	0	0	4.34826e-06	0.00011966	3.39685e-06	1.60403e-07	6.19543e-09	4.65242e-07	3.72784e-07	0	2.58291e-08	1.87333e-06	0	0	2.38349e-09	4.05427e-07	3.63624e-09	0	0	1.03947e-07	0	0	0	0	0	1.51004e-08	0	2.16541e-08
SRS017821	0	0	0	0	0	0	5.21226e-09	0	0	0	5.95926e-08	1.16476e-05	0	0	0	0	0	4.53035e-09	5.83782e-08	0	0	0	0	2.17873e-06	0.0001401	6.68369e-06	3.53272e-08	2.87212e-09	5.94641e-07	1.08516e-06	0	2.35447e-09	2.37967e-07	1.55305e-06	0	2.1971e-09	1.23532e-07	0	0	0	6.31631e-07	0	0	0	0	0	4.77546e-07	0	8.69392e-09
SRS018133	6.14962e-09	0	0	0	0	0	1.8648e-09	0	0	0	0	7.38707e-05	0	0	0	0	0	0	2.0803e-09	0	0	0	0	0	0.00015312	4.26853e-06	4.28545e-07	0	0	3.84812e-07	0	1.33122e-09	1.23208e-07	0	0	0	3.55312e-08	0	0	0	0	0	0	0	0	0	1.45642e-09	0	0
SRS018351	0	0	0	0	8.79005e-07	1.94619e-09	2.32858e-09	0	0	0	6.43137e-07	5.18481e-05	0	0	3.12247e-09	0	0	1.99445e-07	4.44043e-08	0	0	0	0	0	6.43107e-05	2.46634e-06	2.86237e-06	2.11641e-08	0	3.54881e-06	0	2.86462e-08	1.03591e-06	0	0	0	6.71943e-06	0	0	0	4.76998e-08	0	0	0	0	0	2.30886e-08	0	6.0545e-07
SRS018427	0	0	0	0	0	0	4.50781e-08	0	1.04594e-08	0	0	1.63506e-05	0	0	0	0	0	6.17092e-09	2.26034e-08	0	8.90424e-09	0	0	0	0.000103699	0	2.08337e-07	2.94704e-07	9.18605e-09	7.9037e-06	0	1.49356e-07	3.06235e-07	0	0	0	7.55732e-07	1.32287e-06	0	0	0	0	0	0	0	0	9.30012e-08	0	0
SRS018575	4.33383e-08	0	0	0	4.87793e-06	3.14534e-09	8.89742e-09	0	3.4491e-09	0	0	9.10457e-06	0	0	0	0	0	4.13064e-09	1.17821e-07	0	1.68202e-08	0	0	0	0.000166832	0	9.80813e-08	1.83263e-07	0	7.00645e-07	0	4.28046e-08	0	0	0	0	1.07133e-07	0	0	0	0	0	0	0	0	0	5.4827e-07	0	9.06758e-08
SRS018656	0	0	0	0	0	9.01191e-09	5.93556e-08	0	0	0	3.41262e-06	0.000136739	0	0	0	0	0	1.31957e-08	5.59112e-08	0	7.18278e-09	0	0	0	1.17814e-05	0	1.87329e-06	0	0	2.52838e-06	0	2.724e-08	0	0	0	0	6.40892e-06	0	0	0	0	0	1.55146e-08	0	4.58876e-08	0	3.61335e-08	0	2.03351e-06
SRS018817	0	0	0	0	1.45891e-06	0	9.00383e-09	0	1.59039e-09	0	5.61206e-07	1.71621e-05	0	0	0	1.23006e-09	0	1.68271e-08	2.73313e-07	0	2.87898e-09	0	0	0	0.0001277	0	4.95407e-08	5.76635e-08	0	1.47675e-06	0	6.8838e-08	5.2062e-07	0	0	0	2.49841e-06	0	0	0	1.68261e-08	0	0	0	0	0	3.48941e-08	0	5.30954e-08
SRS019030	0	0	0	6.33701e-07	0	0	2.388e-09	0	2.47084e-09	0	0	2.66201e-05	0	0	0	0	0	0	1.37647e-08	0	1.22325e-09	0	0	0	0.000135686	0	5.56743e-07	9.39521e-08	0	7.74951e-07	0	5.59417e-08	0	0	2.19006e-07	0	1.57095e-06	0	0	0	0	8.27252e-08	0	0	0	0	2.36757e-08	0	2.67901e-07
SRS019161	0	0	0	0	0	0	5.39299e-09	0	0	0	9.80921e-07	1.78067e-05	0	0	0	0	0	4.08599e-08	4.7812e-08	0	9.16109e-09	0	0	0	0.000101802	3.11173e-06	1.62886e-07	5.75445e-08	0	5.09799e-07	0	1.27104e-07	0	0	0	0	1.10813e-06	1.82181e-07	0	0	1.29107e-08	0	0	0	0	0	3.55961e-08	0	3.08555e-07
SRS019267	0	0	0	0	0	0	0	0	0	0	0	1.97159e-05	0	0	0	0	0	0	2.01023e-07	0	1.2809e-09	0	0	0	0.000146579	0	0	2.17351e-08	0	6.08487e-07	0	2.7845e-08	1.02059e-06	0	0	1.05758e-09	7.73533e-08	0	0	0	0	0	0	0	0	0	8.12381e-08	0	4.82445e-08
SRS019397	1.23691e-09	0	0	0	0	0	0	0	9.64668e-09	0	0	0	3.84441e-08	0	0	0	0	2.16864e-09	5.41991e-08	0	2.25354e-09	0	0	0	0.000101668	1.31099e-05	2.7965e-09	2.95184e-08	0	2.67118e-06	0	1.51407e-07	4.69123e-07	0	0	7.32377e-10	3.26817e-07	0	0	0	0	0	0	0	0	0	1.25019e-07	0	4.41744e-08
SRS019582	0	0	0	0	0	0	3.62466e-08	0	0	0	6.72973e-07	2.94351e-05	0	0	0	0	0	0	5.7947e-09	0	1.29757e-08	0	0	0	4.74018e-05	0	9.30499e-08	1.20391e-08	0	6.26236e-07	0	1.12374e-08	9.21099e-07	1.79288e-05	0	0	3.70197e-06	0	0	0	7.41404e-08	5.598e-07	0	0	7.37963e-09	0	2.21625e-07	0	1.24883e-07
SRS019601	0	0	0	0	0	0	2.34787e-08	0	1.60658e-08	0	5.2974e-06	2.99943e-05	0	2.06988e-09	0	4.8031e-09	0	6.75806e-08	2.42802e-07	3.1409e-07	1.34493e-07	0	0	0	9.24435e-05	0	1.53496e-07	1.53837e-07	0	5.71359e-06	0	3.27041e-08	0	0	0	0	0	0	0	0	4.74301e-09	0	0	0	0	0	3.76606e-09	0	1.04795e-07
SRS019685	0	0	0	1.72184e-07	0	0	4.33224e-09	0	0	0	2.82095e-07	2.72579e-05	0	0	0	0	0	1.06875e-08	2.70534e-08	0	2.43746e-08	0	0	0	0.000107572	0	0	1.23837e-07	4.15272e-06	1.117e-06	0	4.22695e-08	8.45086e-07	0	0	4.09012e-09	2.99877e-07	0	0	0	3.08803e-07	0	0	0	0	0	1.49642e-07	0	3.42953e-07
SRS019787	1.51163e-08	0	0	3.78144e-07	0	0	8.42597e-09	0	3.26026e-09	0	4.83099e-06	2.49607e-05	0	0	0	1.10889e-09	0	3.63935e-08	1.72195e-07	0	3.63586e-09	0	0	0	9.6985e-05	2.83306e-06	5.13529e-08	1.59257e-08	0	2.36646e-07	0	2.55624e-08	0	0	0	0	0	0	0	0	0	0	4.97883e-09	0	0	0	9.111e-08	0	1.14159e-08
SRS019910	0	0	0	0	0	0	0	0	0	0	0	8.92582e-06	4.20624e-09	9.44139e-09	0	0	0	3.2332e-08	2.0172e-06	0	0	0	0	0	8.71488e-05	6.65615e-06	2.59474e-07	5.51725e-07	0	3.58699e-06	0	3.54247e-08	2.70736e-07	0	0	0	2.12135e-07	0	0	0	0	0	0	0	0	0	1.59588e-07	0	1.9821e-07
SRS019968	0	0	0	0	0	2.93083e-09	1.73394e-09	0	0	0	1.37923e-06	6.61875e-05	0	0	0	0	0	3.52573e-08	2.85167e-08	0	0	0	0	0	6.70184e-05	1.55792e-05	1.81156e-07	1.31466e-08	0	3.16774e-07	0	3.20275e-08	4.22258e-07	0	0	0	1.56346e-06	0	0	0	4.08394e-08	0	0	0	0	0	3.52065e-08	0	2.19825e-08
SRS020233	0	6.15098e-08	0	0	0	0	4.93272e-08	0	4.15169e-09	0	1.27047e-07	2.9748e-05	0	0	0	0	0	5.1472e-09	3.20851e-07	0	1.19842e-07	0	0	4.3886e-08	9.0313e-05	8.46786e-06	4.90401e-07	1.22449e-08	0	4.25366e-06	0	2.93578e-07	2.22927e-06	0	0	0	3.10973e-06	3.36938e-09	0	0	3.62001e-07	0	3.73554e-09	0	5.09732e-08	0	1.80966e-07	0	9.08182e-07
SRS020328	2.06502e-09	0	0	0	0	0	8.44474e-08	0	3.59512e-09	0	1.0631e-05	3.74262e-05	0	0	0	0	0	2.33381e-07	1.21167e-07	0	1.64654e-06	0	2.06715e-08	0	3.35631e-05	1.99225e-05	1.56659e-06	0	0	8.26282e-07	0	7.83691e-09	1.19394e-07	0	0	0	4.22193e-06	0	0	0	6.14394e-07	0	0	0	0	8.50371e-09	9.00739e-08	0	1.62828e-06
SRS020869	0	0	0	0	0	0	3.08465e-08	0	1.37831e-08	0	1.86737e-06	2.60325e-05	0	0	0	0	0	1.00198e-06	6.8536e-07	0	3.19737e-08	0	0	0	0.00010068	0	2.32825e-06	0	0	3.82396e-06	0	3.90761e-08	2.34398e-06	2.72822e-06	0	0	3.66047e-07	0	0	0	2.1539e-07	0	0	0	0	0	2.3392e-07	0	6.04886e-07
SRS021948	0	0	0	8.67807e-08	0	0	3.25399e-08	0	0	0	3.13973e-06	5.01536e-05	2.61658e-09	0	0	0	0	1.52935e-08	1.35905e-08	0	1.79096e-08	0	0	0	8.47491e-05	5.86601e-06	2.17935e-07	1.96927e-08	0	7.47091e-07	0	1.07075e-07	1.89065e-06	0	0	0	1.80801e-08	9.65554e-07	0	0	1.60526e-08	0	0	0	0	0	2.81777e-07	0	8.80846e-08
SRS022071	0	0	0	0	0	0	5.50307e-08	0	1.44232e-08	0	7.67715e-07	8.36128e-05	0	0	0	0	0	6.30138e-08	1.75879e-07	0	3.11515e-08	0	0	0	6.32475e-05	0	3.7516e-06	3.58529e-07	0	1.80557e-06	0	5.22758e-07	0	0	0	0	1.84415e-06	1.83411e-06	0	0	4.10111e-09	0	0	0	0	0	2.33218e-07	0	6.91908e-07
SRS022137	0	0	0	0	5.37808e-07	0	3.8512e-08	0	0	0	6.31527e-07	1.59013e-05	0	0	0	5.58897e-09	0	0	3.22723e-07	0	3.64464e-08	0	0	0	0.000136855	0	4.85764e-08	2.75876e-07	0	1.1215e-06	0	6.88095e-08	0	0	0	1.37012e-08	7.19148e-07	2.05694e-07	0	0	0	0	4.59191e-09	0	0	0	3.90424e-08	0	1.52711e-07
SRS022524	0	0	0	3.24158e-07	2.55352e-06	0	1.54824e-07	0	5.74409e-08	0	9.58249e-07	2.71131e-05	0	0	0	6.02688e-09	0	6.35064e-08	1.58396e-07	2.58053e-07	1.45483e-08	0	0	0	8.2539e-05	5.10278e-06	3.50089e-07	4.52945e-07	0	3.28528e-06	0	3.78255e-07	4.61582e-07	0	0	1.82725e-08	7.48689e-06	0	0	0	0	0	0	0	0	0	2.15857e-07	0	4.78958e-07
SRS022609	0	0	0	0	8.32283e-07	1.11618e-09	0	0	0	0	2.59143e-08	1.98474e-05	0	0	0	0	0	0	2.45025e-08	0	5.78409e-09	0	0	0	5.84178e-05	1.22163e-06	1.51189e-09	2.3711e-09	0	9.62124e-07	0	2.63188e-08	5.24619e-07	1.10949e-05	0	1.21901e-09	2.37546e-07	3.06101e-06	0	0	3.61577e-07	3.3033e-07	0	0	0	0	4.01726e-08	0	5.78492e-08
SRS023176	4.32703e-08	0	0	0	0	0	0	0	0	0	0	1.38248e-06	0	0	0	0	0	0	4.59017e-08	0	4.44476e-09	0	0	5.83628e-08	0.000198498	0	1.32445e-07	1.56736e-08	0	8.15687e-06	0	0	4.94455e-07	0	0	0	0	0	0	0	0	0	0	0	0	0	9.72697e-08	0	4.14423e-08
SRS023346	4.63524e-09	0	0	1.76753e-06	0	0	0	0	5.84619e-09	0	2.19723e-08	0	0	0	0	0	0	0	4.2824e-09	2.06704e-08	0	0	0	0	0.000141723	0	0	6.96067e-08	0	2.54914e-06	0	0	0	0	0	0	0	0	0	0	0	0	0	0	0	0	0	0	0
SRS023526	3.2636e-08	2.77565e-07	0	0	3.56819e-06	0	4.57891e-08	0	2.43499e-09	0	5.46117e-07	2.2587e-05	0	0	0	0	0	2.51801e-07	3.51735e-07	0	8.20596e-09	0	0	6.32638e-08	4.74749e-05	0	5.66804e-07	1.88481e-07	0	2.45794e-06	0	5.25072e-08	3.61153e-06	0	0	2.31259e-09	3.30959e-07	8.28792e-08	0	0	6.24081e-08	0	0	0	0	0	1.62786e-07	0	2.61313e-07
SRS023583	0	0	0	0	0	0	1.43589e-08	0	0	0	0	3.76103e-05	0	0	0	0	0	0	9.17048e-08	0	2.59884e-09	0	0	0	0.000176762	0	5.70061e-08	1.28203e-08	0	3.12176e-07	0	5.96473e-08	9.35524e-07	0	0	0	3.85673e-07	0	0	0	0	0	0	0	0	0	3.13091e-08	0	6.51589e-08
SRS023914	0	0	0	0	0	0	0	0	8.18255e-09	0	8.65879e-07	0	0	0	0	0	0	0	1.41296e-07	0	1.45508e-08	0	0	0	1.6229e-05	0	7.66303e-09	3.40696e-07	2.58424e-06	1.73599e-06	0	1.14749e-07	0	8.30433e-07	0	0	3.13886e-07	0	0	0	6.74899e-08	0	0	0	0	0	9.32371e-08	0	5.16794e-07
SRS023971	0	5.67913e-06	0	0	0	0	0	0	0	0	0	1.23163e-05	0	0	0	0	0	2.82875e-08	1.1322e-07	0	0	0	0	0	0.000122112	0	1.68754e-07	1.67905e-08	0	5.96471e-07	0	5.62958e-09	0	0	0	0	5.19506e-07	0	0	0	0	0	0	0	0	0	9.1467e-08	0	0
SRS024009	0	0	0	0	1.66626e-07	0	8.53918e-09	0	0	0	3.69994e-07	1.3633e-05	0	0	0	0	0	0	1.90089e-09	0	4.53918e-08	0	0	0	0.000111333	0	9.80754e-09	1.20765e-08	0	3.32029e-07	0	1.61704e-08	1.34674e-07	0	0	0	1.37606e-06	0	0	0	7.51642e-09	0	0	0	0	0	4.65657e-08	0	0
SRS024075	0	0	0	0	2.00825e-09	0	4.32612e-09	0	0	0	1.36892e-06	8.77827e-06	0	0	0	0	0	0	2.66251e-08	0	1.57472e-09	0	0	0	0.000109389	0	3.84257e-07	0	0	6.85417e-07	0	2.44269e-08	0	0	0	1.79654e-08	1.13935e-07	0	0	0	1.07885e-06	0	0	0	0	0	3.65913e-08	0	2.10568e-08
SRS024132	0	0	0	0	1.10323e-07	0	8.34279e-08	0	1.07588e-08	0	4.89649e-07	1.43625e-05	3.52942e-08	0	0	0	0	6.45873e-09	2.42982e-07	0	9.64789e-09	0	0	0	5.64712e-05	4.98596e-06	4.68611e-07	2.91771e-07	0	4.69875e-06	0	5.35211e-07	7.88646e-06	5.295e-05	0	0	8.72822e-07	9.02123e-07	0	0	3.7391e-08	0	5.1516e-09	0	8.32346e-09	0	4.9574e-08	0	4.07159e-07
SRS024265	0	0	0	0	0	0	0	0	0	0	0	7.16315e-06	0	0	0	0	0	9.25271e-09	1.54942e-08	0	9.1735e-08	0	0	0	0.000107852	2.15841e-06	0	9.40401e-09	0	3.03247e-07	0	6.10948e-09	2.67619e-07	0	0	0	3.91588e-07	0	0	0	1.35204e-08	0	0	0	0	0	2.24117e-09	0	0
SRS024331	0	0	0	0	0	0	2.43168e-08	0	3.85581e-09	0	6.54727e-07	1.79671e-05	0	0	0	0	0	2.33042e-09	5.61448e-08	0	2.00594e-09	0	0	3.18997e-06	0.000137331	4.2369e-06	1.20265e-06	3.0556e-08	0	9.62053e-07	0	1.02184e-07	9.05238e-07	1.96657e-07	0	0	1.34329e-06	0	0	0	0	0	0	0	0	0	7.01477e-08	0	1.81419e-07
SRS024388	0	0	0	0	0	0	3.87973e-09	0	2.03761e-09	0	0	1.60814e-05	0	0	0	0	0	9.60685e-09	2.23587e-07	0	6.10312e-09	0	0	2.70442e-07	0.000167046	0	0	4.61287e-09	0	1.46634e-06	0	0	0	0	0	0	0	0	0	0	0	0	0	0	0	0	3.13958e-09	0	0
SRS024435	0	5.05923e-06	0	0	0	0	1.709e-09	0	3.36839e-09	0	2.88814e-07	4.5758e-05	0	0	0	0	0	1.15231e-06	1.12783e-07	0	1.15027e-07	0	0	8.32019e-06	7.58188e-05	2.43775e-06	1.87997e-08	5.92745e-08	0	5.80959e-07	0	1.86608e-07	1.41643e-06	0	0	0	5.77012e-07	1.58865e-05	0	0	2.85843e-08	0	0	0	0	0	4.62894e-08	0	8.67693e-08
SRS024549	4.45853e-08	0	0	0	0	0	0	0	7.56245e-09	0	9.37046e-07	4.07087e-06	0	0	0	0	0	0	1.69892e-07	0	2.48281e-09	0	0	0	0.000159978	0	2.74319e-08	1.37364e-08	0	1.2812e-06	0	3.68431e-08	0	0	0	0	0	0	0	0	0	0	0	0	0	0	5.89038e-07	0	0
SRS024625	0	0	0	0	0	0	7.67969e-09	0	0	0	0	1.54727e-05	0	0	0	0	0	0	1.97097e-07	0	1.92574e-09	0	0	0	0.000139284	2.96077e-06	3.04223e-08	3.63289e-08	0	3.13916e-07	0	3.49265e-08	0	0	0	7.06195e-09	1.54412e-07	0	0	0	0	0	0	0	0	0	1.67983e-08	0	0
SRS042284	1.9761e-08	0	0	0	0	0	0	0	2.15395e-08	0	0	3.54133e-06	0	0	0	0	0	0	1.93797e-08	0	4.48e-09	0	0	0	0.000151531	0	0	0	0	1.05741e-05	0	5.76449e-08	0	0	0	9.50734e-09	1.26703e-07	0	0	0	0	0	0	0	0	0	1.30723e-07	0	0
SRS042628	4.26014e-09	0	0	0	6.01685e-07	0	4.61182e-09	0	0	0	1.21403e-06	9.95202e-06	0	0	0	0	0	2.70092e-08	2.04918e-08	0	2.97715e-09	0	0	0	2.04204e-05	3.13817e-06	2.68242e-09	2.0054e-08	0	2.05708e-06	0	1.13081e-08	9.43464e-08	0	0	5.16362e-09	6.66718e-07	0	0	0	4.21108e-08	0	0	0	0	0	3.78434e-08	0	0
SRS043001	0	0	0	0	3.85502e-07	0	5.44394e-09	0	1.92205e-09	0	0	4.67942e-07	0	0	0	0	0	1.76443e-08	1.11505e-07	0	2.14674e-08	0	0	0	0.000145738	0	0	1.80201e-08	0	4.33234e-07	0	4.73076e-08	0	0	0	0	5.73238e-07	0	0	0	0	0	0	0	0	0	2.75678e-08	0	0
SRS043411	0	0	0	0	3.12373e-06	0	7.56479e-08	0	1.7668e-08	0	6.46266e-07	2.57308e-05	0	0	0	2.64351e-09	0	4.26803e-08	3.82264e-07	0	2.20938e-08	0	0	0	9.78176e-05	0	1.27163e-08	3.53582e-07	8.20802e-07	3.04089e-06	0	1.23023e-07	0	0	0	6.01201e-09	3.86891e-06	0	0	0	5.70368e-08	0	0	0	0	0	2.34929e-07	0	5.59452e-07
SRS043701	3.89131e-09	0	0	0	2.79873e-07	0	6.38223e-09	0	0	0	6.29937e-09	2.08161e-05	0	0	0	1.85042e-09	0	1.83807e-07	3.81452e-08	0	0	0	0	0	0.000135268	0	3.37045e-08	4.45671e-08	1.25115e-09	1.91937e-06	0	1.16427e-08	0	0	0	3.08208e-08	1.73638e-07	0	0	0	0	1.13118e-07	0	0	0	0	2.4561e-08	5.46352e-09	1.29874e-07
SRS045004	0	0	0	0	0	0	2.92702e-09	0	0	0	5.45456e-09	3.26425e-05	1.35082e-09	0	0	0	0	1.40932e-07	2.40008e-08	0	4.20368e-09	0	0	0	0.000154684	0	1.20523e-07	2.82568e-08	0	3.39164e-07	0	4.28304e-08	1.28135e-06	0	0	3.18059e-09	1.61528e-07	0	0	0	1.68518e-07	0	0	0	0	0	5.62809e-08	0	1.71628e-07
SRS045645	0	0	0	0	0	0	1.66786e-08	0	0	0	0	2.83836e-05	2.88583e-09	0	0	0	0	7.1935e-07	1.25602e-08	0	2.9348e-09	0	0	0	0.000133609	0	2.74174e-07	1.48443e-08	0	2.40597e-07	0	1.67438e-07	7.35821e-07	0	0	6.44222e-09	1.57284e-07	0	0	0	7.72823e-07	0	0	0	0	0	1.21327e-07	0	1.10876e-07
SRS045713	0	0	0	0	5.49765e-07	0	0	0	0	0	0	2.09393e-05	0	2.8012e-09	0	0	0	3.28886e-08	1.10144e-08	7.31143e-09	1.94654e-09	0	0	0	0.000100323	0	1.55877e-07	9.1151e-09	0	2.95401e-07	0	1.09958e-08	0	0	0	3.22066e-09	6.75612e-08	0	0	0	0	0	0	0	0	0	7.62243e-08	0	1.19567e-06
SRS047014	0	5.65356e-07	0	1.97335e-07	1.0021e-06	0	1.50844e-08	0	0	0	3.2755e-08	1.13053e-05	0	0	0	0	0	1.20801e-08	3.30663e-08	0	2.51653e-09	0	0	0	9.65679e-05	0	7.27999e-08	2.70944e-08	0	8.95409e-07	0	3.49301e-08	1.91727e-07	0	0	0	1.29423e-06	0	0	0	0	0	0	0	0	0	2.06059e-08	0	7.87636e-07
SRS047044	0	0	0	0	0	0	0	0	0	0	1.52829e-08	7.76723e-06	9.31185e-09	0	0	0	0	0	3.969e-08	0	0	0	0	0	2.92322e-05	9.37114e-08	0	1.47553e-08	0	1.85635e-07	0	4.25677e-09	3.41759e-07	0	0	4.36636e-09	2.07494e-07	0	0	0	0	0	0	0	0	0	1.93743e-08	0	6.66133e-08
SRS048164	0	0	0	0	0	0	0	0	1.00425e-08	0	0	1.28235e-05	0	0	0	0	0	0	1.97265e-07	0	6.9199e-09	0	0	2.11807e-08	0.000108333	1.44001e-06	4.6152e-07	5.26998e-08	0	5.39264e-07	0	1.60709e-08	3.55923e-07	0	0	0	0	0	0	0	0	0	0	0	0	0	3.47032e-08	0	8.9411e-08
SRS048870	0	0	0	0	9.74221e-07	0	3.07961e-09	0	0	0	2.78729e-06	3.9761e-05	0	0	0	0	0	8.78888e-10	2.37773e-08	0	2.58803e-07	0	0	0	9.64769e-05	0	1.85279e-08	1.00846e-07	0	6.09457e-07	0	2.37207e-08	0	0	0	3.21e-09	4.742e-07	0	0	0	0	0	0	0	1.29668e-08	0	1.6913e-08	0	2.54735e-07
SRS049712	0	1.49284e-08	0	0	0	0	3.03911e-09	0	1.82426e-09	0	2.5469e-09	1.31409e-06	2.34458e-08	0	2.72055e-09	0	0	4.05472e-09	7.05614e-07	0	2.08487e-09	0	0	0	2.49224e-05	1.10041e-06	2.94352e-07	1.48891e-07	0	2.34364e-06	0	1.23002e-07	7.48851e-08	0	0	9.74996e-10	1.44095e-08	0	0	0	0	1.51777e-06	0	0	0	0	1.07078e-07	0	7.76405e-08
SRS049900	2.73111e-08	0	0	0	0	0	6.51335e-09	0	0	0	0	4.49612e-06	0	0	0	0	0	2.08285e-08	5.1684e-07	0	0	0	0	0	0.000195008	0	1.60717e-07	3.30057e-08	0	1.70372e-06	0	1.70591e-08	0	0	0	0	0	0	0	0	0	0	0	0	0	0	1.32622e-08	0	1.58332e-07
SRS049959	0	0	0	0	0	0	1.8455e-08	0	1.30019e-08	0	0	1.65379e-05	1.44324e-07	0	0	0	0	1.2485e-08	4.69662e-08	0	1.79463e-08	0	0	0	1.41982e-05	0	0	9.45128e-09	0	7.38977e-07	0	2.53205e-07	1.40113e-06	9.34001e-07	0	0	2.50492e-07	4.32705e-07	0	0	3.65874e-08	2.26683e-09	0	0	0	0	6.41132e-07	0	8.93302e-08
SRS049995	0	0	0	1.58791e-07	0	0	9.1236e-09	0	0	0	7.94694e-08	3.2776e-05	4.00893e-09	0	0	1.1489e-09	0	0	7.02291e-08	0	1.87788e-09	0	0	0	6.76085e-05	7.8532e-06	1.73441e-07	4.55436e-08	0	6.21119e-07	0	3.06419e-08	7.54298e-07	0	0	0	5.67997e-07	0	0	0	6.44303e-08	0	0	0	8.34507e-09	0	3.90992e-08	0	9.95482e-08
SRS050299	9.73313e-09	0	0	1.47698e-06	9.25534e-09	0	1.8289e-08	0	0	0	1.76498e-06	2.26187e-05	0	0	0	0	0	3.2916e-09	6.38282e-08	2.04868e-08	0	0	0	4.47068e-06	0.000135133	0	2.9047e-09	0	0	2.02267e-07	0	8.8757e-09	6.31926e-07	0	0	0	1.22541e-08	0	0	0	0	0	0	0	0	0	1.0427e-07	0	4.76954e-08
SRS050422	0	0	0	0	1.00388e-07	0	5.69461e-08	0	4.7225e-09	0	0	5.54791e-06	0	0	0	0	0	1.09232e-08	3.39412e-06	0	2.48524e-09	0	0	1.39128e-05	5.09602e-05	0	2.20597e-06	3.95137e-07	0	1.44259e-05	0	2.49503e-07	5.6027e-07	0	0	0	8.30499e-07	0	0	0	0	0	0	0	0	0	1.71508e-07	0	2.57035e-06
SRS050752	0	0	0	0	2.886e-06	0	4.19914e-08	0	6.24934e-09	0	4.84929e-06	4.05488e-05	0	0	0	0	0	7.16907e-08	1.96004e-07	0	7.84438e-08	0	0	0	4.03855e-05	1.05177e-05	2.82452e-07	2.87508e-07	0	2.44129e-06	0	6.11716e-08	0	0	0	0	2.15192e-06	0	0	0	0	0	0	0	0	0	1.56108e-07	0	3.13646e-07
SRS050925	0	0	0	0	4.68894e-08	0	9.7391e-09	0	0	0	2.4702e-07	3.22568e-05	0	0	0	0	0	1.42811e-09	1.55169e-08	0	4.93146e-09	0	0	0	7.70381e-05	0	7.59572e-08	2.14917e-08	0	5.96482e-07	0	1.94831e-08	8.77226e-07	0	0	0	9.5043e-07	0	0	0	0	0	0	0	0	0	1.11605e-07	0	3.77545e-08
SRS051031	0	0	0	0	0	0	4.84342e-09	0	0	0	9.46261e-07	1.21247e-05	0	0	0	0	0	0	3.69936e-08	0	4.08697e-09	0	0	0	9.40416e-05	4.75979e-06	5.50231e-07	2.80012e-08	2.50177e-06	7.79819e-07	0	3.15153e-08	1.25158e-06	0	0	1.00836e-08	7.84307e-07	0	0	0	1.76972e-08	0	1.18992e-08	0	0	0	4.25555e-08	0	3.87027e-08
SRS051882	5.86976e-08	0	0	1.16807e-06	0	0	0	0	0	0	9.47803e-06	1.6652e-05	0	0	0	2.08753e-09	0	4.88959e-08	5.82813e-08	0	1.30665e-07	0	0	0	0.000105348	0	0	6.65686e-08	0	1.99535e-06	0	6.69144e-08	0	0	0	0	1.29126e-06	0	0	0	0	0	4.07813e-08	0	0	0	8.83023e-08	0	3.20328e-08
SRS052027	2.72324e-08	0	0	1.68888e-06	0	0	3.33806e-09	0	4.86404e-09	0	0	1.6887e-06	0	0	0	0	0	0	7.12999e-08	0	1.15975e-09	0	0	7.60464e-08	0.000100531	2.41228e-06	5.92171e-08	1.39029e-08	0	1.874e-06	0	5.10468e-08	0	0	0	0	2.0776e-08	0	0	0	0	0	0	0	0	0	1.8816e-07	0	5.46945e-08
SRS052697	0	0	0	0	0	0	4.63266e-08	0	0	0	4.31586e-07	1.7455e-05	0	0	0	0	0	4.23633e-06	1.43675e-07	0	1.37252e-09	0	0	0	9.18456e-05	4.57171e-06	1.1564e-06	2.51007e-08	0	2.37835e-06	0	3.227e-08	3.79983e-07	0	0	0	3.94192e-06	0	0	0	9.22001e-09	0	0	0	1.91764e-08	0	1.54799e-07	0	1.56843e-07
SRS053214	0	0	0	2.56929e-06	0	0	3.92891e-08	0	6.0348e-09	0	2.70774e-06	2.3383e-05	0	0	0	0	0	1.87563e-08	5.10493e-08	3.78685e-09	1.5609e-08	0	0	0	9.75334e-05	0	2.67687e-07	5.72078e-08	0	2.28708e-06	0	7.59826e-08	0	0	0	0	6.38218e-06	0	0	0	0	0	0	0	0	0	2.90984e-08	0	1.34288e-07
SRS053335	0	0	0	0	1.57608e-06	0	9.05096e-09	0	1.42654e-08	0	0	2.37054e-05	0	0	0	0	0	1.02117e-07	1.68185e-07	0	5.93382e-08	0	0	0	7.40357e-05	0	0	0	0	5.13388e-07	0	0	0	0	0	0	2.11008e-09	0	0	0	0	0	3.69352e-09	0	0	0	4.44638e-06	0	0
SRS053398	0	0	0	0	1.6845e-06	0	1.41176e-08	0	6.32661e-08	0	0	2.82786e-05	5.71122e-08	0	0	0	0	1.85276e-08	4.26757e-08	0	1.87246e-08	0	0	0	6.03049e-05	5.95105e-06	1.18352e-07	2.7439e-07	0	1.14293e-06	0	5.79272e-08	1.34447e-05	0	0	3.48677e-09	2.37117e-07	0	0	0	0	0	0	0	0	0	5.34382e-08	0	2.63974e-07
SRS054590	0	0	0	0	0	0	0	0	5.82586e-09	0	0	3.05075e-05	0	0	0	0	0	6.77316e-09	1.79592e-09	0	6.77929e-09	0	0	0	0.000168747	0	0	1.24701e-08	0	4.19712e-06	0	0	0	0	0	4.98449e-09	0	0	0	0	0	0	0	0	0	6.94964e-09	4.86804e-07	0	0
SRS054956	0	0	0	0	0	0	2.88454e-08	0	1.43347e-08	0	0	4.03421e-06	0	0	0	0	0	1.45616e-07	8.73387e-08	0	3.5811e-09	0	9.7019e-09	0	8.73579e-05	0	3.53352e-08	0	0	1.04078e-06	0	2.80076e-08	0	0	0	4.55385e-09	5.23253e-06	0	0	0	0	0	0	0	0	0	3.11918e-07	0	4.84149e-07
SRS055982	0	0	0	0	7.42919e-07	0	8.29918e-09	0	1.85667e-09	0	8.13248e-08	1.6032e-05	0	0	0	1.85367e-09	0	1.20676e-08	6.9691e-08	0	6.39634e-09	0	0	0	0.000136008	0	7.60791e-08	2.46714e-08	0	1.53969e-06	0	5.09527e-08	0	0	0	0	6.54899e-07	3.44219e-07	0	0	0	0	2.98794e-09	0	0	0	4.45338e-08	0	1.80207e-07
SRS056259	0	0	0	0	0	0	9.2553e-09	0	0	0	3.79241e-08	6.48113e-06	0	0	0	0	0	0	1.21921e-07	0	0	0	0	0	0.00012695	3.02343e-06	0	2.87893e-09	0	4.81861e-07	9.96085e-07	9.11918e-09	1.22477e-06	0	0	2.88654e-09	0	3.1721e-07	0	0	0	0	0	0	0	0	3.82709e-09	0	0
SRS056519	1.9173e-08	0	0	0	1.39169e-05	0	8.902e-09	0	5.86206e-09	0	0	1.00223e-05	0	0	0	0	0	6.8889e-09	4.24592e-07	0	6.08962e-09	0	0	0	0.000153858	0	1.518e-07	2.09294e-07	0	2.64238e-07	0	7.76603e-08	0	0	0	0	2.28423e-08	0	0	0	0	0	9.61924e-09	0	0	0	2.30085e-07	0	8.31859e-08
SRS057717	3.83136e-07	0	0	3.44489e-07	0	0	0	0	4.58395e-09	0	0	0	0	0	0	0	0	0	1.74052e-07	0	0	0	6.39764e-09	0	0.000135519	0	3.02866e-08	9.74477e-08	0	1.23558e-05	0	6.60355e-09	0	0	0	0	0	0	0	0	0	0	0	0	0	0	1.79634e-08	0	0
SRS058723	7.40623e-09	0	0	7.34123e-07	0	0	0	0	1.66001e-08	0	0	5.42437e-06	0	0	0	0	0	1.07373e-08	6.62873e-08	0	0	0	0	0	0.00015716	0	1.34564e-07	0	0	1.14054e-06	0	7.50164e-08	0	0	0	5.08669e-09	0	0	0	0	0	0	0	0	0	0	2.92659e-07	0	8.74673e-08
SRS058770	1.69875e-08	0	0	0	0	0	9.28899e-08	0	1.53985e-08	0	0	5.5445e-05	0	0	1.65746e-08	1.88916e-09	0	2.48317e-09	4.5609e-07	0	2.90167e-08	0	0	0	0.000160576	2.36712e-06	2.81003e-07	1.65001e-09	0	8.29198e-07	0	4.83779e-08	1.36184e-06	0	0	4.54674e-09	1.13235e-06	0	0	0	1.23694e-09	0	0	0	0	0	1.36572e-08	0	0
SRS062427	0	0	0	0	0	0	0	0	0	0	2.67776e-06	9.34323e-06	0	0	8.79807e-08	0	0	3.24721e-09	4.37161e-08	0	0	0	0	0	5.50721e-05	0	0	4.89018e-09	0	4.24907e-07	0	3.97777e-09	0	0	0	0	1.96629e-08	0	0	0	0	0	0	0	0	0	2.17716e-08	0	0
SRS063985	0	0	0	0	6.56866e-07	0	8.70958e-09	0	0	0	2.95376e-06	1.3961e-05	0	0	0	0	0	1.27556e-08	3.3581e-08	0	8.13527e-09	0	0	1.91688e-06	8.28186e-05	0	2.23973e-07	1.25896e-07	0	9.59831e-07	0	1.12796e-07	0	0	0	0	1.39056e-06	0	0	0	0	0	0	0	0	0	8.65956e-08	0	0
SRS064276	2.00724e-09	0	0	0	4.94696e-09	0	9.28994e-08	0	2.11211e-08	0	1.46997e-05	3.58597e-05	0	2.06937e-09	0	0	0	8.96382e-08	9.09271e-08	0	6.31711e-08	0	0	0	6.48101e-05	0	6.53597e-07	3.8016e-07	0	3.41678e-06	0	2.71662e-08	4.96362e-06	0	0	4.56344e-08	6.5077e-06	0	0	0	0	0	4.03316e-09	0	0	0	1.10572e-07	0	2.84825e-07
SRS064557	0	0	0	0	0	0	0	0	3.9299e-09	0	0	1.49364e-05	0	0	0	0	0	2.387e-08	8.40161e-08	0	1.46034e-09	0	0	0	0.000152634	5.24974e-06	3.60505e-08	4.1129e-08	0	9.94161e-07	0	3.17301e-08	0	0	0	0	0	0	0	0	0	0	0	0	0	0	1.24621e-07	0	1.73905e-08
SRS064645	8.05727e-09	0	0	0	0	0	0	0	0	0	0	9.0709e-06	0	0	0	0	0	3.64919e-08	1.22366e-07	0	1.07884e-08	0	0	0	0.000164606	0	1.05427e-07	7.53634e-08	0	2.89532e-06	0	2.63013e-08	0	0	0	0	0	0	0	0	0	0	0	0	0	0	4.54392e-08	0	2.53627e-07
SRS065504	0	0	0	0	0	0	8.49341e-09	0	0	0	1.63655e-06	1.34316e-05	0	0	0	0	0	2.02832e-08	2.18456e-08	0	1.3798e-08	0	0	0	8.44099e-05	3.17472e-06	2.56535e-08	1.81809e-08	0	7.98448e-07	0	1.45142e-08	0	0	0	0	1.40894e-07	5.98432e-07	0	0	2.79972e-08	0	0	0	0	0	4.47278e-06	0	7.24031e-07
SRS078176	0	0	0	6.37736e-08	0	0	3.72431e-09	0	0	0	7.41803e-07	8.5973e-06	2.41334e-08	0	0	0	0	5.61087e-09	2.8692e-07	0	3.58213e-09	0	0	0	2.9862e-05	3.11648e-06	2.9074e-07	4.13974e-08	0	6.36339e-07	0	2.17553e-08	2.10098e-07	0	0	0	1.48488e-07	0	0	0	4.20508e-08	0	0	0	0	0	4.65057e-08	0	5.69602e-08
SRS259508	0	0	0	6.95972e-07	0	1.09022e-08	0	0	0	0	0	0	0	0	0	1.46609e-07	0	0	1.03315e-06	0	0	0	0	0	1.34804e-05	0	8.76162e-06	0	0	0.000115858	0	0	0	0	0	0	0	0	0	0	0	0	0	5.35818e-08	0	0	2.83601e-07	0	0
SRS259510	0	0	0	2.26967e-06	0	0	0	0	0	0	0	0	0	0	0	0	0	0	1.33995e-05	0	0	0	0	0	3.04636e-05	0	9.89201e-05	0	0	9.6824e-06	0	2.27056e-07	0	0	1.26094e-05	0	0	0	0	0	0	0	0	0	0	0	9.75946e-07	0	0
SRS259511	0	0	0	8.97349e-07	0	0	3.2052e-08	0	1.35424e-08	0	0	2.80098e-05	0	0	0	0	0	1.30766e-07	2.44278e-07	0	0	0	0	0	9.62974e-05	2.43597e-07	7.49302e-06	4.34433e-08	0	1.12004e-06	0	7.05719e-08	8.37568e-08	0	4.5488e-06	0	1.31338e-07	0	0	0	0	0	0	0	0	0	3.54093e-07	0	1.48863e-06
SRS259512	0	0	0	0	0	0	1.12938e-08	0	1.43181e-08	0	6.58219e-09	2.39643e-06	0	0	0	0	0	0	1.47312e-06	0	4.5358e-09	0	0	0	0.000118005	0	1.21355e-06	7.32625e-07	0	5.683e-06	0	1.05846e-07	0	0	0	0	1.53864e-08	0	0	0	0	0	0	0	0	0	2.84496e-06	0	7.61537e-07
SRS259514	0	0	0	1.1246e-05	0	1.99041e-08	0	0	2.27185e-07	0	1.00418e-08	5.6348e-06	2.74486e-07	0	0	4.00234e-08	0	6.86575e-07	8.15046e-07	0	2.45088e-07	0	0	0	7.63884e-05	0	1.33036e-06	2.59663e-07	0	6.28421e-06	0	2.40889e-07	2.74236e-07	0	0	0	8.00156e-06	0	0	0	1.26581e-07	0	0	0	4.29491e-07	0	6.62251e-07	0	1.64224e-05
SRS259515	0	0	0	0	0	0	1.02957e-07	0	0	0	6.81489e-07	1.82989e-05	0	0	0	0	0	0	7.7952e-08	0	2.37369e-08	0	0	1.03831e-06	0.000123165	2.87734e-07	0	2.2152e-06	0	1.93689e-06	0	4.47979e-07	6.39549e-07	1.95761e-06	0	0	2.04224e-07	5.65591e-08	0	0	0	0	0	0	2.08428e-08	0	1.83989e-08	0	9.55591e-08
SRS259516	0	0	0	0	0	0	6.62794e-08	0	0	0	0	3.12263e-08	0	0	0	0	0	0	2.05553e-07	0	3.51158e-07	0	0	0	0.00016646	0	8.29263e-08	9.83544e-07	0	3.91752e-06	0	4.83157e-07	5.10157e-07	0	0	0	8.28852e-08	0	0	0	0	0	0	0	0	0	9.1515e-07	0	0
SRS259517	0	0	0	0	0	0	0	0	6.56403e-08	0	1.55437e-08	1.28212e-05	0	0	0	0	0	2.11753e-08	7.76504e-07	8.08931e-08	7.7311e-08	0	0	0	0.000124945	0	1.58357e-07	2.27589e-06	0	5.8697e-06	0	8.86971e-07	4.44102e-07	0	0	0	6.21851e-08	0	0	0	0	0	0	7.74214e-08	0	0	6.77714e-07	0	7.53184e-07
SRS259518	0	0	0	0	1.47703e-08	0	2.94245e-08	0	0	0	1.31932e-05	9.59208e-06	0	0	0	0	0	0	8.25833e-08	0	2.35228e-08	0	0	0	6.38549e-05	2.72947e-06	1.82573e-07	3.33884e-07	0	2.23649e-06	0	1.92498e-07	5.06956e-07	0	0	4.74115e-09	8.42005e-07	0	0	0	0	0	0	0	0	0	6.07985e-08	0	1.01237e-07
SRS259519	0	0	0	3.236e-06	0	0	3.34345e-08	0	0	0	5.01834e-07	4.12678e-06	7.28797e-08	0	0	0	0	0	3.64205e-07	0	0	0	0	0	7.30081e-05	6.46911e-07	1.62129e-05	5.06751e-07	0	3.50683e-06	0	3.22943e-07	1.94407e-07	0	1.71855e-06	0	9.96176e-08	0	0	0	0	0	0	0	0	0	3.20163e-07	0	6.69711e-07
SRS259520	0	0	0	1.63298e-07	0	0	1.18465e-07	0	1.29254e-08	0	3.61911e-06	1.23489e-05	2.65961e-08	0	0	0	0	0	2.47779e-07	0	2.25657e-06	0	0	0	2.75095e-05	1.44867e-07	4.39253e-06	6.56407e-07	4.70691e-07	9.66576e-07	0	1.43237e-07	4.2881e-07	0	0	0	2.55514e-06	0	0	0	4.88726e-07	0	0	0	6.49613e-08	0	1.02596e-07	0	4.61765e-06
SRS259521	0	0	0	0	0	0	0	0	1.34757e-07	0	0	4.81321e-09	0	0	0	0	0	0	2.73189e-07	0	0	0	0	0	0.000158792	0	1.1042e-06	0	0	2.92667e-06	0	1.01264e-07	1.30584e-08	0	0	0	0	0	0	0	0	0	0	1.35625e-08	0	1.23626e-08	1.66796e-07	0	0
SRS259522	0	0	0	2.96751e-08	0	0	1.3364e-08	0	1.26902e-08	0	1.26934e-06	1.19448e-05	0	0	0	0	0	0	4.20847e-07	0	3.97799e-08	0	0	0	0.000151549	4.78695e-07	1.2782e-06	1.44292e-06	0	3.00957e-06	0	3.53276e-07	8.17497e-07	0	0	0	1.18054e-06	0	0	0	0	0	0	0	3.91614e-08	0	6.07132e-08	0	2.38237e-07
SRS259523	0	0	0	0	0	0	1.82738e-07	0	0	0	1.84135e-06	7.32904e-06	4.93547e-09	0	0	0	0	1.85128e-08	7.36631e-08	0	0	0	2.44644e-08	0	2.50511e-05	1.05116e-06	7.67229e-08	4.86533e-07	0	1.68268e-05	0	3.56337e-08	1.46174e-06	0	0	0	2.74472e-07	0	0	0	4.3158e-06	0	1.37767e-08	8.82543e-09	3.5312e-07	0	8.06502e-08	0	0
SRS259524	0	0	0	0	2.53627e-06	0	0	0	2.59353e-08	0	2.73763e-08	2.66244e-06	0	0	0	5.1286e-09	0	1.79229e-08	1.96829e-06	1.85105e-06	9.24021e-08	0	0	0	7.1118e-05	0	0	7.58314e-07	0	1.24792e-05	0	1.68512e-06	4.02777e-07	0	0	0	0	0	0	0	0	0	1.4579e-08	0	1.07459e-08	0	2.35031e-07	0	0
SRS259525	0	0	0	0	0	0	0	0	0	0	8.22516e-09	0	0	0	0	0	0	0	0	0	0	0	0	0	9.05102e-07	0	0	0	0	1.85082e-05	0	0	0	0	0	0	0	0	0	0	0	0	0	2.47749e-08	0	1.69855e-07	0	0	0
SRS259526	0	0	0	2.92923e-08	0	0	0	0	0	0	0	0	0	0	0	0	0	0	1.34435e-07	0	0	0	0	0	1.56654e-05	0	1.42788e-05	7.36304e-09	0	3.37652e-06	0	8.5484e-08	0	0	0	0	0	0	0	0	0	0	0	0	0	0	2.05577e-07	0	1.8702e-07
SRS259527	0	0	0	0	4.39127e-08	0	5.47946e-08	0	1.47657e-08	0	1.61518e-05	1.63635e-05	0	0	9.83348e-09	0	0	1.11069e-06	2.83237e-07	0	1.5171e-07	0	0	2.07828e-08	8.18007e-05	0	8.60645e-08	9.7241e-07	0	4.07461e-06	0	3.05076e-07	1.48354e-07	0	0	0	2.86488e-08	0	0	0	0	0	1.4935e-08	0	9.17899e-09	0	1.33024e-07	0	0
SRS259528	0	0	0	0	2.21293e-08	0	2.00219e-07	0	1.66668e-08	0	0	1.57788e-05	0	0	0	1.757e-08	0	0	6.68612e-07	0	4.78123e-07	0	0	0	9.44333e-05	0	0	1.52939e-08	0	7.00467e-06	0	5.35518e-07	0	0	0	0	0	4.32442e-06	0	0	0	0	0	0	0	0	6.47495e-07	0	0
SRS259529	9.40258e-09	0	0	0	0	8.19869e-09	3.15189e-08	0	1.05318e-06	0	7.84083e-08	4.31636e-06	2.76753e-07	2.30749e-08	5.59805e-08	0	8.96286e-09	0	1.37757e-06	0	1.74271e-08	0	0	0	0.000101844	0	2.28149e-06	3.93307e-07	0	8.82723e-06	0	4.65965e-07	6.20563e-08	0	0	0	0	0	0	0	0	0	0	0	0	0	6.55792e-06	0	0
SRS259530	2.6524e-07	0	0	0	0	0	0	0	0	0	0	2.2925e-08	0	0	0	0	0	0	3.03994e-08	0	0	0	0	0	0.000157909	0	6.54766e-09	3.34504e-06	0	6.23787e-06	0	1.76104e-07	0	0	0	0	0	0	0	0	0	0	0	0	0	0	8.16918e-06	0	0
SRS259531	0	0	0	0	9.82076e-07	1.17371e-08	0	0	0	0	0	2.72452e-07	0	1.84502e-08	0	0	0	0	9.71576e-06	0	0	0	0	0	1.12043e-05	1.0449e-07	4.23454e-05	7.21065e-09	0	1.52478e-05	0	6.49178e-07	0	0	0	2.64345e-08	0	0	0	0	0	0	0	0	0	0	4.40035e-06	0	0
SRS259532	0	0	0	9.8803e-08	0	0	0	0	4.15998e-08	6.38342e-09	8.04363e-07	2.31425e-05	0	0	0	0	0	0	1.0563e-06	0	4.64297e-07	0	0	0	5.58515e-05	9.37549e-07	2.19254e-08	1.22038e-06	0	3.38063e-06	0	2.86749e-07	7.93401e-07	0	0	0	1.55073e-06	0	0	0	0	0	1.57802e-08	0	3.71175e-07	0	3.28114e-07	0	2.22778e-07
SRS259533	0	0	0	0	0	0	0	0	0	0	0	1.72519e-08	0	0	0	0	0	0	2.32597e-06	0	0	0	0	0	1.96383e-06	0	2.41515e-05	9.86159e-08	0	2.68036e-07	0	2.53917e-07	0	0	0	7.04627e-08	0	0	0	0	0	0	0	0	0	0	0	0	9.70398e-07
SRS259534	0	0	0	6.5048e-06	0	0	0	0	8.24464e-08	0	1.47045e-08	8.67504e-07	4.13754e-07	0	0	0	0	0	1.07562e-07	0	1.61028e-08	0	0	0	0.000168224	0	0	0	0	6.38378e-06	0	1.2355e-08	0	0	2.41635e-06	0	0	0	0	0	0	0	0	0	0	0	4.1839e-07	0	0
SRS259535	0	0	0	0	0	0	5.02834e-08	0	5.36519e-08	0	0	1.83635e-05	0	0	0	0	0	3.97499e-08	1.58097e-07	0	5.20149e-08	0	0	0	0.000111023	1.58421e-06	4.28879e-08	0	0	3.76046e-06	0	1.16071e-07	5.73867e-07	0	0	0	1.02979e-06	0	0	0	0	0	0	0	3.44453e-09	0	4.10703e-06	0	0
SRS259536	0	0	0	0	3.31987e-06	0	6.01119e-08	0	1.50172e-08	0	0	1.5689e-05	1.19511e-07	0	0	0	0	7.54685e-09	4.52494e-07	0	5.25678e-08	0	0	0	6.83273e-05	0	6.28296e-08	1.40544e-06	0	3.2838e-06	0	2.47683e-07	1.01527e-06	0	0	0	1.65035e-06	0	0	0	0	0	0	0	0	0	1.582e-07	0	7.95433e-07
SRS259537	0	0	0	0	0	0	0	0	1.302e-08	0	3.05779e-07	1.29941e-06	0	0	0	0	0	9.95442e-07	4.26855e-08	0	0	0	0	0	0.000151504	0	2.28732e-07	0	0	2.98205e-06	0	4.76172e-07	0	0	0	7.63062e-09	5.31702e-07	0	0	0	0	0	0	0	0	0	5.26645e-06	0	0
SRS259538	0	0	0	0	0	0	0	0	6.32568e-09	0	0	2.45695e-06	0	0	0	0	0	0	1.14708e-07	0	4.20475e-08	0	0	0	0.000116742	0	1.64155e-07	2.94102e-06	0	4.92204e-06	0	4.92391e-07	5.76138e-07	0	0	0	0	0	0	0	0	0	0	5.13989e-09	6.3188e-07	0	1.45632e-06	0	0
SRS259539	0	0	0	0	3.80222e-06	0	1.07561e-08	0	0	0	1.96256e-08	2.93854e-06	2.21166e-07	0	0	0	0	0	8.74441e-07	0	0	0	0	0	0.000137716	0	3.85104e-06	1.36428e-06	0	6.32924e-06	0	2.14111e-07	1.41339e-07	0	0	0	1.64525e-06	0	0	0	0	0	0	0	0	0	3.30292e-08	0	6.94028e-07
SRS259540	0	0	0	0	0	0	0	0	0	0	5.08376e-06	5.44965e-06	1.05274e-08	0	0	0	0	2.29206e-07	1.97864e-07	0	1.57687e-07	0	0	0	0.000102218	1.10997e-06	2.78676e-08	1.14618e-07	0	1.98359e-06	0	5.74543e-07	4.91501e-07	0	0	0	0	0	0	0	0	0	0	0	6.65593e-08	0	3.6147e-08	0	6.57677e-08
SRS259541	0	0	0	0	0	6.66852e-09	1.12562e-08	0	4.33853e-08	0	6.22907e-09	1.32872e-06	0	0	0	0	0	0	0	0	1.28575e-07	0	0	0	9.7764e-05	8.42945e-08	1.11047e-07	9.20361e-07	0	5.12765e-06	0	6.54006e-07	1.49308e-07	0	0	6.04645e-09	0	0	0	0	0	0	0	0	4.95316e-08	0	3.88754e-07	0	8.69617e-07
SRS259542	0	0	0	0	0	0	0	0	1.53513e-07	0	0	0	0	0	0	0	0	0	3.62458e-08	0	4.38134e-09	0	0	0	9.04045e-05	0	1.99175e-07	0	0	1.57149e-05	0	9.15322e-07	0	0	0	0	0	0	0	0	0	0	0	0	0	0	0	0	6.29898e-08
SRS259543	0	0	0	0	0	0	1.16247e-08	0	5.37882e-08	0	0	7.72106e-06	0	0	0	5.4699e-09	0	2.31006e-08	1.57159e-07	0	4.51357e-08	0	0	0	0.000143661	0	5.41174e-09	1.26885e-06	0	3.86783e-06	0	0	6.71015e-08	0	0	0	0	0	0	0	0	0	0	0	0	0	1.11504e-07	0	0
SRS259544	0	0	0	0	0	0	5.49241e-08	0	1.61811e-08	0	0	1.2155e-05	0	0	0	0	0	0	3.59655e-06	0	0	0	0	0	0.000110112	1.05123e-06	8.58032e-09	4.12543e-09	0	3.21906e-06	0	4.76538e-07	3.9303e-07	0	0	0	5.22862e-07	0	0	0	0	0	0	0	0	0	8.83994e-08	0	5.91158e-08
SRS259545	0	0	0	0	0	0	2.13909e-08	0	1.00372e-08	0	3.74775e-07	2.70493e-06	0	0	0	0	0	8.92838e-08	7.1918e-07	0	3.89066e-09	0	0	0	9.47963e-05	0	1.8889e-07	1.8465e-07	0	2.52712e-06	0	7.35849e-07	2.21239e-07	0	0	0	2.80409e-07	0	0	0	1.37848e-08	3.16678e-07	0	0	0	0	1.21631e-07	0	2.15542e-07
SRS259546	0	0	0	0	0	6.34082e-09	6.87465e-08	0	0	0	0	1.51972e-06	7.22784e-08	0	0	0	0	0	1.63813e-07	0	2.22018e-08	0	0	0	0.000196923	0	4.65042e-08	9.43819e-07	0	2.78368e-06	0	1.07923e-06	6.17601e-07	0	0	0	0	0	0	0	0	0	0	0	0	0	6.36961e-07	0	0
SRS259547	0	0	0	0	0	6.14889e-09	0	0	0	0	0	4.74257e-08	0	0	0	0	0	0	2.56497e-06	0	0	0	0	0	3.33794e-05	0	3.91427e-06	2.46874e-08	0	4.29551e-06	0	0	0	0	0	7.18366e-09	0	0	0	0	0	0	0	0	0	0	0	0	5.26356e-07
SRS259566	0	0	0	2.37216e-08	0	8.60895e-09	2.64457e-08	0	0	0	0	0	7.97363e-08	0	0	0	0	0	4.74966e-06	8.17616e-09	0	0	1.54444e-08	0	4.0105e-05	0	2.81586e-06	1.2606e-07	0	2.46689e-05	0	5.2431e-07	1.34622e-08	0	0	0	0	0	0	0	0	0	0	0	0	0	5.61631e-06	0	0
SRS259548	0	0	0	0	0	3.58556e-08	1.83726e-08	0	0	1.73389e-08	2.03333e-07	2.87875e-07	0	0	0	0	0	0	1.38498e-06	0	0	0	0	0	5.40925e-06	0	2.89872e-07	1.05224e-07	1.1535e-07	6.14322e-06	0	5.57218e-07	8.09369e-08	0	0	5.16271e-08	1.23865e-07	0	0	0	4.5332e-08	2.49666e-06	0	0	6.20731e-09	0	5.48978e-07	0	4.06085e-07
SRS259549	0	0	0	0	0	0	3.82181e-08	0	1.86249e-08	0	0	5.1258e-06	0	0	0	0	0	0	2.04427e-07	0	8.71274e-08	0	0	0	0.000103643	4.43558e-06	1.85966e-08	1.04171e-06	0	7.78109e-06	0	4.68223e-07	5.18166e-07	0	0	0	0	0	0	0	0	0	0	0	8.23935e-09	0	2.313e-07	0	1.72542e-07
SRS259550	0	0	0	0	3.02292e-06	0	0	0	6.38616e-09	0	1.21558e-08	1.60472e-08	0	0	0	0	0	0	2.0966e-06	0	0	0	0	0	0.000107293	0	0	9.78811e-08	0	1.2015e-05	0	1.49573e-06	0	0	1.96365e-06	1.94173e-08	0	0	0	0	0	0	0	0	0	0	1.24413e-06	0	0
SRS259551	0	0	0	0	0	6.67725e-09	7.55653e-08	0	6.30339e-09	0	0	6.01787e-06	8.60751e-08	0	0	0	0	0	2.98954e-07	0	0	0	0	0	0.000104276	0	1.79208e-07	7.10847e-07	0	5.59655e-06	0	2.12525e-07	1.61287e-06	0	0	0	0	0	0	0	7.48454e-08	0	0	8.49195e-09	1.66895e-07	0	4.21207e-08	0	0
SRS259552	6.14026e-09	0	0	0	0	0	2.79858e-08	0	0	0	1.07654e-06	1.58309e-05	6.37162e-08	0	0	0	0	0	1.5298e-07	0	7.14094e-09	0	0	0	0.000104044	0	0	7.46332e-07	0	2.17482e-06	0	1.56597e-06	1.03394e-06	0	0	0	7.0789e-07	0	0	0	0	0	0	0	1.26202e-07	0	2.48428e-07	0	8.82439e-08
SRS259553	0	0	0	0	2.45227e-06	0	0	0	0	0	0	4.58522e-06	0	0	0	0	0	0	5.82471e-07	0	0	0	0	0	7.88427e-05	0	7.69689e-08	1.35863e-07	0	2.55476e-06	0	9.56024e-07	2.6473e-08	0	0	0	7.39713e-07	0	0	0	0	0	0	1.15058e-08	0	0	1.43722e-06	0	5.25859e-08
SRS259554	0	0	0	0	0	0	0	0	6.58173e-09	0	0	2.20378e-06	0	0	0	0	0	0	4.2527e-08	0	4.91866e-08	0	0	0	6.10202e-05	6.02497e-08	0	4.56249e-07	0	1.71596e-06	0	4.27755e-08	4.98666e-07	0	0	0	0	0	0	0	0	3.5001e-08	0	0	0	0	9.76738e-08	0	1.08282e-07
SRS259555	0	0	0	0	0	0	2.03024e-07	0	2.14234e-08	0	3.10666e-08	9.90337e-06	0	0	0	0	0	1.72627e-07	9.36612e-07	0	2.62824e-08	0	0	0	5.58293e-05	9.92769e-08	1.34726e-06	1.49795e-07	0	4.47632e-06	0	1.88665e-07	3.83117e-07	0	0	0	8.39015e-09	0	0	0	2.23867e-07	0	0	0	1.90235e-08	0	2.19965e-07	0	3.49302e-07
SRS259557	0	0	0	0	0	0	0	0	5.83433e-09	0	0	3.42185e-07	0	0	0	0	0	0	3.44031e-06	0	1.00651e-08	0	0	0	8.75626e-05	0	9.39163e-07	1.09405e-07	0	1.26323e-05	0	1.00582e-06	1.61393e-08	0	0	9.92701e-09	0	0	0	0	0	0	0	0	0	0	3.27688e-07	0	0
SRS259558	0	0	0	0	8.09528e-07	0	1.18163e-07	0	2.05144e-08	0	0	7.57085e-06	0	0	0	0	0	1.50462e-08	2.73151e-07	0	4.52899e-08	0	0	0	5.83313e-05	4.42478e-08	9.28971e-08	5.62299e-07	0	3.10459e-06	0	6.23449e-07	9.69049e-08	0	0	0	3.37321e-06	0	0	0	0	0	0	0	0	0	6.69496e-07	0	2.22318e-07
SRS259559	5.43635e-08	0	0	0	0	0	0	0	7.99503e-09	0	1.59893e-07	3.16554e-06	0	0	0	0	0	0	3.70451e-07	0	0	0	0	0	0.000112771	1.1938e-07	0	3.15126e-07	8.31392e-09	7.76717e-06	0	8.29392e-08	1.3715e-07	0	0	0	5.41814e-08	4.99029e-08	0	0	4.24869e-08	0	0	0	1.49356e-08	0	2.26966e-07	0	1.18672e-07
SRS259560	0	0	0	0	0	1.5139e-08	4.98092e-08	0	0	0	1.69017e-08	5.93939e-06	0	0	0	3.40716e-09	0	1.61286e-08	3.25491e-06	0	4.41617e-09	0	0	0	4.97666e-05	0	1.57514e-06	0	0	8.68277e-06	0	5.80549e-07	2.97172e-08	0	0	0	1.64868e-06	0	0	0	0	0	0	0	0	0	1.67558e-07	0	4.03049e-07
SRS259561	0	0	0	1.19552e-07	0	0	1.15705e-08	0	0	0	0	4.55084e-06	0	0	0	4.71833e-09	0	0	2.13154e-06	0	1.63872e-08	0	0	0	9.57713e-05	0	0	5.83096e-07	0	9.50314e-06	0	1.90651e-06	1.14195e-07	0	8.76652e-07	0	7.9984e-07	0	0	0	0	5.21792e-09	0	0	1.38031e-07	0	2.20299e-07	0	1.25926e-06
SRS259562	0	0	0	0	0	0	1.29689e-07	0	2.76075e-08	0	6.11674e-08	2.20364e-05	0	0	0	0	0	0	5.74962e-07	0	3.33842e-08	0	0	0	9.01576e-05	4.91441e-07	0	7.74466e-07	0	3.80448e-06	0	4.19222e-07	8.69908e-07	0	0	0	2.83253e-06	0	0	0	0	0	0	0	1.22046e-07	0	2.83476e-07	0	2.52228e-07
SRS259563	0	0	0	0	4.46915e-08	0	0	0	3.42528e-08	0	0	1.09236e-05	0	0	0	0	0	0	8.81737e-07	0	1.82491e-07	0	0	0	8.662e-05	0	4.00281e-07	1.04448e-06	0	1.66813e-06	0	2.86638e-07	1.19021e-06	0	0	0	0	0	0	0	1.3808e-08	0	0	0	9.86043e-07	0	2.49789e-08	0	7.3824e-08
SRS259564	0	0	0	9.32664e-09	0	0	5.05768e-07	0	2.06643e-08	0	2.16019e-08	1.63886e-05	3.44947e-08	0	0	0	0	2.8892e-08	1.53419e-06	2.33296e-08	2.07975e-07	0	0	0	6.64482e-05	0	2.95105e-08	1.02939e-06	0	3.94625e-06	0	4.41025e-07	1.88581e-06	0	0	0	7.91164e-07	0	0	0	4.7182e-08	0	0	0	1.55452e-07	0	1.62568e-07	0	4.17679e-08
SRS259565	0	0	0	0	0	0	1.98907e-07	0	0	0	8.15186e-09	3.0089e-07	0	0	0	0	0	0	1.17776e-06	0	0	0	0	0	9.36139e-06	0	2.06231e-06	9.88374e-08	0	3.73091e-06	0	9.56034e-07	3.22341e-07	0	0	1.00142e-08	2.374e-07	0	0	0	0	0	0	1.57383e-08	0	0	3.30207e-07	0	1.06835e-07
SRS259567	0	0	0	1.90717e-08	0	0	0	0	0	0	1.05908e-08	2.56112e-06	0	0	0	0	0	0	7.37649e-07	0	0	0	0	0	4.92127e-05	0	1.24079e-08	2.39775e-07	0	1.88157e-05	0	2.22365e-06	1.64026e-07	0	0	0	2.37538e-06	0	0	0	0	0	0	7.54808e-09	7.39443e-09	0	5.5117e-07	0	0
SRS259568	0	0	0	0	4.30651e-07	9.22513e-09	0	0	0	0	1.27994e-07	2.69718e-07	0	0	0	0	0	0	5.54783e-06	0	0	0	0	0	2.21508e-05	3.21214e-08	1.87961e-07	5.15804e-08	0	4.24295e-05	0	2.05731e-06	4.19733e-09	0	0	0	2.13574e-08	0	0	0	0	8.51245e-09	0	2.51794e-08	0	0	2.44475e-07	0	1.24589e-06
SRS259569	0	0	0	0	1.9495e-07	0	7.21201e-08	0	0	0	5.33336e-09	1.01102e-05	2.82565e-08	0	0	0	0	0	8.0013e-08	0	2.31103e-08	0	0	0	0.000108771	1.26794e-06	0	5.6124e-07	0	1.67359e-06	0	2.79556e-07	4.572e-07	0	0	0	1.03805e-07	0	0	0	0	0	0	0	0	0	2.96621e-08	0	0
SRS259570	0	0	0	1.57395e-06	0	0	0	0	1.53057e-08	0	0	9.94996e-08	0	0	0	0	0	0	8.4307e-07	0	3.58447e-09	0	0	0	0.000160972	0	1.08289e-06	0	0	3.94237e-06	0	9.86315e-07	1.64172e-07	0	0	0	0	0	0	0	0	0	0	0	0	0	2.89536e-06	0	0
SRS259571	0	0	0	1.91656e-07	0	0	0	0	6.86273e-09	0	0	1.02638e-05	0	0	0	0	0	0	5.45578e-07	0	6.59095e-08	0	0	0	0.000117572	0	0	1.3489e-06	0	4.1846e-06	0	8.61655e-07	1.39075e-07	0	5.85089e-07	0	3.57706e-07	0	0	0	0	0	0	0	2.36076e-07	0	1.16735e-07	0	3.88263e-07
SRS259572	0	0	0	0	0	0	2.17549e-08	0	0	0	6.63876e-09	5.61617e-06	0	0	0	0	0	0	1.14902e-07	0	0	0	0	3.82366e-07	0.000137463	0	9.52834e-09	0	0	1.66239e-06	0	4.7725e-07	5.47354e-07	0	0	0	4.57584e-08	0	0	0	3.96326e-07	0	0	0	0	0	3.11777e-08	0	0
SRS259573	0	6.95676e-08	0	0	4.29587e-08	0	3.41579e-07	0	0	0	6.09994e-09	3.01066e-06	0	0	0	0	0	0	5.73299e-07	0	0	0	0	0	1.08179e-05	3.45999e-07	1.7256e-06	3.39211e-08	0	7.02693e-06	0	1.33798e-06	7.03204e-08	0	0	0	1.8151e-06	0	0	0	6.73578e-09	0	0	0	0	0	1.84684e-07	0	1.06538e-06
SRS259574	0	0	0	0	9.38603e-08	0	4.54606e-08	0	0	0	4.89344e-06	2.09456e-05	8.63531e-08	0	0	0	0	2.15592e-08	1.56362e-07	0	8.57722e-08	0	0	2.39136e-06	3.60877e-05	3.18554e-06	1.06315e-06	1.02253e-06	0	3.32469e-06	0	9.6099e-07	1.04782e-06	0	0	0	7.05721e-07	0	0	0	1.72102e-08	0	0	0	3.01238e-08	0	2.35527e-07	0	6.09079e-07
SRS259575	5.63948e-09	0	0	0	7.3944e-07	0	0	0	5.84415e-09	0	0	8.9661e-06	6.83876e-08	0	0	0	0	0	3.15325e-07	0	3.46702e-08	0	0	0	5.15266e-05	4.11324e-07	2.91182e-07	1.09451e-06	0	1.21626e-06	0	1.3555e-07	5.75342e-07	0	0	0	0	0	0	0	0	0	0	1.32115e-07	1.43539e-08	0	2.28722e-07	0	3.26265e-07
SRS259576	1.27135e-08	0	0	0	0	0	7.91655e-09	0	0	0	0	1.34426e-08	0	0	0	0	0	0	2.38444e-07	0	0	0	0	0	0.000107658	0	1.32655e-08	0	0	2.43642e-06	0	2.50822e-06	0	0	0	0	0	0	0	0	0	0	0	9.21675e-09	0	0	1.26552e-07	0	0
SRS259578	0	0	0	0	0	1.1925e-08	0	0	0	0	0	6.03466e-07	0	0	0	0	0	0	1.13049e-05	1.63133e-08	1.09015e-08	0	2.42782e-08	0	0.000125033	0	5.35695e-06	1.9523e-07	0	3.45588e-05	0	1.99161e-06	1.20198e-08	0	0	0	0	0	0	0	0	0	0	0	0	0	1.23493e-06	0	0
SRS294812	0	0	0	0	9.41821e-07	0	0	0	0	0	0	4.42162e-08	9.36755e-07	0	0	0	0	0	9.59991e-06	0	0	0	2.53145e-08	0	0.000101602	0	1.33753e-05	5.99032e-08	0	1.65885e-05	0	1.00003e-06	8.86258e-09	0	0	2.7586e-08	2.03e-07	0	0	0	0	0	0	0	0	0	1.94806e-06	0	6.02967e-07
SRS294813	0	0	0	0	0	0	3.21762e-07	0	0	0	1.09553e-06	3.09348e-05	0	0	0	0	0	8.69866e-07	3.28391e-07	0	1.42733e-07	0	0	0	0.000103449	4.19841e-07	9.13267e-09	4.32322e-07	0	9.47464e-07	0	3.71453e-07	6.12721e-07	0	0	0	1.34066e-06	0	0	0	0	8.91372e-09	2.41785e-08	0	4.31193e-08	0	4.2733e-08	0	1.82878e-07
SRS294814	0	0	0	0	1.6651e-06	0	6.19757e-08	0	0	0	2.72598e-08	2.80055e-05	0	0	0	0	0	0	1.18521e-07	0	1.38077e-08	0	0	7.67547e-08	5.91988e-05	1.08601e-06	4.3382e-07	9.33816e-07	0	6.8425e-07	0	3.20003e-07	2.52322e-07	0	0	0	2.88771e-06	0	0	0	1.29708e-07	0	0	0	0	0	1.45058e-07	0	1.69841e-07
SRS294815	0	0	0	0	1.36881e-08	0	8.11014e-09	0	0	0	1.05382e-08	1.2287e-05	0	0	0	0	0	5.93368e-07	4.84607e-08	0	1.01941e-08	0	0	0	0.000134384	4.45301e-07	3.24275e-08	1.24201e-06	0	4.83726e-07	0	1.40691e-06	3.63448e-07	0	0	0	7.58307e-07	0	0	0	3.19533e-09	0	0	0	0	0	1.87098e-08	0	6.37583e-08
SRS294816	0	0	0	2.72926e-08	0	0	3.35118e-08	0	6.90604e-09	0	0	3.25267e-06	3.33638e-08	0	0	0	0	0	2.75077e-06	0	8.7561e-09	0	4.81376e-08	0	8.79078e-05	0	2.37339e-07	2.34078e-07	0	1.37545e-05	0	2.12377e-06	5.77485e-08	0	0	0	2.85869e-06	0	0	0	0	0	0	0	0	0	2.13524e-07	0	0
SRS294817	0	0	0	1.43423e-06	0	0	0	0	0	0	0	4.99467e-06	1.40287e-07	0	0	0	0	0	3.81972e-07	0	0	0	0	0	2.19061e-05	0	8.03891e-06	0	0	5.62874e-06	0	7.76177e-07	0	0	0	0	0	0	0	0	0	0	0	0	0	0	1.04982e-06	0	7.23602e-06
SRS294818	0	0	0	0	0	0	0	0	1.2582e-08	0	2.24867e-06	9.04076e-06	0	0	0	3.33784e-09	0	0	1.42452e-06	0	2.7036e-08	0	0	0	0.00010843	0	4.07754e-08	2.84239e-07	0	2.77829e-06	0	1.39788e-06	4.34107e-07	0	0	0	0	0	0	0	0	0	1.25367e-08	1.13348e-07	7.04615e-08	0	5.57521e-08	0	6.3594e-07
SRS294819	0	0	0	0	0	0	1.3608e-07	0	0	0	0	4.26826e-06	0	0	0	0	0	0	6.61417e-07	0	2.59229e-09	0	0	0	2.16882e-05	6.709e-07	2.35387e-07	1.65371e-07	0	1.60184e-06	0	2.64233e-07	5.812e-08	0	0	0	4.22037e-07	0	0	0	0	0	0	4.1407e-09	3.97006e-09	0	5.32228e-08	0	5.35625e-07
SRS294820	0	0	0	0	0	0	5.9356e-08	0	1.64474e-08	0	6.28226e-06	1.52504e-05	2.0097e-08	0	0	0	0	0	6.73728e-07	0	3.64291e-08	0	0	0	3.5943e-05	0	3.05478e-06	1.45154e-06	8.64341e-07	3.10495e-06	0	6.76242e-07	1.35551e-06	0	0	0	5.06322e-07	0	0	0	0	1.7423e-06	0	0	1.8097e-07	0	2.03927e-07	0	1.03418e-06
SRS294821	0	0	0	0	0	0	0	0	3.09782e-08	0	0	1.15486e-06	1.25793e-06	0	0	0	0	0	2.38184e-06	0	0	0	0	0	0.00010674	6.75767e-08	1.36383e-05	1.26735e-07	0	5.18286e-06	0	1.99226e-06	1.36691e-07	0	0	2.67955e-09	5.62441e-07	0	0	0	0	0	0	0	0	0	2.28152e-07	0	2.09635e-06
SRS294822	4.76615e-09	0	0	0	0	0	1.61228e-07	0	0	0	0	4.9163e-06	6.24524e-07	0	0	0	0	0	6.06264e-07	0	4.15624e-09	0	0	0	0.000110011	0	1.25196e-07	9.5033e-07	0	3.65293e-06	0	5.03283e-07	1.1126e-07	0	0	0	0	0	0	0	0	0	0	0	0	0	1.8857e-06	0	0
SRS294823	0	0	0	0	5.21452e-08	0	0	0	0	0	0	0	0	3.43912e-09	0	0	4.54137e-07	0	0	0	0	0	1.0337e-08	0	6.76257e-05	0	3.05936e-05	0	0	4.52379e-06	0	0	0	0	0	0	0	0	0	0	0	0	0	2.83426e-08	0	1.6989e-08	4.17823e-07	0	1.83275e-05
SRS294824	0	0	0	0	0	0	0	0	7.70187e-09	0	0	3.46774e-07	0	0	0	0	0	0	1.46191e-07	0	1.26683e-08	0	0	0	4.20564e-05	1.53052e-08	1.84997e-08	1.35665e-06	0	7.52327e-07	0	2.10827e-07	3.81275e-08	0	0	0	1.38449e-07	0	0	0	0	0	0	0	0	0	1.26139e-07	0	1.53937e-07
SRS294825	0	0	0	0	0	0	8.41153e-08	0	4.10178e-08	0	7.41181e-09	1.82399e-05	2.55245e-07	7.60298e-09	0	0	0	2.88585e-08	3.55721e-07	0	4.28709e-08	0	0	0	0.000108766	8.18032e-07	5.42221e-06	2.53748e-06	0	4.36542e-06	0	2.30725e-07	1.24728e-07	0	0	0	1.28187e-05	0	0	0	0	0	0	0	0	0	4.21761e-08	0	1.85886e-06
SRS294826	3.67899e-09	0	0	9.48323e-07	0	0	1.52765e-07	0	1.6109e-08	0	2.98703e-05	1.62026e-06	1.76092e-07	0	0	1.19261e-08	0	1.90325e-06	1.09498e-07	0	1.89535e-06	0	0	0	0.000107184	0	1.0682e-08	7.9453e-07	0	8.98825e-06	0	0	0	0	0	0	3.53751e-09	0	0	0	6.83411e-08	0	0	0	0	0	9.15876e-09	0	0
SRS294827	0	0	0	0	0	4.13274e-09	0	0	0	0	0	0	0	0	0	0	0	0	0	0	0	0	6.98028e-08	0	1.71009e-05	0	1.39557e-05	0	0	3.98634e-05	0	0	0	0	0	0	0	0	0	0	0	0	0	3.39952e-07	0	4.84513e-07	1.77406e-06	0	0
SRS294828	0	0	0	0	5.27851e-07	0	4.81565e-08	0	8.69319e-08	0	0	2.06385e-06	0	0	0	0	0	0	8.20625e-08	0	1.33134e-07	0	0	0	6.70671e-05	0	6.16797e-07	3.33441e-06	0	6.97308e-07	0	2.11685e-07	4.358e-07	0	0	0	1.25052e-06	0	0	0	0	0	0	1.47041e-08	0	0	8.525e-08	0	2.23324e-07
SRS294829	0	0	0	0	0	0	0	0	0	0	0	2.88082e-09	2.08688e-07	0	0	0	0	0	1.18907e-07	0	0	0	0	0	3.88427e-05	0	2.32247e-05	0	0	6.51066e-07	0	5.17229e-08	0	0	0	0	2.75773e-09	0	0	0	0	0	0	0	0	0	8.6564e-07	0	0
SRS294830	0	0	0	1.06274e-08	0	0	0	0	3.92253e-08	1.09448e-08	2.45877e-09	8.60355e-06	0	0	0	0	1.17289e-08	0	7.92427e-07	2.55608e-08	6.80818e-08	0	2.76758e-08	0	8.63412e-05	0	1.04916e-08	3.27869e-06	0	2.40752e-06	0	2.17294e-07	3.09677e-07	0	0	0	0	0	0	0	0	0	0	0	9.32346e-09	0	2.19783e-07	0	5.16895e-07
SRS294831	0	0	0	1.12038e-08	0	0	1.43393e-07	0	6.68926e-09	0	0	1.08366e-05	0	0	0	0	0	0	1.47314e-07	0	1.0162e-08	0	0	0	0.000129289	4.4631e-08	1.80966e-07	1.02236e-06	0	2.66898e-06	0	8.45225e-07	1.177e-06	0	2.15307e-08	0	2.22407e-06	0	0	0	0	0	0	0	0	0	9.81342e-09	0	1.09648e-07
SRS294832	0	0	0	1.00517e-07	1.90887e-08	0	1.76473e-08	0	0	0	0	1.19436e-05	1.09314e-07	0	0	0	0	1.71335e-07	1.18266e-07	0	1.06908e-08	0	0	0	3.84445e-05	4.06245e-07	7.09029e-07	4.37331e-07	0	4.93135e-07	0	1.67264e-07	1.02645e-07	0	8.76627e-07	0	3.1401e-06	0	0	0	0	0	0	0	0	0	1.79439e-07	0	1.6325e-07
SRS294833	5.66046e-08	0	0	0	0	0	0	0	0	0	0	1.27343e-06	0	0	0	0	0	0	5.08396e-07	5.67548e-07	2.80144e-09	0	1.74178e-08	0	0.000136474	0	1.69969e-06	0	0	3.60463e-06	0	1.44109e-07	0	0	0	0	0	0	0	0	0	0	0	0	0	0	7.05825e-06	0	0
SRS294834	2.98996e-07	0	0	2.44305e-08	0	0	0	0	7.48921e-09	0	0	2.77559e-08	2.4737e-08	0	0	0	0	0	8.61133e-07	0	5.14442e-08	0	0	0	0.000104839	0	1.86479e-06	1.64132e-06	0	5.89746e-06	0	1.29643e-07	7.93996e-07	0	0	1.25917e-08	0	0	0	0	0	0	0	1.01129e-07	0	0	5.47663e-06	0	1.6847e-06
SRS294835	0	0	0	0	0	0	0	0	5.15226e-09	0	0	1.5254e-05	9.7925e-08	0	0	0	0	2.31898e-06	4.06226e-07	0	3.83949e-08	0	0	0	0.000137214	0	8.59271e-09	3.78366e-07	0	2.72764e-06	0	1.68153e-07	2.84495e-07	0	5.55873e-07	0	2.51358e-07	0	0	0	1.82198e-08	0	0	6.41578e-08	2.146e-08	0	6.01313e-08	0	6.50982e-08
SRS294836	0	0	0	2.64047e-07	0	0	7.14193e-08	0	0	0	3.93812e-09	1.06396e-05	1.66146e-07	0	0	0	0	0	4.16813e-07	0	0	0	0	0	9.842e-05	0	2.53147e-06	3.93632e-07	2.32892e-07	1.57159e-06	0	3.36754e-07	1.1766e-07	0	0	0	7.98961e-07	0	0	0	8.07588e-08	0	7.5646e-09	0	0	0	1.18226e-07	0	6.56749e-07
SRS294837	0	0	0	0	0	0	1.20693e-08	0	4.88643e-09	0	0	5.23185e-06	0	0	0	0	0	2.35146e-06	5.17102e-08	0	3.23518e-08	0	0	0	6.80315e-05	5.47145e-07	0	4.09593e-07	0	1.85731e-06	0	1.65031e-07	8.7019e-07	0	0	7.04715e-09	8.21751e-07	0	0	0	0	0	0	3.66979e-08	1.06924e-08	0	1.99913e-06	0	9.17058e-08
SRS294838	0	0	0	0	0	0	4.0499e-09	0	0	0	3.45285e-07	1.50708e-05	0	0	0	0	0	0	9.17657e-08	0	5.59923e-09	0	1.53856e-08	0	3.03529e-05	5.44427e-09	5.04403e-07	5.61471e-07	0	8.02839e-07	0	4.02149e-08	8.762e-07	0	0	4.92688e-09	9.92377e-07	0	0	0	4.1635e-08	3.32738e-07	0	7.63624e-08	0	0	2.91263e-08	0	1.19336e-07
SRS294839	0	0	0	4.13912e-08	0	0	4.44789e-08	0	0	0	1.12265e-07	6.8485e-06	0	1.30048e-08	0	0	0	0	5.69774e-06	0	0	0	1.30089e-08	0	6.076e-05	1.03552e-06	1.08585e-05	6.28712e-07	0	3.07e-06	0	4.41882e-07	8.23256e-08	0	0	4.85867e-09	8.97545e-07	0	0	0	0	0	0	0	4.27651e-09	0	1.20219e-07	0	8.19661e-09
SRS294840	0	0	0	0	0	0	5.5553e-07	0	4.84793e-09	0	3.60587e-06	2.14911e-05	0	0	0	6.3611e-09	0	2.76628e-08	2.41091e-07	0	1.64998e-07	0	0	0	5.81936e-05	0	0	5.81695e-07	0	1.47566e-06	0	1.51675e-07	4.64658e-07	1.82494e-06	0	0	1.31152e-06	0	0	0	4.23951e-06	0	1.19495e-08	6.06647e-09	0	0	6.4992e-07	0	0
SRS294841	0	0	0	2.00903e-08	0	0	8.40636e-09	0	1.42703e-08	0	8.72295e-09	1.87271e-05	0	0	0	0	0	3.0751e-08	2.19753e-08	0	9.05426e-08	0	0	0	9.55195e-05	0	2.93382e-07	3.39665e-09	0	2.78439e-06	0	8.03175e-08	3.86806e-07	0	0	2.28811e-08	3.93828e-06	0	0	0	2.37297e-08	0	2.94049e-08	0	1.61005e-07	0	1.01879e-07	0	2.17296e-07
SRS294842	0	0	0	4.20183e-07	0	0	1.01658e-07	0	2.77058e-08	0	4.73197e-06	3.09968e-05	7.62076e-09	0	0	0	0	2.3452e-08	3.84713e-07	0	1.42522e-07	0	0	0	5.22924e-05	1.54469e-06	1.34384e-06	1.79951e-06	0	2.9606e-06	0	2.76162e-07	8.29701e-07	0	0	4.4584e-09	1.64143e-06	0	0	0	3.77566e-08	0	3.7918e-08	1.14441e-08	1.00831e-07	0	3.47373e-07	0	9.60992e-07
SRS294843	5.1195e-09	0	0	0	0	0	0	0	1.064e-08	0	0	3.02334e-06	0	0	0	0	0	0	1.54736e-07	3.30989e-08	0	0	0	0	0.000149899	0	8.23157e-08	5.9997e-07	0	3.07457e-06	0	2.11866e-07	0	0	0	0	0	0	0	0	0	0	0	5.20073e-09	0	0	4.7518e-07	0	3.18933e-07
SRS294844	0	0	0	2.41499e-07	0	0	0	0	1.60358e-08	0	1.4709e-08	1.25266e-05	7.28799e-08	0	0	0	0	0	7.93582e-07	0	1.71433e-08	0	0	0	3.93137e-05	9.70066e-07	5.03556e-06	1.2879e-08	0	1.23739e-06	0	2.47163e-07	1.99175e-07	0	0	0	2.44775e-07	0	0	0	0	4.22953e-08	0	8.28477e-08	0	0	0	0	6.91451e-07
SRS294845	0	0	0	1.66544e-07	0	0	9.75908e-08	0	5.58389e-09	0	9.7381e-08	3.72733e-06	3.75126e-08	3.03937e-09	0	0	0	0	2.39875e-07	0	6.34071e-08	0	0	0	9.8869e-05	1.02085e-06	2.18717e-08	4.00295e-07	0	5.10723e-06	0	5.11482e-07	9.04026e-08	0	0	1.79401e-08	1.13492e-06	0	0	0	0	0	0	0	0	0	1.94396e-07	0	9.20479e-07
SRS294846	0	0	0	0	0	0	1.17677e-07	0	0	0	1.83043e-08	3.9653e-06	1.19023e-07	0	0	0	0	0	1.58092e-07	0	0	0	0	0	3.50911e-05	5.1491e-07	0	1.17323e-07	0	1.17304e-06	0	2.30146e-07	3.68321e-07	0	0	0	7.44757e-07	0	0	0	0	0	0	0	1.37247e-08	0	4.13682e-07	0	1.94435e-07
SRS294847	0	0	0	1.1113e-07	0	0	3.92811e-08	0	1.06558e-08	0	0	1.36894e-05	7.33745e-09	0	0	0	0	0	4.15913e-07	0	1.45919e-07	0	0	0	0.000106753	0	4.0859e-08	1.08154e-06	0	4.2862e-06	0	1.01648e-07	2.57569e-07	0	0	4.13517e-09	1.32982e-07	0	0	0	8.85732e-09	0	0	0	6.48683e-08	0	8.44242e-07	0	2.31783e-07
SRS294848	0	0	0	0	0	0	0	0	0	0	6.29225e-09	4.98973e-07	0	0	0	4.49673e-09	0	0	8.8085e-07	0	0	0	0	0	0.000145488	0	2.43044e-06	7.84596e-07	0	2.26944e-05	0	0	0	0	0	0	0	0	0	0	0	0	0	0	0	0	4.86458e-06	0	0
SRS294849	2.12858e-08	0	0	0	4.82771e-06	0	0	0	0	0	0	0	0	0	0	0	0	0	0	0	0	0	0	0	8.17576e-05	0	2.83754e-06	4.74055e-09	0	2.32756e-06	0	5.60127e-07	0	0	0	0	0	0	0	0	0	0	0	0	0	0	2.31648e-08	0	0
SRS294850	0	0	0	0	0	0	0	0	1.80152e-08	6.79466e-09	0	1.01927e-06	0	0	0	0	0	0	1.37012e-07	0	2.23847e-09	0	1.77789e-08	0	0.000146203	0	4.71993e-06	0	0	1.83952e-06	0	2.51875e-08	3.28396e-07	0	0	4.91422e-09	2.5277e-07	0	0	0	8.27666e-09	0	0	0	0	0	3.87299e-08	0	9.54131e-08
SRS294851	0	0	0	0	0	0	0	0	0	0	0	0	0	0	0	0	0	0	9.37913e-06	0	0	0	0	0	6.18061e-07	0	2.58293e-06	0	0	2.20524e-06	0	4.66636e-07	0	0	0	0	0	0	0	0	0	0	0	0	0	0	1.70996e-08	0	3.87541e-07
SRS294852	0	0	0	0	0	0	1.21383e-08	0	6.69921e-09	0	1.6891e-06	7.63382e-06	0	0	0	0	0	0	1.27789e-06	0	0	0	0	0	0.000125081	8.23225e-07	5.16178e-07	3.23829e-07	0	1.43783e-06	0	1.46658e-07	2.21761e-06	0	0	0	5.06441e-07	0	0	0	4.1277e-08	0	0	2.67115e-08	0	0	3.0963e-08	0	1.05502e-07
SRS294853	1.53539e-07	0	0	0	0	0	0	0	1.24389e-08	0	0	1.24647e-08	8.13515e-08	0	0	0	0	0	1.03504e-06	0	6.13612e-07	0	0	0	0.00011932	0	6.41751e-07	1.1957e-06	0	6.33351e-06	0	2.53204e-07	1.49711e-06	0	0	0	0	0	0	0	5.93929e-08	0	0	0	0	0	5.00136e-08	0	0
SRS294854	0	0	0	0	0	0	2.59369e-08	0	1.00268e-08	0	6.69424e-06	1.33293e-05	0	0	0	0	0	0	3.6971e-07	0	9.18887e-08	0	0	0	4.35856e-05	8.23692e-08	1.85912e-07	1.72581e-07	1.24214e-07	4.30556e-06	0	2.44469e-07	1.18956e-06	0	0	3.71621e-08	2.9519e-06	0	0	0	1.3486e-08	0	0	0	1.88134e-08	0	4.41633e-07	0	1.5114e-06
SRS294855	2.48141e-08	0	0	1.19723e-06	0	0	1.46798e-07	0	1.64055e-08	0	2.0861e-06	4.01241e-06	1.485e-07	0	0	4.12967e-09	0	3.13611e-08	9.3274e-07	0	2.82391e-07	0	0	0	0.000138652	0	4.34839e-06	1.73548e-06	0	6.53609e-06	0	2.50208e-07	1.36299e-06	0	1.21124e-06	0	0	0	0	0	2.69101e-08	0	4.55821e-08	0	4.38214e-08	0	7.17999e-07	0	1.14104e-06
SRS294856	0	0	0	2.14332e-07	0	0	0	0	0	0	0	2.24679e-05	0	0	0	0	0	0	1.66096e-07	0	1.89005e-08	0	0	0	0.000145359	0	7.52631e-08	4.68398e-07	0	4.59204e-06	0	1.39254e-07	2.63456e-06	0	1.7656e-06	0	0	0	0	0	4.47513e-08	0	0	0	3.86705e-08	0	9.30649e-08	0	1.66274e-07
SRS294857	0	0	0	0	0	0	0	0	2.497e-08	0	5.59236e-08	1.30298e-06	0	0	0	3.73216e-08	0	0	1.75902e-07	0	1.01992e-08	0	0	0	0.000148806	0	2.98846e-07	5.98222e-07	0	1.0814e-06	0	5.38284e-07	7.09856e-07	0	0	0	2.88709e-08	0	0	0	1.95694e-08	0	0	0	0	0	1.10429e-07	0	1.56589e-08
SRS294858	0	0	0	0	0	0	0	0	0	4.90015e-09	0	4.65905e-06	2.6741e-07	0	0	0	0	0	5.31791e-06	0	0	0	0	0	7.86949e-05	0	3.82245e-06	0	0	5.30759e-06	0	1.50734e-06	0	0	0	0	1.20799e-06	0	0	0	0	0	0	0	0	0	1.21221e-07	0	1.68769e-07
SRS294859	0	0	0	0	0	0	0	0	9.82253e-09	0	0	1.49542e-05	0	0	0	0	0	0	1.39639e-08	0	6.96332e-08	0	0	0	0.00014368	0	8.59152e-08	1.77609e-06	0	8.16637e-06	0	6.55893e-08	2.12389e-07	0	0	0	0	0	0	0	0	0	0	1.01913e-07	7.26188e-09	0	1.31371e-05	0	0
SRS294860	0	0	0	0	0	0	0	0	0	0	0	3.64298e-06	0	0	0	0	0	0	8.13177e-07	0	3.56251e-08	0	0	0	8.35505e-05	3.71433e-08	3.42374e-07	5.92137e-07	0	4.82273e-06	0	2.53139e-06	3.06251e-08	0	0	0	0	0	0	0	0	0	0	0	0	0	1.38043e-06	0	0
SRS294861	0	0	0	0	0	0	0	0	0	0	0	2.73348e-09	0	0	0	0	0	0	6.23208e-07	0	0	0	0	0	0.000156212	0	6.28312e-07	2.53293e-06	0	3.71608e-06	0	8.70269e-07	0	0	0	0	2.08449e-09	0	0	0	0	0	0	0	0	0	4.79254e-06	0	2.02154e-06
SRS294862	1.37499e-07	0	0	0	0	0	0	0	0	0	0	1.16006e-06	0	0	0	0	0	0	1.22105e-06	0	2.23708e-08	0	0	0	9.92216e-05	0	7.00264e-07	6.82062e-07	0	3.80207e-06	0	4.17324e-07	3.69232e-07	0	0	0	0	0	0	0	0	0	0	6.26722e-09	0	0	1.14925e-06	0	6.60429e-07
SRS294863	0	0	0	0	0	0	0	0	1.12174e-08	0	0	6.27873e-06	0	0	0	0	0	0	9.68444e-07	0	0	0	0	0	0.00014618	0	1.24095e-06	1.99141e-06	0	3.61702e-06	0	5.05972e-07	6.6171e-07	0	0	0	3.75897e-07	0	0	0	1.1521e-08	0	0	1.54511e-07	0	0	3.38396e-07	0	5.86617e-07
SRS294864	0	0	0	0	0	0	0	0	0	0	0	1.59985e-06	0	0	0	0	0	0	2.75727e-08	0	0	0	0	0	0.000121076	0	2.69679e-07	5.4365e-09	0	1.79065e-06	0	0	0	0	0	0	0	0	0	0	0	0	0	9.55285e-07	0	5.23998e-08	4.16488e-07	0	1.88218e-07
SRS294865	0	0	0	8.32042e-06	0	0	0	0	0	0	0	4.37162e-08	0	0	0	0	0	0	2.29625e-06	0	0	0	0	0	2.71045e-05	0	1.23039e-06	8.09366e-08	0	4.176e-06	0	8.5361e-07	3.96988e-09	0	0	0	0	0	0	0	0	0	0	0	0	0	4.16325e-06	0	1.50026e-07
SRS294866	6.84207e-08	0	0	7.20579e-08	0	1.74623e-08	0	0	0	1.15505e-08	0	1.2328e-05	0	0	0	6.98204e-09	0	0	9.33202e-06	0	2.75991e-08	0	3.68896e-08	0	4.97966e-05	0	9.56185e-07	6.0248e-07	0	2.91293e-05	0	2.89245e-06	0	0	0	5.02235e-09	0	0	0	0	0	0	0	3.4792e-08	5.85582e-09	0	2.06822e-06	0	4.85896e-08
SRS294867	0	0	0	0	0	0	1.73925e-08	0	9.57229e-09	0	0	6.14664e-07	1.01169e-07	0	0	0	0	0	1.0963e-07	0	0	0	0	0	3.00129e-05	0	3.66666e-07	2.73101e-07	0	8.08624e-07	3.16179e-05	1.21701e-06	9.65742e-09	0	4.58418e-07	3.59634e-09	4.07325e-07	0	0	0	0	0	0	0	0	0	1.12453e-07	0	1.27685e-07
SRS294868	0	0	0	5.3106e-08	0	0	8.96465e-08	0	4.60657e-08	0	8.99063e-08	9.49053e-06	6.36453e-08	0	0	0	0	3.59012e-08	6.63486e-07	0	1.17214e-07	0	0	0	6.36177e-05	1.12415e-06	5.37512e-07	4.58957e-08	0	1.03649e-05	0	6.86429e-07	1.39976e-06	0	6.60146e-07	0	2.53507e-06	0	0	0	0	0	0	3.12297e-08	1.44472e-08	0	5.28548e-07	0	1.29149e-06
SRS294869	0	0	0	0	0	0	1.91239e-07	0	6.51623e-08	0	4.05677e-07	4.52583e-05	0	0	0	0	0	1.58464e-08	8.04647e-07	0	1.43535e-07	0	0	0	7.34235e-05	0	1.3175e-06	5.63194e-07	0	1.57174e-06	7.2584e-09	4.77424e-07	1.38503e-06	0	0	2.80882e-09	1.10247e-06	0	0	0	3.21013e-08	0	2.92777e-08	0	7.43153e-08	0	1.60061e-07	0	3.65561e-07
SRS294870	0	0	0	0	0	0	3.57135e-09	0	6.43648e-09	0	3.17261e-07	1.02831e-05	0	0	0	0	0	6.63409e-08	4.69481e-09	0	2.05916e-08	0	0	0	8.83767e-05	0	1.33585e-07	5.90111e-07	7.46644e-07	2.9075e-06	2.92948e-09	1.90583e-07	1.82387e-07	0	0	0	4.1673e-06	0	0	0	1.55578e-08	0	1.07048e-08	0	1.5263e-08	0	1.17865e-06	0	2.86858e-08
SRS294871	2.44839e-07	0	0	0	0	3.54956e-09	9.97636e-07	0	9.88133e-07	0	4.71076e-07	3.41159e-06	0	0	0	0	0	3.36796e-08	1.2426e-06	0	4.28501e-08	0	0	0	9.45235e-05	0	9.17613e-06	1.17768e-06	0	8.32422e-06	0	1.60089e-08	6.16571e-07	0	0	0	6.30322e-06	0	0	0	0	0	0	0	0	0	7.35926e-07	0	3.44564e-07
SRS294872	0	0	0	0	0	0	0	0	4.78541e-09	0	0	4.59338e-06	0	0	0	0	0	0	7.84536e-07	0	1.39783e-08	0	0	0	0.00011104	0	3.0648e-07	1.89127e-07	0	1.98505e-06	0	1.10022e-06	1.16623e-07	0	0	2.67541e-09	5.1814e-07	0	0	0	0	0	0	0	1.14898e-08	0	4.53415e-08	0	5.16335e-07
SRS294873	0	0	0	0	0	0	0	0	0	0	4.95561e-09	1.51806e-06	0	0	0	0	0	1.97992e-07	1.39329e-06	3.92455e-07	8.73727e-08	0	0	0	8.40218e-05	1.0915e-08	2.19776e-06	5.29305e-09	0	1.71045e-05	0	1.94994e-06	5.06029e-07	0	0	0	3.9582e-06	0	0	0	0	0	0	0	0	0	4.06768e-07	0	5.09042e-07
SRS294874	0	0	0	1.75622e-08	0	0	0	0	1.49307e-08	0	0	2.20919e-06	0	0	0	0	0	0	1.48231e-06	0	2.17241e-07	0	0	0	0.000135922	0	2.14781e-06	9.45666e-07	0	3.5441e-06	0	0	6.14841e-07	0	0	1.65282e-08	0	0	0	0	7.21186e-08	0	5.92162e-08	0	0	0	4.90112e-07	0	0
SRS294875	0	0	0	3.57247e-09	0	0	0	0	6.40952e-09	2.64e-09	0	4.62157e-06	5.71588e-08	0	1.5794e-08	0	0	0	1.12775e-06	0	1.70139e-08	0	0	0	0.000122774	0	3.76174e-07	6.09928e-07	0	1.35823e-06	4.42613e-08	2.82337e-07	1.69783e-07	0	0	0	0	0	0	0	0	0	0	0	0	0	6.71552e-07	0	1.2171e-07
SRS294876	3.65698e-08	0	0	5.12159e-08	0	0	0	0	0	0	0	4.07571e-08	0	0	0	0	0	0	9.2096e-07	0	9.00034e-08	0	0	0	0.000127476	0	1.33613e-06	1.16496e-07	0	4.73302e-06	1.04123e-05	4.69608e-07	0	0	0	0	1.52454e-08	0	0	0	5.40438e-08	0	0	0	1.02493e-08	0	7.31891e-09	0	1.22421e-06
SRS294877	1.99126e-08	0	0	7.52574e-08	0	0	1.43741e-07	0	6.71893e-09	0	0	2.65079e-05	1.73657e-07	0	0	0	0	0	2.713e-07	9.36081e-09	1.56542e-07	0	0	0	0.00013238	0	1.31105e-07	2.2164e-06	0	3.60354e-06	0	1.64779e-07	4.88336e-07	0	1.88521e-06	0	0	0	0	0	6.02268e-09	0	0	0	1.30734e-08	0	6.87443e-07	0	0
SRS294878	2.60007e-08	0	0	0	0	0	1.3502e-07	0	1.10433e-07	0	0	5.76125e-06	0	0	0	1.42491e-08	0	0	1.19222e-06	0	6.1452e-09	0	0	0	0.00013308	0	2.01755e-06	7.59963e-07	0	8.43448e-06	0	4.72127e-07	7.06063e-07	0	0	5.08626e-09	0	0	0	0	6.10178e-08	0	8.17887e-09	0	2.92261e-08	0	1.44602e-06	0	0
SRS294879	0	0	0	0	0	0	7.78322e-07	0	2.41681e-08	0	2.67653e-06	1.76206e-05	0	0	0	0	0	5.2802e-09	9.13041e-07	0	4.11533e-08	0	0	0	7.26334e-05	5.92957e-07	2.89738e-06	5.63331e-07	0	1.15409e-05	0	2.78461e-06	7.59799e-07	0	0	0	0	0	0	0	6.1195e-08	0	2.43683e-08	6.9783e-08	1.68939e-07	0	4.88261e-07	0	8.46069e-07
SRS294880	0	0	0	3.29717e-08	8.13164e-09	0	2.26933e-07	0	0	0	7.19889e-07	9.91304e-06	0	0	0	0	0	1.8707e-08	1.87221e-07	3.22699e-07	1.58788e-08	0	0	0	9.50127e-05	1.43301e-06	3.55932e-07	3.74631e-07	0	2.13952e-06	0	2.1101e-07	5.69837e-07	0	0	0	3.29084e-06	0	0	0	2.32361e-07	0	1.32775e-08	0	3.60014e-08	0	1.05455e-07	0	5.65771e-07
SRS294881	0	0	0	0	0	0	7.70319e-08	0	1.82495e-08	0	0	1.90115e-05	1.3056e-07	0	0	0	0	0	1.23988e-07	0	1.52659e-08	0	0	0	6.66969e-05	9.79986e-07	1.56431e-06	1.72098e-08	0	7.23764e-07	0	1.93199e-07	1.45094e-07	0	0	0	6.66272e-06	0	0	0	5.94886e-08	0	0	0	1.39385e-08	0	4.24192e-07	0	1.47532e-07
SRS294882	0	0	0	1.5258e-07	0	0	0	0	3.65092e-08	0	0	1.43233e-05	0	0	0	0	0	0	9.39146e-07	0	3.74043e-07	0	0	0	9.38521e-05	0	7.04006e-07	4.41848e-08	0	3.72095e-06	0	3.94917e-07	0	0	0	0	4.77525e-06	0	0	0	3.81277e-08	0	0	0	0	0	4.13873e-07	0	2.13383e-07
SRS294883	0	0	0	0	2.11765e-06	0	0	0	0	0	0	3.01239e-06	1.04183e-07	0	0	0	0	0	2.67376e-06	0	0	0	0	0	8.57838e-05	0	1.15351e-06	8.08006e-07	0	1.02895e-06	0	0	9.0421e-07	0	0	0	4.44642e-07	0	0	0	0	0	0	0	0	0	1.8655e-08	0	3.45311e-07
SRS294884	4.84693e-09	0	0	0	0	0	1.20173e-07	0	2.44401e-08	0	3.61706e-08	3.74217e-06	4.43207e-08	0	0	0	0	0	1.62251e-06	0	1.59533e-08	0	3.02271e-08	0	8.066e-05	7.49954e-08	1.2295e-07	3.09468e-07	0	2.01231e-06	0	6.0737e-07	5.26481e-07	0	0	0	1.87488e-06	0	0	0	0	0	0	0	1.01317e-08	0	5.86815e-07	0	4.62353e-07
SRS294885	0	0	0	0	1.41853e-06	0	1.77431e-07	0	5.05424e-09	0	5.22289e-06	9.49094e-06	0	0	0	0	0	0	1.23625e-06	0	1.87107e-08	0	0	0	0.000100245	0	6.91638e-07	9.25478e-07	0	2.66163e-06	0	3.7094e-07	1.54052e-06	0	0	0	1.37046e-07	0	0	0	0	0	0	0	1.31102e-08	0	9.76057e-08	0	1.74789e-07
SRS294886	0	0	0	0	0	0	3.25079e-07	0	0	0	0	1.99052e-06	2.13564e-08	0	0	0	0	0	1.38839e-07	0	3.64518e-09	0	0	0	2.06959e-05	0	1.12164e-06	1.52551e-07	0	1.51536e-06	0	3.39603e-07	3.06656e-08	0	0	0	3.48641e-06	0	0	0	0	0	0	0	0	0	1.01694e-07	0	0
SRS294887	0	0	0	0	9.74743e-08	0	5.9493e-09	0	0	0	1.07686e-06	2.20112e-06	3.50235e-08	0	0	0	0	8.0159e-09	3.68152e-08	0	0	0	0	0	2.20007e-05	4.27438e-08	2.50503e-06	1.83035e-08	1.56377e-07	8.49213e-07	0	5.02435e-08	1.17616e-06	0	0	0	1.61758e-06	0	0	0	6.62142e-07	0	0	0	0	0	6.6128e-08	0	3.56404e-07
SRS294888	0	0	0	0	7.40642e-08	0	1.65005e-07	0	8.61159e-09	0	0	8.16649e-06	1.07382e-07	0	0	0	0	1.70605e-08	4.36078e-08	0	4.67644e-08	0	0	0	1.21136e-05	1.02148e-07	0	8.793e-07	0	6.77723e-07	0	3.81635e-07	1.08272e-06	0	0	0	6.82366e-07	0	0	0	0	0	0	0	0	0	1.50602e-07	0	1.25081e-07
SRS294889	0	0	0	0	0	6.30927e-09	0	0	0	0	3.98537e-09	3.24711e-07	2.59715e-07	0	0	0	0	0	5.99333e-06	0	0	0	3.50103e-08	0	6.60562e-05	0	2.3401e-07	0	0	9.63674e-06	0	2.74958e-06	0	0	0	0	0	0	0	0	0	0	0	1.48818e-08	0	0	9.11609e-08	0	0
SRS294890	0	0	0	2.6053e-08	6.09895e-09	0	3.53209e-08	0	0	0	2.46859e-07	6.60855e-06	0	0	0	0	0	0	1.61139e-07	0	5.75255e-08	0	0	0	6.95353e-05	2.32659e-07	4.72347e-08	7.63048e-07	0	1.52985e-06	0	7.06808e-07	3.83212e-07	0	6.4253e-08	0	9.37081e-07	0	0	0	0	0	1.05481e-08	0	4.75072e-08	0	6.78164e-08	0	6.88888e-08
SRS294891	0	0	0	0	1.03327e-08	1.12955e-08	0	0	0	0	0	0	0	0	0	0	1.30386e-08	0	2.83194e-06	0	0	0	0	0	3.75201e-08	0	5.07104e-05	0	0	1.64961e-05	0	0	0	0	0	0	0	0	0	0	0	0	0	0	0	0	3.11162e-07	0	0
SRS294892	0	0	0	4.15487e-08	0	0	7.24415e-08	0	0	2.32967e-08	0	4.51669e-07	8.12403e-08	0	0	0	0	0	4.41668e-08	0	0	0	0	0	5.72482e-07	2.68408e-09	8.08871e-08	5.83389e-08	0	6.48803e-07	3.1837e-09	1.19029e-07	4.54944e-08	0	0	1.15455e-08	1.14774e-07	0	0	0	0	0	0	0	0	0	3.17486e-08	0	2.08115e-07
SRS294893	0	0	0	0	0	3.37755e-09	0	0	0	2.65354e-06	0	7.41407e-08	0	0	0	0	8.6374e-09	0	1.37608e-05	0	0	0	1.31661e-08	0	6.72132e-05	0	1.76736e-06	1.26665e-08	0	4.21978e-06	0	2.30292e-07	0	0	0	7.47017e-08	1.50907e-07	0	0	0	0	0	0	0	0	0	1.9427e-06	0	2.92108e-07
SRS294894	0	0	0	0	0	0	5.23142e-08	0	0	8.85211e-09	5.44135e-09	5.96427e-07	2.40119e-07	0	0	0	4.61854e-09	0	2.42155e-07	0	0	0	0	0	6.36024e-06	1.15627e-08	2.09492e-06	8.45519e-08	0	1.05341e-06	0	3.50121e-07	4.8881e-08	0	0	1.19124e-08	7.35526e-07	0	0	0	0	0	0	0	0	0	2.98579e-08	0	3.40909e-07
SRS294895	0	0	0	0	1.34222e-06	6.24345e-09	0	0	1.37095e-08	0	0	1.8356e-06	0	0	0	0	0	0	2.06595e-05	0	0	0	7.27659e-08	0	2.08279e-05	3.04687e-07	7.00657e-06	1.51386e-07	0	5.40464e-06	0	3.15764e-07	2.83582e-07	0	0	2.99269e-09	0	0	0	0	0	0	0	2.23324e-07	0	0	7.55481e-07	0	1.80147e-06
SRS294896	0	0	0	0	0	0	4.66007e-08	0	1.38328e-08	0	0	5.62844e-06	0	0	0	0	0	1.11064e-08	6.42049e-07	0	3.28973e-09	0	0	0	1.75624e-05	8.98584e-07	9.09721e-07	2.45886e-07	0	1.43102e-06	0	7.57977e-07	3.16099e-07	0	0	4.55086e-09	4.52366e-06	0	0	0	0	0	0	0	0	0	3.61438e-07	0	2.73384e-07
SRS294899	0	0	0	0	0	8.60368e-09	0	0	0	0	0	4.7507e-09	0	0	0	0	0	0	3.97865e-06	0	0	0	0	0	4.918e-05	0	1.76551e-05	0	0	2.76491e-05	0	4.67833e-06	0	0	0	0	0	0	0	0	0	0	0	0	0	0	6.41478e-06	0	0
SRS294900	0	0	0	0	0	3.01912e-09	1.2875e-07	0	1.79626e-08	0	1.70583e-08	4.23141e-06	8.82662e-08	0	0	0	0	0	7.00083e-07	0	1.3588e-08	0	0	0	1.6102e-05	3.98108e-07	2.26388e-07	1.9063e-08	4.38802e-07	2.76077e-06	0	1.57401e-06	6.96456e-08	0	6.06674e-07	0	3.88116e-06	0	0	0	0	0	0	2.84448e-08	1.04168e-08	0	1.6292e-07	0	1.34104e-06
SRS294902	3.26618e-08	0	0	0	0	0	2.03191e-07	0	8.4031e-08	0	0	4.17368e-06	0	0	0	0	0	0	5.06123e-07	0	5.7583e-07	0	0	0	2.96618e-05	1.36088e-06	1.16187e-05	6.38673e-06	0	5.06843e-06	0	1.21289e-06	3.4876e-07	0	0	0	0	0	0	0	0	0	0	0	0	0	8.58344e-07	0	3.333e-06
SRS294903	0	0	0	3.3934e-08	0	0	8.85394e-08	0	1.04128e-07	0	0	1.32081e-05	1.43525e-07	0	0	0	0	2.05573e-08	9.68018e-08	0	6.86671e-08	0	0	0	2.66122e-05	0	1.80743e-07	5.62689e-07	0	1.38907e-06	0	5.5373e-07	0	0	0	0	2.57124e-06	0	0	0	0	0	1.30196e-08	0	0	0	1.85003e-08	0	2.15579e-07
SRS294904	0	0	0	0	0	2.18628e-08	0	0	0	4.18289e-08	0	1.4071e-08	0	0	0	0	0	0	1.64133e-06	0	0	0	0	0	1.3254e-05	0	5.97731e-07	6.15263e-08	0	2.653e-05	4.52037e-09	6.49846e-06	0	0	0	0	0	0	0	0	0	0	0	4.43286e-09	0	0	7.65013e-07	0	1.89082e-06
SRS294906	0	0	0	0	1.05865e-06	0	8.0107e-08	0	1.21415e-08	8.46277e-09	8.77086e-08	1.3863e-05	0	0	0	0	0	8.09269e-09	1.16685e-07	0	2.24323e-08	0	0	0	2.28408e-05	6.11065e-07	2.38898e-08	3.01283e-07	0	7.16822e-07	0	6.36139e-07	7.40176e-08	0	0	0	3.71299e-06	0	0	0	0	0	1.30462e-08	6.48608e-09	0	0	4.74838e-08	0	5.01697e-08
SRS294907	0	0	0	0	0	0	6.07598e-09	0	0	0	0	7.32392e-08	4.44069e-07	0	0	0	0	0	1.58429e-06	0	0	0	1.53953e-08	6.45289e-09	0.000106848	0	0	9.60753e-08	0	3.73829e-05	0	8.37484e-07	0	0	0	0	0	0	0	0	0	0	0	1.43712e-07	0	0	0	0	0
SRS294908	0	0	0	0	0	0	7.323e-08	0	3.2098e-08	0	1.1335e-06	8.82921e-06	5.28055e-08	0	0	0	0	0	5.86901e-07	0	5.47077e-08	0	0	0	1.13232e-05	0	1.05481e-06	3.76113e-07	0	9.53224e-07	0	4.66191e-07	1.70671e-07	0	0	0	1.14751e-07	0	0	0	0	0	0	0	2.69592e-08	0	3.05639e-07	0	2.03411e-07
SRS294909	0	0	0	0	1.61933e-06	0	2.14758e-07	0	1.355e-08	0	3.66654e-07	7.83812e-06	0	0	0	0	0	0	3.56714e-07	0	2.04297e-08	0	0	0	7.09237e-05	1.78175e-07	2.01236e-07	4.60198e-07	0	1.67992e-06	0	1.22926e-06	1.22587e-07	0	0	0	0	0	0	0	0	0	0	3.85965e-09	0	0	9.51309e-08	0	6.45324e-07
SRS294911	0	0	0	0	0	4.87694e-09	1.72955e-07	0	0	0	0	1.36879e-06	3.37996e-08	0	0	0	0	0	3.3518e-07	0	0	0	0	0	3.13752e-06	2.23854e-07	9.91048e-08	2.72148e-07	0	2.05673e-06	0	1.457e-06	2.04655e-07	0	0	2.88892e-09	1.6645e-06	0	0	0	0	0	0	7.13598e-09	6.69471e-09	0	3.44427e-07	0	1.88928e-07
SRS294912	0	0	0	0	0	0	1.52361e-07	0	0	0	1.58074e-05	1.47564e-05	9.67513e-08	0	0	0	0	4.18811e-08	1.22644e-07	0	5.08832e-09	0	0	0	2.45656e-05	1.20651e-06	1.64304e-06	9.66933e-08	2.18807e-07	2.68175e-06	0	7.68087e-07	1.54375e-07	0	0	0	1.20881e-06	0	0	0	0	7.7058e-07	0	8.79971e-09	5.7683e-07	0	1.08376e-07	0	2.63703e-07
SRS294913	0	0	0	0	0	0	5.15705e-09	0	0	0	0	1.545e-07	0	0	0	0	0	0	1.98998e-08	0	0	0	0	0	3.03918e-06	0	6.21477e-08	0	0	4.62917e-07	0	2.23424e-07	0	0	0	0	4.9976e-07	0	0	0	3.67816e-09	0	0	0	0	0	0	0	1.83262e-07
SRS294914	0	0	0	0	0	0	0	0	0	0	0	0	0	0	0	0	0	0	1.83249e-07	0	0	0	0	0	0.000139801	0	8.61385e-07	3.35691e-07	0	4.37682e-06	0	9.29887e-07	0	0	0	0	0	0	0	0	0	0	0	0	0	0	4.5092e-06	0	4.71743e-07
SRS294915	0	0	0	0	5.54345e-07	0	1.63898e-07	0	1.00757e-07	0	2.3444e-08	4.44452e-06	0	0	0	0	0	9.33727e-08	6.06033e-07	0	6.64663e-08	0	0	0	7.60058e-05	3.13786e-06	1.41354e-06	6.61849e-07	0	1.45576e-06	0	1.25608e-06	1.87056e-06	0	0	4.62761e-09	0	0	0	0	0	0	0	0	0	0	2.10821e-07	0	5.70514e-07
SRS294916	0	0	0	0	0	0	5.04698e-08	0	0	0	0	5.35261e-07	9.40061e-08	0	0	0	0	0	1.3757e-07	0	0	0	0	0	4.5694e-06	4.60087e-09	3.28311e-08	1.14912e-07	0	5.64822e-06	0	5.25843e-07	6.64873e-08	0	0	0	8.68572e-07	0	0	0	0	0	0	3.53238e-08	0	0	3.79968e-07	0	4.17308e-07
SRS294917	0	0	0	0	0	4.58411e-09	0	0	0	0	0	2.59055e-07	0	0	1.22076e-08	0	6.78532e-09	0	9.02663e-06	0	0	0	0	0	3.46178e-05	0	4.92612e-06	1.30108e-07	0	7.06743e-06	0	2.06852e-06	0	0	0	6.36048e-09	0	0	0	0	0	0	0	2.26949e-08	0	0	1.31136e-05	0	5.99259e-07
SRS294918	7.99649e-09	0	0	0	0	0	0	0	0	0	0	6.66468e-08	4.31763e-08	0	0	0	0	0	1.95473e-07	0	0	0	0	0	4.44955e-05	0	9.61511e-07	4.91905e-08	0	2.38531e-06	0	2.53234e-07	1.20179e-08	0	0	0	0	0	0	0	0	0	0	0	0	0	7.40963e-07	0	2.84017e-07
SRS294919	0	0	0	2.68605e-08	0	0	7.97499e-08	0	0	9.01096e-09	4.84821e-08	4.37825e-06	8.36402e-08	0	0	0	0	2.80788e-08	6.40019e-07	0	4.98723e-09	0	0	0	2.90803e-05	1.87365e-07	3.58102e-06	5.24633e-08	0	2.47831e-06	0	1.39901e-06	3.58535e-07	0	0	3.16433e-09	2.59742e-06	0	0	0	0	0	0	4.88666e-08	0	0	2.17137e-07	0	3.93346e-07
SRS294920	0	0	0	0	0	0	2.84589e-07	0	0	0	0	1.39997e-06	4.71524e-09	0	0	0	0	0	1.6919e-07	0	0	0	0	0	1.03839e-05	3.10932e-08	1.31838e-07	1.8718e-07	0	1.7613e-06	0	4.89223e-07	2.16218e-08	0	0	0	2.46789e-07	0	0	0	0	0	0	0	0	0	6.52748e-08	0	3.06338e-07
SRS294921	0	0	0	0	0	0	0	0	0	1.68177e-08	0	0	0	0	0	0	0	0	1.05265e-05	0	0	0	0	0	9.27477e-05	0	1.80375e-06	3.9289e-07	0	3.91141e-06	0	2.68123e-06	0	0	0	0	0	0	0	0	0	0	0	2.05223e-08	0	0	2.16118e-07	0	8.98238e-07
SRS294922	0	0	0	0	0	0	1.46086e-07	0	9.22208e-09	0	1.53451e-07	1.0292e-05	6.98705e-08	0	0	0	0	0	3.30728e-07	0	2.85356e-08	0	0	0	7.47336e-05	5.43077e-07	3.12536e-07	3.59512e-07	0	5.74145e-06	0	5.076e-07	4.79904e-08	0	0	0	2.3607e-06	0	0	0	0	0	0	0	0	0	2.60782e-07	0	6.31907e-07
SRS294923	0	0	0	0	1.52321e-07	0	0	0	0	3.1218e-07	0	3.53967e-07	0	0	0	0	0	0	3.46644e-05	0	0	0	0	0	4.24733e-05	8.92129e-08	1.20003e-06	1.63061e-08	0	6.16027e-06	0	1.02336e-06	1.65172e-08	0	0	6.18887e-09	1.07329e-06	0	0	0	0	0	0	0	0	0	6.7134e-06	0	5.03977e-07
SRS294924	0	0	0	0	0	0	0	0	0	0	0	7.43473e-07	7.72994e-08	0	0	0	0	0	7.2769e-08	0	0	0	0	0	6.75939e-06	0	0	1.67168e-07	0	5.16724e-07	0	3.64318e-07	0	0	0	0	9.27357e-08	0	0	0	0	0	0	0	0	0	1.26535e-07	0	3.26606e-07
SRS294925	0	0	0	5.05013e-07	0	0	1.23115e-08	0	9.80484e-09	0	2.99176e-07	6.34305e-06	3.85929e-08	0	0	0	0	5.54857e-08	3.64044e-08	0	4.06352e-08	0	0	0	4.74871e-06	0	2.42868e-06	3.2967e-07	0	5.80349e-07	0	4.81773e-09	2.43635e-07	0	0	0	6.424e-07	0	0	0	2.6659e-07	5.20172e-07	0	0	1.04267e-06	0	3.26962e-07	0	3.88892e-07
SRS294926	0	0	0	0	0	0	0	0	0	0	0	4.55726e-09	0	0	0	0	0	0	0	0	0	0	1.09126e-08	0	0.000114701	0	2.23156e-09	1.82873e-08	0	1.94136e-08	0	0	0	0	0	0	0	0	0	0	0	0	0	1.33394e-07	0	0	0	0	0
SRS294927	0	0	0	0	0	0	0	0	0	2.63505e-08	0	4.68652e-07	0	0	0	0	0	2.53408e-07	4.6169e-08	0	0	0	0	0	1.22928e-05	0	1.23406e-07	1.0301e-07	7.04483e-07	6.20878e-07	0	4.3186e-07	1.81219e-07	1.41301e-06	0	0	4.12667e-07	0	0	0	2.23128e-06	1.3649e-07	0	0	6.71191e-09	0	5.04619e-07	0	1.04752e-07
SRS294928	0	0	0	0	0	0	0	0	0	0	0	4.23144e-06	3.53158e-08	0	0	0	0	0	1.37834e-07	0	6.41101e-09	0	0	0	7.12679e-06	9.57629e-08	0	1.84457e-07	0	6.44681e-07	0	5.50446e-07	1.55752e-07	0	0	0	6.84835e-08	0	0	0	0	0	0	0	0	0	6.98751e-07	0	9.91207e-08
SRS294929	0	0	0	0	0	0	1.32996e-06	0	3.16613e-07	0	0	1.84073e-05	0	0	0	0	0	0	1.09291e-06	0	7.28345e-08	0	0	0	5.12685e-05	0	2.4618e-09	1.66114e-06	0	1.04512e-05	0	0	0	0	0	0	5.40792e-07	0	0	0	0	0	0	0	0	0	6.04671e-07	0	5.41401e-09
SRS294930	0	0	0	2.16637e-08	0	0	5.94469e-09	0	5.26608e-08	0	2.92265e-06	7.54066e-06	8.28033e-08	0	0	0	0	4.3215e-09	5.76407e-08	0	3.13745e-09	0	0	0	9.43312e-05	0	3.31449e-07	6.49986e-07	0	1.28864e-05	0	3.85883e-08	3.44831e-07	0	0	0	1.55194e-07	0	0	0	0	0	0	0	0	0	3.19008e-06	0	7.18068e-07
SRS294931	0	0	0	0	0	0	0	0	0	0	0	1.8072e-07	0	0	0	0	0	0	4.04273e-06	0	0	0	0	0	9.40408e-05	0	2.90027e-06	1.34637e-06	0	8.4185e-06	0	2.22943e-06	2.94561e-07	0	0	1.17832e-08	0	0	0	0	0	0	0	0	0	0	4.18662e-07	0	6.72187e-07
SRS294932	0	0	0	0	0	0	3.28383e-07	0	3.60596e-08	0	2.31197e-05	1.01113e-05	0	5.23375e-09	0	0	0	0	3.45732e-06	0	4.1424e-09	0	0	0	2.71929e-05	1.64718e-06	8.54299e-08	8.4494e-07	8.49929e-07	7.60867e-06	0	6.20885e-07	1.91643e-07	0	0	0	2.02247e-07	0	0	0	2.84065e-07	0	2.23641e-08	0	1.42631e-07	0	2.8785e-07	0	0
SRS294933	6.14854e-09	0	0	8.66095e-07	0	0	6.6377e-08	0	5.13413e-09	8.97011e-08	0	1.81343e-05	1.74026e-08	0	0	0	4.30066e-09	9.93126e-09	7.50388e-08	0	6.49127e-08	0	1.86053e-08	0	0.000117641	0	2.61094e-07	8.60192e-07	0	2.14858e-06	0	1.32763e-07	1.43238e-06	0	5.01306e-07	2.37317e-08	2.38339e-06	0	0	0	0	0	0	0	0	0	1.83798e-07	0	4.42648e-07
SRS294934	0	0	0	0	0	0	0	0	0	0	5.67364e-09	2.85386e-06	4.51796e-08	0	0	0	0	3.32116e-09	6.38377e-08	0	5.77936e-09	0	0	0	3.56445e-06	2.77202e-07	0	1.36778e-06	0	2.35791e-06	0	7.18344e-07	7.71596e-07	1.5003e-06	0	0	3.34735e-07	0	0	0	1.77025e-07	0	0	0	2.33754e-08	0	1.12465e-07	0	5.84462e-07
SRS294935	0	0	0	0	0	0	0	0	5.32745e-09	0	2.09287e-05	2.47588e-05	0	0	0	6.79989e-09	0	6.80157e-09	6.60186e-07	0	4.87662e-07	0	0	0	4.59613e-05	1.39963e-09	2.4569e-06	1.30637e-06	0	5.63992e-06	0	5.92088e-07	2.16983e-06	0	2.14633e-09	0	1.10252e-06	0	0	0	6.92677e-09	0	0	4.60434e-09	1.54913e-07	0	6.44445e-07	0	1.86345e-06
SRS294936	1.74365e-08	0	0	0	0	0	4.32119e-08	0	1.91182e-08	1.27958e-08	0	1.0215e-05	1.01481e-07	0	0	0	0	0	8.05524e-08	0	4.66255e-09	0	0	0	0.000122776	0	2.69766e-07	6.90667e-07	0	5.31537e-06	0	2.98949e-07	3.2646e-07	0	0	0	3.70684e-06	0	0	0	0	0	0	0	8.76125e-09	0	6.06277e-07	0	8.63581e-07
SRS294937	0	0	0	8.07191e-06	0	0	3.1274e-08	0	2.92849e-08	0	7.15569e-06	1.20699e-05	0	0	0	0	0	5.32249e-08	9.17535e-08	0	1.90798e-07	0	0	0	7.60901e-05	0	8.51565e-06	1.08858e-06	0	8.27187e-07	0	3.39964e-07	1.57128e-06	0	0	0	4.75235e-07	0	0	0	1.66516e-08	0	4.57459e-08	0	5.1758e-07	0	9.71249e-08	0	1.09572e-06
SRS294938	0	0	0	0	1.13909e-06	0	3.48466e-08	0	0	3.94498e-08	0	6.76414e-07	0	0	0	0	0	0	8.25219e-07	0	0	0	0	0	9.452e-06	1.54331e-08	1.93243e-08	1.89058e-07	0	2.68781e-06	0	3.25656e-07	2.34307e-07	6.62562e-06	0	0	5.02062e-07	0	0	0	0	3.40157e-08	0	0	0	0	1.65411e-07	0	2.65201e-07
SRS294939	0	0	0	1.46609e-08	0	0	1.05295e-07	0	8.93449e-08	0	5.5821e-06	1.15405e-05	0	0	0	0	0	2.98949e-08	2.42984e-07	0	3.46261e-08	0	0	0	0.000129738	3.6285e-06	6.24949e-08	1.94917e-07	0	3.38327e-06	0	2.5991e-07	6.34772e-07	0	0	0	3.28878e-07	0	0	0	1.30077e-08	0	0	0	2.91668e-08	0	2.73487e-07	0	4.03691e-07
SRS294940	0	0	0	0	0	0	0	0	7.4267e-09	0	0	2.80795e-05	0	0	0	2.28246e-08	0	1.79382e-07	8.39947e-08	0	8.36299e-07	0	0	0	2.73426e-05	0	3.71821e-09	2.99966e-06	0	8.94619e-06	0	1.28256e-07	5.50169e-07	0	0	0	0	0	0	0	7.94078e-08	0	0	0	0	0	5.27077e-08	0	0
SRS294941	0	0	0	0	0	0	0	0	0	0	0	1.20691e-07	0	0	0	0	0	0	5.75256e-07	0	0	0	0	0	0.000106275	0	0	4.66114e-08	0	1.62762e-05	0	0	7.9047e-07	0	0	0	0	0	0	0	0	0	0	0	0	0	0	0	0
SRS294942	0	0	0	0	0	7.48079e-09	0	0	2.38018e-07	0	3.13163e-05	2.92233e-05	0	0	7.67868e-07	0	0	1.08892e-07	4.97059e-07	0	2.48993e-06	0	0	0	3.8836e-05	7.84126e-07	2.58789e-08	0	2.93571e-07	5.57834e-06	0	9.64169e-09	1.43882e-07	0	0	0	4.96061e-07	0	0	0	4.37714e-07	0	0	0	5.15146e-09	0	5.98603e-07	0	0
SRS294943	0	0	0	0	0	0	0	0	8.30073e-08	0	0	4.73636e-06	0	0	0	0	0	0	0	0	0	0	0	0	8.79737e-05	5.04178e-09	2.23545e-07	1.69746e-06	0	5.88022e-06	0	2.63854e-08	2.31602e-08	0	0	0	6.10441e-08	0	0	0	0	0	0	0	0	0	1.81301e-06	0	8.63215e-07
SRS294944	0	0	0	2.94196e-07	0	0	0	0	0	0	0	1.13895e-08	6.82119e-08	0	0	0	0	0	3.80351e-08	6.02539e-08	0	0	0	0	1.06954e-05	0	2.27445e-05	0	0	1.79029e-07	0	2.79284e-08	0	0	0	0	0	0	0	0	0	0	0	0	0	0	1.87858e-08	0	2.8067e-07
SRS294945	0	0	0	0	0	0	0	0	0	0	0	2.40154e-07	1.89656e-07	0	0	0	0	0	2.45266e-06	0	0	0	6.5518e-09	0	2.32243e-05	4.18549e-08	8.0875e-05	3.81712e-08	0	1.54756e-06	0	7.71677e-07	0	0	0	0	5.00508e-06	0	0	0	0	0	0	0	0	0	2.49783e-08	0	5.98678e-07
SRS294946	0	0	0	8.97244e-07	0	0	3.74621e-07	0	7.30426e-08	0	0	1.2295e-05	9.24713e-07	0	0	1.39177e-08	0	0	7.69802e-07	0	1.80321e-07	0	0	0	3.1627e-05	1.55629e-06	2.37258e-06	4.29434e-06	0	3.46337e-06	0	6.99729e-08	2.26819e-07	0	0	7.68892e-09	0	0	0	0	5.47075e-08	0	1.35587e-07	0	1.12728e-08	0	2.99787e-07	0	2.2211e-06
SRS294947	6.29237e-09	0	0	4.29059e-08	1.87725e-07	0	0	0	0	0	0	8.39622e-07	2.1804e-07	0	0	0	0	0	2.13952e-07	0	0	0	0	0	3.31994e-05	1.02264e-07	3.77704e-06	7.356e-08	0	1.79861e-06	0	5.81275e-07	2.22424e-07	0	0	0	0	0	0	0	0	0	0	1.39047e-08	0	0	4.48738e-08	0	0
SRS294948	0	0	0	1.15019e-07	0	0	0	0	3.77865e-09	0	0	1.10243e-06	2.03903e-07	0	0	0	0	0	4.71458e-08	0	0	0	0	0	0.000159744	1.11019e-06	5.84675e-09	5.72397e-07	0	3.51839e-06	0	1.75871e-07	0	0	0	0	0	0	0	0	0	0	0	0	0	0	2.22058e-06	0	0
SRS294950	9.89616e-08	0	0	0	4.91552e-07	0	0	0	9.22071e-09	1.07601e-08	0	2.36516e-06	0	0	0	3.96296e-09	0	0	4.29386e-07	0	2.12802e-08	0	0	0	0.000117189	0	2.22976e-07	7.15831e-07	0	3.95496e-06	0	4.5438e-07	0	0	0	5.60182e-08	0	0	0	0	0	0	0	0	0	0	1.16024e-06	0	5.48672e-08
SRS294951	0	0	0	0	0	0	0	0	7.28582e-09	0	1.38745e-07	9.34623e-06	0	0	0	0	0	0	2.50015e-07	0	0	0	7.47386e-09	0	0.000102058	6.57241e-07	1.00177e-08	6.94419e-07	0	5.17494e-06	0	6.17e-07	7.66479e-07	0	0	0	0	0	0	0	0	0	0	0	0	0	4.95444e-09	0	2.06122e-07
SRS294952	0	0	0	7.85175e-09	0	0	7.06209e-08	0	4.327e-08	7.62231e-09	5.24494e-08	4.54692e-06	0	0	0	0	0	4.07434e-08	1.25508e-06	0	9.26496e-08	0	0	0	0.000121895	2.62642e-09	3.18747e-06	1.2776e-06	0	3.71524e-06	0	2.87829e-07	1.07819e-06	0	0	0	4.26409e-06	0	0	0	6.88955e-09	0	1.35772e-08	2.48208e-07	0	0	1.96268e-07	0	9.19421e-07
SRS294953	0	0	0	9.57216e-08	0	0	0	0	1.31543e-08	0	9.52305e-08	1.02751e-05	0	0	0	2.82781e-09	0	2.21983e-08	7.87423e-08	0	1.42084e-08	0	0	0	0.000129115	0	2.42059e-07	7.08655e-07	0	1.32477e-06	0	2.78069e-07	2.15533e-07	0	0	0	0	0	0	0	0	0	0	1.02249e-08	2.68649e-09	0	1.08115e-06	0	0
SRS294954	0	0	0	0	0	0	0	0	3.85008e-09	0	0	6.17186e-09	0	0	0	0	0	0	3.51313e-06	0	0	0	0	0	0.000115616	0	1.30252e-07	1.60536e-06	0	6.48288e-06	0	4.30464e-07	0	0	4.12341e-06	0	0	0	0	0	0	0	0	0	0	0	2.11531e-08	0	0
SRS294955	0	0	0	0	1.85148e-06	0	0	0	1.1582e-08	0	0	3.12171e-06	0	0	0	0	0	2.45961e-08	0	0	1.19902e-07	0	0	0	9.84851e-05	0	1.60825e-06	2.70004e-07	0	3.51762e-06	0	3.96231e-07	0	0	0	0	2.23294e-06	0	0	0	3.28688e-07	0	3.12818e-08	0	0	0	1.89385e-07	0	0
SRS294956	0	0	0	5.16437e-09	0	0	0	0	7.02812e-09	0	0	1.12642e-06	5.76151e-08	5.11108e-09	0	0	0	0	1.68812e-06	0	5.8421e-09	0	0	0	9.83221e-05	0	7.56796e-07	4.88405e-08	0	7.24514e-06	0	8.45351e-06	1.11171e-07	0	8.70127e-09	5.21568e-09	0	0	0	0	0	0	0	0	0	0	7.81919e-07	0	4.69568e-07
SRS294957	0	0	0	0	0	0	0	0	1.79643e-08	0	0	3.15697e-05	0	0	0	0	0	5.69613e-08	1.68794e-06	0	2.07363e-08	0	0	0	6.19234e-05	0	1.62253e-05	6.29592e-07	0	3.23556e-06	0	1.40942e-07	0	0	0	0	1.78385e-08	0	0	0	3.25977e-08	0	0	0	0	0	2.05839e-07	0	3.09609e-06
SRS294958	0	0	0	0	0	0	8.32989e-09	0	0	0	0	1.1247e-05	6.99677e-09	0	0	0	0	3.84854e-07	1.60496e-07	0	2.4077e-07	0	0	5.06904e-07	6.35906e-05	2.4766e-06	0	2.88762e-07	0	1.24119e-06	0	1.94416e-07	6.59091e-07	1.26612e-06	0	0	7.96877e-08	0	0	0	5.41193e-08	0	1.7584e-08	0	1.59929e-08	0	1.76947e-08	0	1.7178e-07
SRS294959	0	0	0	1.72468e-06	0	0	0	0	0	0	0	2.38123e-07	1.71544e-07	5.50884e-09	0	0	0	0	1.50526e-05	0	0	0	0	0	8.73758e-05	0	1.18275e-07	9.30485e-09	0	2.48705e-05	0	3.38963e-07	0	0	0	9.348e-09	0	0	0	0	0	0	0	0	0	0	3.86491e-07	0	0
SRS294960	0	0	0	0	0	0	0	0	0	0	0	4.11424e-09	0	0	0	0	5.92435e-09	0	1.70788e-07	0	1.4671e-08	0	0	0	0.000151933	0	0	2.66656e-07	0	5.48922e-06	0	0	0	0	0	0	0	0	0	0	7.1422e-09	0	0	0	0	0	0	0	0
SRS294961	0	0	0	8.93286e-06	0	0	2.13984e-08	0	0	3.2719e-08	0	1.03749e-08	5.91985e-07	0	0	0	6.29477e-09	0	1.08222e-06	0	0	0	7.87217e-08	0	2.80347e-05	0	0.000124491	3.42583e-08	0	3.37533e-06	0	2.00291e-07	5.4667e-09	0	1.86772e-06	5.63293e-08	0	0	0	0	0	0	0	0	0	0	3.56677e-07	5.77041e-09	3.33178e-06
SRS294962	0	0	0	0	4.01979e-06	0	1.22935e-07	0	3.62959e-09	0	0	2.16378e-09	0	4.87415e-09	0	1.13839e-08	3.08317e-08	0	6.95131e-07	0	7.85136e-07	0	2.80574e-08	0	5.97265e-05	0	3.44e-05	8.6628e-07	0	1.27766e-06	0	2.73837e-08	0	0	0	3.7168e-08	0	0	0	0	7.38575e-08	0	0	9.11526e-09	0	0	9.63626e-08	0	1.1697e-06
SRS294963	0	0	0	0	0	0	0	0	0	7.00049e-09	4.59032e-09	1.10973e-07	0	0	0	0	0	0	3.89669e-06	0	2.09498e-09	0	1.00176e-08	0	0.00011954	0	5.55967e-06	0	0	3.89106e-06	0	1.35914e-06	0	0	0	1.07085e-07	0	0	0	0	0	0	0	0	0	0	2.47978e-07	0	0
SRS294964	0	0	0	0	0	0	0	0	2.53257e-08	0	7.80947e-07	3.00824e-07	1.7998e-07	0	0	0	0	0	4.14833e-06	7.06084e-08	0	0	2.53088e-09	0	0.000125244	1.34915e-09	1.27448e-05	9.52129e-07	0	7.80499e-06	0	7.42065e-07	0	0	0	0	1.87171e-06	0	0	0	0	0	0	0	0	0	2.22538e-07	0	7.39923e-07
SRS294965	0	0	0	1.08801e-05	0	0	0	0	2.25706e-07	0	0	1.8171e-05	9.77355e-08	6.1278e-09	4.92749e-09	0	0	0	2.66218e-07	0	6.07439e-08	0	0	0	5.89513e-05	3.87206e-06	1.47971e-05	8.26624e-07	0	1.98085e-05	0	7.56322e-07	1.30952e-06	0	8.06965e-06	5.20142e-09	1.59434e-06	0	0	0	8.25356e-08	0	0	0	8.50755e-08	0	2.08279e-07	0	1.34971e-06
SRS294966	2.44311e-09	0	0	0	0	0	6.3913e-08	0	2.98383e-08	0	0	2.60668e-05	7.98287e-09	0	0	0	0	0	1.60616e-07	0	4.02105e-08	0	0	0	8.7295e-05	2.87503e-06	2.51491e-07	7.70199e-07	0	4.03032e-06	0	1.37633e-07	1.34623e-06	0	0	2.99838e-08	2.93058e-07	0	0	0	2.97906e-09	0	3.69167e-08	0	2.2329e-07	0	1.4715e-06	0	3.53408e-07
SRS294967	1.71581e-08	0	0	2.5713e-06	0	0	1.1904e-07	0	9.37219e-09	0	1.37811e-07	1.52689e-05	1.3713e-07	0	0	0	0	1.47443e-08	2.16195e-07	2.76692e-07	6.04063e-08	0	0	0	6.88427e-05	0	0	1.37226e-06	0	4.61605e-06	0	2.51258e-07	2.62919e-07	0	0	0	4.42224e-06	0	0	0	0	0	0	1.58152e-08	1.26815e-08	0	9.24438e-07	0	2.32155e-06
SRS294968	0	0	0	3.60847e-08	2.27902e-08	0	7.80696e-08	0	5.85766e-09	0	0	6.18982e-06	0	0	0	0	0	1.38308e-08	2.18853e-07	0	1.73977e-08	0	0	0	8.878e-05	0	1.4953e-08	4.67116e-07	0	2.11081e-06	0	1.72276e-07	0	0	0	0	0	0	0	0	0	0	0	0	0	0	4.16243e-07	0	1.90624e-07
SRS294969	0	0	0	0	4.86078e-06	0	0	0	0	0	0	9.50327e-08	0	0	0	0	0	0	1.11344e-06	1.79202e-07	0	0	0	0	0.000168638	0	3.10993e-06	3.30321e-07	0	1.8732e-05	0	1.13575e-06	1.37225e-07	0	0	0	1.08689e-08	0	0	0	0	0	0	0	0	0	3.63382e-06	0	0
SRS294970	0	0	0	3.57649e-08	0	0	4.24498e-07	0	0	0	4.68854e-07	2.44383e-06	0	0	0	0	0	0	4.87229e-07	0	5.94779e-09	0	0	3.87541e-08	2.87509e-05	5.47301e-07	3.44649e-09	1.06267e-06	0	2.07457e-06	0	1.10106e-06	8.25947e-07	0	6.16e-09	0	6.17647e-07	0	0	0	1.80816e-08	0	1.07772e-08	0	5.90613e-07	0	1.08807e-07	0	2.34754e-07
SRS294971	0	0	0	0	0	0	1.14089e-08	0	0	0	0	2.02761e-08	4.91114e-08	0	0	0	0	0	8.5807e-07	0	0	0	0	0	2.30304e-06	0	1.97496e-05	0	0	5.05509e-07	0	7.46848e-08	0	0	0	0	0	0	0	0	0	0	0	0	0	0	1.73314e-08	0	7.88722e-07
SRS294972	0	0	0	0	0	0	0	0	0	0	0	7.6818e-06	0	0	0	0	0	0	4.44694e-08	0	0	0	0	0	7.16267e-06	0	3.37146e-07	4.54179e-07	0	3.43807e-07	0	8.99422e-08	2.75165e-07	0	0	0	2.35077e-08	0	0	0	0	1.01208e-07	0	0	0	0	6.70484e-08	0	9.95209e-08
SRS294973	3.18295e-09	0	0	1.21405e-05	0	0	0	0	1.90248e-08	0	7.08827e-09	8.27422e-07	5.75985e-07	1.70115e-08	0	0	0	0	3.52488e-07	0	4.47949e-09	0	0	0	9.30782e-05	8.08324e-09	2.62403e-07	1.47566e-07	0	8.13164e-06	0	1.35804e-07	2.37404e-07	0	0	0	1.59834e-07	0	0	0	0	0	0	0	2.47155e-08	0	1.0549e-06	0	2.30509e-07
SRS294974	9.40702e-08	0	0	0	0	0	2.14916e-07	0	4.37156e-08	0	1.25603e-08	3.97056e-06	0	0	0	0	0	0	1.26498e-07	5.72682e-08	4.06162e-07	0	0	0	6.98909e-05	0	6.61371e-07	2.37666e-07	0	1.60477e-05	0	6.27211e-07	7.56749e-08	0	0	0	0	0	0	0	1.18186e-07	0	0	0	0	0	3.6276e-06	0	5.14195e-06
SRS294975	0	0	0	0	1.67096e-06	8.46653e-09	4.51125e-08	0	6.27191e-08	0	0	9.4475e-08	0	0	0	0	0	0	2.10726e-07	0	1.52156e-07	0	0	0	4.83337e-05	0	6.23476e-06	0	0	2.10888e-05	0	4.02319e-07	0	0	4.17114e-09	0	1.19552e-07	0	0	0	0	0	0	0	0	0	1.22505e-08	0	0
SRS294976	0	0	0	0	0	0	5.57442e-08	0	1.02633e-08	0	7.91922e-08	7.53571e-06	0	0	0	0	0	1.43414e-08	1.33381e-06	0	5.04246e-09	0	0	1.84349e-07	0.000110923	1.11702e-06	9.31441e-07	4.26467e-07	0	2.11905e-06	0	2.6984e-07	5.59303e-07	0	0	0	1.38925e-06	0	0	0	1.23729e-07	0	1.83962e-08	0	2.87249e-08	0	8.14939e-08	0	1.18728e-07
SRS294977	0	0	0	0	2.48433e-08	4.29695e-09	0	0	1.89706e-08	0	1.11312e-08	1.13709e-06	0	3.03699e-09	0	0	0	0	2.36578e-06	0	1.02751e-08	0	0	0	0.000132318	0	1.34921e-05	0	0	1.08302e-06	0	1.72514e-06	6.04368e-09	0	5.08164e-09	0	1.41143e-06	0	0	0	0	0	0	0	0	0	1.59591e-08	0	0
SRS294979	0	0	0	0	0	0	0	0	0	6.77499e-09	6.13608e-08	2.04048e-06	1.24168e-08	0	0	0	0	0	5.14423e-07	0	1.24403e-08	0	0	0	7.75248e-05	2.85502e-06	0	0	0	2.26452e-06	0	1.97429e-07	0	0	0	3.00983e-08	0	0	0	0	0	0	0	0	0	0	3.25989e-06	0	0
SRS294980	3.00179e-09	0	0	0	0	5.03666e-09	3.95483e-07	0	1.77421e-08	0	0	1.93226e-05	2.23663e-07	0	0	0	0	2.38707e-08	1.47491e-06	0	5.92001e-08	0	0	0	1.96213e-05	1.9429e-07	3.91433e-06	1.29594e-06	0	7.32747e-06	0	9.22816e-07	4.1897e-07	0	0	0	8.54379e-06	0	0	0	2.78e-07	0	0	0	1.9981e-08	0	7.32671e-07	0	2.8452e-07
SRS294981	1.96549e-09	0	0	0	1.62242e-06	3.28935e-09	4.88702e-09	0	2.12211e-08	0	0	1.85747e-06	0	0	0	3.36311e-09	0	0	3.1486e-07	0	0	0	0	0	6.4967e-05	0	9.24554e-08	4.69774e-07	0	3.17986e-06	0	4.65405e-07	1.39569e-07	0	0	5.19605e-09	0	0	0	0	0	0	0	2.46202e-08	0	0	2.81629e-06	0	4.82304e-07
SRS294982	0	0	0	0	0	0	8.8238e-08	0	2.25851e-08	0	0	2.55124e-07	0	0	0	0	0	0	6.05822e-07	0	5.17145e-09	0	0	0	9.04396e-05	7.17705e-07	3.48853e-07	7.50719e-08	0	2.36142e-06	0	2.06617e-07	1.80257e-08	0	0	0	0	0	0	0	0	0	0	0	0	0	6.47566e-08	0	4.92549e-07
SRS294983	0	0	0	3.43636e-06	4.27885e-07	0	4.82029e-08	0	1.18969e-08	0	0	2.17551e-05	0	0	2.70695e-08	0	0	2.24288e-08	7.93993e-07	0	4.60848e-08	0	0	3.2994e-07	0.000105488	5.62913e-06	4.99127e-06	1.52054e-06	0	9.33332e-06	0	1.45357e-07	1.15846e-06	0	0	0	1.07507e-06	0	0	0	0	0	0	0	2.76786e-09	0	3.60935e-07	0	5.16067e-07
SRS294984	0	0	0	9.85745e-08	0	0	0	0	1.51701e-07	0	0	1.93804e-06	0	0	0	0	0	0	0	4.99056e-07	4.18426e-07	0	0	0	0.000139008	0	3.23785e-07	0	0	3.26749e-06	0	0	3.28441e-07	0	8.58148e-09	0	0	0	0	0	0	0	0	0	3.11067e-09	0	4.96258e-07	0	0
SRS294985	0	0	0	0	0	0	1.10762e-07	0	0	0	1.90172e-05	1.18718e-05	0	2.39485e-08	0	0	0	6.11245e-08	5.39632e-07	0	1.48129e-06	0	0	0	4.61936e-05	0	9.76045e-09	1.0807e-06	7.3303e-07	3.65233e-06	0	2.26512e-06	2.44965e-06	0	0	8.0387e-09	8.14137e-08	0	0	0	0	0	0	1.3725e-08	0	0	1.06282e-07	0	9.34491e-07
SRS294986	0	0	0	0	2.74897e-08	0	0	0	1.24264e-08	0	0	1.88809e-05	0	0	0	0	0	0	3.6859e-07	0	8.86514e-08	0	0	8.89398e-07	0.000171688	1.92142e-08	1.5407e-07	2.50627e-06	0	1.05536e-06	0	2.24522e-07	2.65404e-07	0	0	0	0	0	0	0	0	0	0	0	0	0	4.52866e-07	0	2.45095e-08
SRS294987	0	0	0	0	4.49755e-06	0	0	0	4.5531e-09	0	0	0	5.42251e-08	0	0	0	0	0	6.44053e-07	0	5.3446e-08	0	1.09274e-08	0	0.000174864	3.60728e-06	1.64748e-06	3.01328e-06	0	2.274e-06	0	1.48672e-07	0	0	0	0	0	0	0	0	0	0	0	0	0	0	1.92633e-06	0	0
SRS294988	0	0	0	6.42149e-06	0	0	0	0	2.11866e-08	0	0	3.17268e-06	0	0	0	0	0	0	4.50689e-07	0	2.62494e-09	0	0	0	5.35491e-05	0	9.67808e-05	2.46564e-07	0	4.02123e-06	0	7.57188e-07	7.23056e-08	0	0	0	0	0	0	0	2.47255e-08	0	2.19192e-08	0	0	0	9.46338e-08	0	1.81273e-06
SRS294989	1.39034e-07	0	0	0	0	2.221e-09	7.43428e-08	0	7.32436e-08	0	5.09887e-09	4.2649e-06	0	0	0	0	0	3.52279e-08	2.35484e-06	6.38136e-09	3.68908e-07	0	0	0	0.000104022	0	1.76593e-06	1.4626e-06	0	9.10928e-06	0	6.13425e-07	0	0	0	0	0	0	0	0	3.4875e-08	0	1.92399e-08	0	0	0	0	0	0
SRS294990	0	0	0	2.8453e-05	0	0	0	0	4.43383e-08	0	0	4.53284e-05	8.82304e-08	0	0	0	0	5.57403e-08	1.96467e-07	0	1.17573e-07	0	0	0	6.71971e-05	0	1.21459e-05	3.09552e-06	0	1.90467e-05	0	1.91202e-07	1.57778e-07	0	4.07056e-05	0	0	0	0	0	0	0	0	2.07018e-08	0	0	1.10876e-07	0	7.83497e-06
SRS294991	0	0	0	0	1.82262e-08	0	1.34487e-07	0	1.29283e-08	0	1.1463e-06	7.69568e-06	0	0	0	0	0	0	6.27796e-06	0	6.92619e-09	0	0	0	0.000107304	0	2.0923e-06	6.63953e-07	0	1.05866e-05	0	5.56454e-07	1.01756e-06	0	0	0	1.14901e-06	0	0	0	0	0	0	0	4.97042e-09	0	2.50248e-07	0	1.27818e-06
SRS294992	0	0	0	5.35956e-09	0	0	0	0	0	0	0	6.84585e-06	0	0	0	0	0	0	2.03087e-06	0	0	0	0	0	0.000157296	0	2.03456e-06	1.07543e-06	0	2.25204e-06	0	1.90219e-07	2.16486e-06	0	7.52064e-09	0	0	0	0	0	0	0	0	0	0	0	0	0	0
SRS294993	0	0	0	0	0	0	1.14826e-07	0	6.0791e-09	0	5.65487e-09	5.7251e-07	0	0	0	0	0	0	2.39345e-07	0	1.99176e-08	0	0	0	6.87876e-06	9.74077e-09	1.7278e-08	1.12468e-08	1.98594e-07	1.37938e-06	0	8.63753e-07	4.04832e-07	0	0	0	2.18942e-07	0	0	0	2.86803e-07	0	0	1.93563e-08	0	0	7.9217e-08	0	0
SRS294994	0	0	0	0	0	1.16695e-08	0	0	1.40543e-07	0	4.45133e-09	5.45267e-06	0	0	0	0	0	0	1.19477e-07	6.29482e-08	1.72153e-07	0	0	0	5.16052e-05	0	3.90149e-05	0	0	1.44465e-06	0	2.74372e-07	0	0	0	5.5323e-09	0	0	0	0	0	0	0	0	0	0	1.4105e-06	0	1.37275e-05
SRS294995	0	0	0	0	4.63915e-09	0	1.28149e-07	0	0	0	4.11497e-06	1.53052e-05	0	0	2.9049e-08	0	0	2.23881e-05	1.59425e-06	0	2.59105e-09	0	0	0	8.48784e-05	2.59665e-06	2.21214e-08	3.75886e-08	0	2.05539e-06	0	3.96072e-07	3.08397e-07	0	0	0	5.64516e-07	0	0	0	2.9618e-07	0	0	0	3.36882e-08	0	2.80917e-07	0	8.62099e-08
SRS294996	0	0	0	0	0	0	2.6437e-08	0	4.81291e-09	0	0	1.61026e-05	0	0	0	0	0	7.91499e-09	2.24444e-07	0	1.15039e-08	0	0	0	0.000110973	2.48934e-06	1.57925e-07	5.64453e-07	0	9.67961e-07	0	3.7924e-07	7.9508e-07	0	0	0	6.7686e-07	0	0	0	7.57294e-09	0	8.62427e-09	0	4.83353e-09	0	1.25195e-07	0	1.55922e-07
SRS294997	0	0	0	0	0	0	0	0	0	0	0	6.84306e-06	1.24773e-08	0	0	0	0	0	9.97527e-08	0	0	0	0	0	0.0001045	0	8.80791e-05	1.01815e-07	0	5.1689e-06	0	0	3.81633e-07	0	0	0	0	0	0	0	1.00793e-08	0	0	0	0	0	0	0	7.11719e-07
SRS294998	0	0	0	0	0	0	6.39807e-08	0	0	0	0	2.61065e-06	0	0	0	2.94037e-09	0	0	4.64091e-06	0	0	0	0	0	7.81852e-05	1.82773e-07	0	3.23151e-08	0	1.50841e-05	0	8.7487e-07	9.24901e-08	0	0	0	5.11839e-07	0	0	0	0	0	0	0	0	0	1.96475e-08	0	0
SRS294999	5.31415e-09	0	0	6.09115e-09	0	0	1.41547e-07	0	0	0	6.70021e-09	9.19897e-06	0	0	0	0	0	0	1.20223e-06	0	2.72139e-09	0	0	0	6.67488e-05	1.40387e-06	3.36212e-06	3.38013e-07	0	5.52788e-06	0	8.95268e-07	0	0	0	0	0	0	0	0	0	0	0	0	0	0	0	0	0
SRS295000	5.57952e-09	0	0	0	0	0	2.79396e-07	0	4.39416e-08	0	0	6.23372e-06	1.24984e-07	1.05708e-07	0	0	9.36275e-09	0	4.31275e-07	0	2.2459e-08	0	0	0	6.41661e-05	3.08199e-07	3.4909e-07	3.73536e-07	0	1.02289e-05	0	1.71925e-06	1.02491e-07	0	0	5.75341e-08	2.13208e-06	0	0	0	0	0	0	8.01654e-08	0	0	2.25576e-07	0	1.05531e-06
SRS295001	0	0	0	0	0	4.9431e-09	2.88428e-07	0	1.06064e-08	0	3.91892e-06	1.14199e-05	5.48619e-09	6.24304e-09	0	0	0	2.87568e-08	2.21594e-07	3.21388e-08	2.15004e-08	0	0	0	4.13236e-05	0	7.37882e-07	1.01627e-06	0	1.0078e-05	0	2.69564e-08	5.29545e-07	0	0	1.38457e-08	2.96541e-07	0	0	0	2.19776e-08	2.13592e-06	1.31962e-07	0	0	0	3.25718e-07	0	1.16664e-06
SRS295002	2.11394e-09	0	0	0	6.00254e-07	0	0	0	5.6891e-08	0	0	4.45091e-05	7.64876e-08	0	0	0	0	4.6994e-08	3.81699e-07	0	3.41272e-07	0	0	0	9.48856e-05	0	3.56609e-07	2.15491e-06	0	5.60762e-06	0	1.7469e-06	0	0	0	0	0	0	0	0	0	0	0	9.19423e-09	1.78688e-07	0	3.37682e-06	0	0
SRS295003	0	0	0	0	0	0	6.25846e-09	0	0	0	0	1.1366e-06	1.09479e-07	0	0	0	0	2.85906e-09	1.34458e-06	0	0	0	0	0	3.52754e-06	0	1.25314e-05	1.16287e-07	0	3.00392e-06	0	5.33342e-07	1.33478e-07	0	0	0	1.03621e-06	0	0	0	0	0	0	4.93336e-08	0	0	7.60137e-08	0	7.37134e-07
SRS295004	0	0	0	0	0	0	3.11879e-07	0	6.75943e-08	0	0	7.70393e-05	5.0115e-08	0	0	0	0	0	3.2631e-06	0	1.37941e-06	0	0	0	3.83861e-05	0	1.22093e-05	9.54918e-07	0	4.45452e-06	0	2.59003e-07	2.32451e-06	0	0	9.03192e-09	2.19921e-07	0	0	0	2.63572e-08	0	3.34169e-08	7.52273e-08	8.98682e-08	0	6.52079e-07	0	1.80986e-07
SRS295005	0	0	0	0	0	0	1.03449e-08	0	8.39614e-08	0	0	1.07702e-05	0	0	0	4.82318e-09	0	0	8.54124e-07	0	4.09749e-08	0	0	0	2.6386e-05	2.28946e-06	4.89698e-07	9.21757e-07	0	4.61896e-06	0	5.39311e-07	2.64995e-07	0	0	0	1.73477e-06	0	0	0	0	0	0	0	0	0	5.02272e-07	0	2.41746e-06
SRS295006	0	0	0	0	0	0	5.18562e-08	0	2.512e-08	0	1.23861e-05	8.8637e-06	0	0	0	0	0	2.07861e-08	2.2365e-07	0	5.77974e-08	0	0	0	6.93908e-05	0	1.12513e-08	7.46251e-07	8.86883e-08	3.45546e-06	0	9.75749e-07	5.24986e-07	0	0	0	4.65758e-07	0	0	0	3.68428e-07	0	0	1.43078e-08	0	0	1.21795e-07	0	5.19515e-08
SRS295007	2.45006e-08	0	0	0	2.50058e-06	2.3059e-09	6.8754e-07	0	4.43192e-08	0	1.23289e-06	6.97649e-06	0	0	0	0	0	6.37836e-09	1.53601e-06	6.52768e-09	8.59652e-09	0	0	0	6.68983e-05	0	4.55251e-08	6.87964e-07	0	1.19603e-05	0	5.26e-06	1.05063e-07	0	0	0	0	0	0	0	0	0	0	0	0	0	4.29525e-07	0	8.8815e-08
SRS295008	0	0	0	2.23581e-06	4.55579e-07	0	0	0	4.6415e-08	0	0	1.08041e-05	0	0	0	3.26957e-09	0	0	1.86828e-06	0	4.91316e-08	0	0	0	8.27947e-05	0	3.4142e-09	1.15309e-07	0	3.08345e-06	0	7.35108e-07	8.54861e-07	0	0	0	1.03915e-05	0	0	0	0	0	1.00003e-08	0	0	0	5.10493e-07	0	0
SRS295009	0	0	0	6.34344e-06	0	3.88714e-09	5.59518e-08	0	5.13431e-08	0	4.31083e-09	1.45514e-05	1.20058e-07	0	0	0	0	0	2.38113e-07	0	1.68974e-07	0	8.31599e-09	0	8.67686e-05	3.32907e-09	5.34906e-06	8.1691e-07	0	1.84991e-06	0	3.1923e-07	0	0	2.04077e-06	0	1.54554e-06	0	0	0	1.13834e-08	2.26194e-06	0	6.6696e-09	0	0	6.0457e-08	0	7.75924e-07
SRS295010	0	0	0	1.05333e-07	0	0	4.64834e-07	0	0	0	8.32851e-07	1.17745e-05	3.14703e-08	2.13323e-08	0	0	0	3.08296e-09	1.35464e-07	0	4.07058e-07	0	0	0	5.24628e-05	3.19231e-08	1.45358e-06	1.02315e-06	0	2.42494e-06	0	8.48041e-09	1.60661e-06	0	2.02354e-06	0	3.87804e-08	0	0	0	9.0286e-08	0	4.44478e-08	4.53582e-09	6.16563e-07	0	7.34026e-08	0	1.95825e-06
SRS295012	1.01979e-07	0	0	1.04439e-05	0	0	0	0	0	0	0	2.23639e-08	0	0	0	0	9.97839e-08	0	0	0	0	0	1.92943e-06	0	1.09945e-06	0	1.05685e-06	4.25155e-06	0	3.47923e-05	0	0	0	0	8.10991e-06	0	0	0	0	0	1.62939e-07	0	0	2.12892e-08	0	0	1.19491e-06	0	0
SRS295013	0	0	0	2.38873e-05	0	0	0	0	0	0	0	3.1915e-06	1.6676e-07	2.97626e-09	0	0	2.74681e-06	0	0	0	4.64822e-08	0	0	0	9.01616e-05	1.95359e-09	3.02203e-07	1.05461e-06	0	1.21452e-05	0	0	0	0	0	7.409e-09	0	0	0	0	8.3943e-09	0	0	0	0	0	3.18689e-08	0	1.77727e-08
SRS295014	0	0	0	0	0	6.35702e-09	0	0	0	0	5.35953e-05	7.51174e-06	0	0	0	0	0	0	1.34495e-06	0	0	0	0	0	0.000104043	0	0	0	0	3.7924e-06	0	1.00631e-06	0	0	0	0	4.39593e-06	0	0	0	0	0	0	7.11602e-09	0	1.60416e-07	0	0	0
SRS295015	0	0	0	0	0	0	0	0	4.40213e-08	0	0	1.42582e-06	6.31816e-08	0	0	1.38398e-08	0	0	6.96034e-06	5.30606e-09	4.61e-09	0	0	0	4.8361e-05	0	1.1498e-05	0	0	3.71875e-05	0	7.54098e-07	0	0	1.88664e-06	0	0	0	0	0	0	0	0	0	4.93773e-09	0	2.20589e-06	0	4.73239e-06
SRS295016	0	0	0	2.29788e-06	5.37279e-07	0	0	0	0	0	0	3.08862e-05	0	0	0	0	0	0	7.43646e-08	0	5.72075e-08	0	0	0	4.91416e-05	0	4.24124e-05	5.54925e-08	0	9.97193e-07	0	1.39854e-07	0	0	0	0	2.09347e-06	0	0	0	0	0	0	0	0	0	1.15733e-06	0	0
SRS295017	0	0	0	0	0	2.61952e-09	3.93889e-07	0	6.52346e-09	0	1.2384e-05	3.23126e-05	3.39205e-07	8.2433e-09	0	0	0	5.14018e-08	1.96351e-06	0	4.04641e-08	0	0	0	6.64816e-05	3.31404e-06	5.44893e-06	3.18972e-07	0	7.07753e-06	0	1.26878e-07	1.03866e-06	0	0	1.45937e-08	2.76238e-06	0	0	0	0	0	6.29767e-08	0	0	0	7.77451e-08	0	1.75121e-06
SRS295018	0	0	0	2.37168e-09	0	0	1.05435e-07	0	1.21805e-08	0	6.11389e-09	8.20997e-06	0	0	0	0	0	0	8.59134e-07	0	2.40066e-07	0	0	0	3.68396e-05	1.1735e-06	8.29969e-09	9.03978e-07	0	2.68715e-06	0	3.9954e-07	1.18176e-06	0	2.03266e-09	0	2.30428e-07	0	0	0	9.53191e-09	0	3.51657e-08	0	6.74223e-08	0	9.88819e-08	0	3.56218e-07
SRS295019	0	0	0	0	0	0	0	0	0	0	0	7.66721e-08	0	0	0	0	0	0	4.66406e-07	0	0	0	0	0	0.000214473	0	1.08399e-06	9.6238e-09	0	7.12034e-06	0	0	0	0	0	0	0	0	0	0	0	0	0	0	0	0	0	0	2.44795e-07
SRS295020	0	0	0	0	0	0	0	0	3.60458e-09	9.51009e-08	0	2.77831e-06	0	0	0	0	0	0	1.98773e-07	0	0	0	0	0	1.59723e-05	2.12165e-07	3.82873e-07	5.60119e-08	0	1.09108e-06	0	1.37165e-06	1.41399e-07	0	0	1.22369e-07	9.51766e-07	0	0	0	0	0	0	6.78705e-08	0	0	1.1289e-06	0	8.70723e-08
SRS295021	0	0	0	0	0	0	0	0	0	0	0	1.57026e-08	0	0	0	0	0	0	2.72712e-06	0	0	0	1.31895e-08	0	5.0651e-05	0	5.8257e-06	8.43608e-08	0	8.98006e-06	0	0	0	0	0	0	0	0	0	0	0	0	0	3.61215e-08	0	0	1.91028e-05	0	0
SRS295022	0	0	0	0	0	6.91999e-09	1.633e-07	0	1.47457e-08	0	0	1.33771e-05	0	0	0	0	0	1.52287e-08	3.23313e-06	0	1.58729e-08	0	0	0	0.000144698	0	5.69954e-06	0	0	9.09241e-06	0	7.30201e-07	2.40074e-06	0	0	0	3.86832e-06	0	0	0	0	0	0	0	0	0	1.31578e-07	0	0
SRS295023	0	0	0	0	0	0	8.91858e-08	0	4.78148e-08	0	6.02099e-09	2.06324e-05	0	0	0	0	0	0	2.57407e-07	0	0	0	0	0	0.000108729	0	4.16232e-08	6.10034e-07	0	3.69016e-06	0	3.05989e-07	1.06755e-06	0	0	2.08875e-09	6.85969e-08	0	0	0	1.04735e-07	0	1.52407e-08	0	0	0	1.77053e-07	0	9.98223e-08
SRS295024	0	0	0	0	2.39466e-07	1.0403e-08	0	0	0	0	0	6.09259e-08	9.73033e-08	0	0	0	0	0	1.35603e-05	0	0	0	0	0	3.26905e-06	0	9.05598e-06	5.98885e-09	0	2.5923e-06	0	3.0961e-07	8.58525e-09	0	0	5.552e-09	0	0	0	0	0	0	0	0	0	0	5.82214e-06	0	0
SRS295025	0	0	0	0	1.02472e-06	0	0	0	1.61781e-08	0	0	2.70839e-06	0	0	0	0	0	3.87952e-09	1.90769e-06	0	6.16074e-09	0	0	0	2.54222e-05	2.45333e-07	1.28029e-06	7.24655e-08	0	7.553e-07	0	2.08338e-07	0	0	0	0	0	0	0	0	0	0	0	0	0	0	9.62966e-08	0	0
SRS295026	0	0	0	3.38608e-09	0	0	0	0	4.99568e-08	0	7.91477e-07	9.21561e-06	0	0	0	0	0	2.03298e-08	0	0	2.23834e-07	0	0	0	6.38968e-05	0	1.10496e-07	3.7956e-07	0	8.81042e-06	0	6.92631e-08	1.17455e-06	0	4.37649e-09	0	0	0	0	0	2.11698e-08	0	2.5483e-08	0	0	0	3.05083e-07	0	7.95982e-08
SRS295027	0	0	0	0	0	0	7.14819e-08	0	7.12095e-08	0	6.22506e-07	2.17148e-05	0	0	0	4.10051e-09	0	2.65275e-06	7.866e-07	0	9.04844e-08	0	0	1.51161e-06	6.73975e-05	2.14768e-09	1.46103e-08	0	0	6.07909e-06	0	1.85336e-07	1.71831e-06	0	0	0	0	0	0	0	3.54146e-06	0	0	0	0	0	1.43297e-07	0	0
SRS295028	0	0	0	5.79544e-06	0	0	1.051e-07	0	4.35e-09	0	0	3.7884e-05	6.59696e-08	0	0	0	0	0	7.84359e-08	0	1.0147e-07	0	0	0	7.42744e-05	0	1.14244e-06	7.77295e-07	0	5.50888e-06	0	1.35299e-07	4.52186e-07	0	0	0	1.22782e-06	0	0	0	1.18463e-08	0	1.98166e-08	0	3.28445e-07	0	9.34104e-08	0	1.79997e-06
SRS295029	0	0	0	0	0	0	0	0	8.71745e-09	0	2.4702e-09	7.97961e-06	0	0	0	0	0	0	3.34964e-06	0	5.84267e-08	0	0	0	0.000109375	0	2.11222e-06	6.6341e-07	0	1.74519e-05	0	1.27688e-06	2.20758e-07	0	0	0	0	0	0	0	0	0	0	0	0	0	3.62441e-07	0	8.19979e-07
SRS333665	0	0	0	0	0	0	0	0	2.9642e-08	0	3.86241e-09	0	0	0	0	0	0	0	1.95297e-09	0	3.72568e-06	0	0	0	0.000111545	0	1.81513e-07	0	0	1.85458e-05	0	0	0	0	0	0	0	0	0	0	1.28608e-06	0	0	7.50049e-09	0	2.9586e-07	0	0	0
SRS333666	0	0	0	1.29154e-08	0	3.21159e-08	3.74054e-07	0	5.15382e-07	0	4.2476e-09	4.14752e-07	3.3012e-06	0	0	0	0	0	1.21447e-07	0	0	0	2.79465e-08	0	3.69017e-06	5.44381e-09	2.62959e-07	3.51206e-07	0	1.76547e-05	0	8.80996e-07	1.8178e-08	0	0	0	1.32893e-06	0	0	0	9.23322e-08	0	0	9.99477e-09	4.84662e-07	0	3.54488e-08	0	1.11608e-05
SRS333667	0	0	0	2.28575e-06	0	4.22921e-09	0	0	4.45792e-07	0	3.17491e-06	1.8247e-07	2.29062e-07	0	0	0	2.79765e-08	0	1.30109e-06	0	0	0	0	0	7.05671e-05	0	0.000103805	1.13224e-06	0	2.08313e-05	0	0	0	0	0	2.60717e-09	0	0	0	0	0	0	0	0	0	0	1.23184e-07	0	6.76223e-06
SRS333668	0	0	0	2.82919e-09	0	0	5.07844e-08	0	2.88294e-08	0	6.9929e-09	1.70091e-05	8.46103e-08	0	0	0	0	0	4.32837e-07	0	5.81712e-08	0	3.88629e-09	0	9.1444e-05	7.7746e-07	0	4.70223e-07	0	3.51915e-06	0	1.9175e-07	2.62164e-07	0	0	0	2.70785e-07	0	0	0	4.05939e-09	0	4.90492e-09	0	0	0	8.77624e-08	0	1.03597e-06
SRS333669	0	0	0	3.71506e-06	0	0	0	0	0	0	0	1.26107e-08	0	0	0	0	0	0	1.08282e-08	0	2.58727e-08	0	0	0	7.76281e-05	1.44418e-09	2.22178e-07	5.38679e-06	0	6.20878e-06	0	0	0	0	0	0	0	0	0	0	2.23259e-08	0	0	3.63327e-08	0	0	4.12934e-08	0	0
SRS333670	0	0	0	0	0	0	1.74833e-08	0	3.06146e-09	0	0	5.96801e-06	6.31322e-08	0	0	0	0	0	2.3938e-07	0	1.12159e-08	0	0	4.92879e-07	3.47672e-05	1.72194e-08	2.78428e-08	6.53111e-07	0	2.99632e-07	0	2.11273e-07	2.33291e-07	0	0	2.19889e-09	1.38478e-06	0	0	0	1.19988e-08	0	0	0	2.07625e-09	0	7.81335e-08	0	1.02293e-07
ERS328937	0	0	0	0	0	1.64274e-09	0	0	0	0	0	1.1271e-08	0	0	0	0	0	0	1.41792e-09	0	2.56457e-09	0	3.25612e-08	0	9.571e-07	2.45261e-09	1.43354e-08	0	0	7.12267e-06	0	0	0	0	0	0	3.24736e-09	0	0	0	0	0	0	2.1013e-08	0	0	1.20841e-05	0	0
ERS396406	0	0	7.72033e-09	0	3.89417e-06	0	0	0	8.2456e-08	0	2.33641e-05	3.30861e-05	0	0	2.55373e-07	0	0	3.51003e-06	3.59e-06	1.429e-08	5.97023e-08	0	0	0	6.75803e-05	0	8.83418e-07	0	0	2.36776e-05	0	1.13452e-06	0	0	0	0	5.99946e-07	1.96381e-07	0	0	0	0	0	0	0	0	4.7832e-06	0	2.01619e-06
ERS396425	0	0	0	2.39071e-09	0	0	0	0	0	0	0	1.05882e-08	0	2.01848e-09	0	0	0	0	1.53991e-06	0	4.15551e-09	0	0	0	0.000178411	0	7.1233e-07	2.64676e-08	0	2.21298e-05	0	8.11004e-08	0	2.04094e-09	0	0	0	0	0	0	0	0	0	0	0	0	2.27432e-06	0	9.48554e-08
ERS396461	0	1.13085e-06	9.6781e-08	0	0	0	4.27901e-07	0	1.06564e-07	0	0	9.25876e-06	0	0	3.60477e-07	0	0	1.1783e-07	3.08488e-06	4.61006e-07	4.3816e-08	0	0	9.83263e-06	7.34964e-05	3.10477e-07	3.01069e-06	1.42617e-06	0	1.96762e-05	6.61511e-08	1.31325e-06	7.93961e-07	0	0	0	1.58076e-06	6.01516e-07	0	0	6.9492e-08	0	0	0	0	0	9.93882e-07	0	1.30847e-06
ERS396469	0	0	1.08105e-07	0	0	0	0	0	1.76422e-08	0	0	1.09895e-05	0	0	0	0	0	0	2.87744e-07	0	0	0	0	6.1736e-09	0.000163251	4.32164e-06	2.43795e-09	2.88216e-06	0	1.76535e-06	0	0	1.44947e-06	0	0	0	1.67965e-09	0	0	0	0	0	0	7.9249e-09	0	0	0	0	0
ERS396482	0	0	3.71728e-07	0	0	1.16845e-08	0	0	0	0	4.19905e-06	0	0	0	0	0	0	0	3.19785e-05	0	0	0	5.03695e-09	0	9.54633e-06	0	4.22361e-08	0	0	3.32293e-05	0	0	0	0	0	0	1.90755e-09	0	0	0	0	0	0	0	0	0	0	9.20355e-06	0
ERS475105	2.23476e-08	0	0	0	5.04099e-06	0	0	0	6.51655e-09	0	0	4.29761e-06	0	0	0	0	0	0	8.60478e-07	0	5.27502e-09	0	0	0	0.000139792	3.95919e-09	5.34236e-08	8.10605e-07	0	2.34931e-06	0	4.10481e-07	7.07283e-07	0	0	0	4.55999e-06	0	0	0	0	0	0	0	0	0	6.74787e-07	0	1.0093e-06
ERS475106	0	0	0	0	3.15096e-06	0	0	0	0	0	6.66028e-09	7.73764e-06	7.63102e-09	0	0	0	0	0	8.55845e-08	0	7.78768e-09	0	0	0	0.000126838	7.37819e-09	0	2.7962e-06	0	2.69245e-06	0	4.38617e-07	2.26314e-07	0	0	0	6.73113e-08	0	0	0	0	0	0	0	0	0	1.09205e-06	0	0
ERS475107	0	0	0	0	6.87923e-09	0	1.27756e-07	0	1.66302e-08	0	8.18683e-06	7.09361e-06	0	0	0	0	0	7.93839e-08	8.31473e-07	0	7.78506e-09	0	0	0	7.1778e-05	6.28598e-09	1.77108e-07	1.21499e-06	0	2.50774e-06	0	7.98394e-07	2.48054e-07	0	0	0	1.24419e-06	0	0	0	1.36601e-08	0	0	0	0	0	1.10069e-07	0	0
ERS475108	0	0	0	0	0	0	8.8581e-08	0	2.32267e-08	0	4.66718e-09	1.48979e-05	0	0	8.53016e-09	0	0	0	4.81363e-07	0	6.946e-09	0	0	0	0.000103833	2.86405e-06	9.41295e-08	5.58177e-07	0	2.33325e-06	0	4.66988e-07	1.55735e-07	0	0	0	7.08985e-07	0	0	0	0	0	0	1.09834e-07	0	0	3.58032e-07	0	2.3159e-07
ERS475109_ERS475110	0	0	0	9.92741e-08	1.92022e-06	0	0	0	0	0	1.2125e-08	1.67411e-05	7.83347e-08	0	0	0	0	3.17847e-09	1.04178e-06	0	0	0	0	0	0.000100112	4.17805e-09	2.5602e-07	0	0	2.72294e-06	0	2.00978e-07	0	0	0	0	0	0	0	0	0	0	0	0	0	0	4.21542e-07	0	0
ERS475111	9.41977e-08	0	0	0	1.2233e-08	0	0	0	0	0	0	8.61932e-06	0	0	0	0	0	0	3.4609e-07	1.0034e-07	3.01819e-06	0	0	0	5.97266e-05	0	2.66336e-07	1.71678e-06	0	1.39478e-06	0	1.76215e-07	1.58767e-06	0	0	0	1.50226e-06	0	0	0	0	0	0	2.14037e-08	0	0	3.60464e-07	0	7.18704e-08
ERS475112_ERS475113	0	0	0	0	0	0	4.5298e-08	0	0	1.3525e-08	1.54254e-09	7.9982e-06	0	0	0	0	0	1.07814e-08	6.29731e-08	0	0	0	0	0	4.05543e-05	2.23627e-06	1.49586e-08	1.37972e-08	0	1.18537e-06	0	1.91285e-07	6.00799e-07	0	0	0	5.72426e-07	0	0	0	1.16075e-07	0	0	3.76093e-09	0	0	1.63337e-06	0	1.03142e-07
ERS475114_ERS475115	0	0	0	0	2.38505e-06	0	1.74055e-07	0	1.62645e-08	4.90675e-09	0	1.12234e-05	0	0	0	0	0	0	5.88877e-07	0	1.64339e-08	0	0	0	6.45485e-05	0	2.00938e-08	5.23351e-07	0	2.3969e-06	0	2.19459e-07	0	0	0	0	3.01065e-07	0	0	0	0	0	0	0	0	0	2.02681e-07	0	0
ERS475116_ERS475117	0	0	0	0	0	0	0	0	2.4518e-08	0	0	1.84171e-05	3.95889e-07	0	0	0	0	0	1.28819e-06	0	0	0	0	0	6.3848e-05	0	5.70758e-06	2.83662e-06	0	3.69286e-06	0	2.95051e-07	4.63283e-07	0	0	0	0	0	0	0	0	0	0	0	0	0	0	0	0
ERS475118_ERS475119	0	0	0	1.67391e-07	0	5.50742e-09	1.69578e-07	0	0	0	5.90208e-06	1.87636e-05	3.07145e-08	0	0	0	0	1.15212e-08	1.15584e-07	0	2.1102e-08	0	0	0	1.78359e-05	1.85962e-07	1.04653e-07	1.2184e-06	0	1.7424e-06	0	1.92283e-07	1.31232e-06	0	0	0	2.31733e-07	0	0	0	7.80515e-08	1.75891e-07	0	0	5.0827e-07	0	2.45117e-07	0	6.59997e-07
ERS475120_ERS475121	0	0	0	0	0	0	0	0	4.11959e-09	1.07526e-08	0	4.31278e-07	8.44059e-08	0	0	0	0	0	3.63892e-06	0	0	0	0	0	0.000126828	0	9.4993e-08	6.16848e-08	0	7.59899e-06	0	1.4946e-06	5.93788e-09	0	0	0	4.08643e-07	0	0	0	0	0	0	0	0	0	9.59492e-07	0	0
ERS475122	0	0	0	0	1.37872e-07	0	1.43205e-08	0	0	0	1.95983e-06	9.32398e-06	0	0	0	0	0	0	2.01276e-07	0	0	0	0	0	8.67903e-05	7.93594e-08	0	1.32127e-06	0	8.92679e-07	0	5.59171e-08	1.17374e-06	0	0	0	2.21484e-06	0	0	0	1.09036e-08	0	0	0	0	0	2.15097e-07	0	0
ERS475123	1.50162e-07	0	0	1.07811e-07	3.69608e-06	0	0	0	0	0	0	2.99816e-08	7.13934e-08	0	0	0	0	0	1.66025e-06	0	0	0	0	0	7.32104e-05	0	1.96029e-07	1.59962e-08	0	3.94863e-06	0	8.68603e-07	0	0	0	0	6.67236e-07	0	0	0	0	0	0	0	0	0	1.00904e-06	0	2.16279e-07
ERS475124	8.14569e-09	0	0	0	2.44623e-07	0	0	0	7.99035e-09	0	0	3.90336e-07	0	0	0	0	0	0	9.36106e-07	0	3.08755e-09	0	0	0	0.000141043	0	1.70871e-08	1.04425e-07	0	5.01086e-06	0	4.38411e-07	3.80101e-08	0	0	0	0	0	0	0	0	0	0	0	0	0	1.15863e-06	0	1.22304e-07
ERS475125	0	0	0	0	1.98169e-06	0	8.73206e-08	0	1.05975e-08	8.44648e-09	4.83251e-09	6.87939e-06	0	0	0	0	0	0	4.53583e-07	0	8.93833e-09	0	0	0	5.43995e-05	0	6.17283e-09	5.08084e-07	0	1.86656e-06	0	2.22181e-07	0	0	0	0	1.83016e-07	0	0	0	0	0	0	0	0	0	2.19349e-07	0	0
ERS475126	1.18508e-08	0	0	0	0	0	0	0	2.67902e-08	0	9.10001e-07	1.148e-05	0	0	0	0	0	3.04391e-08	1.02773e-07	0	6.59781e-09	0	0	0	4.43002e-05	7.21003e-07	1.60586e-08	3.19969e-07	0	1.61304e-06	0	4.11221e-07	9.15016e-07	0	0	0	1.14891e-07	0	0	0	0	0	1.1287e-08	3.67126e-08	0	0	1.16091e-07	0	3.87599e-07
ERS475127	0	0	0	0	2.86663e-08	0	0	0	2.82418e-08	0	0	2.16727e-06	0	0	0	0	0	0	1.89486e-07	1.25588e-08	5.39991e-09	0	0	1.09787e-06	0.000144935	3.38647e-09	6.62145e-08	1.23675e-06	0	1.83923e-06	0	3.34824e-07	1.78406e-06	0	0	0	0	0	0	0	0	0	0	0	1.2494e-08	0	6.95616e-07	0	2.25334e-07
ERS475128_ERS475129	0	0	0	0	0	0	0	0	0	0	0	6.33058e-09	0	0	0	0	0	0	1.25513e-06	0	0	0	0	0	0.000106687	0	7.51109e-07	0	0	1.56722e-06	0	0	0	0	0	0	0	0	0	0	0	0	0	0	0	0	7.41621e-06	0	0
ERS475130	0	0	0	0	0	0	8.18553e-08	0	0	9.70932e-09	0	2.50563e-06	0	0	0	0	0	0	9.41045e-07	0	0	0	0	0	8.51056e-05	2.84297e-07	1.26256e-06	0	0	3.65968e-06	0	7.14714e-07	2.77687e-07	0	0	0	7.69477e-07	0	0	0	0	0	0	0	0	0	3.15196e-07	0	0
ERS475131	0	0	0	0	0	0	1.71282e-07	0	1.75642e-08	0	6.18432e-06	8.38111e-06	0	0	0	0	0	2.32697e-08	1.74779e-07	0	2.66999e-09	0	0	6.37633e-07	8.02557e-05	1.09833e-06	0	6.40066e-07	9.12228e-08	1.31379e-06	0	1.09817e-06	6.0987e-07	0	0	0	7.0214e-07	0	0	0	7.81929e-09	0	0	0	8.83267e-08	0	1.14589e-07	0	3.22027e-08
ERS475132	0	0	0	0	0	0	0	0	3.6919e-08	0	1.81419e-07	1.57608e-05	0	0	0	0	0	0	5.34153e-07	0	2.31902e-09	0	0	0	9.89165e-05	0	0	3.0546e-09	0	1.70088e-06	0	4.72117e-07	2.71601e-07	0	0	0	3.03131e-07	0	0	0	0	0	0	0	0	0	1.17608e-07	0	1.40343e-07
ERS475133	1.15618e-08	0	0	3.26755e-08	1.5706e-07	2.35698e-09	7.64158e-08	0	1.31342e-08	0	0	1.92032e-05	0	0	0	0	0	0	1.19767e-06	0	4.99711e-09	0	0	0	5.82759e-05	2.0864e-06	1.45378e-07	6.77313e-07	0	1.39483e-06	0	8.41211e-07	6.84982e-07	4.15962e-09	0	0	1.03351e-06	0	0	0	0	0	0	0	2.31163e-08	0	5.1179e-07	0	2.77879e-07
ERS475134_ERS475135	0	5.42882e-09	0	0	0	0	0	0	0	0	0	1.47969e-06	0	0	0	0	0	0	8.7473e-07	0	0	0	0	0	0.000138691	5.25878e-09	0	3.21495e-07	0	1.96735e-06	0	1.89889e-07	9.81095e-07	0	0	0	3.74535e-07	5.73381e-09	0	0	0	0	0	0	0	0	5.25357e-08	0	4.61843e-08
ERS475136	0	0	0	0	0	0	0	0	5.01023e-09	1.13935e-08	0	3.19067e-06	0	0	0	0	0	0	1.51563e-07	0	0	0	0	0	4.17365e-05	6.97282e-07	9.34615e-08	1.76631e-07	0	5.92382e-07	0	1.08664e-06	7.60462e-07	0	0	0	1.03833e-06	0	0	0	0	0	0	5.84277e-08	0	0	2.41063e-07	0	8.61059e-08
ERS475137	7.93753e-07	0	0	0	0	0	1.53943e-07	0	5.42401e-08	0	0	7.40996e-07	0	0	0	2.33509e-09	0	0	1.62139e-06	0	6.96299e-08	0	0	0	0.000139603	3.59332e-09	1.16059e-06	8.8899e-09	0	3.67795e-06	0	3.03266e-07	0	3.73426e-09	0	0	3.71644e-09	0	0	0	0	0	0	0	0	0	2.91234e-06	0	0
ERS475138	0	0	0	0	0	0	1.80469e-07	0	0	0	1.15193e-08	1.36802e-05	0	0	0	0	0	0	2.48604e-06	0	6.85813e-09	0	0	0	1.58774e-05	2.25302e-07	1.58922e-06	5.28335e-07	0	2.04966e-06	0	2.03855e-07	1.88352e-06	7.73798e-09	0	0	8.66274e-08	0	0	0	1.46857e-08	0	0	0	1.07145e-08	0	2.76283e-07	0	1.87312e-07
ERS475139	0	0	0	0	4.60024e-08	0	3.35958e-08	0	0	0	2.74841e-07	1.25531e-05	0	0	0	0	0	2.19531e-08	2.62249e-07	0	3.68639e-07	0	0	2.83332e-09	5.75199e-05	3.08072e-06	2.47583e-07	6.40795e-07	0	1.76193e-06	0	2.91405e-07	6.1202e-07	8.37403e-06	0	1.47534e-09	9.83044e-07	1.03525e-07	0	1.49433e-06	5.89146e-07	0	0	4.17337e-08	2.61128e-08	0	1.77429e-07	0	1.8328e-07
ERS475140	0	0	0	0	1.98383e-06	0	3.25532e-07	0	2.63338e-08	0	0	4.17199e-05	0	0	0	0	0	3.22982e-08	2.72585e-07	0	0	0	0	0	8.41247e-05	0	2.36053e-06	7.3181e-07	0	1.8531e-06	0	6.08147e-07	2.87543e-07	0	0	0	1.11497e-06	0	0	0	0	0	0	0	0	0	9.46398e-08	0	0
ERS475141	0	0	0	0	0	0	3.53655e-07	0	6.17646e-09	0	0	2.52544e-05	0	0	0	0	0	0	2.1436e-07	0	1.66464e-08	0	0	0	1.71633e-05	2.40559e-06	1.54187e-08	7.95083e-07	0	2.0465e-06	0	9.87595e-07	6.70532e-07	5.30122e-06	0	8.1381e-09	7.73642e-07	0	0	0	9.60226e-07	0	0	3.42009e-08	5.37332e-07	0	3.87678e-07	0	3.0303e-07
ERS475142	0	0	0	0	0	0	3.64457e-07	0	7.60994e-09	0	1.77537e-05	2.50741e-05	0	0	0	0	0	0	6.52713e-07	0	0	0	0	2.37639e-07	5.65105e-05	3.53724e-06	0	6.51659e-07	0	3.38712e-06	0	1.77774e-07	1.86451e-06	0	0	0	8.12006e-07	0	0	0	2.00797e-08	0	1.60586e-08	0	2.19372e-07	0	2.41211e-07	0	0
ERS475143_ERS475144	0	7.51796e-07	0	0	6.1471e-09	4.79864e-09	4.60113e-08	0	1.3785e-07	0	4.53247e-06	2.72991e-05	3.27893e-09	0	0	0	0	4.22223e-07	2.71436e-07	0	1.5808e-07	0	0	2.14379e-07	2.90266e-05	6.98831e-07	0	1.00851e-06	0	2.10051e-06	0	2.40073e-07	1.59288e-06	0	0	3.99399e-09	9.515e-07	1.49164e-06	0	0	1.14684e-07	0	0	0	5.98194e-07	0	8.80531e-07	0	2.05697e-07
ERS475145	0	0	0	4.73158e-08	0	0	8.81687e-08	0	0	0	7.11703e-09	1.85096e-05	4.05495e-08	0	0	0	0	1.47659e-08	4.88866e-07	0	9.20819e-09	0	0	0	0.000104783	0	3.572e-07	1.34168e-08	0	3.82471e-06	0	1.04522e-07	1.02841e-06	0	0	0	2.49097e-06	0	0	0	0	0	0	0	0	0	1.10753e-07	0	3.01383e-08
ERS475146_ERS475147	0	0	0	0	0	0	4.57202e-08	0	1.99843e-08	0	0	6.46701e-06	0	0	0	0	0	2.40072e-08	3.37471e-08	0	0	0	0	1.00928e-07	0.000135313	6.67857e-07	3.45812e-07	5.47965e-07	0	1.99303e-06	0	1.03486e-06	1.14334e-07	3.11194e-08	0	0	0	0	0	0	0	0	0	0	0	0	5.31968e-07	0	0
ERS475148	0	0	0	0	0	8.06206e-09	3.31165e-08	0	0	0	0	5.54792e-06	0	0	0	0	0	0	3.96489e-07	0	0	0	0	0	0.000104694	4.34271e-07	6.21235e-07	2.06287e-07	0	1.77558e-06	0	9.72707e-07	3.20653e-07	0	0	0	0	0	0	0	0	0	0	0	0	0	1.44118e-07	0	2.68482e-07
ERS475149	0	0	0	0	0	0	6.795e-08	0	0	0	4.74473e-07	8.78274e-06	0	0	0	0	0	0	3.31417e-07	0	0	0	0	2.91562e-06	4.80685e-05	4.43003e-06	6.42583e-08	3.02532e-07	0	1.96947e-06	0	2.07035e-07	1.41053e-06	1.47885e-05	0	0	8.24776e-07	0	0	0	1.4646e-09	0	0	0	4.23739e-08	0	1.0593e-07	0	2.95028e-08
ERS475150	0	0	0	0	0	0	3.08519e-08	0	0	4.14557e-09	4.20872e-09	2.21731e-06	1.64299e-08	0	0	0	0	1.47386e-08	1.02004e-07	0	0	0	0	7.66323e-09	1.91531e-05	1.85782e-07	3.26382e-08	1.14742e-07	0	1.15016e-06	0	1.51142e-07	2.19926e-07	9.05941e-08	0	8.79091e-09	1.4734e-07	0	0	0	3.00667e-07	0	0	0	9.53896e-09	0	1.81346e-07	0	4.2019e-08
ERS475151	0	0	0	0	0	0	1.46794e-08	0	0	0	4.00089e-09	3.89773e-06	0	0	0	0	0	0	2.62513e-07	0	3.86707e-09	0	0	1.60505e-08	1.60252e-05	1.22777e-06	4.95382e-07	6.56288e-08	0	6.2044e-07	0	1.11467e-07	3.16925e-07	1.10043e-07	0	0	3.00132e-07	0	0	0	2.48101e-07	0	0	0	0	0	8.74932e-08	0	0
ERS475152_ERS475153	0	0	0	0	0	0	0	0	0	0	1.47105e-08	3.18522e-05	1.14707e-08	0	0	0	0	0	1.83714e-07	0	0	0	0	1.2206e-08	7.79366e-05	3.2988e-06	5.88301e-08	3.16853e-07	0	4.05631e-07	0	4.6844e-07	4.37961e-06	0	0	8.63114e-09	2.62212e-07	0	0	0	0	0	0	3.66486e-08	2.89603e-08	0	1.73106e-08	0	4.42342e-08
ERS475154_ERS475155	0	0	0	0	9.92368e-08	0	0	0	0	0	0	9.38551e-07	0	0	0	0	0	0	1.49207e-07	0	0	0	0	4.93996e-08	0.000192264	1.08386e-08	3.53992e-08	6.70871e-07	0	7.55446e-07	0	7.94174e-08	0	0	0	0	6.59305e-07	0	0	0	0	0	0	0	0	0	4.96571e-07	0	1.049e-07
ERS475156_ERS475157	2.37051e-07	0	0	0	0	0	0	0	4.36337e-08	0	0	6.46812e-08	0	0	0	0	0	0	6.07531e-08	0	0	0	0	3.49826e-08	0.000151581	7.50786e-09	6.80494e-08	7.32335e-07	0	1.13319e-06	0	0	1.08264e-06	0	0	0	0	0	0	0	0	0	0	1.86537e-08	0	0	1.97332e-08	0	0
ERS475158	0	0	0	0	2.55734e-07	0	0	0	2.96714e-08	0	8.59061e-07	3.38449e-06	0	0	0	0	0	0	9.5521e-07	0	4.52071e-09	0	0	3.76635e-08	0.000121361	4.46484e-07	7.47624e-07	4.42238e-07	0	1.43148e-06	0	0	4.7109e-07	0	0	0	3.39465e-07	0	0	0	0	0	1.62368e-08	6.63606e-09	7.98596e-08	0	5.40822e-07	0	2.97342e-08
ERS475159_ERS475160	0	0	0	4.54509e-09	0	0	5.23643e-09	0	4.20893e-08	0	0	1.97531e-05	1.54438e-08	0	0	0	0	0	7.19784e-07	0	2.14247e-08	0	0	0	0.000124627	0	1.84101e-06	6.88548e-07	0	1.18482e-06	0	1.61625e-07	2.72378e-07	0	0	0	0	0	0	0	2.00065e-08	0	0	0	0	0	8.61065e-08	0	2.27196e-07
ERS475161	0	0	0	5.42697e-09	7.46892e-09	0	5.21258e-08	0	5.12449e-09	7.64669e-09	0	1.99773e-07	0	0	0	0	0	0	2.76447e-07	0	0	0	0	4.4851e-09	1.48576e-05	8.2009e-08	1.40478e-06	1.13119e-07	0	1.113e-06	0	1.48488e-07	6.19414e-09	0	0	1.99468e-09	2.38751e-07	0	0	0	2.38458e-08	0	0	0	0	0	9.46689e-08	0	9.9415e-08
ERS475162_ERS475163	0	0	0	0	0	0	0	0	3.4248e-08	0	0	4.28873e-07	0	0	4.35181e-08	2.12126e-09	0	0	1.33361e-06	0	1.02188e-08	0	0	0	0.0001529	3.09633e-09	2.05769e-08	3.13257e-07	0	8.67792e-06	0	4.52774e-07	3.96352e-09	2.64004e-09	0	6.31111e-09	3.33391e-09	0	0	0	0	0	0	8.44906e-09	0	0	1.78188e-06	0	0
ERS475164	0	0	0	0	1.07243e-06	0	8.73715e-08	0	8.67686e-09	0	8.46723e-07	1.28303e-05	0	0	0	0	0	0	1.03215e-07	0	0	0	0	0	6.69853e-05	2.82953e-06	3.39648e-07	2.03957e-06	0	2.90854e-06	0	4.3846e-07	6.56311e-07	0	0	0	2.27851e-06	0	0	0	1.5523e-07	0	4.64277e-08	0	1.9449e-07	0	1.72959e-07	0	0
ERS475165	1.97495e-09	0	0	0	0	5.68951e-09	0	6.40439e-07	0	5.20925e-08	2.7461e-08	1.42192e-07	0	0	0	0	9.35381e-09	0	8.32733e-08	0	0	0	2.99653e-08	0	8.50991e-05	0	6.26487e-07	2.8096e-07	0	2.45898e-06	0	1.69194e-07	0	0	0	1.24651e-06	2.90176e-09	0	0	0	0	0	0	0	0	0	1.4904e-07	0	0
ERS475166	0	0	0	0	0	0	5.28533e-08	0	0	1.33897e-08	3.93852e-09	7.47164e-06	1.044e-08	0	0	0	0	6.22341e-09	3.52454e-07	0	2.59301e-09	0	0	0	8.65769e-05	0	5.15756e-08	5.51336e-07	0	1.97137e-06	0	3.41294e-07	1.60309e-06	0	0	0	6.73632e-07	0	0	0	0	0	0	0	1.89056e-08	0	8.89472e-08	0	0
ERS475167	0	0	0	0	0	0	3.48526e-08	0	5.84367e-08	4.32431e-09	0	8.41964e-06	0	0	0	0	0	0	3.80146e-08	0	5.51265e-08	0	0	0	8.97442e-05	0	3.84823e-09	1.39926e-06	0	2.81042e-06	0	1.93309e-07	2.16349e-06	1.28569e-09	0	2.84592e-09	2.80595e-09	0	0	0	0	0	0	0	0	0	3.03022e-07	0	0
ERS475168	0	0	0	0	7.71033e-09	0	2.15958e-08	0	0	7.03286e-09	1.70663e-08	8.11969e-06	3.06019e-08	0	0	0	0	8.4856e-09	2.69661e-07	0	0	0	0	0	9.37736e-05	3.21768e-07	3.72088e-07	2.98489e-07	1.78073e-07	1.07201e-06	0	4.16999e-07	3.81082e-07	0	0	9.88516e-09	9.28762e-07	0	0	0	0	0	0	0	8.2501e-09	0	1.81924e-07	0	1.63329e-07
ERS475169_ERS475170	0	0	0	0	4.44364e-08	0	1.40087e-07	0	0	0	4.28151e-09	4.25424e-05	0	0	0	0	0	3.83409e-08	1.1498e-07	0	8.71638e-09	0	0	0	8.30995e-05	6.54975e-09	3.10671e-07	1.92266e-06	0	3.79678e-06	0	5.72203e-07	1.5159e-06	0	0	0	7.88192e-07	0	0	0	3.38924e-08	0	1.21878e-08	2.40854e-08	5.01187e-08	0	2.28567e-07	0	9.39909e-08
ERS475171_ERS475172	0	0	0	4.54605e-09	0	3.68537e-09	1.47736e-08	0	0	0	1.40828e-06	1.0604e-05	1.7022e-08	0	0	0	0	0	3.19892e-07	0	9.49365e-09	0	0	0	0.000125447	3.59509e-06	2.77146e-07	3.43406e-07	4.35072e-07	1.73688e-06	0	1.39874e-07	6.22079e-07	0	0	0	5.18326e-09	0	0	0	1.9075e-06	0	0	0	2.89517e-08	0	1.71741e-07	0	1.75089e-07
ERS475173	0	0	0	0	3.33107e-07	0	6.01425e-08	0	7.72732e-09	0	1.21553e-08	1.35035e-05	0	0	0	0	0	0	7.07713e-07	0	3.71091e-09	0	0	0	9.89623e-05	1.322e-07	1.25637e-07	3.69267e-07	0	3.25543e-06	0	3.8471e-07	2.28536e-06	0	0	0	2.24201e-07	0	0	0	0	0	0	5.0404e-08	1.43682e-08	0	1.05374e-07	0	1.93346e-07
ERS475174_ERS475175	0	8.59945e-06	0	0	0	0	1.19181e-07	0	0	0	0	5.62902e-06	0	0	0	0	0	0	4.88839e-07	0	0	0	0	8.14294e-06	0.000101108	8.00488e-07	9.363e-09	2.10821e-07	0	3.56395e-06	0	1.0151e-07	6.40206e-07	0	0	0	0	1.26313e-05	0	0	7.62547e-08	0	0	0	0	0	2.01831e-07	0	1.98736e-08
ERS475176	0	0	0	0	0	0	8.35533e-08	0	2.15889e-08	1.66325e-08	0	2.87268e-06	0	1.1053e-08	0	0	0	0	2.80573e-06	0	6.45092e-08	0	0	0	0.000121669	2.65699e-09	1.1982e-06	0	0	4.29321e-06	0	4.06718e-07	4.45072e-07	0	0	0	5.58767e-09	0	0	0	0	0	0	0	0	0	5.06775e-07	0	0
ERS475177_ERS475178	0	0	0	0	1.15969e-08	0	8.98585e-08	0	2.63146e-08	0	2.55587e-08	4.68595e-05	0	0	0	0	0	8.00358e-08	1.10555e-07	0	1.1236e-08	0	0	7.67186e-07	4.44658e-05	4.15101e-06	8.87023e-06	1.42246e-06	0	5.30298e-06	0	2.32575e-08	9.79421e-07	0	0	0	5.5496e-06	0	0	0	2.89825e-08	0	0	0	2.82512e-07	0	6.12374e-07	0	8.19939e-07
ERS475179_ERS475180	0	0	0	0	0	0	0	0	8.84139e-08	0	0	9.14227e-06	0	0	0	0	0	8.24048e-09	4.61632e-07	0	2.42891e-08	0	0	0	1.64126e-05	1.18078e-07	7.71134e-08	3.02431e-07	0	1.38189e-06	0	5.44566e-07	9.11634e-07	0	0	0	1.25437e-07	0	0	0	0	0	0	0	0	0	1.05902e-07	0	1.00358e-07
ERS475181	0	0	0	3.3179e-08	3.92131e-09	0	9.82961e-08	0	0	1.32764e-08	1.4823e-07	4.63053e-06	0	0	0	0	0	5.79307e-09	2.06533e-07	0	1.44218e-09	0	0	0	2.43114e-05	2.99178e-09	1.84328e-07	2.84395e-07	0	2.01141e-06	0	1.12771e-07	3.13254e-07	2.86134e-08	0	0	2.23298e-06	0	0	0	9.4425e-09	1.77236e-06	0	0	0	0	1.73666e-07	0	0
ERS475182	7.32323e-09	0	0	0	1.43378e-06	0	0	0	2.78341e-08	0	0	2.72567e-05	0	0	0	0	0	0	3.81601e-07	0	7.15776e-09	0	0	0	0.000130201	0	2.85756e-06	1.69798e-06	0	4.85314e-06	0	3.63171e-07	5.99388e-07	0	0	2.20859e-09	9.57493e-07	0	0	0	7.27157e-09	0	0	0	0	0	8.42227e-07	0	0
ERS475183	0	0	0	0	0	0	4.12555e-08	0	0	0	7.39935e-07	1.81926e-05	0	0	0	0	0	1.74115e-08	1.8125e-07	0	4.80332e-07	0	0	0	2.24362e-05	2.06142e-06	7.25293e-09	2.44398e-07	0	1.91822e-06	0	2.88902e-07	6.64722e-07	0	0	0	3.7532e-08	0	0	0	1.11441e-07	0	0	2.55901e-08	0	0	7.21719e-07	0	9.78523e-08
ERS475184	0	0	0	0	1.35271e-08	0	1.55181e-07	0	7.27606e-09	0	2.40743e-08	1.6799e-05	0	0	0	0	0	1.90951e-08	3.85835e-07	0	2.31854e-08	0	0	1.65055e-06	8.2394e-05	7.742e-07	1.91654e-07	4.93615e-08	0	3.25592e-06	0	4.88634e-07	6.87395e-07	0	0	0	1.00825e-06	0	0	0	8.55293e-09	0	1.47889e-08	0	8.42979e-08	0	1.19755e-07	0	1.4442e-07
ERS475185	0	0	0	0	3.34528e-07	0	0	0	0	0	8.23785e-09	2.60557e-08	0	0	0	3.35428e-09	0	0	1.74595e-08	0	0	0	0	0	0.000172485	0	4.2921e-07	2.5154e-08	0	2.84532e-06	0	5.95064e-07	0	1.79022e-08	0	3.82098e-09	0	0	0	0	0	0	0	2.79796e-08	0	2.36032e-08	0	0	0
ERS475186	0	0	0	0	0	0	5.74941e-08	0	0	0	8.82026e-08	5.59471e-06	0	0	0	0	0	0	5.19137e-07	0	5.76132e-09	0	0	0	7.91068e-05	5.12618e-09	3.61295e-07	5.49003e-07	0	6.98806e-06	0	4.51818e-07	6.62169e-07	0	0	0	3.35164e-09	0	0	0	0	0	0	5.80186e-09	0	0	1.9651e-07	0	0
ERS475187	0	0	0	0	1.48718e-06	5.52102e-09	1.00212e-08	0	0	0	3.8407e-07	5.17227e-06	0	0	0	0	0	6.23667e-07	4.26669e-07	0	0	0	0	0	7.88586e-05	4.35521e-07	1.77114e-07	3.81176e-08	0	2.34857e-06	0	2.13676e-07	4.27045e-07	0	0	0	1.30868e-08	0	0	0	1.90019e-07	0	0	0	4.21435e-08	0	9.39678e-08	0	1.47992e-07
ERS475188	0	0	0	0	0	0	4.9072e-08	0	9.0902e-09	0	1.79845e-07	1.43379e-05	0	0	0	0	0	0	4.42857e-08	6.67215e-09	6.02799e-09	0	0	2.02895e-07	5.20018e-05	1.22787e-06	3.21264e-09	7.51259e-07	0	3.89908e-06	0	2.38802e-07	1.35203e-06	0	0	0	4.92192e-07	0	0	0	6.24298e-08	8.90426e-08	0	0	0	0	1.95982e-07	0	2.40069e-07
ERS475189	1.31463e-08	0	0	0	3.08721e-08	0	0	0	2.96312e-08	0	0	1.37498e-05	0	0	0	0	0	0	1.33681e-06	0	4.16907e-08	0	0	0	0.000126576	4.95947e-09	1.51075e-06	8.49235e-07	0	5.59379e-06	0	1.82081e-07	8.42508e-07	0	0	0	5.76995e-09	0	0	0	2.47993e-08	0	0	0	0	0	1.88385e-07	0	0
ERS475190	3.40823e-08	0	0	0	8.06426e-09	0	3.46396e-08	0	6.5383e-09	0	0	9.42049e-06	5.84682e-08	0	0	0	0	0	9.15276e-07	0	5.55877e-09	0	0	0	0.00015389	1.31864e-08	5.25024e-08	1.01674e-06	0	4.73765e-06	0	4.19911e-07	2.25766e-07	0	0	0	3.10821e-08	0	0	0	0	0	0	0	3.5379e-09	0	6.55916e-07	0	3.5241e-07
ERS475191	8.04576e-09	0	0	0	0	0	0	0	0	0	1.35462e-08	2.75876e-06	0	0	0	0	0	0	1.78733e-06	0	0	0	0	0	0.000160617	7.86847e-09	2.62822e-07	3.34961e-07	0	3.51991e-06	0	1.32308e-06	5.07949e-09	0	0	0	0	0	0	0	0	0	0	0	0	0	1.83705e-07	0	3.04514e-07
ERS475192	0	6.72191e-09	0	0	0	0	0	0	0	0	0	3.05208e-08	0	0	0	0	0	0	9.35229e-08	0	0	0	0	0	0.000209018	0	3.13887e-06	3.18603e-07	0	2.7038e-06	0	2.39113e-07	0	0	0	0	0	6.21667e-09	0	0	0	0	0	0	0	0	7.61974e-09	0	0
ERS475193	0	0	0	0	1.13337e-08	0	7.22251e-08	0	0	0	0	6.44237e-06	0	0	0	0	0	8.28704e-07	1.05234e-06	0	1.40357e-08	0	0	0	0.000119689	4.33351e-09	8.79058e-08	3.8968e-07	0	2.8557e-06	0	4.47595e-07	6.48955e-07	0	0	0	4.85695e-07	0	0	0	9.38796e-09	0	0	0	2.218e-08	0	9.97058e-08	0	1.14748e-07
ERS475194	0	0	0	0	0	0	1.33195e-07	0	0	0	0	1.09863e-05	0	0	0	0	0	6.9957e-07	9.84181e-07	0	1.58222e-08	0	0	0	9.93095e-05	0	4.60343e-08	7.20614e-07	0	3.57835e-06	0	4.26786e-07	9.85729e-07	0	0	0	7.65501e-07	0	0	0	1.88023e-08	0	0	0	1.16664e-08	0	1.18977e-07	0	1.4531e-07
ERS475195	0	0	0	0	1.46501e-08	0	1.27531e-07	0	0	0	0	8.78076e-06	0	0	0	0	0	0	2.3935e-07	0	1.76247e-08	0	0	0	0.000130401	3.28946e-09	1.06389e-06	6.22002e-07	0	1.28495e-06	0	4.83574e-07	8.59973e-07	0	0	0	0	0	0	0	0	0	0	0	2.58474e-08	0	3.12134e-08	0	5.56971e-08
ERS475196	9.47962e-08	0	0	0	4.69972e-06	0	1.30117e-07	0	1.26346e-08	0	4.37564e-09	2.29161e-05	7.65428e-08	0	0	0	0	9.04524e-08	1.19391e-07	0	2.21512e-08	0	0	0	7.82126e-05	5.56086e-06	6.33475e-07	9.99574e-07	0	7.13295e-06	0	3.22547e-07	0	0	0	3.02879e-09	2.91982e-06	0	0	0	0	0	1.14974e-08	0	1.42314e-08	0	2.74166e-07	0	2.85608e-07
ERS475197	0	0	0	0	6.97136e-06	0	3.53181e-08	0	0	5.64814e-09	0	3.81649e-06	0	0	0	8.71207e-09	0	2.3448e-09	5.3906e-07	0	1.28492e-08	0	0	0	0.000137535	9.25629e-09	2.87608e-06	9.6593e-07	0	5.67547e-06	0	3.63659e-07	3.68573e-07	7.99655e-09	0	3.37941e-09	3.2449e-09	0	0	0	0	0	0	5.26784e-08	0	0	7.41382e-07	0	5.38759e-07
ERS475198	1.0666e-07	0	0	0	0	0	0	0	7.79989e-09	0	0	2.45624e-08	0	0	0	0	0	0	5.26492e-08	0	0	0	0	0	0.000155657	0	0	7.99662e-07	0	1.78807e-06	0	1.30033e-07	0	0	0	0	0	0	0	0	0	0	0	0	0	0	1.8195e-06	0	3.86751e-08
ERS475199	0	0	0	0	0	0	1.72479e-08	0	0	0	0	1.27459e-06	0	0	0	0	0	0	1.33759e-07	4.43573e-08	2.44938e-09	0	0	0	0.000121045	1.4458e-08	6.14859e-06	7.54069e-08	0	7.81947e-06	0	3.45976e-07	2.19167e-08	0	0	0	1.09732e-06	0	0	0	0	0	0	0	1.57812e-08	0	1.3388e-07	0	6.31482e-07
ERS475200	0	0	0	0	2.57808e-07	0	8.26018e-08	0	0	0	0	6.89421e-06	0	0	0	0	0	0	7.48794e-07	0	8.45112e-09	0	0	6.19003e-09	0.000118798	6.12974e-07	0	5.6117e-07	0	2.83289e-06	0	3.58293e-07	1.43326e-06	0	0	0	3.55092e-08	0	0	0	0	0	0	0	0	0	2.9512e-08	0	9.19134e-08
ERS475201	2.23168e-07	0	0	0	0	6.33408e-09	0	0	0	0	9.44608e-08	1.94591e-06	0	0	0	0	0	0	7.23896e-07	2.66912e-07	4.72721e-09	0	0	0	9.99701e-05	1.05625e-07	0	1.00319e-06	0	4.01001e-06	0	3.32106e-07	1.88343e-07	0	0	0	0	0	0	0	1.71904e-08	0	0	1.29786e-08	0	0	4.54473e-07	0	1.66935e-06
ERS475202	0	0	0	0	1.78784e-06	0	3.86888e-08	0	0	0	1.97778e-07	2.56271e-05	2.62712e-08	3.02327e-09	0	0	0	0	9.73039e-08	0	0	0	0	0	2.13167e-05	4.8511e-06	3.50883e-06	1.29994e-07	0	1.27991e-06	0	2.94548e-07	5.776e-07	0	0	0	9.64073e-07	0	0	0	2.61107e-07	0	0	0	8.67089e-08	0	4.09717e-07	0	1.33357e-07
ERS475203	0	7.36716e-09	0	0	0	0	0	0	1.91098e-08	0	8.37318e-09	1.65994e-06	0	0	0	0	0	0	3.1586e-07	0	0	0	0	1.02351e-08	0.000130581	3.22246e-09	1.18005e-07	4.76857e-07	0	3.31469e-06	0	3.04369e-07	2.505e-06	0	0	0	1.06983e-07	1.71741e-08	0	0	0	0	0	0	6.06101e-09	0	5.55075e-07	0	1.13691e-07
ERS475204	0	0	0	0	6.57484e-09	0	1.65198e-07	0	0	4.49363e-09	1.9768e-06	3.84938e-06	0	0	0	0	0	0	2.64916e-07	0	7.80472e-09	0	0	1.42263e-06	5.92267e-05	9.91763e-07	6.5094e-09	4.8439e-07	7.13132e-07	4.50022e-06	0	4.09022e-07	4.06731e-07	0	0	0	1.5652e-06	0	0	0	4.1961e-08	0	0	0	5.93226e-08	0	5.93248e-07	0	8.63588e-08
ERS475205	0	0	0	0	1.49976e-06	0	0	0	1.37747e-08	0	0	1.2775e-07	0	0	0	0	0	0	2.19203e-06	0	0	0	0	0	0.000112852	3.33206e-08	1.32646e-07	1.6335e-07	0	1.18733e-05	0	5.76472e-07	1.22474e-08	0	0	9.58721e-09	0	0	0	0	0	0	0	6.81922e-08	0	0	1.18831e-06	0	1.19001e-07
ERS475206	0	0	0	0	1.82637e-08	0	2.55403e-08	0	0	0	2.06096e-08	7.33902e-07	0	0	0	0	0	0	4.61086e-06	0	6.30141e-09	0	0	0	0.000102963	2.10254e-07	1.23922e-05	1.07416e-07	0	8.30908e-06	0	7.26696e-07	5.74952e-08	0	0	0	3.37676e-06	0	0	0	0	0	0	0	0	0	2.21864e-07	0	7.8878e-07
ERS475207	0	0	0	0	8.63049e-09	0	3.06305e-08	0	0	0	2.32034e-06	1.09733e-05	2.58329e-07	0	0	0	0	0	3.14016e-07	0	4.03872e-09	0	0	0	2.11948e-05	1.02152e-06	1.87798e-06	2.99926e-07	0	1.2639e-06	0	1.40851e-06	6.52741e-07	0	0	0	1.51634e-07	0	0	0	0	0	0	0	0	0	4.7359e-08	0	1.84952e-07
ERS475209	0	0	0	0	0	0	1.21559e-07	0	6.14046e-08	0	7.56797e-07	1.43586e-05	0	0	0	0	0	2.48793e-08	4.94546e-07	0	6.40725e-08	0	0	1.22305e-07	5.62665e-05	7.82253e-06	4.85958e-08	1.70308e-06	0	3.88782e-06	0	3.78344e-07	6.93508e-06	0	0	0	1.80165e-06	1.62419e-06	0	0	0	0	0	0	1.79297e-08	0	4.96799e-07	0	2.78165e-07
ERS475210_ERS475211	2.59878e-08	0	0	7.56596e-08	0	0	1.10781e-07	0	0	0	0	4.32388e-06	0	0	0	0	0	0	1.22601e-07	0	0	0	0	0	4.52285e-05	8.82989e-07	4.87566e-08	5.30751e-07	0	1.90071e-06	0	5.34831e-07	8.45928e-08	0	0	0	6.25684e-07	0	0	0	0	0	0	0	0	0	1.135e-06	0	4.04191e-07
ERS475212	0	0	0	0	4.0667e-08	0	2.41137e-07	0	1.53065e-08	9.67282e-09	0	3.76715e-06	0	0	0	0	0	2.9701e-08	8.00599e-06	0	4.82522e-09	0	0	0	0.000111164	0	5.24333e-07	1.46079e-06	0	4.00488e-06	0	2.91311e-07	1.0139e-06	0	0	0	0	0	0	0	0	0	0	0	0	0	1.43996e-07	0	0
ERS475213_ERS475214	0	0	0	0	0	0	0	0	0	0	0	1.01272e-05	0	0	0	0	0	0	3.78383e-08	0	8.72648e-09	0	0	1.47269e-07	0.000113466	2.88291e-07	0	2.61661e-07	0	3.87001e-07	0	2.49322e-07	1.05209e-06	1.51916e-08	0	0	3.60939e-07	0	0	0	0	0	0	0	2.50114e-08	0	3.09861e-07	0	9.15355e-08
ERS475215_ERS475216	0	0	0	0	1.27352e-07	0	9.22076e-09	0	0	0	2.22127e-08	1.28168e-06	1.40432e-08	0	0	0	0	0	2.53904e-07	0	2.08592e-08	0	0	0	2.23508e-05	2.03257e-08	6.63675e-08	9.31895e-08	0	2.68831e-06	0	2.32964e-07	6.66848e-09	9.48125e-09	0	1.70574e-08	1.10282e-07	0	0	0	0	0	0	2.92652e-08	0	0	5.53658e-07	0	1.16577e-07
ERS475217_ERS475218	6.23943e-08	0	0	0	9.31853e-07	0	2.48392e-08	0	0	0	2.95322e-08	4.74212e-07	0	0	0	0	0	0	1.29816e-06	0	0	0	0	2.21895e-08	5.0342e-05	1.99397e-08	8.26962e-08	5.68684e-08	0	1.02415e-06	0	1.29207e-07	1.71102e-07	0	0	0	0	0	0	0	0	0	0	0	0	0	4.5991e-07	0	2.34643e-07
ERS475219	6.0319e-08	0	0	0	4.48987e-07	0	2.1357e-08	0	1.25525e-08	0	0	9.08164e-06	0	0	0	0	0	0	3.25725e-07	0	5.09444e-09	0	0	4.49684e-08	0.000149147	5.48116e-07	2.50108e-08	3.57679e-07	0	1.17885e-06	0	5.72161e-08	1.27194e-06	0	0	1.97734e-08	7.81264e-08	0	0	0	0	0	0	0	0	0	3.04943e-07	0	0
ERS475220	0	0	0	0	0	0	2.1447e-08	0	0	0	0	8.73667e-06	0	0	0	0	0	7.57944e-09	6.68042e-07	0	0	0	0	0	4.12018e-05	0	2.22953e-07	2.19295e-07	0	1.33706e-06	0	1.85498e-07	1.60807e-07	0	0	0	6.76385e-07	0	0	0	0	0	0	0	0	0	2.97675e-08	0	6.72092e-08
ERS475228	1.67066e-08	0	0	0	0	0	1.4054e-08	0	0	0	0	7.93953e-07	2.69719e-07	0	0	0	0	0	2.06469e-07	0	1.06325e-06	0	0	0	9.94714e-05	9.10878e-08	6.48211e-08	5.39183e-07	0	7.13579e-06	0	5.42546e-07	5.98741e-08	0	0	0	2.73773e-07	0	0	0	0	0	0	0	0	0	1.10829e-07	0	2.67621e-07
ERS475230	0	0	0	2.8502e-07	0	0	0	0	0	0	0	2.00474e-05	0	0	0	0	0	0	2.94367e-08	0	0	0	0	0	7.06268e-05	1.07517e-06	2.47521e-07	2.35804e-07	0	1.82439e-06	0	1.22063e-07	1.14246e-06	0	0	0	2.30171e-06	0	0	0	5.83989e-08	0	0	3.87142e-08	3.38858e-08	0	9.03317e-07	0	9.85939e-08
ERS475232	0	0	0	0	0	0	0	0	0	7.48154e-08	7.25915e-08	2.37486e-05	1.75392e-08	0	0	0	0	0	1.2624e-07	0	0	0	0	2.58948e-07	0.000146095	3.22574e-06	1.76745e-07	3.35799e-07	0	6.93809e-07	0	1.43739e-07	8.19395e-07	0	0	0	5.31919e-07	1.17076e-08	0	0	0	0	0	0	0	0	1.97351e-08	0	5.73006e-08
ERS475233	0	0	0	0	1.96388e-07	0	2.57916e-07	0	7.4498e-09	0	4.82294e-07	1.67262e-05	0	0	0	0	0	0	2.99199e-07	0	5.51639e-06	0	0	2.3617e-08	2.94672e-05	2.57105e-06	3.08232e-06	1.27026e-06	0	3.83414e-06	0	3.6796e-07	5.42799e-07	7.13478e-07	0	2.61595e-08	1.31162e-06	1.9851e-08	0	0	2.08669e-07	0	2.34334e-08	0	1.18912e-07	0	6.59454e-07	0	4.56681e-07
ERS475236	0	0	0	0	0	0	7.76623e-09	0	0	0	0	5.18075e-07	5.31077e-07	0	0	0	0	0	1.59109e-06	0	0	0	0	0	8.50528e-05	5.11633e-08	6.90801e-07	1.61092e-07	0	6.17225e-06	0	3.30822e-07	1.46519e-07	3.79765e-08	0	5.64977e-09	3.79556e-07	0	0	0	9.62853e-09	1.86938e-06	0	0	0	0	7.55117e-07	0	2.50494e-07
ERS475237	0	0	0	0	0	0	0	0	0	8.93041e-09	0	3.69939e-06	0	0	0	0	0	0	1.09133e-06	0	0	0	0	0	0.000159453	0	0	3.2304e-07	0	2.56915e-06	0	2.34754e-07	6.18824e-07	0	0	0	2.41617e-07	0	0	0	0	0	0	0	0	0	2.83995e-07	0	3.9966e-08
ERS475238	0	0	0	0	1.90516e-08	0	2.85419e-08	0	0	0	1.93424e-08	1.47375e-05	0	0	0	0	0	0	6.29839e-08	0	1.28982e-05	0	0	0	0.000121057	1.56712e-06	2.03225e-08	4.63814e-07	0	1.53542e-06	0	2.88687e-07	5.14923e-07	0	0	0	1.0461e-06	0	0	0	1.80865e-07	6.07388e-08	0	1.44234e-08	0	0	3.32583e-07	0	4.57066e-08
ERS475239	0	1.90076e-08	0	0	0	0	1.15003e-07	0	0	0	0	5.16185e-06	1.72477e-08	0	0	0	0	0	3.49583e-07	0	0	0	0	1.33229e-08	0.000123356	1.11338e-06	3.40342e-07	2.45836e-07	0	3.79412e-06	0	3.06941e-07	4.24112e-07	0	0	0	1.16346e-08	2.75175e-08	0	0	0	0	0	0	0	0	1.19139e-07	0	1.60079e-07
ERS475243	4.9463e-09	0	0	0	0	0	0	0	0	0	1.28058e-08	9.03772e-06	7.66929e-08	0	0	0	0	4.57542e-08	2.54633e-07	0	2.83906e-08	0	0	5.48904e-09	5.8136e-05	6.72924e-07	9.09832e-08	1.69563e-06	0	3.46028e-06	0	9.37332e-07	0	0	0	0	5.1572e-07	0	0	0	0	0	0	0	0	0	5.16001e-07	0	5.67805e-07
ERS475244	0	0	0	0	0	0	7.25753e-08	0	1.88235e-08	0	5.94454e-06	5.88705e-06	0	0	0	0	0	2.99979e-08	1.50566e-07	0	1.12394e-08	0	0	3.9698e-06	0.000111114	6.68138e-07	7.69297e-07	8.63308e-07	0	1.73883e-06	0	4.65994e-07	2.58674e-07	0	0	0	1.47209e-06	0	0	0	0	0	0	0	0	0	8.64889e-09	0	5.92506e-08
ERS475247	0	0	0	0	3.05944e-06	0	0	0	0	0	0	1.04731e-06	0	0	0	0	0	0	2.7027e-07	0	0	0	0	0	3.78647e-05	2.8176e-07	1.49037e-08	4.84116e-08	0	2.00998e-06	0	2.12173e-07	2.84806e-08	0	0	0	0	0	0	0	0	0	0	0	0	0	7.90362e-07	0	2.43725e-08
ERS475248	0	0	0	0	5.42964e-07	0	0	0	3.53319e-08	4.16723e-08	0	6.62851e-06	0	0	0	0	0	0	4.57907e-07	0	6.44104e-09	0	0	0	7.72438e-05	0	0	4.29241e-07	0	2.80989e-06	0	2.51187e-07	2.78493e-08	0	0	4.20288e-08	3.83189e-07	0	0	0	0	0	0	0	0	0	5.29178e-07	0	1.70415e-08
ERS475249_ERS475250	0	0	0	0	0	0	0	0	2.90754e-08	0	4.8516e-09	4.19978e-06	0	0	0	0	0	0	7.14947e-08	0	2.37457e-08	0	0	4.68968e-07	0.000109366	1.70116e-07	2.96996e-07	6.65818e-07	0	1.4142e-06	0	2.31156e-07	1.04993e-06	0	0	0	0	0	0	0	1.08445e-08	0	0	1.90128e-08	0	0	8.68298e-09	0	7.56307e-08
ERS475251	0	0	0	0	1.26084e-09	0	0	0	1.02562e-07	0	2.15395e-09	1.01985e-05	0	0	0	0	0	8.05267e-09	4.39475e-07	0	2.33957e-08	0	0	0	1.63492e-05	1.03667e-07	7.76555e-08	3.45588e-07	0	1.4191e-06	0	5.79968e-07	9.10681e-07	0	0	0	1.43857e-07	0	0	0	0	0	0	0	6.2508e-09	0	1.22561e-07	0	9.51079e-08
ERS475252	0	0	0	0	0	1.5327e-08	0	0	0	0	0	2.58048e-06	0	0	0	0	0	0	3.3397e-09	0	0	0	0	0	9.98403e-05	7.10506e-09	5.67683e-09	5.31475e-07	0	2.28205e-06	0	5.26646e-07	0	0	0	0	6.85648e-09	0	0	0	0	0	0	0	0	0	4.13894e-09	0	0
ERS475253_ERS475254	0	0	0	0	0	0	6.2593e-09	0	0	6.99421e-09	3.26526e-07	1.56137e-05	0	0	0	0	0	0	6.85698e-08	0	0	0	0	0	6.18898e-05	7.48505e-07	9.44629e-09	3.3155e-07	0	5.16437e-07	0	1.80372e-07	2.6717e-07	0	0	0	2.34234e-07	0	0	0	0	0	0	0	8.17239e-09	0	5.16371e-08	0	2.25574e-08
ERS475255	0	0	0	0	0	5.50845e-09	6.21593e-08	0	7.08362e-09	0	0	2.33188e-05	0	0	0	0	0	0	1.23569e-07	0	0	0	0	1.89051e-06	8.95516e-05	2.16722e-09	6.9259e-09	4.17309e-07	0	1.71949e-06	0	1.53236e-07	0	0	0	0	7.53383e-08	0	0	0	0	0	0	0	0	0	4.81415e-07	0	5.73903e-08
ERS475256	0	0	0	1.37311e-07	0	2.64506e-09	1.05122e-08	0	2.2054e-08	0	7.8447e-08	1.66784e-06	1.03163e-07	0	0	0	0	7.74603e-09	1.78207e-07	0	2.43223e-09	0	0	2.40767e-09	8.69869e-06	6.63354e-07	1.0842e-07	5.1095e-07	0	1.78471e-06	0	1.23544e-07	2.04035e-07	0	0	0	1.09122e-07	0	0	0	1.32367e-08	0	0	0	4.16556e-08	0	1.26472e-06	0	1.75746e-07
ERS475258	0	0	0	0	0	4.02584e-09	0	0	0	0	0	5.17196e-06	0	0	0	0	4.42485e-09	0	9.19532e-09	0	0	0	0	0	6.62266e-05	9.69687e-09	5.48979e-09	6.91458e-07	3.37481e-08	8.93827e-06	0	2.64774e-07	5.20268e-07	0	0	5.08608e-09	2.53776e-08	0	0	3.64769e-08	0	0	0	5.14744e-09	0	0	2.09229e-08	0	1.19895e-07
ERS475259_ERS475260	0	0	0	0	0	0	0	6.13831e-08	0	6.25328e-09	0	3.14421e-08	2.84123e-08	0	0	0	0	0	6.00467e-09	0	0	0	0	0	1.85655e-05	0	4.18524e-07	0	0	1.0321e-06	0	2.06623e-08	0	0	0	1.43852e-08	0	0	0	0	0	0	0	0	0	0	5.10073e-08	0	7.52373e-09
ERS475261	0	0	0	0	0	1.29908e-08	0	0	0	6.11315e-08	0	4.2143e-07	7.69162e-08	0	0	0	1.18021e-08	0	1.10923e-08	0	0	0	0	0	6.55176e-06	5.37136e-09	6.68893e-08	7.45873e-08	6.75975e-09	1.35792e-06	0	8.94088e-08	3.15592e-07	0	0	7.17399e-09	4.54709e-08	0	0	0	0	0	0	8.09738e-07	0	0	1.22275e-08	0	2.3686e-08
ERS475262_ERS475263	1.6573e-07	0	0	0	2.19941e-06	2.30709e-08	0	0	1.05858e-08	5.86679e-07	9.9967e-09	3.53439e-07	0	0	0	0	8.96134e-08	0	2.35674e-07	0	0	0	0	0	5.025e-05	2.72245e-08	2.24517e-06	1.50879e-07	0	7.71882e-06	0	5.80605e-07	6.5486e-09	0	0	1.54053e-07	6.34307e-09	0	0	0	0	0	0	1.46382e-08	0	0	2.94299e-07	0	5.83065e-08
ERS475264	0	0	0	0	0	0	0	0	0	7.4231e-07	2.25731e-08	1.2525e-06	0	0	0	0	0	0	1.49518e-07	0	0	0	0	0	3.62784e-05	8.51711e-07	2.09725e-08	1.08743e-08	0	4.53329e-06	0	2.68121e-07	3.76911e-07	0	0	2.81188e-08	5.50611e-08	0	0	0	0	0	0	0	0	0	1.12726e-07	0	9.52345e-08
ERS475265_ERS475266	1.49094e-08	0	0	0	0	0	3.56859e-09	0	0	3.37965e-07	0	4.96527e-06	1.43813e-08	0	0	0	1.12579e-08	0	7.2018e-08	0	2.92304e-09	0	0	0	0.000128797	5.42119e-09	1.64415e-08	0	0	1.67352e-06	0	5.43023e-07	0	0	0	1.22927e-07	4.81604e-09	0	0	0	0	0	0	1.41799e-07	0	0	9.9106e-07	0	0
ERS475267	0	0	0	0	0	1.66102e-08	0	0	7.70457e-08	0	1.08938e-05	6.35227e-05	0	0	0	0	0	0	6.13345e-07	3.31455e-09	9.83722e-08	0	4.04482e-09	0	6.83106e-05	0	3.42894e-09	0	0	1.66689e-06	0	2.06619e-07	0	0	0	1.5007e-09	6.41701e-07	0	0	0	3.92385e-08	0	0	0	0	0	2.8732e-07	0	0
ERS475268	0	0	0	0	1.97779e-06	0	0	0	8.63761e-09	3.81792e-08	7.97422e-09	1.23638e-07	0	0	0	0	7.18149e-09	0	2.11281e-08	0	7.48508e-08	0	0	1.30815e-07	6.19184e-05	2.11449e-09	1.60667e-06	3.7292e-07	0	2.80467e-05	0	0	1.17875e-07	0	0	0	1.55479e-08	0	0	0	0	0	0	7.17911e-09	0	3.99416e-08	1.35969e-05	0	3.54084e-08
ERS475269_ERS475270	0	0	0	1.04133e-08	4.75165e-07	0	0	0	9.38414e-08	5.94613e-09	0	7.38447e-06	0	0	0	0	4.60229e-09	5.23068e-09	5.27897e-07	0	1.72773e-08	0	6.41537e-08	0	0.000117945	0	5.08396e-07	5.75172e-07	0	2.55395e-06	0	1.37798e-07	0	0	4.60895e-09	9.59856e-08	0	0	0	0	0	0	0	0	0	0	6.26357e-09	0	2.6862e-08
ERS475271_ERS475272	0	0	0	0	8.54486e-09	0	3.25118e-08	0	8.85697e-09	2.80349e-08	2.29653e-08	1.34638e-05	0	0	0	0	0	8.76675e-08	1.41128e-07	0	5.76015e-09	0	0	0	0.000126494	4.09117e-09	1.80273e-06	9.69596e-07	1.77945e-07	1.57243e-06	0	1.53021e-07	0	0	0	7.90651e-09	2.26956e-06	0	0	0	1.07555e-08	5.4608e-09	0	0	0	0	1.81555e-07	0	1.61219e-07
ERS475273	0	0	0	0	1.50987e-08	0	6.02823e-08	0	3.42776e-09	9.42288e-09	3.31589e-08	6.17459e-07	5.90083e-09	0	0	0	0	0	6.71268e-07	0	0	0	8.85009e-09	1.36709e-09	2.30794e-05	1.93463e-09	2.07816e-07	2.82997e-08	0	3.20042e-06	0	7.63985e-07	3.77241e-08	0	0	4.4564e-09	3.96451e-08	0	0	0	0	0	0	1.89697e-09	0	0	5.20527e-08	0	4.06414e-07
ERS475274_ERS475275_ERS475276	0	0	0	0	1.58507e-06	0	0	0	5.8411e-09	4.47517e-08	8.47288e-09	1.88332e-07	8.43493e-09	0	0	0	0	1.86444e-09	7.22198e-09	0	0	0	0	0	0.000132164	3.47899e-09	2.37149e-07	1.00695e-07	0	2.90607e-06	0	1.21866e-06	6.74695e-09	0	0	1.58325e-08	5.34885e-08	0	0	0	0	0	0	6.94777e-09	0	0	0	0	2.8331e-08
ERS475277_ERS475278	0	0	0	0	4.74494e-07	5.92546e-09	5.45616e-09	3.25161e-06	6.43383e-09	0	1.49623e-07	6.38911e-07	0	0	0	0	0	0	1.67743e-07	0	3.69312e-09	0	0	0	4.93954e-05	2.86808e-08	5.01975e-07	4.38676e-08	0	9.11495e-07	0	1.22381e-07	3.02195e-07	0	0	0	0	0	0	0	0	0	0	2.27828e-08	0	1.09651e-07	5.00296e-06	0	4.44391e-08
ERS475279	0	0	0	0	1.67995e-06	0	3.44877e-08	0	2.42889e-08	0	1.83232e-07	1.72338e-06	0	0	0	0	0	4.12432e-08	6.19098e-07	0	1.29396e-08	0	0	0	0.000127739	1.37365e-08	3.40004e-07	1.88662e-07	0	3.7574e-06	0	6.80599e-08	7.88715e-07	4.11714e-08	0	0	1.19898e-08	0	0	7.82407e-09	4.33678e-09	0	0	0	0	0	4.68911e-07	0	2.13025e-07
ERS475280	0	0	0	0	5.00331e-09	2.49838e-09	0	0	1.49801e-08	1.99657e-09	0	2.74239e-06	2.14046e-08	0	0	0	6.45547e-09	0	1.93773e-07	0	0	0	0	0	0.000134315	1.38764e-07	1.12814e-07	1.69505e-07	0	2.24673e-06	0	5.7256e-07	9.44044e-08	0	0	3.42916e-08	2.41891e-09	0	0	0	0	0	0	0	0	0	2.12394e-08	0	3.30244e-08
ERS475281_ERS475282_ERS475283	0	0	0	0	0	5.56758e-09	2.64177e-08	0	5.1612e-09	4.11312e-09	5.64024e-06	1.74305e-05	0	0	0	0	1.42145e-08	1.69498e-06	1.60427e-07	0	5.62558e-09	0	3.29764e-08	0	0.000121527	7.69363e-09	2.1619e-07	2.75283e-07	0	1.03139e-06	0	4.45113e-08	3.08811e-09	0	0	2.00437e-08	5.21249e-09	0	0	0	0	0	0	0	0	0	2.22221e-07	0	0
ERS475284_ERS475285_ERS475286	0	0	0	0	1.13486e-06	0	0	0	1.90306e-07	0	5.90745e-09	7.94204e-06	0	0	0	0	0	0	1.50892e-08	0	0	0	0	8.94792e-08	0.000105947	2.10427e-08	4.15604e-07	4.11451e-06	0	6.37032e-06	0	2.07064e-07	7.03499e-09	0	0	0	0	0	0	0	0	0	0	0	0	0	2.57176e-08	0	0
ERS475287_ERS475288	0	0	0	9.57275e-09	8.54564e-07	0	0	0	0	2.03097e-08	0	7.59667e-06	0	0	0	0	0	0	1.00801e-08	0	3.97951e-09	0	0	0	5.921e-05	0	4.10843e-09	0	0	4.2931e-07	0	3.09481e-07	2.19821e-06	0	0	2.97934e-08	3.03895e-08	0	0	0	0	0	0	0	0	0	1.0186e-06	0	1.37174e-07
ERS475290	2.86965e-09	0	0	0	0	0	0	0	3.2421e-08	0	0	1.89926e-05	0	0	0	0	0	0	3.77055e-07	0	8.73335e-09	0	0	0	6.6287e-05	3.46693e-06	2.20055e-06	1.2304e-08	0	1.25907e-05	0	2.45138e-08	7.67894e-07	0	0	0	3.04759e-06	0	0	0	0	0	0	0	4.03906e-08	0	1.65195e-06	0	2.08909e-06
ERS475291	0	0	0	0	3.25768e-09	3.61976e-09	5.56199e-07	0	3.19526e-07	1.79105e-09	4.56983e-05	4.21227e-05	0	0	0	0	0	1.09171e-06	6.08246e-06	1.88813e-07	1.52155e-07	0	0	0	4.71779e-05	9.8581e-06	3.536e-06	1.62075e-06	0	3.38628e-06	0	3.42594e-08	1.27105e-06	0	0	8.2609e-10	1.16003e-09	0	0	0	4.00542e-08	0	3.16357e-07	0	0	0	3.74384e-06	0	0
ERS475292_ERS475293_ERS475294	0	0	0	3.04739e-08	0	4.70886e-09	0	0	0	6.61525e-09	0	4.14124e-08	2.18532e-08	0	0	0	0	0	1.73862e-07	0	2.89638e-08	0	0	0	0.000138469	1.99473e-09	1.71398e-07	3.25583e-09	0	6.1879e-06	0	2.89085e-07	0	0	0	2.20529e-08	0	0	0	0	0	0	0	0	0	1.34869e-08	6.55071e-07	0	0
ERS475295	0	0	0	0	0	0	0	0	0	0	0	3.59162e-07	0	0	0	0	0	2.91299e-08	1.6358e-07	0	0	0	0	0	7.22279e-05	1.1958e-08	1.69194e-07	5.05298e-07	0	3.85114e-06	0	2.38539e-07	1.54884e-07	4.13294e-08	0	0	1.02291e-08	0	0	7.21321e-09	0	0	0	0	0	0	3.38244e-07	0	2.88877e-07
ERS475296	0	0	0	1.09028e-07	0	1.12176e-08	1.40338e-08	0	0	7.61729e-09	0	6.03576e-06	0	0	0	0	0	0	1.15776e-07	0	0	0	5.52517e-08	0	6.9037e-05	3.15401e-08	1.66013e-06	5.45099e-08	0	1.54713e-06	0	9.10345e-08	0	0	0	2.67269e-07	0	0	0	0	0	0	0	0	0	0	4.30026e-07	0	0
ERS475297	0	0	0	0	0	0	0	0	0	0	0	1.15852e-05	0	0	0	0	0	1.98166e-09	4.1972e-07	0	4.89486e-08	0	2.37506e-08	0	0.000117823	1.15438e-05	1.70401e-06	0	0	1.59996e-06	0	9.20733e-08	0	0	0	3.22766e-09	5.75066e-07	0	0	0	0	0	0	0	0	0	2.27038e-08	0	2.66968e-09
ERS475298	0	0	0	3.9855e-09	0	0	0	0	7.05892e-09	0	0	1.19343e-05	0	0	1.10849e-08	0	1.40622e-08	0	3.99202e-08	0	1.24929e-08	0	0	0	8.58197e-05	0	1.88923e-07	1.53659e-06	0	8.00766e-07	0	3.33541e-07	7.90627e-07	0	0	0	0	0	0	0	0	0	0	0	4.1657e-08	0	5.51568e-07	0	0
ERS475299_ERS475300_ERS475301	0	0	0	0	0	3.00363e-08	0	0	0	1.60745e-07	1.55024e-07	3.35239e-08	0	0	0	0	0	0	6.31832e-08	0	0	0	1.11803e-08	0	0.000141696	5.36022e-09	3.82281e-06	7.33991e-08	0	3.21932e-06	0	1.14099e-06	0	0	0	2.43838e-08	0	0	0	0	0	0	0	0	0	0	3.98872e-07	0	0
ERS475302	0	0	0	1.62183e-08	1.13338e-06	0	1.09332e-08	0	1.2877e-08	4.33035e-08	2.26287e-07	2.08543e-05	1.75849e-08	0	0	0	0	7.20013e-07	1.93731e-07	0	1.19763e-08	0	0	0	0.000200513	9.67636e-07	2.00011e-07	5.21846e-07	0	5.07654e-06	0	1.55485e-07	0	0	1.29853e-07	5.48147e-09	0	0	0	0	4.56121e-08	0	0	0	0	0	5.87519e-06	0	0
ERS475303	0	0	0	0	5.63232e-09	0	1.10784e-08	0	0	0	5.79546e-07	7.71987e-06	6.83751e-08	0	0	0	0	0	3.14303e-07	0	0	0	0	0	0.000121727	1.81291e-09	4.97959e-07	3.02998e-07	0	1.53398e-06	0	6.9167e-08	1.05302e-06	4.0282e-09	0	7.01629e-09	0	0	0	0	0	0	0	0	0	0	7.4929e-08	0	1.74361e-07
ERS475304	0	0	0	0	0	5.2931e-09	0	0	0	7.1384e-08	3.2971e-06	1.60298e-05	0	0	0	0	2.82431e-08	0	1.23117e-07	8.67838e-08	0	0	1.89889e-08	0	4.7061e-05	1.55356e-06	5.82095e-08	9.35457e-08	0	2.66035e-06	0	5.081e-07	1.15507e-06	1.2226e-08	0	3.13674e-07	0	0	0	0	0	0	0	0	0	0	9.65809e-08	0	1.88707e-07
ERS475305	0	0	0	0	0	1.07965e-08	5.17082e-09	0	0	4.73396e-07	3.43432e-09	7.22741e-06	4.79998e-08	0	0	0	9.18461e-08	0	1.05269e-07	0	3.83267e-09	0	1.07613e-07	0	8.37896e-05	7.80054e-07	1.09609e-06	5.7825e-08	0	6.47175e-06	0	3.96154e-07	5.36403e-07	1.37149e-06	0	6.97022e-07	5.41444e-08	0	0	0	0	0	0	3.87667e-09	0	0	1.40796e-06	0	0
ERS475307	0	0	0	0	1.33716e-07	0	1.20265e-08	0	1.74897e-08	0	7.00076e-08	6.52827e-06	7.40814e-09	0	0	0	0	0	5.11931e-08	0	6.54803e-09	0	0	0	5.91196e-05	0	6.57856e-07	2.54597e-07	0	2.23874e-06	0	3.96306e-08	1.91291e-06	5.91481e-09	0	5.48119e-09	8.67115e-08	0	0	0	0	0	0	0	0	0	2.37523e-07	0	0
ERS475308_ERS475309	0	0	0	0	9.4136e-07	3.81327e-09	3.31477e-09	0	3.23098e-09	4.70398e-08	3.29316e-06	4.79635e-06	0	0	0	0	8.72809e-09	0	2.83566e-07	0	0	0	0	0	4.02151e-05	4.59068e-08	5.81921e-08	7.97533e-09	0	1.89175e-06	0	3.07103e-07	4.78395e-09	0	0	9.26943e-09	1.90086e-07	0	0	0	0	0	0	0	0	0	1.31557e-06	0	7.27341e-08
ERS475310_ERS475311	0	0	0	0	0	8.98011e-09	0	0	3.79313e-09	1.53166e-08	0	7.34399e-08	0	0	0	0	0	0	4.33197e-07	0	0	0	0	0	1.49554e-05	0	8.81701e-08	0	0	2.70214e-06	0	0	7.12255e-09	0	0	1.71999e-07	0	0	0	0	0	9.32619e-09	0	0	1.11849e-08	0	4.44558e-08	0	1.06166e-07
ERS475312_ERS475313	0	0	0	0	0	0	0	0	2.84891e-08	0	1.76818e-08	8.39064e-06	0	0	0	0	0	1.63478e-09	3.93765e-09	0	1.27101e-07	0	0	0	0.000149284	4.10155e-09	1.71303e-06	3.22523e-07	0	3.86408e-06	0	0	3.88327e-06	0	0	0	0	0	0	0	0	0	0	0	0	8.0151e-09	1.27474e-09	0	1.84219e-07
ERS475314	0	0	0	1.7516e-07	0	6.39365e-08	0	0	0	0	0	0	6.05708e-08	0	0	0	1.69404e-08	0	2.90482e-06	0	0	0	2.71556e-08	0	8.62e-05	0	4.05441e-06	0	0	1.29638e-05	0	2.49573e-07	0	0	1.36894e-08	1.81791e-07	0	0	0	0	0	0	0	0	0	0	7.51123e-08	0	6.22226e-08
ERS475315	0	0	0	2.44355e-07	0	0	0	0	0	3.89892e-08	5.26911e-09	4.82621e-07	0	0	0	0	1.05257e-08	0	5.75896e-09	0	0	0	0	4.01681e-09	2.25446e-05	1.55668e-08	6.99525e-07	1.52585e-08	0	9.30744e-07	0	8.32046e-08	5.81633e-08	0	0	7.80212e-08	6.39335e-09	0	0	0	0	0	0	7.83549e-08	0	0	1.78322e-08	0	1.56485e-08
ERS475316	3.79366e-09	0	0	0	0	3.62346e-09	0	0	0	1.80467e-06	4.64337e-09	1.06911e-07	0	0	0	0	2.40609e-08	0	4.0323e-07	0	0	0	0	2.00812e-09	0.000156274	3.49031e-09	2.05081e-07	1.40199e-09	0	6.13321e-06	0	5.62513e-08	1.39029e-09	0	0	4.18972e-07	1.34568e-09	0	0	0	0	0	0	8.32336e-08	0	0	3.48588e-06	0	0
ERS475317	0	0	0	5.37402e-08	0	3.41493e-09	0	0	0	6.25908e-08	1.7429e-06	2.21314e-06	1.31549e-08	0	0	0	0	2.09772e-08	1.16881e-07	0	1.05706e-08	0	0	7.26404e-09	8.38858e-05	7.84827e-07	2.91505e-06	7.05908e-08	0	6.76914e-06	0	1.81374e-08	6.48182e-07	0	0	1.42187e-08	4.24309e-07	0	0	0	1.95103e-08	0	0	3.48267e-08	3.88402e-08	0	1.86825e-06	0	1.37642e-07
ERS475318	0	0	0	0	0	4.96483e-09	0	0	2.7225e-08	5.25772e-06	0	5.54896e-07	0	0	0	0	1.29885e-08	0	7.95077e-06	0	0	0	1.50462e-08	0	8.73748e-05	0	1.82036e-07	8.37979e-09	0	3.3432e-06	0	2.208e-07	4.72751e-09	0	0	1.26937e-06	2.63533e-09	0	0	0	0	0	0	0	0	0	1.72049e-06	0	1.88767e-08
ERS475319	0	0	0	0	0	4.74234e-09	4.44602e-09	0	0	3.52156e-08	2.47275e-07	3.143e-06	0	0	0	0	0	0	1.37654e-07	0	0	0	2.03625e-08	0	5.91998e-05	4.09201e-09	6.70003e-08	1.2759e-07	0	2.0909e-06	0	1.63978e-07	3.97743e-07	0	0	2.39854e-07	1.23045e-07	0	0	0	0	0	0	0	0	0	1.18419e-06	0	3.2134e-08
ERS475320_ERS475321	0	0	0	0	3.10144e-06	0	0	0	1.38605e-07	0	4.01673e-07	5.62327e-06	3.61473e-09	0	0	0	0	0	8.60057e-07	0	7.59125e-09	0	0	0	7.07903e-05	0	4.14627e-07	2.89273e-07	0	5.9316e-06	0	7.92738e-07	0	0	0	6.30664e-09	4.28548e-07	0	0	0	0	0	0	0	0	0	1.39682e-06	0	4.85561e-07
ERS475322_ERS475323	0	0	0	0	0	0	0	0	0	1.68052e-08	0	6.3385e-09	8.63671e-08	0	0	0	9.615e-09	0	1.58923e-07	0	0	0	0	0	0.000132703	0	2.2414e-07	0	0	2.76167e-06	0	6.89366e-07	0	0	0	9.16283e-09	0	0	0	0	0	0	0	0	0	1.67011e-08	2.50341e-07	0	0
ERS475324	0	0	0	0	0	3.45492e-07	0	0	0	6.82691e-08	0	2.04908e-07	0	0	0	0	0	0	2.01459e-08	0	0	0	1.18231e-07	0	1.99114e-06	1.15138e-08	0	0	0	4.82605e-08	0	0	0	0	0	7.50046e-07	1.14738e-08	0	0	0	0	0	0	0	0	0	1.70535e-07	0	0
ERS475325	0	0	0	0	0	0	8.05452e-09	0	0	1.05713e-08	0	3.72055e-06	0	0	0	0	0	0	1.04567e-06	0	1.12747e-08	0	0	3.35007e-06	3.59688e-05	9.45311e-07	2.46402e-07	1.59783e-07	0	2.91618e-06	0	2.74233e-07	2.96295e-07	0	0	6.41102e-09	0	0	0	0	0	0	0	0	0	0	4.79797e-09	0	1.14933e-08
ERS475326	0	0	0	4.07569e-08	0	0	0	0	1.23085e-08	3.77457e-08	0	1.22856e-06	0	0	0	0	0	0	2.96054e-07	0	0	0	0	6.11581e-08	1.44312e-05	1.32604e-08	1.18992e-07	1.0228e-07	0	1.00229e-06	0	1.22773e-07	1.16403e-08	9.17483e-09	0	9.62499e-09	7.19274e-09	0	0	0	0	0	9.62671e-09	0	0	0	8.18897e-07	0	1.07128e-07
ERS475327_ERS475328	0	0	0	3.2862e-09	0	0	5.76823e-08	4.36737e-08	3.45704e-09	2.62732e-09	8.92886e-07	1.81333e-08	6.00848e-09	0	0	0	1.77788e-09	8.70238e-07	2.15282e-07	0	2.93426e-08	0	0	0	7.66046e-05	3.12666e-09	1.86988e-07	0	0	2.5817e-06	0	3.21247e-07	1.8716e-09	7.21181e-06	1.78744e-08	6.93791e-09	0	0	0	0	0	0	0	2.12827e-07	0	0	1.82642e-07	0	0
ERS475329	0	0	0	0	0	3.00845e-09	0	0	5.70561e-09	4.20327e-08	0	5.59675e-07	0	0	0	0	0	0	3.97547e-07	0	0	0	0	1.05136e-07	1.87549e-05	2.84254e-08	3.90121e-09	4.22296e-08	0	1.61402e-06	0	1.29474e-07	7.19245e-08	0	0	1.50042e-07	5.29389e-09	0	0	0	0	7.6936e-08	0	1.44151e-08	0	0	1.3551e-07	0	9.4908e-08
ERS475330	0	0	0	9.78851e-09	0	0	0	0	0	6.13021e-08	0	0	0	0	0	0	0	0	5.29379e-07	0	0	0	2.36799e-08	0	0.000131884	0	3.95511e-06	0	0	1.21542e-05	0	0	0	0	0	5.15317e-07	0	0	0	0	0	0	0	2.03771e-08	0	2.50588e-08	1.06646e-07	0	0
ERS475331	0	0	0	1.73202e-06	0	0	0	0	0	0	0	0	0	0	0	0	5.91928e-09	0	3.78505e-09	0	0	0	0	0	0.000141321	0	1.67191e-06	0	0	1.41606e-05	0	0	0	0	3.06284e-07	1.12931e-07	0	0	0	0	0	0	0	1.10821e-08	0	0	4.59323e-06	0	0
ERS475332	0	0	0	0	0	0	0	0	0	0	0	1.44322e-07	0	0	0	0	0	0	9.40905e-09	0	0	0	5.31607e-08	0	0.00013672	0	2.00365e-08	2.27012e-08	0	1.45458e-06	0	1.92923e-07	1.05916e-06	0	0	3.82581e-09	0	0	0	0	0	0	0	0	0	0	2.12582e-06	0	0
ERS475333_ERS475334	0	0	0	0	0	1.82158e-07	0	0	0	6.08182e-08	8.48498e-09	1.74129e-07	0	0	0	0	0	0	1.02312e-06	0	0	0	3.17371e-08	0	4.60993e-05	0	7.16863e-06	2.13977e-08	0	1.08965e-05	0	6.23307e-07	0	0	0	3.42759e-08	0	0	0	0	0	0	0	0	4.78961e-09	0	6.41025e-06	0	0
ERS475335_ERS475336_ERS475337	0	0	0	0	1.11192e-08	0	1.18741e-07	0	0	5.68332e-09	0	1.85842e-05	0	0	0	0	0	8.33635e-09	7.53136e-08	0	1.84656e-08	0	0	4.31146e-08	2.3494e-05	6.01261e-07	2.2488e-07	6.40207e-08	0	1.64861e-06	0	1.96883e-07	2.50821e-06	0	0	0	2.3433e-06	0	0	0	7.82196e-09	0	0	0	2.61291e-08	0	5.24473e-08	0	3.03313e-07
ERS475338	0	0	0	2.74105e-08	0	3.49836e-09	0	0	0	1.90771e-07	0	1.09147e-08	0	0	0	0	8.00097e-09	0	2.68134e-07	0	0	0	5.9359e-08	0	0.000100419	0	8.59252e-07	9.23452e-09	0	3.5208e-06	0	1.85378e-07	0	0	0	3.51252e-07	0	0	0	0	0	0	0	0	0	2.99347e-08	1.04451e-05	0	0
ERS475339_ERS475340	0	0	0	0	0	0	6.1083e-08	0	0	1.03708e-08	1.30601e-08	9.49822e-06	0	0	0	0	0	0	9.20499e-07	0	0	0	0	0	6.40488e-05	1.34914e-06	6.94509e-08	6.12581e-07	0	3.69276e-06	0	1.31067e-07	1.13656e-06	0	0	0	9.70786e-09	0	0	0	0	2.23315e-07	0	0	0	0	3.55328e-07	0	9.30267e-08
ERS475341	0	0	0	0	0	2.84272e-09	0	0	1.49854e-08	4.39165e-09	1.87046e-08	7.94556e-07	0	0	0	0	0	0	4.85034e-06	0	0	0	0	1.99739e-09	9.81259e-05	3.13943e-09	1.69365e-06	0	0	6.80138e-06	0	3.55126e-07	2.454e-09	0	0	7.07036e-08	1.62932e-09	0	0	0	0	0	0	0	0	0	4.08866e-08	0	0
ERS475342	0	0	0	0	7.28455e-09	2.76599e-09	0	0	0	0	2.79319e-09	2.80577e-08	3.58558e-09	0	0	0	0	0	3.33343e-07	0	0	0	0	0	0.000172112	3.92324e-09	0	0	0	6.9382e-06	0	0	9.16537e-09	0	0	1.69268e-09	0	0	0	0	0	0	0	0	0	0	7.24176e-08	0	0
ERS475343	0	0	0	3.24121e-09	0	8.33089e-09	6.12625e-09	0	0	3.07901e-08	0	1.84734e-06	1.62502e-07	0	0	0	0	0	3.56788e-08	0	0	0	0	0	5.21232e-06	0	4.4794e-08	1.96251e-07	0	1.12385e-06	0	3.44366e-07	1.51627e-07	0	0	0	2.59994e-07	0	0	0	0	9.46684e-07	0	0	0	0	6.84385e-08	0	2.87451e-07
ERS475344_ERS475345	0	0	0	0	0	8.09731e-09	0	6.00025e-07	0	8.11727e-08	0	1.70655e-07	0	0	0	0	7.66634e-09	0	7.92004e-08	0	0	0	1.29561e-08	0	8.68354e-05	0	6.868e-07	3.1769e-07	0	2.49162e-06	0	1.87197e-07	3.17292e-08	0	0	1.23308e-06	0	0	0	0	0	0	0	0	0	0	1.36535e-07	0	0
ERS475346_ERS475347	0	3.1321e-09	0	0	0	1.01068e-08	0	0	0	4.37273e-06	4.38735e-09	1.47218e-08	0	0	0	0	0	0	8.4299e-07	0	0	0	0	2.24388e-09	0.000185618	0	5.30802e-07	0	0	8.54411e-06	0	0	0	0	0	1.90065e-07	0	0	0	0	0	0	0	5.33482e-08	0	0	2.53897e-08	0	0
ERS475348	0	0	0	0	6.79758e-08	0	0	0	0	0	0	5.28077e-08	0	0	0	0	0	0	1.92741e-07	0	0	0	0	0	6.31206e-06	1.18907e-08	0	5.68854e-09	0	2.58422e-06	0	7.00006e-08	8.44391e-09	0	0	0	0	0	0	0	0	0	0	0	0	0	1.83378e-06	0	2.33873e-08
ERS475349	0	0	0	2.54082e-09	1.18878e-06	2.09281e-09	0	0	3.8605e-08	0	1.21522e-07	1.76847e-06	0	0	0	0	0	7.90908e-09	5.56295e-07	8.37456e-08	2.27495e-09	0	0	0	9.15868e-05	3.98272e-09	1.4058e-07	2.65739e-07	0	3.48414e-06	0	2.87233e-07	1.94931e-06	0	0	8.96845e-09	1.45879e-07	0	0	0	4.36131e-09	0	0	0	0	0	7.74934e-07	0	1.61386e-07
ERS475350	5.42867e-09	0	0	0	0	0	6.37952e-08	0	6.2484e-09	5.68794e-09	0	1.22855e-05	6.01256e-08	0	0	0	0	0	7.57838e-07	1.01456e-07	2.49836e-09	0	0	5.53926e-08	5.97608e-05	8.81981e-07	1.56679e-07	2.89379e-07	0	2.83582e-06	0	4.02295e-07	1.22029e-06	0	0	4.94275e-08	1.22622e-06	0	0	0	0	0	0	2.11537e-08	0	0	4.48533e-07	0	2.83128e-07
ERS475351	8.31756e-09	0	0	0	3.14701e-06	1.37451e-09	0	0	0	1.04984e-08	0	7.27402e-08	0	0	0	0	0	2.18765e-06	1.45612e-06	0	0	0	3.04152e-09	0	0.000106333	8.14095e-10	4.34478e-08	4.7122e-08	0	2.2592e-06	0	1.51748e-07	6.93544e-10	3.65231e-09	0	4.42454e-08	1.18768e-09	0	0	0	0	0	0	0	0	0	3.46269e-07	0	8.58492e-08
ERS475352	0	0	0	0	2.50638e-08	6.34981e-09	0	0	3.20051e-09	7.78168e-07	0	1.51486e-07	0	0	0	0	4.92805e-09	1.77122e-08	3.41921e-06	0	0	0	3.47756e-09	0	2.65187e-06	2.47364e-09	7.33266e-06	1.44167e-08	0	1.67442e-05	0	2.61317e-07	1.29392e-07	4.92591e-09	0	1.66772e-07	7.56892e-08	0	0	0	0	0	0	0	0	0	1.74279e-07	0	1.62628e-06
ERS475353	0	0	0	2.98444e-09	3.40097e-09	1.69693e-08	0	0	0	3.42874e-08	3.41773e-09	1.29285e-08	0	0	0	0	0	0	2.11574e-05	0	0	0	1.77489e-08	0	8.59422e-05	1.02025e-09	3.10607e-06	0	0	1.71098e-05	0	5.33448e-07	0	0	0	1.03908e-07	2.23322e-09	0	0	0	0	0	0	4.59025e-09	0	0	4.75749e-06	0	0
ERS475354	0	0	0	0	1.44336e-07	0	0	0	0	3.3678e-08	6.12171e-09	2.69804e-06	0	0	0	0	0	0	1.85308e-06	0	0	0	6.35398e-08	0	5.52472e-05	0	7.85832e-08	9.72308e-08	0	2.53615e-06	0	0	8.04977e-09	0	0	5.7042e-07	2.8e-09	0	0	0	0	0	0	3.3322e-09	0	0	8.12675e-08	0	0
ERS475355	0	0	0	0	5.61589e-07	0	0	0	0	1.82675e-07	4.24652e-09	9.00686e-06	0	0	0	0	2.31016e-08	0	1.27791e-07	0	4.97841e-08	0	1.15386e-08	0	6.51508e-05	0	5.93065e-07	2.00371e-07	0	3.46571e-06	0	3.25542e-07	1.92451e-08	0	0	6.89086e-08	2.45705e-09	0	0	0	6.18583e-09	0	0	2.92158e-07	0	0	1.02782e-07	0	0
ERS475356	0	0	0	4.78459e-06	0	6.63991e-09	0	0	0	0	0	1.11556e-08	5.538e-07	0	0	0	2.56804e-08	0	9.63909e-07	0	0	0	0	0	0.000100784	0	1.28061e-05	1.70915e-06	0	1.17741e-06	0	2.28632e-07	0	0	2.0038e-06	0	0	0	0	0	0	0	0	0	0	0	4.74715e-07	0	5.57939e-07
ERS475357	0	0	0	2.17696e-08	0	0	0	0	0	0	0	5.49639e-08	0	0	0	0	9.57444e-09	9.89677e-09	2.2023e-06	0	0	0	1.00587e-08	0	2.28812e-05	0	2.11533e-07	8.74693e-08	0	1.47397e-06	0	1.85818e-07	0	0	0	9.11972e-08	0	0	0	0	0	0	0	0	0	0	0	0	2.02351e-07
ERS475358	0	0	0	1.666e-08	1.66978e-07	0	0	0	4.16932e-08	3.00778e-08	1.13832e-08	1.16322e-05	0	0	0	8.07069e-09	3.39665e-08	0	4.40673e-07	0	7.3644e-08	0	2.38329e-07	0	0.000103683	0	7.88653e-06	1.19183e-06	0	3.28956e-06	0	2.77085e-08	5.33443e-06	0	0	2.36627e-09	3.10498e-09	0	0	0	1.86728e-08	0	0	0	0	0	3.5507e-09	0	0
ERS475359	0	0	0	1.84803e-08	1.03942e-07	4.98363e-09	1.63456e-08	0	0	5.80955e-08	9.06561e-09	2.50931e-06	0	0	0	1.83866e-09	0	0	7.14581e-07	0	5.20158e-09	0	0	0	3.68412e-05	0	4.25757e-06	8.60379e-08	0	2.30438e-06	0	7.56355e-07	7.09413e-08	0	0	3.01263e-07	1.35438e-06	0	0	0	0	0	0	7.18609e-07	0	0	1.23621e-06	0	4.26668e-07
ERS475360	0	0	0	0	0	0	0	0	1.43744e-07	0	3.1909e-06	1.91088e-06	0	0	0	0	0	0	1.15847e-06	0	3.39276e-09	0	0	0	8.77246e-05	1.50131e-07	5.0534e-07	2.86271e-09	0	8.98458e-06	0	0	1.87998e-07	0	0	1.07561e-08	2.76831e-09	0	0	0	0	0	0	0	0	0	3.92197e-08	0	0
ERS475361	0	0	0	6.05139e-07	5.99393e-09	4.97254e-09	0	0	3.91366e-08	1.29294e-09	1.36839e-05	5.13439e-05	4.84043e-07	0	0	0	6.48518e-08	0	9.31778e-08	0	0	0	0	0	6.5026e-05	3.37822e-06	4.97567e-08	8.29425e-07	0	1.25782e-06	0	9.93607e-08	0	0	1.50744e-08	0	4.77272e-07	0	0	0	1.20024e-08	0	0	1.56858e-07	0	0	1.07708e-07	0	0
ERS475362	8.18322e-09	0	0	0	3.17339e-06	5.43545e-09	0	0	3.42266e-09	1.40524e-08	1.87263e-08	1.69889e-06	0	0	0	0	3.49346e-09	0	3.20201e-07	0	1.36653e-09	0	0	0	1.59756e-05	5.00387e-07	2.25909e-06	9.9835e-08	0	1.42646e-06	0	9.01013e-08	1.46725e-07	0	0	5.052e-08	2.00503e-09	0	0	0	0	0	0	0	0	0	2.47018e-06	0	0
ERS475363	0	0	0	0	9.09168e-07	3.2975e-09	6.57662e-09	0	9.66535e-09	7.00099e-09	6.17361e-09	1.04476e-05	0	0	0	0	5.59125e-09	0	5.16912e-08	0	5.09209e-09	0	1.62038e-08	0	4.89051e-05	3.13756e-07	1.8636e-07	2.46469e-07	0	1.75055e-06	0	4.71533e-07	3.17067e-06	0	0	4.11542e-09	3.21281e-07	0	0	0	0	0	0	1.42503e-07	3.21129e-08	0	1.5397e-07	0	2.10707e-07
ERS475364_ERS475365	0	0	0	0	0	0	0	0	0	0	0	3.7655e-06	0	0	0	0	2.84385e-08	0	8.90278e-09	0	0	0	0	0	0.000183176	2.08512e-07	5.36417e-07	2.02244e-07	0	1.34999e-06	0	1.89183e-07	8.32228e-07	0	0	5.30337e-07	1.00209e-08	0	0	0	0	0	0	0	0	0	9.13766e-07	0	1.01722e-08
ERS475366	0	1.1307e-07	0	0	1.13912e-08	5.74692e-09	0	0	4.12909e-09	2.55168e-08	1.93533e-08	1.83165e-07	1.02214e-09	0	0	0	4.57712e-09	0	2.52723e-06	0	0	0	0	1.26131e-07	4.16817e-05	1.54881e-08	4.6151e-06	4.19719e-09	0	1.13171e-05	0	3.61671e-07	4.66965e-09	0	0	4.53556e-08	0	1.14875e-07	0	0	0	0	0	8.94697e-09	0	0	1.56648e-07	0	0
ERS475367	0	0	0	0	1.63621e-08	1.31002e-08	0	0	0	0	0	6.40676e-06	1.05032e-07	0	0	0	0	0	0	0	0	0	0	0	0.000126646	1.44085e-08	2.30077e-08	2.39686e-06	0	1.72637e-05	0	5.01467e-07	0	0	0	0	1.12539e-08	0	0	0	0	0	0	3.19993e-08	0	7.45352e-07	0	0	0
ERS475368	0	0	0	0	0	0	0	0	0	0	0	4.52041e-06	0	0	0	0	0	7.91779e-08	6.54573e-08	0	1.209e-08	0	0	0	9.70974e-05	3.83554e-06	0	8.52498e-08	0	2.01526e-06	0	1.86901e-07	1.06302e-06	0	0	0	0	0	0	0	1.66628e-07	0	0	0	0	0	4.61314e-06	0	2.30312e-08
ERS475369	0	0	0	0	0	0	0	0	2.28481e-08	1.85272e-07	9.48605e-08	3.65617e-08	1.33111e-08	0	0	0	0	0	8.08843e-07	0	0	0	0	0	0.000113089	6.3657e-09	1.66537e-06	4.43018e-07	0	4.4039e-06	0	2.86311e-07	0	0	0	2.06066e-08	0	0	0	0	0	0	0	0	0	0	2.60295e-07	0	0
ERS475370	0	0	0	0	0	0	0	0	0	0	0	1.26767e-07	0	0	0	0	4.09893e-08	0	6.23108e-07	0	0	0	1.08382e-08	0	9.8334e-05	7.37409e-09	1.90156e-06	6.93945e-09	0	2.62654e-06	0	5.04026e-07	0	0	0	2.56051e-07	6.90342e-09	0	0	0	0	0	0	4.4744e-07	0	0	1.04301e-07	0	0
ERS475371	0	0	0	0	1.4714e-08	3.33214e-08	0	0	0	4.89924e-07	5.66488e-09	2.68339e-07	0	0	0	0	3.28288e-08	0	1.52565e-07	0	3.19356e-09	0	0	0	0.000168726	3.92752e-09	7.34176e-09	1.11214e-08	0	6.55517e-06	0	0	4.52933e-09	0	0	1.50934e-07	0	0	0	0	0	0	0	0	0	0	2.44227e-07	0	0
ERS475372	0	0	0	3.85923e-07	3.46999e-06	6.7346e-09	1.90701e-08	0	0	2.90952e-07	0	2.7027e-08	0	0	0	0	0	0	7.68775e-08	0	0	0	0	0	8.74748e-05	4.17056e-09	2.15856e-07	8.74098e-09	0	5.33567e-06	0	0	5.27292e-09	0	0	7.86875e-08	2.4615e-09	0	0	0	0	0	0	3.57062e-09	0	0	6.0736e-07	0	0
ERS475373	0	0	0	2.52692e-08	1.14792e-08	0	9.93877e-09	0	5.12846e-09	0	0	5.61246e-06	3.45447e-08	0	0	0	0	4.19337e-09	4.9094e-08	0	3.12544e-09	0	0	0	0.00011071	1.39414e-06	6.47831e-08	3.88397e-07	0	2.75914e-06	0	4.17904e-08	6.54995e-07	0	0	0	3.21968e-07	0	0	0	5.76131e-08	0	0	5.83915e-09	2.12837e-08	9.05755e-08	1.43804e-06	0	4.28376e-08
ERS475374	0	0	0	0	0	0	4.24646e-09	0	0	1.04014e-08	0	1.42952e-05	0	0	0	0	0	1.4131e-08	3.08614e-07	0	7.55858e-09	0	0	0	0.000129147	3.59501e-09	1.63784e-09	5.47678e-07	0	1.18045e-06	0	2.58861e-07	4.70311e-09	3.52032e-09	0	3.78822e-09	2.21168e-09	0	0	0	0	0	0	0	0	0	1.55275e-08	0	0
ERS475375	0	0	0	0	2.22806e-06	1.80879e-08	0	0	9.57406e-09	3.19231e-07	0	9.90561e-07	0	0	0	0	3.31543e-08	0	8.29991e-08	0	3.11307e-08	0	5.57586e-08	5.5541e-09	0.000101464	3.73159e-09	1.24003e-07	2.94755e-07	0	3.82405e-06	0	0	6.31458e-08	9.65404e-09	0	2.95668e-07	0	0	0	0	0	0	0	2.74269e-08	0	0	1.71174e-07	0	0
ERS475376	0	0	0	0	7.50637e-09	1.83956e-09	3.5091e-08	0	0	0	7.61406e-08	9.51506e-06	0	0	0	0	0	4.3561e-06	4.62368e-07	0	9.62061e-09	0	0	0	5.64237e-05	8.00961e-07	2.77768e-08	3.27289e-07	0	1.62899e-06	0	2.57258e-07	1.84233e-06	2.12748e-08	0	5.92478e-09	8.71017e-07	0	0	4.30156e-09	1.95121e-09	0	0	0	0	0	2.89995e-08	0	4.54811e-08
ERS475377_ERS475378	0	0	0	0	0	0	0	0	0	1.01876e-08	0	1.07683e-08	0	0	0	0	0	0	7.84561e-07	0	0	0	0	0	0.000102498	0	6.10951e-08	0	0	3.54781e-06	0	2.51044e-07	0	0	0	1.96095e-08	0	0	0	0	0	0	0	1.57623e-06	0	0	5.86428e-07	0	7.58033e-08
ERS475379_ERS475380	0	1.14456e-08	0	1.2835e-08	1.20897e-08	0	0	0	2.58469e-08	0	0	5.10295e-06	1.5921e-08	0	0	0	0	1.73613e-08	2.89787e-07	0	1.83102e-08	0	0	0	0.000160723	1.64777e-08	4.78585e-08	3.80682e-07	0	4.17127e-06	0	2.57987e-07	1.85741e-07	0	0	1.62493e-08	0	0	0	0	0	0	0	0	9.98488e-08	0	7.61569e-07	0	1.95555e-07
ERS475381_ERS475382	0	0	0	0	3.47392e-08	9.2228e-09	0	0	0	1.48811e-08	1.21296e-08	2.60387e-07	2.04257e-08	0	0	0	0	0	3.55291e-06	0	0	0	0	0	3.66324e-06	1.8815e-08	3.78687e-08	0	0	5.89117e-05	0	0	2.99628e-08	2.5948e-08	0	1.58077e-08	0	0	0	0	0	0	0	0	0	7.48629e-06	9.73235e-06	0	0
ERS475383	0	0	0	7.84864e-08	0	0	0	0	0	7.86204e-09	4.05158e-08	6.9534e-06	2.28397e-08	0	0	0	0	0	6.71731e-08	0	0	0	0	0	1.77913e-05	2.11112e-06	7.24128e-08	2.51328e-08	0	2.25871e-07	0	1.19624e-07	1.06589e-06	2.95026e-07	1.03405e-08	2.43353e-08	3.91707e-08	1.60719e-06	0	0	1.5869e-07	5.95118e-08	0	0	2.95863e-08	0	3.40023e-08	0	7.37832e-08
ERS475385_ERS475386	0	0	0	2.29744e-08	0	0	0	0	0	1.4229e-07	0	3.30026e-07	1.16661e-07	0	0	0	8.77165e-09	0	8.83471e-08	0	0	0	1.83304e-08	0	8.66599e-06	0	6.32526e-08	4.10015e-08	0	1.5076e-06	0	1.2709e-07	7.55634e-08	0	0	5.29922e-07	4.60166e-09	0	0	0	0	0	0	0	0	0	1.50669e-06	0	2.41094e-07
ERS475387_ERS475388	0	0	0	4.86036e-06	4.50945e-06	0	2.32498e-07	0	1.79722e-07	0	0	9.73284e-09	2.30771e-07	0	0	1.01375e-08	0	0	1.45343e-06	0	1.52811e-07	0	0	0	4.84124e-05	0	1.63635e-06	0	0	4.05402e-06	0	3.33542e-07	0	0	0	0	5.48561e-06	0	0	0	0	0	0	0	0	0	2.40485e-08	0	4.55617e-07
ERS475389_ERS475390	0	0	0	0	0	0	0	0	0	1.74148e-07	0	3.66741e-08	0	0	0	0	0	0	1.43556e-08	0	0	0	0	0	0.000105289	0	3.4751e-08	0	0	8.87261e-06	0	8.08535e-09	1.24457e-08	0	0	1.33136e-07	0	0	0	0	0	0	0	0	0	0	4.63336e-09	0	0
ERS475391	0	0	0	0	0	1.67938e-08	0	0	0	2.30219e-08	0	3.84702e-07	0	0	0	0	0	1.50177e-08	2.20526e-07	0	0	0	1.36383e-07	0	6.08122e-05	0	6.69056e-07	0	0	1.23635e-05	0	0	7.47296e-08	0	0	7.12053e-09	0	0	0	0	0	0	0	2.18678e-08	0	3.22892e-07	4.02232e-08	0	0
ERS475392	0	0	0	0	0	0	0	0	0	1.56958e-07	0	7.25883e-08	0	0	0	0	0	1.76144e-08	9.6236e-08	0	0	0	0	0	0.000157603	0	4.72013e-09	0	0	2.59708e-06	0	0	0	0	0	1.14044e-08	0	0	0	0	0	0	0	0	0	0	4.86698e-07	0	0
ERS475398	0	0	0	1.07519e-06	0	0	0	0	0	0	2.38916e-08	1.3083e-07	1.57569e-07	0	0	0	1.2574e-08	1.03816e-08	6.95133e-07	0	0	0	6.88035e-08	0	0.000113514	0	1.91896e-06	6.03906e-09	0	3.08777e-06	0	0	0	0	8.69048e-07	1.7635e-08	0	0	0	0	0	0	0	0	0	1.04311e-07	8.79177e-09	0	5.76867e-08
ERS475399	0	0	0	3.34847e-07	0	0	5.62784e-08	0	0	0	9.4976e-08	1.77507e-05	1.613e-07	0	0	0	0	1.08492e-05	5.03065e-07	0	0	0	0	0	5.61747e-05	2.1878e-06	2.02182e-06	1.74232e-07	0	2.09389e-06	0	1.40996e-07	3.4438e-06	3.47781e-06	0	0	8.53963e-07	0	0	0	0	0	0	0	0	0	4.55541e-07	0	3.98701e-08
ERS475400	0	0	0	0	0	1.35791e-08	0	0	1.48557e-07	0	0.000200285	4.60299e-07	0	0	0	0	0	4.11833e-08	1.21044e-06	3.22914e-06	0	0	3.26944e-08	0	2.15131e-06	1.93276e-08	4.68439e-09	1.15116e-08	0	3.48868e-05	6.59302e-09	1.00939e-07	1.12115e-08	0	0	1.43394e-08	6.8173e-09	0	0	0	0	0	0	0	0	0	0	0	0
ERS475401	0	0	0	0	1.22828e-06	0	3.6545e-08	0	0	0	3.07621e-06	8.0011e-06	2.43269e-07	0	0	0	0	0	5.905e-07	0	5.8255e-09	0	0	0	0.000122919	6.30485e-09	4.5176e-07	4.07542e-08	0	5.1711e-06	0	9.75369e-08	3.6471e-07	0	0	0	0	0	0	0	0	0	0	0	0	0	6.33209e-07	0	1.92704e-08
ERS475402	1.50265e-08	0	0	0	1.69628e-08	0	0	0	1.43308e-08	0	1.6486e-08	7.52582e-07	1.20969e-07	0	0	1.0276e-08	0	0	5.14643e-07	0	8.27174e-09	0	0	6.66529e-09	0.000132136	1.27975e-08	7.31983e-09	3.34161e-07	0	4.72391e-06	0	2.55712e-07	3.43864e-07	0	0	0	2.79993e-07	0	0	0	1.18113e-08	0	0	0	0	0	3.54781e-07	0	2.63426e-07
ERS475408_ERS475409	0	0	0	0	0	0	0	0	0	0	0	1.91371e-07	0	0	0	0	0	0	2.08722e-07	0	0	0	0	4.79955e-08	2.28195e-05	0	8.74986e-08	8.72226e-08	0	3.83236e-06	0	1.4439e-07	0	0	0	0	6.13937e-09	0	0	0	0	0	0	0	0	0	0	0	1.60903e-07
ERS475410_ERS475411	7.58856e-09	0	0	1.07475e-08	1.9788e-08	0	1.72015e-08	0	0	0	0	6.71605e-07	0	0	0	0	2.65986e-08	1.6232e-08	2.46238e-07	0	0	0	0	0	0.000143121	8.28669e-08	3.25333e-07	7.37835e-08	0	1.37778e-06	0	1.26723e-07	0	0	0	0	9.49379e-08	0	0	0	0	0	0	1.85111e-08	0	0	2.20076e-07	0	1.18546e-07
ERS475412	0	0	0	6.46274e-08	0	0	0	0	0	7.94588e-09	0	2.51659e-08	0	0	0	0	0	0	7.9671e-08	0	0	0	0	0	0.000186583	1.25488e-08	5.21439e-07	1.14767e-08	0	1.49383e-06	0	0	0	0	0	5.44728e-08	0	0	0	0	0	0	0	0	0	3.67675e-07	3.22494e-07	0	0
ERS475413_ERS475414	0	0	0	0	0	0	0	0	0	0	6.18542e-09	3.38667e-05	0	0	0	0	0	0	6.45445e-09	0	8.93316e-09	0	5.79804e-08	0	8.09799e-05	0	1.26981e-07	5.31069e-07	0	3.61706e-06	0	6.86466e-08	0	0	0	3.94917e-08	0	0	0	0	1.21045e-08	0	0	0	0	0	0	0	1.83909e-07
ERS475415	0	0	0	0	1.58368e-08	0	3.1434e-08	0	0	0	1.7214e-08	8.03706e-07	0	0	0	0	0	0	9.52482e-07	0	0	0	0	0	2.69898e-05	0	1.28732e-07	4.37517e-08	0	3.1804e-06	0	6.3029e-07	5.57331e-08	0	0	0	1.91939e-08	0	0	0	0	0	0	0	0	0	5.00244e-08	0	3.20048e-07
SRS1996996	7.48176e-09	0	0	0	1.1259e-08	0	0	0	0	0	9.98898e-09	2.01903e-08	0	0	0	0	0	0	1.72884e-06	3.86355e-09	0	0	0	2.34116e-08	0.000176868	1.64726e-09	7.42343e-06	1.71184e-08	0	3.47516e-06	0	4.92974e-07	0	0	0	0	3.15402e-09	0	0	0	0	0	0	0	0	0	7.35478e-07	0	2.21874e-07
SRS1996997	3.18947e-09	0	0	0	3.60804e-06	0	0	0	0	0	0	0	0	0	0	5.472e-09	0	0	5.5287e-08	0	0	0	0	0	0.000211157	0	7.06005e-07	5.27023e-09	0	1.67145e-06	0	5.20279e-08	0	0	0	0	0	0	0	0	0	0	0	1.5125e-08	0	0	1.67167e-08	0	0
SRS1996998	0	0	0	0	7.50008e-09	5.42284e-09	0	0	1.41924e-08	1.24305e-08	7.17776e-09	2.54073e-06	0	0	0	0	0	0	4.92598e-08	0	0	0	0	0	7.49909e-05	9.97225e-07	7.39537e-07	7.71555e-08	0	1.56023e-05	0	1.97883e-06	0	0	0	0	0	0	0	0	0	0	0	1.20081e-08	0	0	2.22227e-08	0	0
SRS1996999	0	0	0	0	0	8.85719e-09	5.67139e-08	0	0	0	0	8.31157e-07	0	0	0	0	0	0	1.31001e-06	0	0	0	0	0	0.000115979	0	1.60384e-05	1.62407e-07	0	5.48196e-06	0	5.75038e-07	3.15764e-08	0	0	8.10753e-09	1.82603e-06	2.06769e-08	0	0	0	0	0	0	0	0	2.73946e-07	0	1.86312e-06
SRS1997000	0	0	0	0	6.67737e-08	7.88751e-09	0	0	2.07774e-08	0	0	2.08189e-05	7.62534e-08	0	0	0	0	6.39839e-09	1.34575e-06	0	7.98003e-09	0	0	1.33353e-08	0.000152416	0	2.94048e-06	7.95666e-07	0	5.91029e-06	0	9.59166e-08	0	0	0	0	0	0	0	0	6.42748e-08	0	0	0	0	0	2.00345e-07	0	7.38383e-07
SRS1997001	3.919e-08	0	0	0	0	0	0	0	0	0	0	7.00676e-07	3.47763e-09	0	0	0	0	0	1.66239e-06	0	0	0	0	3.96557e-06	0.000131632	5.70015e-09	1.7067e-06	4.88499e-08	0	8.13741e-06	0	4.99451e-07	0	0	0	0	0	0	0	0	0	0	0	0	0	0	8.00256e-08	0	3.92662e-08
SRS1997002	1.15992e-08	0	0	0	6.63856e-09	6.19802e-09	3.85404e-08	0	1.46064e-07	0	0	9.19727e-06	1.06377e-07	0	0	0	0	4.78441e-08	3.5259e-07	0	0	0	0	0	9.59754e-05	6.48526e-06	3.56901e-06	6.10984e-08	0	1.7623e-06	0	2.53715e-07	3.0156e-07	0	0	0	1.67819e-07	0	0	0	6.17155e-08	0	0	0	3.72091e-09	0	2.35532e-07	0	4.18027e-07
SRS1997003	0	0	0	0	3.00965e-06	6.8358e-09	1.72849e-07	0	2.44987e-08	1.11149e-08	2.7085e-08	1.60693e-05	1.21065e-07	0	0	0	0	6.90146e-09	2.88808e-07	0	3.36095e-09	0	0	1.96007e-06	9.09131e-05	2.23586e-06	3.93269e-06	1.48468e-06	0	4.03897e-06	0	3.21048e-07	0	0	0	0	1.16605e-06	0	0	0	0	0	0	0	0	0	2.63083e-07	0	1.69795e-06
SRS1997004	0	0	0	0	0	5.93728e-09	0	0	0	0	0	9.49742e-08	0	0	0	0	0	0	4.8281e-07	0	6.39585e-09	0	0	0	0.000191763	1.34001e-08	3.39455e-06	2.72527e-08	0	3.47826e-06	0	3.75238e-08	0	0	0	0	0	0	0	0	0	0	0	0	0	0	4.53895e-07	0	7.69288e-07
SRS1997005	3.9434e-07	0	0	0	0	7.57242e-09	0	0	0	0	2.89856e-09	9.18666e-09	6.89066e-07	0	0	0	0	0	5.58605e-06	0	0	0	0	0	0.000152111	2.37304e-09	1.58996e-05	2.17576e-09	0	1.85046e-05	0	1.62253e-06	3.0956e-09	0	0	0	2.54891e-09	0	0	0	0	0	0	0	0	0	1.05235e-06	0	7.8289e-07
SRS1997006	0	0	0	0	0	0	3.40429e-07	0	1.72761e-08	0	0	7.85429e-06	5.36975e-08	0	0	0	0	4.96808e-08	3.41396e-07	0	0	0	0	5.17676e-09	2.30974e-05	3.34627e-07	2.53703e-06	1.07514e-07	0	2.27671e-06	0	3.6588e-07	5.52646e-07	0	0	0	1.55345e-07	0	0	0	1.34486e-06	8.204e-07	0	0	0	0	4.41077e-07	0	2.57418e-07
SRS1997007	0	0	0	0	0	0	0	0	0	0	0	1.27118e-08	0	0	0	0	0	0	4.35036e-07	4.4137e-07	0	0	0	0	0.000179946	0	9.91823e-07	4.95409e-09	0	1.53409e-06	0	7.23038e-07	0	0	0	0	0	0	0	0	0	0	0	0	0	0	0	0	3.63343e-07
SRS1997008	0	0	0	0	6.32225e-09	0	3.20936e-08	0	2.89599e-08	0	1.55042e-06	1.04439e-05	8.8373e-08	0	0	0	0	3.82886e-07	2.0206e-06	0	1.83775e-07	0	0	0	2.13983e-05	1.9363e-06	2.01513e-06	1.02781e-06	0	5.83474e-06	0	7.74995e-07	2.65607e-06	0	0	3.64656e-09	1.22816e-06	0	0	0	4.02277e-07	0	0	0	7.52465e-08	0	3.90998e-07	0	2.19348e-06
SRS1997009	0	0	0	0	0	8.59066e-09	1.88072e-06	0	7.3872e-08	0	1.21217e-06	0	0	0	0	4.96639e-09	0	1.69543e-08	7.70761e-07	0	2.10465e-08	0	0	0	0.000105218	0	0	0	0	6.98571e-06	0	1.83489e-06	8.99428e-07	0	0	6.89276e-09	0	0	0	0	1.74721e-08	0	0	0	0	0	1.18559e-07	0	0
SRS1997011	0	0	0	3.61053e-07	0	8.84213e-09	3.66463e-07	0	7.17919e-08	0	7.63009e-09	2.11058e-06	0	0	0	0	0	1.2063e-08	3.60605e-06	0	4.61916e-09	0	0	3.12318e-08	8.44013e-05	9.65322e-09	8.11024e-06	5.35678e-07	0	1.00628e-05	0	2.81431e-06	1.24324e-07	0	0	0	1.05143e-06	0	0	0	0	0	0	0	0	0	6.30692e-09	0	0
SRS1997012	0	0	0	0	3.78225e-06	6.7736e-09	0	0	1.15554e-08	0	0	5.62464e-07	0	0	0	0	0	0	2.74099e-06	0	0	0	0	5.54116e-08	0.000169321	1.58027e-07	4.51687e-06	1.34621e-07	0	9.33237e-06	0	8.28496e-06	1.89756e-08	0	0	7.49396e-09	1.51267e-07	0	0	0	0	0	0	0	0	0	3.7801e-09	0	5.61008e-09
SRS1997013	0	0	0	0	0	6.96214e-09	0	0	0	0	0	0	2.8593e-07	0	0	0	0	0	6.69042e-07	0	0	0	0	0	0.000178442	0	1.92791e-05	4.71977e-09	0	4.65426e-06	0	1.59016e-07	0	0	0	0	3.93225e-08	0	0	0	0	0	0	0	0	0	1.53021e-06	0	0
SRS1997014	0	0	0	0	0	5.44625e-09	0	0	0	3.2709e-09	0	2.01136e-08	3.18491e-07	0	0	0	0	0	3.77253e-07	0	0	0	0	0	2.19643e-06	7.27958e-09	5.5704e-06	0	0	2.14149e-06	0	2.00596e-06	0	0	0	0	2.86338e-07	0	0	0	0	1.17266e-06	0	0	0	0	1.53547e-07	0	8.84327e-07
SRS1997015	0	0	0	0	0	4.06615e-09	0	0	0	0	0	1.0027e-08	0	0	0	0	0	0	2.83346e-06	0	0	0	0	2.69005e-09	0.000190487	0	1.67816e-08	0	0	8.47477e-06	0	2.4569e-06	0	0	0	0	0	0	0	0	0	0	0	0	0	0	5.58157e-07	0	0
SRS1997016	3.38553e-09	0	0	0	7.55125e-09	0	1.10906e-08	0	4.94765e-08	0	6.57576e-08	3.30398e-06	5.27799e-08	0	0	0	0	2.8162e-08	1.99471e-07	0	5.31355e-09	0	0	3.89575e-06	3.6039e-05	9.16086e-08	4.65824e-08	7.23292e-07	0	2.9192e-06	0	3.7159e-07	4.53829e-07	0	0	0	4.61939e-07	0	0	0	8.38001e-08	0	0	0	3.58687e-08	0	9.36902e-08	0	5.12497e-07
SRS1997017	0	0	0	0	1.5064e-07	0	1.08507e-07	0	1.59986e-08	0	0	1.75797e-06	0	0	0	0	0	1.12194e-08	1.11765e-06	0	0	0	0	0	5.91499e-06	2.31135e-07	6.45653e-07	5.98728e-07	0	2.53606e-06	0	5.15144e-07	2.32971e-08	0	0	0	3.67609e-07	0	0	0	0	0	0	0	0	0	5.76359e-08	0	6.80284e-07
SRS1997018	0	0	0	0	0	9.69219e-08	0	0	0	1.57955e-07	0	4.21649e-08	1.04941e-08	0	0	0	0	0	2.14448e-06	0	0	0	0	0	6.00283e-06	4.14611e-09	0.000116488	0	0	2.24176e-06	0	8.14146e-07	0	0	0	3.53787e-08	0	0	0	0	0	0	0	2.8654e-08	0	0	1.28852e-06	0	2.59615e-06
SRS1997019	0	0	0	0	1.33856e-06	8.37031e-09	1.44369e-07	0	4.21859e-08	0	0	1.97914e-05	0	0	0	0	0	9.16522e-09	8.52629e-07	0	3.51861e-09	0	0	4.59295e-08	5.69912e-05	1.44517e-06	1.69175e-06	6.92372e-07	0	6.62326e-06	0	6.93308e-07	6.20455e-07	0	0	0	8.45009e-07	0	0	0	5.85878e-07	0	0	0	0	0	4.56073e-07	0	5.6317e-07
SRS1997020	7.67756e-09	0	0	0	1.48985e-08	0	1.09871e-07	0	1.41143e-08	0	5.16169e-06	2.38518e-05	0	0	0	0	0	3.51111e-08	4.22984e-07	0	8.24728e-09	0	0	1.17035e-07	9.76094e-05	5.53084e-07	3.61422e-06	9.3262e-07	0	4.41771e-06	0	3.58286e-07	9.7917e-07	0	0	0	2.9254e-06	0	0	0	2.50272e-08	0	0	0	1.53735e-08	0	3.19421e-07	0	0
SRS1997021	0	0	0	0	3.26921e-07	0	0	0	6.53288e-09	0	3.51217e-07	4.58404e-05	0	0	0	0	0	6.70735e-08	4.00671e-08	0	0	0	0	4.87147e-06	0.000104817	3.51387e-06	1.56331e-07	1.54943e-06	0	5.55909e-07	0	2.8649e-08	2.02471e-06	0	0	0	4.18552e-07	0	0	0	1.01713e-07	0	0	0	0	0	2.08888e-07	0	5.73811e-07
SRS1997022	0	0	0	1.16727e-06	0	1.18126e-08	7.23859e-08	0	7.56165e-09	0	0	3.87011e-05	7.40482e-08	0	0	0	0	4.75892e-08	8.53164e-07	0	3.25793e-09	0	0	0	5.81032e-05	1.11864e-05	3.37862e-06	1.22695e-06	0	4.56714e-06	0	3.06676e-07	3.53498e-06	0	0	0	1.54291e-06	0	0	0	6.3153e-07	0	0	0	2.74456e-08	0	1.07579e-06	0	1.91689e-06
SRS1997023	0	0	0	0	0	0	4.48735e-08	0	0	0	4.30542e-07	3.98128e-05	3.30214e-08	0	0	0	0	0	3.4764e-07	0	4.00052e-09	0	0	0	3.68433e-05	1.14861e-06	2.70825e-07	9.14712e-07	0	3.61705e-06	0	4.95669e-07	1.98373e-06	0	0	0	9.20307e-07	0	0	1.88319e-08	3.4652e-07	0	0	0	5.68463e-08	0	8.2761e-08	0	6.89494e-07
SRS1997024	0	0	0	1.07845e-08	0	6.29443e-09	0	0	0	0	0	1.08213e-05	0	0	0	0	0	0	2.91167e-07	0	0	0	0	0	0.00017048	0	8.11879e-06	1.0309e-06	0	5.2627e-06	0	5.219e-09	4.21942e-07	0	0	0	0	0	0	0	0	0	0	0	0	0	1.27775e-07	0	0
SRS1997025	3.79191e-08	0	0	0	1.50941e-06	4.53167e-09	0	0	1.14772e-07	0	0	5.51533e-06	0	0	0	0	0	0	3.28495e-07	0	8.5538e-09	0	0	2.91127e-09	4.13315e-05	2.73771e-09	1.33318e-06	5.83327e-07	0	4.54039e-06	0	1.02964e-06	0	0	0	0	2.95728e-09	0	0	0	0	0	0	0	0	0	2.57513e-07	0	3.89363e-07
SRS1997026	0	0	0	0	0	0	0	0	0	0	0	4.28067e-06	0	0	0	0	0	0	3.38782e-06	0	7.52317e-09	0	0	0	0.000142324	4.70924e-09	4.27442e-06	6.29108e-07	0	8.59514e-06	0	5.9634e-07	1.06904e-07	0	0	0	0	0	0	0	0	0	0	0	0	0	7.40371e-07	0	0
SRS1997027	0	0	0	0	5.83391e-09	0	0	0	2.07133e-08	0	0	1.52426e-07	0	0	0	0	0	0	8.73758e-08	7.88381e-09	0	0	0	0	6.17879e-05	3.22486e-06	1.18172e-07	4.93395e-08	0	2.49669e-06	0	3.24619e-07	4.2852e-09	0	0	0	2.76881e-07	0	0	0	0	0	0	0	0	0	1.96751e-07	0	3.16712e-07
SRS1997028	0	0	0	0	0	4.29813e-09	8.23375e-08	0	0	0	5.07995e-07	6.8054e-06	0	0	0	0	0	7.67081e-09	1.37059e-07	0	0	0	0	0	3.47306e-05	4.86398e-07	2.94806e-06	4.73575e-07	3.2942e-07	2.11821e-06	0	4.39688e-07	4.03302e-07	0	0	0	4.08221e-07	0	0	0	1.65965e-07	0	0	0	4.67081e-08	0	7.37593e-08	0	6.63216e-07
SRS1997029	0	0	0	4.97465e-08	0	3.09524e-08	0	0	0	5.63109e-09	2.79105e-08	4.84357e-07	1.82516e-07	0	0	0	0	0	3.83674e-06	0	0	0	1.58313e-08	5.99204e-09	6.0301e-05	1.76414e-08	2.07265e-05	1.25553e-07	0	4.99087e-06	0	1.83001e-06	7.32232e-09	0	0	0	9.12549e-08	0	0	0	0	1.54225e-06	0	0	4.40597e-09	0	7.32472e-07	0	8.58308e-07
SRS1997030	0	0	0	0	1.42805e-08	2.60986e-08	0	0	4.12928e-08	0	0	1.44279e-05	0	0	0	0	0	1.01507e-07	1.98811e-06	0	0	0	0	0	0.000134426	0	8.52149e-06	1.91019e-06	0	6.89276e-06	0	1.4334e-06	2.11884e-08	0	0	2.75796e-09	0	0	0	0	0	0	0	0	0	0	5.00863e-07	0	3.71641e-07
SRS1997031	2.07984e-08	0	0	0	0	3.07791e-09	0	0	0	0	0	5.06036e-09	0	0	0	0	0	0	7.58373e-07	3.05153e-07	0	3.77743e-07	0	0	4.3019e-05	0	3.61183e-07	7.96347e-09	0	2.46055e-06	0	1.48941e-06	0	0	0	0	0	0	0	0	0	0	0	0	0	0	3.49609e-07	0	8.776e-07
SRS1997032	1.53098e-08	0	0	0	0	1.48791e-09	0	0	9.05901e-09	1.75819e-08	0	5.87822e-09	0	0	0	0	0	0	5.41003e-07	0	4.96457e-09	0	0	0	0.00013946	2.17022e-09	3.74554e-08	7.2519e-07	0	1.90127e-06	0	3.60918e-07	0	0	0	5.92342e-08	1.44873e-06	0	0	0	0	0	0	0	0	0	8.42544e-09	0	0
SRS1997033	0	0	0	7.13915e-06	2.53006e-06	0	0	0	1.03969e-08	0	0	5.40651e-08	1.38796e-07	0	0	0	0	1.41083e-08	2.62088e-07	3.15794e-08	0	0	0	0	2.65674e-05	5.88108e-09	1.01367e-05	3.87378e-09	0	1.10556e-06	0	4.98038e-07	0	0	0	0	4.53315e-07	0	0	0	0	0	0	0	0	0	2.50933e-07	0	5.56782e-07
SRS1997034	0	0	0	2.45008e-08	1.00817e-07	5.6422e-09	0	0	1.87683e-07	0	0	1.87023e-05	0	0	0	0	0	0	1.7348e-06	0	0	0	0	0	0.000171612	5.27007e-06	4.26678e-08	1.16923e-06	0	5.5409e-06	0	6.46763e-07	0	0	0	0	5.09042e-09	0	0	0	0	0	0	0	0	0	1.08299e-08	0	4.78624e-07
SRS1997035	0	0	0	8.17188e-08	5.59874e-06	6.88172e-09	0	0	0	0	0	1.87666e-07	9.51341e-08	0	0	0	0	0	1.93188e-06	0	0	0	0	1.0355e-08	0.000208277	3.04523e-09	6.73214e-06	1.45238e-08	0	1.041e-05	0	4.35075e-09	0	0	0	2.57772e-09	0	0	0	0	0	0	0	0	0	0	8.12484e-07	0	1.87971e-06
SRS1997036	0	0	0	0	7.41517e-09	0	1.08518e-07	0	0	1.07957e-08	0	7.63552e-06	0	0	0	0	0	0	5.32463e-08	0	0	0	0	0	0.0001507	1.39545e-06	2.33291e-07	7.30316e-07	0	3.21666e-06	0	2.63424e-07	7.69191e-08	0	0	8.8899e-09	2.00561e-06	0	0	0	0	0	0	0	0	0	8.82689e-07	0	1.6023e-07
SRS1997037	0	0	0	0	1.47604e-07	3.99332e-09	0	0	8.24217e-08	2.18777e-09	9.9612e-09	7.46936e-06	7.02285e-09	0	0	0	0	0	9.5164e-07	0	4.00964e-09	0	0	1.61256e-08	0.000169383	4.86255e-07	1.75946e-07	1.14828e-06	0	1.53323e-06	0	2.49335e-07	4.46947e-07	0	4.65995e-09	0	8.62648e-09	0	0	0	0	0	0	0	0	0	8.61992e-07	0	1.68066e-06
SRS1997038	0	0	0	3.11531e-08	8.99079e-07	5.33841e-09	1.75905e-08	0	4.24992e-08	0	0	2.66686e-05	2.44309e-08	0	0	0	0	0	2.00344e-07	0	2.5864e-08	0	0	5.68284e-09	0.000140313	3.14493e-08	2.88419e-07	1.22017e-06	0	1.39943e-06	0	1.46636e-07	9.65673e-09	0	6.24925e-08	4.77524e-09	9.38296e-09	0	0	0	2.01288e-08	0	0	0	0	0	5.16788e-07	0	2.16333e-07
SRS1997039	0	0	0	0	1.82522e-06	0	0	0	1.24636e-07	0	0	7.72965e-06	0	0	0	0	0	1.47521e-08	1.27342e-06	0	0	0	0	0	0.000201821	9.69391e-09	1.02514e-06	1.44856e-07	0	2.02361e-06	0	0	1.0888e-08	0	0	5.56992e-09	1.31272e-06	0	0	0	0	0	0	0	0	0	9.2835e-07	0	1.68753e-07
SRS1997040	0	0	0	0	8.57092e-09	4.81655e-09	0	0	4.57585e-08	0	0	2.0695e-06	0	0	0	0	0	0	4.32344e-07	0	1.42396e-08	0	0	0	0.000133896	3.83095e-06	9.11761e-07	5.10659e-07	0	2.60103e-06	0	6.79918e-07	5.09181e-07	0	0	0	7.06494e-08	0	0	0	0	0	0	0	0	0	4.86622e-07	0	2.85996e-07
SRS1997041	0	0	0	0	4.62014e-06	2.96394e-08	1.36356e-08	0	1.34357e-08	0	4.29833e-09	6.41293e-06	0	0	0	0	0	4.50142e-09	1.54602e-07	0	0	0	0	0	5.8666e-05	2.27103e-07	1.9653e-06	1.23664e-06	0	2.41498e-06	0	1.27914e-06	1.91834e-08	0	0	0	7.04026e-06	0	0	0	0	0	0	0	7.48668e-09	0	1.28485e-07	0	2.01133e-06
SRS1997042	0	0	0	0	3.80744e-07	0	0	0	1.51516e-08	0	0	4.59042e-07	0	0	0	0	0	1.07159e-07	9.65987e-06	0	0	0	0	0	0.000105437	5.80553e-08	2.91224e-06	2.10524e-07	0	4.53886e-06	0	9.37802e-07	1.46065e-08	0	0	3.29652e-08	2.49982e-08	0	0	0	0	0	0	0	0	0	3.2579e-08	0	3.12534e-07
SRS1997044	9.20879e-09	0	0	0	4.21787e-06	0	9.26014e-08	0	3.34068e-08	0	0	1.55251e-05	3.11537e-08	0	0	0	0	2.96595e-09	1.03512e-06	0	6.72868e-09	0	0	0	0.00016244	1.56431e-06	1.22041e-06	1.60549e-06	0	2.29453e-06	0	4.39665e-07	8.9314e-07	0	0	0	0	0	0	0	7.36451e-09	0	0	0	0	0	7.13008e-07	0	3.2264e-07
SRS1997045	0	0	0	0	2.89068e-08	0	0	0	0	0	0	5.52422e-07	2.92611e-08	0	0	0	0	0	5.39566e-08	0	0	0	0	0	1.5186e-05	8.94081e-09	2.70088e-07	0	0	5.98213e-07	0	3.45996e-07	2.08052e-08	0	0	0	9.89427e-08	0	0	0	0	2.10324e-07	0	0	0	0	1.97239e-08	0	1.74353e-07
SRS1997046	0	0	0	0	0	7.62944e-09	0	0	0	0	0	1.27141e-08	0	0	0	0	0	0	1.05713e-05	0	0	0	0	0	0.000139147	0	8.16396e-06	9.41853e-09	0	1.88886e-05	0	2.05708e-06	0	0	0	0	0	0	0	0	0	0	0	0	0	0	7.59423e-08	0	0
SRS1997047	0	0	0	1.39883e-06	7.3789e-09	6.4703e-09	0	0	0	0	6.32747e-08	5.15906e-07	0	0	0	0	0	0	3.58409e-08	0	0	0	0	1.10001e-08	0.000123851	1.83496e-08	7.67848e-06	7.53882e-07	0	5.93973e-06	0	4.36475e-07	4.0597e-07	0	0	0	3.25246e-08	0	0	0	0	0	0	0	0	0	7.06559e-08	0	1.75064e-06
SRS1997048	0	0	0	0	0	6.1726e-09	6.59543e-08	0	1.38576e-07	1.49577e-08	2.78242e-08	1.30594e-05	8.87779e-08	0	0	0	0	3.27344e-08	9.70874e-07	0	5.79227e-09	0	0	0	7.2533e-05	6.80989e-07	1.58664e-05	1.2601e-06	0	4.91627e-06	0	1.90209e-06	1.58566e-07	0	0	4.39857e-09	2.40015e-06	0	0	0	0	0	0	0	0	0	6.58324e-08	0	1.64566e-06
SRS1997049	0	0	0	0	0	6.48598e-09	2.31035e-08	0	0	0	0	1.32335e-06	0	0	0	0	0	0	3.93243e-07	0	3.16642e-06	0	0	0	5.68987e-06	1.47262e-07	2.01073e-07	2.22446e-07	0	2.73826e-06	0	4.06977e-07	3.01808e-07	0	0	0	3.20778e-07	0	0	0	2.75081e-07	0	0	0	0	0	1.24565e-07	0	0
SRS1997050	0	0	0	0	6.5994e-08	0	0	0	4.19487e-09	1.07113e-08	0	4.86493e-06	5.85174e-08	0	0	0	0	0	1.98626e-07	0	1.32001e-08	0	0	1.05132e-06	0.000104484	0	4.92815e-08	4.72257e-07	0	8.60491e-06	0	7.95572e-08	5.67074e-07	0	0	0	8.82018e-07	1.50547e-06	0	0	0	1.31916e-07	0	0	0	0	8.92872e-08	0	2.9573e-07
SRS1997051	0	0	0	0	1.64931e-08	3.98848e-09	0	0	5.81245e-09	0	4.85701e-09	5.1189e-07	0	0	6.17154e-09	0	0	2.17707e-07	3.91075e-07	0	0	0	0	4.03248e-09	1.77128e-05	2.55606e-08	1.55538e-05	6.67882e-09	0	3.89619e-06	0	1.28512e-06	1.54434e-07	0	0	0	1.6372e-06	0	0	0	2.45368e-08	3.80134e-06	0	0	0	0	9.14196e-07	0	4.57129e-06
SRS1997052	0	0	0	0	2.93539e-06	1.98487e-08	0	0	9.57261e-09	0	0	2.89123e-08	2.30354e-07	0	0	0	0	0	1.05747e-06	0	0	0	0	0	0.000145787	4.53499e-09	5.80529e-07	2.7777e-09	0	9.17627e-06	0	3.74953e-06	0	0	0	0	0	0	0	0	0	0	0	0	0	0	6.98522e-07	0	0
SRS1997053	0	0	0	0	0	0	0	0	0	0	0	7.03449e-08	0	0	0	0	0	0	1.56728e-06	0	0	0	0	0	0.000167335	7.06221e-09	0	0	0	1.0121e-05	0	4.6051e-07	0	0	0	0	1.19542e-07	0	0	0	0	0	0	0	0	0	4.44059e-09	0	4.76281e-07
SRS1997054	9.8971e-09	0	0	0	1.30146e-06	0	0	0	7.68695e-09	0	0	2.87502e-05	0	0	0	0	0	2.15496e-06	1.54022e-07	0	1.72456e-08	0	0	0	0.0001348	3.9464e-06	3.31226e-07	1.09257e-06	0	1.41825e-06	0	1.73622e-07	9.88668e-07	0	0	0	4.80791e-07	0	0	0	0	0	0	0	0	0	2.89961e-07	0	4.59798e-07
SRS1997055	3.04937e-07	0	0	0	0	4.48794e-09	0	0	0	0	0	9.96014e-09	2.90457e-07	0	0	0	0	0	4.53736e-06	0	0	0	0	0	0.000121071	0	7.94453e-06	0	0	1.70995e-05	0	1.33817e-06	0	0	0	4.61352e-09	3.05899e-09	0	0	0	0	0	0	0	0	0	5.86699e-07	0	4.14536e-07
SRS1997056	1.41485e-07	0	0	0	0	0	2.25727e-07	0	2.80469e-08	0	0	1.65242e-05	0	0	0	4.76655e-09	0	5.34278e-09	5.36981e-06	0	3.3904e-09	0	0	1.02512e-06	9.05215e-05	1.58089e-08	0	0	0	1.13456e-05	0	5.43568e-07	2.64623e-08	0	0	4.01442e-09	3.04873e-06	0	0	0	0	0	0	0	0	0	7.41123e-07	0	5.41344e-07
SRS1997057	0	0	0	0	3.39759e-06	0	3.53049e-07	0	4.85824e-08	0	0	1.67854e-05	0	0	0	0	0	1.08843e-07	8.51591e-07	0	6.10598e-09	0	0	0	6.10162e-05	1.05274e-06	3.78717e-06	6.81755e-07	3.19744e-07	8.6003e-06	0	6.23296e-07	1.00774e-06	0	0	0	1.08332e-05	0	0	0	0	0	0	1.73104e-08	0	0	1.36964e-07	0	1.23463e-06
SRS1997058	0	0	0	0	1.20904e-08	0	5.83916e-08	0	1.90972e-08	4.35642e-09	0	1.75667e-05	1.34086e-08	0	0	0	0	1.38584e-08	5.34657e-07	0	3.45665e-09	0	0	4.97004e-07	6.81266e-05	2.91604e-06	1.37119e-07	5.95733e-07	0	1.99588e-06	0	1.87836e-07	1.65705e-06	0	0	0	3.3535e-06	0	0	0	0	0	0	0	0	0	2.33811e-06	0	2.73977e-07
SRS1997059	0	0	0	2.70228e-07	0	0	0	0	5.26289e-08	0	0	1.33406e-05	0	0	0	1.05925e-08	0	2.21348e-08	4.3151e-07	0	1.62942e-08	0	0	0	0.000112762	4.73402e-09	5.33333e-07	1.41748e-06	0	8.53178e-06	0	7.4026e-07	6.56389e-07	0	0	0	2.07057e-06	0	0	0	0	0	0	1.01025e-08	0	0	1.4462e-07	0	4.02297e-07
SRS1997060	0	0	0	1.50784e-08	1.18381e-07	4.67279e-09	3.54078e-08	0	2.52635e-08	0	2.2895e-08	3.16285e-06	0	0	0	0	0	0	1.22853e-06	0	0	0	0	0	0.000142141	3.28557e-07	5.26447e-06	1.83977e-07	0	4.21279e-06	0	4.24821e-07	1.32765e-07	0	0	4.09821e-09	4.76808e-06	0	0	0	0	0	0	0	1.10047e-07	0	1.68634e-07	0	1.50404e-06
SRS1997061	1.12169e-08	0	0	0	4.16602e-06	2.11623e-08	0	0	0	0	0	7.72852e-06	0	0	0	0	0	6.41389e-08	1.16476e-06	0	2.48655e-09	0	0	0	7.70745e-05	5.84305e-07	2.64939e-05	7.36026e-07	0	2.3488e-06	0	2.96923e-07	0	0	0	0	2.37446e-06	0	0	0	0	0	0	0	8.4831e-09	0	4.51701e-07	0	9.32027e-07
SRS1997062	0	0	0	0	7.46376e-09	0	1.85295e-07	0	0	0	0	2.39513e-06	0	0	0	0	0	0	2.39845e-06	0	1.32132e-08	0	0	2.41939e-07	0.000114577	3.99382e-06	1.74786e-06	3.26281e-07	0	6.01108e-06	0	2.68595e-07	5.40622e-08	0	0	0	0	0	0	0	0	0	0	0	0	0	3.47614e-07	0	0
SRS1997063	0	0	0	0	0	5.21647e-09	3.71841e-07	0	7.65946e-08	6.39005e-09	0	7.33076e-07	0	0	0	0	0	1.13655e-08	1.28907e-06	0	0	0	9.31983e-09	2.35945e-08	0.000117741	1.29237e-06	2.92418e-06	7.90396e-07	0	6.2964e-06	0	9.98427e-07	1.08823e-08	0	0	1.06963e-08	5.87703e-09	0	0	0	0	0	0	8.52138e-08	0	0	1.81389e-06	0	1.36854e-06
SRS1997064	1.20615e-08	0	0	0	0	2.49524e-08	0	0	0	0	0	1.17322e-07	0	0	0	0	0	0	1.63911e-05	9.28678e-09	0	0	0	0	6.42156e-05	5.75276e-09	4.9281e-06	4.6825e-08	0	2.039e-05	0	6.90357e-07	0	0	0	0	1.57629e-06	0	0	0	0	0	0	0	0	0	7.18364e-06	0	0
SRS1997065	0	0	0	5.58224e-08	0	0	0	0	0	0	0	3.37476e-08	2.08345e-07	0	0	0	0	0	3.25702e-07	0	0	0	0	0	2.55093e-05	1.70577e-08	3.65908e-06	0	0	1.43354e-06	0	9.28572e-07	1.74039e-09	0	2.79171e-07	0	0	0	0	0	0	0	0	0	0	0	8.07048e-08	0	2.98229e-07
SRS1997066	3.33611e-09	0	0	0	0	0	0	0	1.82064e-08	0	0	2.98854e-05	0	0	0	0	0	0	4.2257e-07	0	2.21826e-08	0	0	3.17185e-06	9.28308e-05	4.15399e-06	2.213e-07	1.01919e-06	0	3.09067e-06	0	5.72927e-07	1.65565e-06	0	0	0	9.98027e-07	0	0	0	0	0	0	0	0	0	3.09486e-07	0	1.38412e-07
SRS1997067	3.55172e-09	0	0	0	0	1.00675e-08	0	0	0	0	0	1.12118e-08	0	0	0	0	0	0	8.20831e-07	0	2.32284e-09	0	0	0	0.00015032	2.63226e-09	8.50213e-06	1.27604e-07	0	2.00009e-06	0	2.56751e-07	0	0	0	6.02793e-09	6.88043e-07	0	0	0	0	0	0	0	0	0	4.74875e-07	0	3.25237e-07
SRS1997068	5.23501e-09	0	0	4.60849e-08	3.83313e-07	1.10005e-08	1.24494e-07	0	1.31405e-08	0	2.49726e-08	4.40701e-06	0	0	0	0	0	0	2.10403e-06	0	0	0	0	0	0.000109957	6.93083e-07	2.83426e-07	5.69948e-07	0	8.99496e-06	0	5.61692e-06	5.04877e-08	0	0	2.10425e-09	3.6876e-07	0	0	0	0	0	0	0	0	0	9.04393e-08	0	1.09942e-06
SRS1997069	0	0	0	5.01509e-09	0	0	1.04536e-07	0	7.12306e-08	0	7.53292e-08	2.2886e-06	0	0	0	0	0	4.68243e-09	3.55205e-07	0	0	0	0	4.93855e-08	5.67761e-05	6.65014e-07	4.95199e-07	2.99068e-07	0	3.28078e-06	0	9.3432e-07	1.10004e-07	0	1.90173e-09	0	4.32665e-07	0	0	0	1.94608e-07	0	0	9.71462e-09	0	0	7.46259e-07	0	4.65002e-07
SRS1997070	0	0	0	0	0	1.16132e-08	5.4045e-07	0	7.50233e-08	0	0	3.04284e-05	0	0	0	0	0	0	3.59007e-07	0	7.20152e-08	0	0	0	0.0001027	0	7.92442e-07	1.20941e-06	0	2.95062e-06	0	7.19658e-07	9.18701e-07	0	0	0	1.61204e-06	5.28352e-07	0	0	0	0	0	0	9.46156e-09	0	2.90689e-07	0	6.11012e-07
SRS1997071	0	0	0	4.91142e-09	0	6.14224e-09	0	0	0	0	1.30425e-06	1.90568e-08	7.89959e-08	0	0	0	0	5.09353e-08	2.10556e-07	0	2.14547e-08	0	0	0	0.000143174	2.0746e-09	1.9976e-06	1.88402e-06	0	3.3158e-06	0	6.64325e-07	0	0	0	2.61665e-09	8.95368e-07	0	0	0	0	0	0	0	0	0	7.81756e-08	0	2.87744e-07
SRS1997072	0	0	0	0	7.38606e-08	0	2.98086e-07	0	9.27484e-08	0	0	1.2123e-05	2.31639e-08	0	0	0	0	0	3.69538e-06	0	0	0	0	0	4.94887e-05	5.07757e-06	6.76174e-09	1.76641e-06	3.58411e-08	4.73618e-06	0	1.61724e-06	4.10057e-07	0	0	0	1.79779e-06	0	0	0	4.41022e-07	0	0	0	3.72052e-09	0	4.16453e-07	0	5.65864e-07
SRS1997073	5.64047e-09	0	0	0	9.65735e-07	4.69393e-09	7.6944e-07	0	9.22571e-08	0	0	2.04629e-05	0	0	0	7.27233e-09	0	2.01629e-08	1.97342e-06	0	6.12658e-08	0	0	0	3.58371e-05	1.19381e-08	3.22322e-06	8.21358e-07	0	7.3497e-06	0	1.55735e-06	9.71296e-07	0	0	0	3.42174e-07	0	0	0	1.38274e-07	0	0	0	7.02317e-07	0	3.22865e-07	0	5.80447e-07
SRS1997074	0	0	0	2.86379e-06	2.44616e-07	0	5.95941e-08	0	9.12306e-08	0	0	2.33537e-05	0	0	0	0	0	6.2736e-07	2.66533e-06	0	0	0	0	0	0.000127198	2.00286e-06	4.10211e-06	2.66117e-07	0	4.28365e-06	0	9.60958e-07	0	0	1.98566e-07	0	8.73137e-07	0	0	0	0	0	0	0	0	0	9.39659e-07	0	3.43383e-07
SRS1997075	0	0	0	2.84026e-07	1.483e-07	0	0	0	5.49048e-08	0	5.48388e-07	2.88615e-05	0	0	0	0	0	1.01072e-07	2.58172e-06	0	0	0	0	0	7.02611e-05	3.06126e-06	2.0638e-05	3.10445e-07	0	4.48972e-06	0	6.61321e-07	2.77917e-06	0	0	2.94989e-09	3.76157e-08	0	0	0	0	6.58461e-09	9.9038e-09	0	5.46541e-09	0	1.01678e-06	0	1.01463e-06
SRS1997076	0	0	0	0	6.83803e-09	1.75127e-08	0	0	0	0	0	9.71754e-09	0	0	0	0	0	0	2.43529e-06	0	0	0	0	0	3.67908e-05	0	7.34368e-06	0	0	5.45999e-06	0	9.2989e-07	0	0	0	4.19114e-08	0	0	0	0	0	0	0	3.88994e-07	0	0	2.5446e-07	0	7.85709e-07
SRS1997077	0	0	0	0	5.92519e-06	1.27038e-08	0	0	2.39479e-07	2.7215e-08	0	1.72307e-08	0	0	0	0	0	0	2.04082e-06	0	0	0	0	0	0.000150076	0	1.1137e-05	0	0	1.3451e-05	0	1.66982e-06	0	0	0	4.91455e-09	0	0	0	0	0	0	0	0	0	0	0	0	6.47942e-07
SRS1997078	0	0	0	5.83142e-07	0	1.41576e-08	5.30278e-07	0	4.59423e-08	8.90863e-09	5.54832e-07	2.94854e-05	0	0	0	0	0	0	2.63983e-07	0	5.06734e-08	0	9.60915e-09	0	0.00014061	1.11255e-06	9.47251e-07	1.9655e-06	0	5.58813e-06	0	5.12321e-07	5.0058e-07	0	0	2.90842e-08	0	0	0	0	1.13441e-07	0	0	0	2.28e-08	0	1.06767e-07	0	6.52946e-07
SRS1997079	0	0	0	2.01812e-07	2.7607e-06	5.49547e-09	0	0	7.14211e-08	0	0	1.49452e-05	2.2711e-07	0	0	0	0	0	2.90017e-07	0	7.92673e-09	0	0	0	0.000176582	0	5.42382e-07	1.64724e-06	0	2.27007e-06	0	2.80212e-07	1.79207e-07	0	0	0	5.05536e-07	0	0	0	0	0	0	0	0	0	7.48823e-07	0	0
SRS1997080	0	0	0	0	1.61146e-08	0	7.38605e-08	0	6.26774e-08	0	0	7.2728e-06	0	0	0	0	0	1.0745e-08	1.53529e-06	0	0	0	0	5.85909e-06	5.14836e-05	3.49666e-06	9.7448e-07	5.34517e-09	0	4.56985e-06	0	7.01567e-07	0	0	0	0	5.41573e-07	0	0	0	0	0	0	0	0	0	8.41171e-08	0	3.95328e-07
SRS1997081	0	0	0	0	2.93096e-08	1.0008e-08	0	0	0	0	0	2.33345e-08	0	0	0	0	0	0	1.53341e-08	0	0	0	0	9.27401e-09	0.0001841	4.97337e-09	5.44596e-05	0	0	9.18774e-06	0	1.74347e-08	0	0	0	0	2.05521e-08	0	0	0	0	0	0	0	0	0	7.43218e-06	0	1.27477e-05
SRS1997082	0	0	0	3.13005e-09	0	0	0	0	6.91506e-08	0	0	9.43606e-06	0	0	0	0	0	0	2.13801e-07	0	5.26297e-08	0	0	0	0.000155567	0	2.05255e-07	9.03566e-07	0	1.56093e-06	0	2.32621e-07	5.66403e-07	0	0	0	0	0	0	0	0	0	0	0	0	0	1.95203e-07	0	5.26533e-07
SRS1997083	1.18058e-07	0	0	0	0	0	0	0	9.22721e-08	0	0	5.5482e-06	0	0	0	0	0	0	1.5406e-06	0	1.24556e-08	0	0	0	0.000169848	1.25515e-08	1.87301e-06	4.19402e-09	0	7.94269e-06	0	1.15269e-06	1.95266e-08	0	0	0	1.22042e-08	0	0	0	3.65998e-09	0	0	0	0	0	0	0	1.24929e-07
SRS1997084	0	0	0	0	0	0	0	0	3.34611e-08	0	0	1.24311e-05	4.69487e-08	0	0	0	0	5.60579e-08	7.62831e-08	2.53794e-07	5.0484e-09	0	0	0	4.56645e-05	1.84794e-06	3.04663e-06	8.17457e-07	0	2.12025e-06	0	3.1767e-07	5.29581e-07	0	0	0	7.60149e-07	0	0	0	4.26492e-08	0	0	0	3.93566e-09	0	4.15739e-07	0	1.03771e-06
SRS1997087	0	0	0	0	1.93648e-08	6.84344e-09	0	0	0	0	0	1.1541e-07	0	0	0	0	0	0	7.16631e-09	0	0	0	0	0	0.000220766	1.83035e-08	6.32029e-07	1.24942e-08	0	2.18136e-05	0	0	0	0	0	0	0	0	0	0	0	0	0	0	0	0	6.95591e-08	0	0
SRS1997088	0	0	0	0	1.70129e-06	0	1.09092e-08	0	6.17016e-08	0	0	1.10823e-05	5.73296e-08	0	0	0	0	0	1.74237e-07	0	0	0	0	1.41568e-08	6.11977e-05	5.47948e-07	3.25389e-07	1.08536e-06	0	8.63077e-07	0	3.32921e-07	2.14664e-07	0	0	0	4.80602e-07	0	0	0	0	0	0	0	0	0	4.12036e-07	0	1.46446e-07
SRS1997091	1.19133e-08	0	0	0	0	4.86641e-09	0	0	3.14543e-08	0	0	2.14748e-08	0	0	0	8.29258e-09	0	0	5.57045e-06	0	8.41302e-09	0	0	0	0.000156767	2.83543e-09	1.98669e-05	2.35875e-06	0	4.36449e-06	0	3.74324e-07	0	0	0	0	4.36973e-08	0	0	0	0	0	0	0	0	0	5.18537e-07	0	3.46057e-06
SRS1997092	2.23015e-07	0	0	0	7.92974e-08	5.79633e-09	0	0	1.97556e-08	0	7.44849e-09	4.02897e-06	0	0	0	0	0	1.39605e-08	1.53952e-06	1.76809e-07	0	0	0	1.98593e-08	0.000111644	5.44789e-08	1.22056e-05	4.14643e-07	0	1.09827e-05	0	1.1886e-06	2.95751e-07	0	0	1.38763e-08	1.82527e-08	0	0	0	0	1.2618e-08	0	0	0	0	3.99239e-07	0	8.11876e-08
SRS259556	0	0	0	0	0	2.50296e-07	0	0	0	6.77177e-08	5.11843e-09	3.27663e-09	0	0	0	0	4.01618e-09	0	1.0564e-05	1.18391e-08	0	0	3.51144e-07	0	1.54522e-06	0	6.59449e-06	1.23253e-08	0	8.81902e-05	0	1.21641e-06	0	0	0	1.75919e-08	0	0	0	0	1.03228e-08	0	0	0	0	0	1.28759e-07	0	2.09724e-06
SRS259577	0	0	0	0	0	9.15203e-09	0	0	0	0	0	5.60302e-08	0	0	0	0	0	0	1.60617e-05	0	2.54962e-08	0	2.60215e-08	0	9.95559e-06	0	8.22766e-05	4.99146e-07	0	1.13846e-05	0	9.42141e-08	6.00975e-09	0	0	0	0	0	0	0	0	0	0	0	0	0	5.67166e-07	0	3.12323e-07
SRS295011	0	0	0	9.34393e-09	0	5.53681e-09	0	0	2.87672e-08	0	0	4.60008e-07	0	0	0	0	0	0	2.2523e-07	0	0	0	0	0	6.68322e-06	4.90625e-08	2.06376e-07	5.99908e-08	0	3.01307e-06	0	0	0	0	0	0	5.89338e-07	0	0	0	0	1.36141e-07	0	0	0	0	2.29163e-08	0	9.22948e-09
SRS333664	0	0	0	0	0	0	0	0	0	0	0	5.39656e-09	0	0	0	0	0	0	0	0	0	0	0	0	5.6415e-08	0	2.15623e-06	0	0	0	0	0	0	0	0	0	0	0	0	0	0	0	0	3.12591e-08	0	0	0	0	0
[truncated: 168 more columns]
