# Supplementary material for: Four functional profiles for fibre and mucin metabolism in the human gut microbiome
Source: Microbiome. 2023 Oct 20;11:231. doi: 10.1186/s40168-023-01667-y (PMC10588041; doi:10.1186/s40168-023-01667-y)
Supplement: Supplementary file 12 — Additional file 11. Dataset count matrices, Profile decomposition and metadata. The input data needed for the analysis are provided. • Metadata.xlsx: excel file containing the metadata of all the datasets used in the analysis. Field definition: – Sample_ID : internal ID. – ProjectID : study accession number. – SRA : SRA sample accession ID. – Patient_ID : internal patient ID. – Nationality, sex, age, BMI : patient nationality, sex, age and BMI. – Diagnosis : internal diagnosis code. N = healthy, CD = Crohn’s disease, UC = Ulcerative colitis, Control = Control sample, ObCIII = class 3 obesity, ObCII = class 2 obesity, ObCI= class 1 obesity, OW = overweight (but not obese), UW = underweight, PD = Parkinson disease, HC = healthy control, Diab = diabetis, ankylosing_spondylitis = ankylosing spondylitis. – Dysbiosis_index : dysbiosis index computed from HMP2 samples (see material and methods), Is_dysbiotic = above or under dysbiotic threshold (see material and methods). – Study : internal study ID. – reference : doi of the related publication. – alias : internal alias of the sample (HMP2 dataset only). – enterotype : sample enterotypes (metacardis dataset only). – Statin : statin intake (metacardis dataset only). – Bristol : Bristol score (metacardis dataset only). – Diet : diet taken by the patient (control or Mediterranean diet, med diet dataset only). – Timepoint : baseline, 4_weeks, 8_weeks (med_diet dataset only). • W.xlsx: weight matrix for the different datasets. • X_AFT.xlsx: AFT count matrix for the different datasets. The header indicates the AFT names as in Table 2. • X_mgs.xlsx: MGS count matrix at the genus level (train dataset only). • X_pg.xlsx: Prevalent genomes count matrix for the different datasets. The first sheet indicates the NCBI taxonomy ID and the name of the 203 prevalent genomes included in the study. • Genome_list.xlsx: list of the 203 genomes included in the study. • H.xlsx: matrices \documentclass[12pt]{minimal} \usepackage{amsmath} \usepack [file 40168_2023_1667_MOESM11_ESM.zip › X_PG.xlsx]

## Sheet: README
NCBI taxonomy ID	name
1036735	Bifidobacterium breve CECT 7263
1042156	Clostridium sp
1051074	Streptococcus thermophilus JIM 8232
1073351	Bacteroides stercoris CC31F
1073375	Ruminococcus gnavus CC55 001C
1073376	Ruminococcus lactaris CC59 002D
1073386	Bacteroides fragilis HMW 610
1073388	Bacteroides fragilis HMW 616
1074482	Bifidobacterium breve DPC 6330
1095771	Ruminococcus sp
1111120	Acidaminococcus sp
1121098	Bacteroides massiliensis B84634 = Timone 84634 = DSM 17679 = JCM 13223
1157352	Enterococcus faecalis EnGen0111
1157353	Enterococcus faecalis EnGen0119
1157382	Enterococcus faecalis EnGen0198
1161744	Bifidobacterium longum subsp
1161745	Bifidobacterium longum subsp
1161904	Bifidobacterium longum subsp
1173691	Citrobacter sp
1187956	Streptococcus thermophilus MN-ZLW-002
1203555	Acidaminococcus sp
1207543	Bifidobacterium bifidum IPLA 20015
1235785	Bacteroides thetaiotaomicron dnLKV9
1235786	Bacteroides vulgatus dnLKV7
1235787	Bacteroides uniformis dnLKV2
1235788	Bacteroides massiliensis dnLKV3
1256908	Eubacterium ramulus ATCC 29099
1261072	Bifidobacterium breve JCP7499
199310	Escherichia coli CFT073
226186	Bacteroides thetaiotaomicron VPI-5482
264199	Streptococcus thermophilus LMG 18311
272620	Klebsiella pneumoniae subsp
322159	Streptococcus thermophilus LMD-9
326426	Bifidobacterium breve UCC2003
331112	Escherichia coli HS
349741	Akkermansia muciniphila ATCC BAA-835
362663	Escherichia coli 536
364106	Escherichia coli UTI89
367928	Bifidobacterium adolescentis ATCC 15703
391904	Bifidobacterium longum subsp
398513	Bifidobacterium bifidum NCIMB 41171
401473	Bifidobacterium dentium Bd1
405955	Escherichia coli APEC O1
411459	Ruminococcus obeum ATCC 29174
411460	Ruminococcus torques ATCC 27756
411461	Dorea formicigenerans ATCC 27755
411462	Dorea longicatena DSM 13814
411463	Eubacterium ventriosum ATCC 27560
411464	Desulfovibrio piger ATCC 29098
411467	Pseudoflavonifractor capillosus ATCC 29799
411468	Clostridium scindens ATCC 35704
411469	Eubacterium hallii DSM 3353
411470	Ruminococcus gnavus ATCC 29149
411471	Subdoligranulum variabile DSM 15176
411474	Coprococcus eutactus ATCC 27759
411476	Bacteroides ovatus ATCC 8483
411477	Parabacteroides merdae ATCC 43184
411479	Bacteroides uniformis ATCC 8492
411481	Bifidobacterium adolescentis L2-32
411483	Faecalibacterium prausnitzii A2-165
411484	Clostridium sp
411485	Faecalibacterium prausnitzii M21-2
411486	Clostridium sp
411489	Clostridium sp
411901	Bacteroides caccae ATCC 43185
411902	Clostridium bolteae ATCC BAA-613
411903	Collinsella aerofaciens ATCC 25986
420247	Methanobrevibacter smithii ATCC 35061
428125	Clostridium leptum DSM 753
428128	Eubacterium siraeum DSM 15702
435590	Bacteroides vulgatus ATCC 8482
435591	Parabacteroides distasonis ATCC 8503
439855	Escherichia coli SMS-3-5
444450	Escherichia coli O157:H7 str
445970	Alistipes putredinis DSM 17216
445972	Anaerotruncus colihominis DSM 17241
445973	Clostridium bartlettii DSM 16795
449673	Bacteroides stercoris ATCC 43183
451640	Catenibacterium mitsuokai DSM 15897
457388	Bacteroides sp
457394	Bacteroides sp
457395	Bacteroides sp
457396	Clostridium sp
457412	Ruminococcus sp
457424	Bacteroides fragilis 3 1 12
469590	Bacteroides sp
469595	Citrobacter sp
469596	Coprobacillus sp
469597	Coprobacillus sp
469598	Escherichia sp
470145	Bacteroides coprocola DSM 17136
470146	Coprococcus comes ATCC 27758
471870	Bacteroides intestinalis DSM 17393
471875	Ruminococcus lactaris ATCC 29176
473819	Bifidobacterium dentium ATCC 27678
478749	Marvinbryantia formatexigens DSM 14469
481805	Escherichia coli ATCC 8739
483214	Methanobrevibacter smithii DSM 2375
483215	Bacteroides finegoldii DSM 17565
483216	Bacteroides eggerthii DSM 20697
483217	Bacteroides dorei DSM 17855
483218	[Bacteroides] pectinophilus ATCC 43243
484018	Bacteroides plebeius DSM 17135
486409	Bifidobacterium animalis subsp
491074	Enterococcus faecalis TX0104
500632	Clostridium nexile DSM 1787
500635	Mitsuokella multacida DSM 20544
507522	Klebsiella pneumoniae 342
511680	Butyrivibrio crossotus DSM 2876
515619	Eubacterium rectale ATCC 33656
515620	Eubacterium eligens ATCC 27750
518634	Bifidobacterium breve DSM 20213 = JCM 1192
518636	Clostridium asparagiforme DSM 15981
518637	Eubacterium biforme DSM 3989
556258	Bacteroides sp
521002	Methanobrevibacter smithii DSM 2374
536231	Roseburia intestinalis L1-82
537006	Parabacteroides johnsonii DSM 18315
537007	Blautia hansenii DSM 20583
537011	Prevotella copri DSM 18205
537012	Bacteroides cellulosilyticus DSM 14838
537013	Clostridium methylpentosum DSM 5476
545696	Holdemania filiformis DSM 12042
547042	Bacteroides coprophilus DSM 18228 = JCM 13818
547043	Bifidobacterium pseudocatenulatum DSM 20438 = JCM 1200
553191	Bifidobacterium dentium JCVIHMP022
556260	Bacteroides dorei 5 1 36-D4
556262	Coprobacillus sp
556270	Coprobacillus sp
563191	Acidaminococcus sp
565643	Enterococcus faecalis DS5
565650	Enterococcus faecalis D6
565652	Enterococcus casseliflavus EC30
565655	Enterococcus casseliflavus EC20
565656	Enterococcus faecium 1,230,933
565663	Enterococcus faecium Com15
566552	Bifidobacterium catenulatum DSM 16992 = JCM 1194
574521	Escherichia coli O127:H6 str
585035	Escherichia coli S88
585057	Escherichia coli IAI39
585397	Escherichia coli ED1a
622312	Roseburia inulinivorans DSM 16841
657308	Gordonibacter pamelaeae 7-10-1-b
657309	Bacteroides xylanisolvens XB1A
657313	Ruminococcus torques L2-14
657314	Ruminococcus obeum A2-162
657315	Roseburia intestinalis M50-1
657317	Eubacterium rectale M104-1
657318	Eubacterium rectale DSM 17629
657319	Eubacterium siraeum 70-3
657321	Ruminococcus bromii L2-63
657322	Faecalibacterium prausnitzii SL3-3
657323	Ruminococcus sp
665941	Coprobacillus sp
665953	Bacteroides eggerthii 1 2 48FAA
665954	Bacteroides ovatus 3 8 47FAA
702443	Bacteroides ovatus SD CMC 3f
702444	Bacteroides xylanisolvens SD CC 2a
702446	Bacteroides vulgatus PC510
702447	Bacteroides xylanisolvens SD CC 1b
703613	Bifidobacterium animalis subsp
717959	Alistipes shahii WAL 8301
717961	Eubacterium siraeum V10Sc8a
718252	Faecalibacterium prausnitzii L2-6
718255	Roseburia intestinalis XB6B4
722911	Bifidobacterium longum subsp
742735	Clostridium clostridioforme 2 1 49FAA
742765	Dorea formicigenerans 4 6 53AFAA
748224	Faecalibacterium cf
749501	Enterococcus faecalis TX0102
767463	Streptococcus thermophilus ND03
871562	Bifidobacterium dentium ATCC 27679
883062	Bifidobacterium bifidum S17
888066	Enterococcus casseliflavus ATCC 12755
911598	Bifidobacterium animalis subsp
997873	Bacteroides caccae CL03T12C61
997874	Bacteroides cellulosilyticus CL02T12C19
997875	Bacteroides dorei CL02T00C15
997876	Bacteroides dorei CL02T12C06
997877	Bacteroides dorei CL03T12C01
997880	Bacteroides fragilis CL05T00C42
997881	Bacteroides fragilis CL05T12C13
997885	Bacteroides ovatus CL02T12C04
997886	Bacteroides ovatus CL03T12C18
997888	Bacteroides finegoldii CL09T03C10
997889	Bacteroides uniformis CL03T00C23
997890	Bacteroides uniformis CL03T12C37
997891	Bacteroides vulgatus CL09T03C04
997892	Bacteroides xylanisolvens CL03T12C04
997893	Clostridium bolteae 90A5
997894	Clostridium bolteae 90A9
997895	Clostridium bolteae 90B3
997896	Clostridium bolteae 90B7
999403	Clostridium clostridioforme 90A1
999404	Clostridium clostridioforme 90A3
999407	Clostridium clostridioforme 90A7
999409	Clostridium clostridioforme 90B1
999416	Parabacteroides distasonis CL03T12C09
999417	Parabacteroides distasonis CL09T03C24
999419	Parabacteroides johnsonii CL02T12C29
999420	Parabacteroides merdae CL03T12C32
999421	Parabacteroides merdae CL09T00C40
511145	Escherichia coli str K12

## Sheet: hmp2
Sample_ID	Bifidobacterium_breve_CECT_7263_1036735	Clostridium_sp_1042156	Streptococcus_thermophilus_JIM_8232_1051074	Bacteroides_stercoris_CC31F_1073351	Ruminococcus_gnavus_CC55_001C_1073375	Ruminococcus_lactaris_CC59_002D_1073376	Bacteroides_fragilis_HMW_610_1073386	Bacteroides_fragilis_HMW_616_1073388	Bifidobacterium_breve_DPC_6330_1074482	Ruminococcus_sp_1095771	Acidaminococcus_sp_1111120	Bacteroides_massiliensis_B84634_=_Timone_84634_=_DSM_17679_=_JCM_13223_1121098	Enterococcus_faecalis_EnGen0111_1157352	Enterococcus_faecalis_EnGen0119_1157353	Enterococcus_faecalis_EnGen0198_1157382	Bifidobacterium_longum_subsp_1161744	Bifidobacterium_longum_subsp_1161745	Bifidobacterium_longum_subsp_1161904	Citrobacter_sp_1173691	Streptococcus_thermophilus_MN-ZLW-002_1187956	Acidaminococcus_sp_1203555	Bifidobacterium_bifidum_IPLA_20015_1207543	Bacteroides_thetaiotaomicron_dnLKV9_1235785	Bacteroides_vulgatus_dnLKV7_1235786	Bacteroides_uniformis_dnLKV2_1235787	Bacteroides_massiliensis_dnLKV3_1235788	Eubacterium_ramulus_ATCC_29099_1256908	Bifidobacterium_breve_JCP7499_1261072	Escherichia_coli_CFT073_199310	Bacteroides_thetaiotaomicron_VPI-5482_226186	Streptococcus_thermophilus_LMG_18311_264199	Klebsiella_pneumoniae_subsp_272620	Streptococcus_thermophilus_LMD-9_322159	Bifidobacterium_breve_UCC2003_326426	Escherichia_coli_HS_331112	Akkermansia_muciniphila_ATCC_BAA-835_349741	Escherichia_coli_536_362663	Escherichia_coli_UTI89_364106	Bifidobacterium_adolescentis_ATCC_15703_367928	Bifidobacterium_longum_subsp_391904	Bifidobacterium_bifidum_NCIMB_41171_398513	Bifidobacterium_dentium_Bd1_401473	Escherichia_coli_APEC_O1_405955	Ruminococcus_obeum_ATCC_29174_411459	Ruminococcus_torques_ATCC_27756_411460	Dorea_formicigenerans_ATCC_27755_411461	Dorea_longicatena_DSM_13814_411462	Eubacterium_ventriosum_ATCC_27560_411463	Desulfovibrio_piger_ATCC_29098_411464
SRS2432867	0	0	0	5.13649e-05	1.46326e-06	7.21029e-07	1.85445e-06	2.22693e-06	0	6.35448e-06	0	0.00029634	0	0	0	0	0	0	0	1.23843e-07	0	0	1.7822e-05	0	8.88861e-06	2.78804e-06	4.28892e-06	0	0	0	0	0	0	0	0	7.91629e-05	0	0	0	0	0	0	0	8.58537e-06	1.06206e-05	4.24426e-06	1.40716e-05	2.3402e-05	4.42113e-05
SRS2432866	7.83594e-08	0	3.41354e-08	6.20089e-05	6.26685e-06	1.0628e-08	4.30594e-06	5.47307e-06	8.58588e-08	3.35062e-06	0	0.000406431	0	0	0	8.50772e-07	1.16839e-06	1.03314e-06	0	4.33346e-06	0	0	1.7659e-05	0	2.06978e-05	5.45331e-06	4.03601e-07	8.58588e-08	0	9.79628e-07	0	0	0	0	0	0	0	0	0	0	0	0	0	1.16965e-05	6.12849e-06	1.33904e-07	2.94543e-07	1.50278e-06	0
SRS2432869	0	0	0	0.000193309	9.79664e-07	4.80921e-07	9.1432e-06	1.33656e-05	0	3.95201e-07	0	2.238e-05	1.15722e-08	1.15722e-08	1.15722e-08	0	0	0	1.23099e-07	7.80444e-07	0	0	0.000100738	0	2.81199e-05	1.32932e-08	3.49332e-05	0	0	0	0	8.26715e-06	0	0	7.74007e-08	0.000328478	0	0	0	0	0	0	0	7.49604e-08	8.78475e-07	1.01092e-06	5.15994e-08	9.72067e-08	0
SRS2432864	3.1274e-07	0	6.46063e-08	9.6466e-05	5.41606e-08	0	4.81235e-05	9.15045e-05	3.51577e-07	8.67665e-06	0	4.79269e-06	0	0	0	2.09221e-06	3.37773e-06	2.74464e-06	2.98187e-08	7.73593e-07	0	4.16397e-06	3.291e-05	0	3.94683e-05	2.42584e-08	2.76226e-07	4.0865e-07	0	0	0	5.18587e-07	0	0	0	0	0	0	0	0	2.21194e-06	0	0	6.36345e-05	0	1.60127e-06	1.6826e-05	4.18855e-07	0
SRS2432863	1.00092e-06	0	0	0.000591346	8.61306e-07	1.68498e-05	1.29295e-05	1.52962e-05	1.09326e-06	3.38916e-06	0	1.1433e-05	0	0	0	4.49878e-06	7.63932e-06	6.51021e-06	0	7.514e-08	0	4.65836e-07	4.09235e-05	0	9.48641e-05	6.57635e-08	0	1.31949e-06	0	0	0	0	0	1.10733e-07	0	4.29992e-05	0	0	2.04761e-08	2.6653e-08	7.04694e-07	0	0	2.07858e-05	8.80496e-07	2.55063e-06	1.04236e-05	5.64444e-06	1.12372e-06
SRS2432862	0	0	5.2296e-08	0.000526748	5.03688e-06	3.0596e-06	1.17706e-05	1.59646e-05	0	1.68055e-05	0	1.00872e-05	0	0	0	0	0	0	4.39859e-08	2.19862e-07	0	0	4.47982e-05	0	7.57512e-05	1.39705e-08	1.1634e-07	0	0	5.85805e-06	0	0	0	0	0	0	0	0	0	0	0	0	0	8.32941e-06	2.40509e-05	7.12353e-07	8.25502e-06	3.21324e-06	0
SRS2432859	2.29595e-06	0	3.42353e-07	4.9806e-07	0.000191805	1.98164e-06	0	0	2.77174e-06	4.74461e-05	0	0	2.50986e-07	2.50986e-07	2.50986e-07	1.98678e-05	3.35332e-05	2.87083e-05	1.37484e-06	2.59058e-05	0	8.90131e-07	0	0	0	0	2.46703e-06	3.04973e-06	0	0	3.66022e-07	5.44823e-06	0	0	0	0	0	0	0	0	1.32225e-06	0	0	0.000139736	2.24609e-06	2.35942e-05	3.19953e-06	1.23267e-06	2.71048e-06
SRS2432861	4.39528e-06	0	5.67305e-07	0.000265742	3.79753e-07	1.27472e-05	1.76449e-05	3.09465e-05	5.49779e-06	2.0461e-05	0	3.37408e-06	0	0	0	6.49004e-06	7.817e-06	7.58235e-06	1.4438e-08	2.43064e-05	0	4.60333e-06	2.04655e-05	0	7.85298e-06	1.35239e-08	3.64841e-06	6.30609e-06	0	4.61671e-07	8.44921e-07	9.34303e-08	0	9.51058e-08	0	4.21465e-06	0	0	5.30573e-07	0	4.94469e-06	0	0	0.000101098	1.34939e-05	1.70987e-06	1.38844e-05	5.78949e-07	0
SRS2432858	0	0	0	0.000730083	4.24287e-07	3.49981e-06	2.96956e-05	4.07e-05	0	2.69196e-06	5.25791e-06	2.18932e-05	0	0	0	4.74816e-08	4.26021e-07	1.11472e-07	0	9.07852e-08	2.6772e-06	0	4.02514e-05	0	8.86837e-05	1.13398e-07	4.86396e-07	0	0	0	0	0	0	0	0	2.26968e-08	0	0	0	0	0	0	0	3.31074e-06	1.17761e-06	6.7256e-07	3.4519e-06	1.51201e-06	0
SRS2432860	0	0	0	8.90622e-08	1.50796e-05	4.61397e-07	0	0	0	4.50073e-05	0	5.44484e-07	9.60884e-08	9.60884e-08	9.60884e-08	0	0	0	0	8.92135e-07	0	0	1.73131e-08	0	3.44783e-08	0	0	0	0	0	0	1.27974e-06	0	0	0	0	0	0	0	0	0	0	0	4.09674e-05	0	1.10017e-06	1.79112e-06	0	0
SRS2432857	1.80687e-07	0	0	3.65002e-07	5.72274e-06	0	1.20108e-06	1.20108e-06	4.79867e-07	0	0	2.66251e-05	1.04143e-07	1.04143e-07	1.04143e-07	2.32646e-06	6.20411e-06	3.10422e-06	6.06543e-06	3.71553e-06	0	1.29359e-08	3.06862e-07	0	0	1.31042e-07	0	2.50222e-07	0	0	2.43615e-07	1.22766e-05	0	8.20803e-07	1.07872e-07	2.0317e-06	0	0	0	3.02349e-08	2.73677e-08	0	0	0	2.37784e-06	0	0	0	0
SRS2432853	2.52631e-07	0	5.16502e-08	0.000140428	6.07947e-07	2.03268e-06	2.76914e-05	5.13842e-05	6.51535e-07	4.78663e-06	0	1.48873e-05	0	0	0	2.88685e-06	4.69982e-06	3.76111e-06	1.04994e-07	5.92844e-06	0	4.64722e-08	2.41e-05	0	5.69096e-05	5.68748e-08	9.77805e-08	4.2186e-07	0	9.98063e-07	0	1.52491e-07	0	4.24856e-08	0	4.9756e-05	0	0	0	0	1.04798e-07	0	0	1.30681e-05	3.38869e-08	2.70922e-06	3.93191e-07	5.05611e-06	0
SRS2432855	2.46283e-07	0	1.80413e-08	0.00034627	5.32024e-07	0	1.04637e-05	1.23776e-05	3.59318e-07	2.47039e-06	0	7.59308e-06	0	0	0	1.15694e-06	2.53419e-06	1.85294e-06	0	2.38625e-06	0	5.79595e-06	1.95463e-05	0	5.44619e-05	2.84036e-08	2.90831e-06	3.59318e-07	0	3.9799e-07	0	0	0	0	0	0	0	0	0	0	2.61835e-06	0	0	5.26917e-05	0	1.74244e-06	1.65621e-05	9.31165e-07	0
SRS2432852	0	0	0	1.82105e-05	4.73659e-07	3.1334e-07	3.84984e-05	8.78082e-05	3.24047e-08	1.70311e-06	0	3.69752e-06	0	0	0	3.24047e-08	3.24047e-08	3.24047e-08	0	1.07542e-06	0	0	1.37336e-05	0	5.72734e-06	0	0	3.24047e-08	0	0	0	2.75819e-07	0	0	0	0	0	0	0	0	3.24047e-08	0	0	1.03362e-05	8.67617e-06	0	0	2.81198e-05	0
SRS2432850	0	0	0	6.41813e-05	1.84155e-07	2.15276e-05	1.54208e-05	2.32146e-05	0	5.6153e-06	0	4.41433e-05	0	0	0	1.08822e-07	2.09787e-07	1.33285e-07	0	4.95843e-07	0	0	5.49532e-05	0	2.61087e-05	4.31946e-07	2.46684e-07	0	0	0	0	1.53617e-07	0	0	0	0	0	0	0	0	0	0	0	1.20678e-05	0	2.00816e-06	9.91298e-06	1.66083e-06	0
SRS2432851	6.21621e-07	0	0	2.92228e-05	1.4953e-06	8.53779e-07	8.38634e-07	1.1292e-06	7.97138e-07	8.17193e-06	1.65541e-08	1.83729e-05	0	0	0	1.15213e-06	1.52377e-06	1.39384e-06	6.25329e-08	1.07376e-07	1.65541e-08	4.28433e-06	3.06099e-06	0	2.89877e-06	1.85573e-07	1.34226e-06	9.01569e-07	0	0	0	4.55831e-08	0	4.57147e-07	0	5.61868e-07	0	0	2.70061e-08	0	1.9268e-06	0	0	7.94963e-05	1.78893e-07	4.90256e-06	4.33706e-05	1.15075e-05	6.14376e-06
SRS2432854	3.06492e-07	0	0	0.000117546	2.51948e-06	7.40881e-07	6.2412e-06	7.4316e-06	6.41279e-07	3.34719e-06	0	7.08216e-05	0	0	0	1.72425e-06	2.91672e-06	2.56447e-06	5.90026e-08	6.57884e-07	0	9.47504e-07	4.28767e-05	0	5.25014e-05	1.11949e-07	0	5.33006e-07	0	0	0	6.09529e-07	0	0	0	0	0	0	2.55534e-08	0	7.78055e-07	0	0	7.7353e-06	0	3.94236e-06	3.54471e-05	6.03852e-05	0
SRS2432849	0	0	0	1.17463e-05	0	6.90024e-08	2.02459e-06	4.18254e-06	0	1.17409e-06	2.42072e-07	7.77323e-07	1.63398e-08	1.63398e-08	1.63398e-08	3.14302e-08	4.694e-08	4.694e-08	3.64495e-07	6.88176e-07	1.74791e-07	4.25681e-08	1.69329e-06	0	4.571e-06	3.93482e-08	1.28687e-06	0	0	0	0	2.2624e-06	0	0	0	2.42764e-06	0	0	0	0	0	0	0	3.87937e-06	1.34484e-06	5.67521e-07	6.2909e-06	7.31858e-06	0
SRS2432848	0	0	0	0.00100654	5.89015e-07	3.63819e-06	0.000102694	0.000188187	0	3.93903e-06	0	1.64299e-05	0	0	0	1.63901e-08	1.63901e-08	1.63901e-08	0	6.51381e-07	0	0	7.0448e-05	0	5.32077e-05	8.04045e-08	1.5839e-06	0	0	0	0	0	0	0	0	7.61915e-05	0	0	0	0	0	0	0	6.68707e-06	9.20601e-06	5.30021e-07	5.87493e-06	3.2262e-07	0
SRS2432847	0	0	0	0.000181794	3.94259e-06	3.93025e-07	1.03789e-05	1.48064e-05	0	1.3396e-06	6.13389e-05	9.87334e-06	0	0	0	0	0	0	4.66286e-08	2.97679e-07	2.4771e-05	0	4.05743e-05	0	6.81301e-05	8.55879e-08	0	0	0	1.83596e-06	0	0	0	0	0	4.22377e-08	0	0	0	0	0	0	0	1.19602e-05	8.10943e-07	2.46308e-06	1.51813e-05	0	0
SRS2432844	8.31719e-08	0	0	0.000134464	2.27449e-07	1.83539e-07	6.2751e-06	8.28267e-06	9.72755e-08	7.95304e-06	0	1.46821e-05	0	0	0	1.19143e-06	1.51976e-06	1.34145e-06	0	6.51933e-07	0	0	1.97329e-05	0	4.14593e-05	1.62134e-07	3.33467e-07	9.72755e-08	0	0	0	2.89165e-08	0	1.11192e-08	0	1.19384e-05	0	0	0	0	0	0	0	2.00515e-05	1.03426e-07	4.02667e-06	2.7303e-07	6.30565e-08	0
SRS2432845	3.89111e-07	0	0	0.00172578	9.32901e-07	8.20652e-08	8.67079e-05	0.000157894	8.07857e-07	2.80294e-06	0	1.83394e-05	0	0	0	4.45801e-06	8.29166e-06	6.198e-06	0	2.83716e-06	0	1.20256e-06	6.50784e-05	0	3.29053e-05	1.06204e-07	7.64666e-08	8.07857e-07	0	0	0	0	0	1.44785e-07	0	0	0	0	0	0	8.36435e-07	0	0	5.27268e-06	1.56317e-07	5.43918e-07	2.85822e-08	0	7.88561e-08
SRS2432842	0	0	0	0.000758655	9.63806e-07	1.02213e-06	9.66648e-06	1.22844e-05	0	2.19189e-05	0	0.000676377	0	0	0	0	0	0	0	4.97205e-07	0	0	1.89213e-05	0	1.3061e-05	8.40337e-06	5.6343e-06	0	0	2.08876e-06	0	2.1134e-07	0	0	0	0	0	0	0	0	0	0	0	2.59881e-05	4.33376e-07	1.65719e-06	2.03914e-05	2.15839e-06	0
SRS2432843	0	0	0	2.91523e-05	0.000471247	1.22763e-05	5.60672e-06	1.35621e-05	2.87169e-08	2.17276e-05	0	8.76266e-05	0	0	0	2.24255e-07	3.85112e-07	2.97297e-07	0	0	0	0	4.45792e-05	0	1.45731e-05	1.03052e-06	0.00023542	2.87169e-08	0	1.25953e-05	0	2.85889e-07	0	0	0	0	0	0	0	0	2.87169e-08	0	0	1.09336e-05	2.60296e-05	2.74492e-06	3.38335e-05	1.29238e-06	0
SRS2432846	1.8379e-07	0	0	1.2557e-05	2.26616e-07	2.60937e-05	2.34502e-05	4.44399e-05	1.85081e-07	1.07392e-05	0	3.40354e-05	0	0	0	4.37625e-07	6.29949e-07	5.54455e-07	0	3.0277e-06	0	1.75415e-08	5.73851e-05	0	8.24167e-06	5.97247e-08	1.85602e-06	2.02622e-07	0	0	0	0	0	0	0	0	0	0	0	0	1.75415e-08	0	0	1.3745e-05	1.38104e-07	6.15286e-06	2.79482e-05	7.40893e-07	0
SRS2432840	0	0	0	1.3903e-05	9.37756e-07	1.06116e-07	4.15846e-07	2.20148e-06	0	1.93206e-06	0	1.21443e-06	0	0	0	5.56814e-08	5.56814e-08	5.56814e-08	0	1.86662e-06	0	0	1.25301e-06	0	1.37918e-06	0	1.27572e-06	0	0	0	0	0	0	0	0	0.000108422	0	0	0	0	0	0	0	3.02063e-05	0	2.46536e-06	9.38605e-06	6.47739e-06	0
SRS2432841	3.4982e-06	0	1.75291e-07	0.000102806	1.49866e-05	6.89781e-07	4.47974e-06	5.84677e-06	5.6979e-06	1.92978e-05	0	4.40888e-06	0	0	0	2.1549e-05	3.20296e-05	2.63382e-05	1.48731e-07	6.3668e-05	0	1.64228e-05	1.03252e-05	0	1.76966e-05	2.21558e-07	6.84938e-07	5.31641e-06	0	1.28494e-07	0	2.53589e-06	0	2.91759e-05	0	5.33494e-05	0	0	0	1.57765e-07	8.7811e-06	0	0	2.25366e-05	6.15447e-06	2.10211e-06	3.58406e-05	3.50794e-05	0
SRS2432839	2.72082e-06	0	0	0.000120283	2.4224e-06	1.42119e-06	5.61249e-06	1.02521e-05	3.50778e-06	5.10357e-06	0	7.52223e-06	0	0	0	7.55225e-06	9.58888e-06	8.56396e-06	9.90466e-08	1.71892e-06	0	1.53478e-05	1.06529e-05	0	2.03636e-05	2.46945e-07	5.47525e-07	3.61771e-06	0	6.10802e-07	0	1.03728e-05	0	5.2309e-06	0	0.000340267	0	0	0	1.2623e-07	7.39096e-06	0	0	1.5027e-05	3.29308e-06	4.04473e-06	3.87788e-05	5.08251e-05	0
SRS2432838	0	0	0	0.00101554	8.00312e-07	5.1137e-07	1.12393e-05	1.41314e-05	0	5.54063e-06	0	0.000733605	0	0	0	0	0	0	0	5.86324e-08	0	0	2.20304e-05	0	1.83858e-05	8.68065e-06	3.10109e-06	0	0	8.37337e-07	0	0	0	0	0	0	0	0	0	0	0	0	0	2.32786e-05	0	6.80775e-07	1.15828e-05	4.06932e-07	0
SRS2432836	8.37304e-08	0	0	0.000116923	8.75399e-07	1.81345e-06	4.20554e-05	7.66896e-05	8.68075e-08	9.27397e-06	0	7.46215e-06	0	0	0	1.11452e-07	1.26886e-07	1.26886e-07	3.51641e-07	9.63812e-07	0	1.52821e-06	6.98064e-05	0	1.55606e-05	7.83572e-09	2.34886e-06	1.11452e-07	0	3.29382e-07	0	2.82871e-06	0	0	0	0.000109906	0	0	0	0	1.05664e-06	0	0	2.49829e-05	1.16095e-05	6.55197e-06	4.11911e-05	1.78544e-05	0
SRS2432835	9.45602e-07	0	0	0.00045887	6.96492e-07	7.06781e-06	1.07706e-05	1.25695e-05	1.2176e-06	3.16637e-06	0	6.99108e-06	0	0	0	6.64361e-06	1.10759e-05	9.70789e-06	0	8.30562e-08	0	7.68685e-07	3.40188e-05	0	8.33957e-05	3.46489e-08	0	1.48354e-06	0	0	0	0	0	7.36679e-07	0	2.19044e-05	0	0	0	1.18514e-07	8.23379e-07	0	0	4.74165e-05	3.30344e-05	7.14294e-07	1.37384e-05	1.06494e-06	0
SRS2432834	0	0	8.89993e-09	3.28701e-05	4.04824e-06	7.50181e-08	3.35847e-05	6.45922e-05	0	3.27061e-06	0	6.13113e-05	0	0	0	0	0	0	0	1.70813e-07	0	0	4.05414e-05	0	1.31313e-05	4.12485e-08	6.02229e-08	0	0	0	0	0	0	0	0	0	0	0	0	0	0	0	0	5.8327e-06	2.87791e-07	3.255e-07	2.29922e-07	5.99575e-07	0
SRS2432837	1.94607e-06	0	1.66711e-07	1.99211e-05	1.83183e-05	1.94689e-06	9.56182e-07	1.60096e-06	1.98331e-06	2.82952e-05	0	2.02772e-06	0	0	0	6.59628e-06	1.04783e-05	8.63812e-06	0	3.97394e-05	0	7.22943e-06	2.31838e-06	0	5.30425e-06	7.81606e-08	4.05462e-06	2.20155e-06	0	0	1.26864e-07	3.78778e-07	0	3.12294e-08	0	4.06664e-08	0	0	2.28731e-06	0	3.42593e-06	0	0	3.13859e-05	3.26102e-07	2.78178e-06	2.50141e-05	8.18978e-06	0
SRS2432831	1.34681e-07	0	0	7.89561e-05	1.53217e-06	6.88165e-07	1.9454e-05	3.15376e-05	2.4304e-07	1.65533e-06	3.99219e-05	1.02974e-05	0	0	0	1.40834e-06	1.68301e-06	1.47959e-06	7.87323e-08	1.67837e-07	1.60493e-05	0	2.94575e-05	0	1.59787e-05	3.01829e-07	7.17572e-06	1.34681e-07	0	2.14962e-06	0	1.62106e-07	0	5.1905e-08	0	0	0	0	0	0	0	0	0	4.1696e-06	1.42473e-06	5.21203e-07	5.37988e-06	1.93984e-06	0
SRS2432832	1.88829e-06	0	0	0.000928647	6.53633e-06	8.02376e-06	1.39101e-05	1.65552e-05	2.54413e-06	7.83911e-05	0	8.20483e-05	0	0	0	8.37984e-06	1.34361e-05	1.10645e-05	5.01256e-08	1.46432e-05	0	1.11587e-05	2.58486e-05	0	4.67807e-05	1.11326e-06	0	2.48404e-06	0	0	0	3.61079e-06	0	1.21807e-07	0	0	0	0	0	6.35797e-08	7.07573e-06	0	0	5.30459e-05	2.55982e-07	4.69882e-06	0.000109597	0	0
SRS2432833	0	0	0	2.62226e-07	1.55169e-06	2.26782e-06	9.41899e-05	0.000177588	0	1.51077e-05	0	6.95558e-07	0	0	0	0	0	0	0	8.55992e-07	0	0	6.64444e-06	0	1.06621e-06	0	3.08007e-08	0	0	0	0	0	0	0	0	0	0	0	0	0	0	0	0	3.53836e-05	0	1.50153e-07	2.57183e-06	3.30337e-07	0
SRS2432830	0	0	0	0.000120392	0	5.23227e-07	6.22216e-06	8.14663e-06	0	9.57905e-07	0	0.000192141	0	0	0	6.77099e-08	6.17481e-07	2.82376e-07	0	1.5104e-05	0	0	6.57717e-05	0	2.79994e-05	2.66819e-06	5.34105e-07	0	0	0	0	3.16454e-07	0	1.1437e-08	0	0	0	0	0	0	0	0	0	3.77739e-06	4.35202e-07	4.01805e-08	8.131e-07	6.28477e-07	0
SRS2432828	2.08094e-07	0	0	8.42631e-05	7.86752e-07	8.48587e-07	6.24596e-06	7.95018e-06	1.68073e-07	3.1181e-06	0	8.14384e-06	0	0	0	6.49928e-07	1.57469e-06	1.36944e-06	0	3.03217e-06	0	4.00209e-08	0.000190269	0	3.93428e-05	0	5.16294e-07	2.08094e-07	0	0	0	0	0	9.19545e-08	0	0	0	0	0	0	4.00209e-08	0	0	5.88899e-06	4.51168e-06	0	3.76876e-06	0	0
SRS2432827	2.90735e-08	0	0	0.000159751	1.05404e-06	2.86831e-06	1.50305e-05	2.49256e-05	2.90735e-08	3.32043e-06	0	1.20249e-05	0	0	0	5.62088e-08	1.65282e-07	1.65282e-07	0	1.03236e-07	0	0	0.00014949	0	6.29563e-05	3.81897e-08	2.7209e-07	2.90735e-08	0	0	0	4.14868e-07	0	6.83943e-08	0	0.000418493	0	0	0	7.92789e-08	0	0	0	8.97097e-06	6.01581e-06	6.89948e-07	7.3005e-06	2.61024e-06	0
SRS2432826	0	0	0	1.87856e-05	2.26619e-06	2.57939e-05	9.85129e-06	1.96366e-05	0	8.73134e-06	0	1.79574e-06	0	0	0	3.43846e-08	1.26326e-07	3.43846e-08	0	1.86522e-05	0	0	1.0006e-05	0	6.98938e-06	0	3.68225e-06	0	0	0	2.52949e-08	0	0	0	0	2.97685e-07	0	0	0	0	0	0	0	5.36589e-05	9.9888e-06	1.94958e-06	1.25695e-05	2.06e-06	0
SRS2432829	2.3228e-07	0	0	6.8443e-05	3.9712e-06	8.12092e-07	6.05103e-06	1.14838e-05	2.44838e-07	2.18055e-05	0	0.000301639	0	0	0	1.79897e-06	3.20357e-06	2.57308e-06	1.62978e-08	3.05534e-05	0	2.77038e-07	2.58977e-05	0	2.30609e-05	4.28152e-06	0	2.44838e-07	0	4.85254e-06	0	3.88528e-07	0	0	0	6.58074e-08	0	0	0	0	0	0	0	1.37905e-05	1.10429e-05	4.17412e-08	2.11336e-07	1.12297e-07	0
SRS2432825	1.59106e-06	0	0	0.000111085	4.18389e-07	5.27493e-06	1.55009e-06	2.66322e-06	2.49603e-06	7.25473e-05	0	3.40426e-05	1.17242e-07	1.17242e-07	1.17242e-07	1.13729e-05	2.00074e-05	1.49614e-05	0	6.71678e-05	0	1.76807e-05	3.72932e-06	0	1.36946e-06	1.1821e-06	1.12843e-06	2.32998e-06	0	0	0	0	0	0	0	0	0	0	0	0	8.03201e-06	0	0	0.000145105	1.40358e-07	1.31544e-05	0.000174172	0	0
SRS2432823	1.19743e-06	0	0	7.01231e-05	1.1835e-06	2.48112e-06	3.46002e-05	6.05643e-05	1.30459e-06	3.78988e-05	0	6.74469e-06	0	0	0	2.65854e-06	4.00972e-06	3.70709e-06	6.13964e-08	8.78786e-07	0	1.43601e-05	2.55436e-05	0	2.52268e-05	0	1.2808e-05	1.56668e-06	0	0	0	3.5118e-07	0	5.54593e-08	0	0.00204604	0	0	0	1.68851e-07	6.08804e-06	0	0	1.80666e-05	2.52188e-06	4.8668e-06	5.70448e-07	9.61842e-07	0
SRS2432824	7.60215e-06	0	1.33003e-06	8.50169e-05	9.95734e-07	7.44807e-07	8.4034e-07	8.4034e-07	8.02639e-06	8.484e-06	0	7.53561e-05	0	0	0	1.15271e-05	1.42337e-05	1.38908e-05	2.4827e-08	6.96567e-05	0	2.03635e-05	2.71233e-06	0	4.51905e-06	5.1033e-07	3.93457e-06	9.91672e-06	0	4.76321e-07	4.44031e-07	1.00518e-06	0	0	0	0	0	0	2.7904e-07	0	1.38623e-05	0	0	2.66582e-05	1.77719e-06	3.71279e-06	2.64915e-05	2.98664e-06	8.03989e-06
SRS2432822	0	0	0	0.000134314	1.51385e-06	4.56073e-06	3.57211e-05	8.14249e-05	0	5.6782e-05	0	6.55077e-06	0	0	0	8.5424e-08	1.37634e-07	1.12599e-07	0	1.52323e-06	0	0	3.4855e-05	0	4.63815e-05	0	4.58275e-07	0	0	0	0	0	0	0	0	0	0	0	0	0	0	0	0	3.13445e-05	6.60707e-05	9.30011e-07	9.79271e-07	4.44448e-06	0
SRS2432820	0	0	0	0.000174713	4.57732e-06	0	1.39565e-05	2.17297e-05	0	3.32963e-06	0	2.22461e-05	0	0	0	0	0	0	8.88518e-08	2.5635e-08	0	0	1.11958e-05	0	5.88602e-05	2.44467e-08	1.36838e-07	0	0	0	0	4.27298e-06	0	0	0	0	0	0	0	0	0	0	0	1.24297e-05	8.5869e-07	5.72591e-07	1.23983e-05	3.21837e-05	0
SRS2432819	2.07254e-07	0	0	2.12516e-05	2.17358e-06	3.09683e-07	9.23969e-07	2.4425e-06	2.42433e-07	3.05403e-06	0	2.60279e-06	0	0	0	3.21627e-07	5.31182e-07	3.12735e-07	6.4591e-08	5.58873e-08	0	1.74302e-06	1.34427e-05	0	2.45354e-06	0	1.5999e-06	2.42433e-07	0	0	0	0	0	0	0	1.25042e-05	0	0	0	0	6.36267e-07	0	0	9.00452e-06	1.25542e-06	2.38558e-06	1.44018e-05	0.000126834	0
SRS2432818	0	0	0	2.09277e-06	3.62909e-05	0	1.16287e-05	3.63414e-05	1.35575e-07	2.96463e-05	0	3.69806e-06	0	0	0	1.35575e-07	1.35575e-07	1.35575e-07	0	0	0	1.43744e-06	5.20447e-05	0	9.32343e-07	0	0	1.35575e-07	0	0	0	0	0	0	0	0	0	0	0	0	4.95747e-07	0	0	3.54264e-05	7.81549e-07	9.43479e-06	1.73484e-06	0	0
SRS2432821	0	0	0	0.00017128	8.85116e-06	7.07768e-06	5.41822e-06	7.72719e-06	0	4.96716e-05	2.32011e-07	5.40557e-06	0	0	0	0	0	0	0	9.61725e-06	0	0	6.61309e-05	0	3.70498e-05	0	5.21328e-07	0	0	3.02809e-06	5.24409e-07	4.75843e-07	0	0	0	0	0	0	0	0	0	0	0	1.97417e-05	9.92159e-05	5.15857e-06	8.26174e-05	2.54235e-06	0
SRS2432817	1.46091e-07	0	0	8.35395e-05	0	0	1.41336e-05	2.59288e-05	2.48558e-07	7.52435e-07	0	1.29871e-05	0	0	0	1.75514e-06	3.03938e-06	2.40858e-06	0	1.46528e-06	0	2.36495e-07	8.70353e-06	0	3.80594e-05	0	8.3457e-08	1.84319e-07	0	0	0	0	0	2.2452e-07	0	0	0	0	0	0	1.38218e-07	0	0	2.55678e-06	0	0	9.02203e-08	1.08763e-07	0
SRS2432816	2.7879e-07	0	2.60042e-08	9.89272e-05	3.66275e-06	7.4921e-06	5.03448e-06	6.94505e-06	3.48847e-07	6.42771e-06	7.98451e-08	1.94503e-05	0	0	0	2.22472e-06	3.10334e-06	2.70489e-06	1.44941e-07	4.40687e-07	7.98451e-08	4.25713e-08	2.8585e-05	0	4.30803e-05	0	3.34916e-07	3.91419e-07	0	0	0	9.42651e-08	0	3.01154e-08	0	0	0	0	0	3.76165e-08	1.32348e-07	0	0	0.000116755	9.93718e-06	1.06328e-06	2.04128e-05	3.06513e-07	0
SRS2432815	0	0	0	2.73031e-05	1.20691e-06	8.42328e-06	1.19693e-05	2.35763e-05	0	1.35739e-06	0	8.83275e-05	0	0	0	0	0	0	0	0	0	0	4.5561e-05	0	6.77472e-06	1.25258e-06	7.63959e-07	0	0	0	0	0	0	0	0	4.42533e-06	0	0	0	0	0	0	0	1.64155e-05	7.97071e-06	2.23502e-06	6.928e-06	2.42635e-06	0
SRS2432814	1.50311e-07	0	5.02021e-08	5.86169e-07	0.0020275	2.01486e-07	7.19791e-09	7.19791e-09	1.98145e-07	5.07381e-07	0	2.76729e-07	0	0	0	1.07428e-06	1.60254e-06	1.15466e-06	1.20118e-05	1.81504e-05	0	2.32188e-06	5.49659e-08	0	7.82238e-08	0	1.12241e-07	2.16701e-07	0	0	0	0.000245397	0	5.58637e-07	0	0	0	0	0	6.55848e-08	1.14595e-06	0	0	3.78909e-06	3.91732e-06	0	1.33708e-06	3.08998e-07	0
SRS2432811	3.29368e-08	0	0	0.000111596	6.44307e-07	5.32738e-07	1.96118e-05	3.09613e-05	3.29368e-08	1.46937e-06	0	1.79543e-05	0	0	0	2.13813e-07	4.22793e-07	3.56132e-07	0	1.8788e-06	0	6.23809e-07	2.75172e-05	0	3.62235e-05	0	6.11037e-06	3.29368e-08	0	0	0	0	0	0	0	1.19308e-05	0	0	0	0	3.44787e-07	0	0	9.27462e-06	3.68766e-07	3.84055e-07	1.70852e-06	6.49743e-07	0
SRS2432812	1.03241e-06	0	0	0.000518198	8.88182e-07	1.16623e-05	2.25635e-05	4.21623e-05	9.61098e-07	1.32223e-05	0	6.86438e-06	0	0	0	1.54888e-06	2.07118e-06	1.84556e-06	5.64747e-08	7.74987e-06	0	2.23159e-06	2.62105e-05	0	1.63202e-05	8.88404e-08	2.85583e-06	1.38145e-06	0	4.49446e-07	0	1.89954e-06	0	0	0	6.12766e-06	0	0	4.82336e-07	0	1.7221e-06	0	0	7.74165e-05	9.93702e-06	2.43933e-06	1.56932e-05	8.19615e-07	8.30285e-07
SRS2432810	3.5981e-07	0	0	0.000197356	1.54606e-05	4.71591e-05	0.000199764	0.000373382	2.68231e-07	9.40577e-06	5.31335e-05	5.05934e-06	0	0	0	1.19132e-06	1.82186e-06	1.51211e-06	3.93887e-08	1.54481e-05	2.16476e-05	1.69625e-07	2.71742e-05	0	1.08002e-05	2.69661e-08	2.50896e-06	4.37857e-07	0	0	0	1.59776e-06	0	4.67412e-07	0	3.60547e-06	0	0	0	0	2.17321e-07	0	0	4.19559e-05	0.00028499	8.76421e-06	5.49019e-05	1.05308e-05	5.73121e-08
SRS2432813	4.46606e-07	0	0	3.62316e-05	4.35673e-06	9.09634e-06	4.31084e-06	1.17391e-05	5.24353e-07	1.22567e-05	0	0.000229741	0	0	0	1.11972e-06	1.39263e-06	1.26618e-06	0	1.75654e-06	0	1.14e-05	1.09975e-05	0	4.99984e-06	3.26642e-06	4.19162e-07	6.53019e-07	0	0	0	5.14149e-08	0	0	0	0.000226417	0	0	0	0	5.3055e-06	0	0	6.75454e-05	4.61255e-07	1.94295e-06	1.96585e-05	4.57287e-06	1.11379e-05
SRS2432809	0	0	4.66819e-08	6.32998e-05	6.91035e-07	2.62129e-06	2.88929e-06	3.40833e-06	0	1.00141e-05	5.04077e-08	1.71766e-05	0	0	0	6.93708e-08	9.10614e-08	7.51077e-08	0	2.74432e-05	5.04077e-08	0	9.95194e-06	0	1.53813e-05	0	2.4623e-06	0	0	0	0	0	0	9.79769e-08	0	0.000180156	0	0	0	0	0	0	0	2.08137e-05	3.36783e-05	2.43459e-06	1.93163e-05	2.07311e-05	7.72434e-08
SRS2432808	0	0	8.81485e-08	5.90203e-08	2.43361e-05	0	5.94044e-09	2.31402e-08	0	7.96454e-06	0	0	0	0	0	0	0	0	3.51048e-08	1.73543e-07	0	0	0	0	0	0	2.27942e-07	0	0	0	0	1.96841e-06	0	0	3.08769e-08	0	0	0	0	0	0	0	0	4.83234e-05	8.34383e-08	1.10408e-06	1.14457e-06	6.03912e-07	0
SRS2432807	7.17474e-07	0	2.92986e-08	1.47986e-07	0.000107724	7.3533e-07	5.74094e-09	6.5416e-08	1.25626e-06	2.58592e-07	0	0	0	0	0	5.03088e-06	8.176e-06	6.99844e-06	6.34575e-06	3.35859e-06	0	1.43894e-07	0	0	0	0	5.12201e-07	1.17022e-06	0	0	0	2.81944e-05	0	0	1.46893e-07	0	0	0	0	0	3.2629e-07	0	0	5.99639e-05	2.16904e-06	3.65923e-07	1.16233e-06	2.14015e-06	5.55824e-06
SRS2432806	3.43664e-08	0	1.72017e-07	5.26626e-05	5.6563e-05	4.8702e-06	7.91987e-05	0.00014375	3.43664e-08	0.000291312	6.51282e-05	1.12377e-05	0	0	0	1.39293e-07	9.60254e-07	2.90504e-07	0	1.62602e-06	2.72432e-05	0	1.62129e-05	0	2.27872e-05	0	3.46831e-07	3.43664e-08	0	0	0	4.08101e-07	0	0	0	0	0	0	0	0	0	0	0	0.000162717	3.47674e-05	3.79771e-06	2.45715e-05	6.7257e-07	0
SRS2432804	5.54427e-07	0	0	0.000104323	1.30485e-07	1.07847e-08	4.65235e-05	9.1351e-05	5.69299e-07	3.87419e-06	0	9.41356e-06	0	0	0	2.72472e-06	4.52887e-06	3.79717e-06	0	3.54067e-06	0	1.53165e-06	5.88793e-05	0	4.56116e-05	1.04248e-08	9.59491e-08	6.79669e-07	0	0	0	0	0	3.12439e-07	0	5.2556e-08	0	0	0	8.34371e-08	9.43526e-07	0	0	1.69229e-05	3.08001e-07	8.57002e-07	9.4094e-06	1.25595e-06	0
SRS2432803	8.81068e-08	0	0	0.000120924	1.54499e-06	1.3515e-06	5.07683e-06	7.06378e-06	1.27013e-07	4.01543e-06	0	1.07114e-05	0	0	0	6.34033e-07	1.12096e-06	8.24269e-07	1.10802e-07	1.23589e-05	0	0	1.47605e-05	0	1.87593e-05	4.67989e-08	1.2061e-06	1.27013e-07	0	0	0	2.0206e-06	0	4.04177e-08	1.14927e-08	0	0	0	0	0	0	0	0	2.57903e-05	7.08475e-06	2.8009e-06	3.68995e-06	2.39091e-05	0
SRS2432802	5.46937e-08	0	4.12403e-08	7.56229e-05	3.89595e-05	1.39745e-06	7.17126e-06	9.59367e-06	2.87675e-07	1.28004e-06	0	2.75963e-05	0	0	0	1.19515e-06	1.75864e-06	1.48492e-06	1.7062e-05	1.25229e-05	0	0	0.000150749	0	2.71127e-05	3.7336e-07	5.5536e-06	2.87675e-07	0	3.00783e-06	0	7.28477e-07	0	0	0	0	0	0	0	0	1.42377e-07	0	0	3.98187e-06	3.27268e-05	1.38899e-06	1.16275e-07	4.05087e-06	0
SRS2432805	1.06451e-06	0	9.38421e-07	0.00122903	2.29023e-06	0.000102797	2.04432e-05	2.51085e-05	1.88099e-06	6.07223e-06	0.000196508	1.12796e-05	0	0	0	1.22715e-05	1.84853e-05	1.59606e-05	0	7.97786e-05	7.48577e-05	2.80798e-07	3.50366e-05	0	6.54395e-05	1.91954e-07	1.63571e-07	1.55021e-06	0	8.19583e-07	1.38571e-06	1.3026e-08	0	0	0	0	0	0	0	0	4.35456e-07	0	0	0.000283394	6.01024e-07	2.42555e-06	4.71998e-06	1.20676e-06	0
SRS2432801	1.11462e-08	0	0	2.99928e-05	7.24866e-07	5.28044e-07	3.56406e-05	7.7517e-05	5.74724e-08	3.44688e-06	2.31115e-08	4.76337e-06	0	0	0	5.74724e-08	5.74724e-08	5.74724e-08	0	8.43676e-07	2.31115e-08	9.65135e-08	1.87728e-05	0	1.08459e-05	3.56736e-08	0	5.74724e-08	0	0	0	1.23537e-07	0	0	0	0	0	0	0	0	1.4284e-07	0	0	1.24675e-05	1.56037e-06	3.99118e-08	7.49174e-07	4.61683e-05	0
SRS2432800	0	0	0	0.000178669	7.32946e-07	4.59204e-06	1.9859e-05	3.19895e-05	0	6.76842e-06	0	1.07468e-05	0	0	0	5.05174e-08	7.49905e-08	2.44731e-08	0	6.9045e-07	0	0	6.17191e-05	0	6.88066e-05	2.64972e-08	1.92906e-07	0	0	0	0	2.48518e-07	0	0	0	0.000129822	0	0	0	0	0	0	0	9.41139e-06	8.97211e-06	2.79403e-07	2.62079e-06	3.85688e-06	0
SRS2432799	3.68817e-07	0	9.59879e-07	0.000129337	0	1.84175e-06	8.48211e-06	9.43661e-06	4.67993e-07	5.05941e-05	0	0.000142827	0	0	0	9.24486e-07	9.24486e-07	9.24486e-07	0	9.67307e-05	0	1.13795e-06	3.32641e-05	0	3.37158e-05	1.2267e-06	1.04571e-05	6.18098e-07	0	0	0	0	0	0	0	1.70112e-07	0	0	0	5.30538e-07	1.38723e-06	0	0	9.58891e-05	1.3232e-06	1.90995e-05	4.54523e-05	8.52249e-06	0
SRS2432798	0	0	0	8.77236e-06	2.92371e-07	3.55139e-06	6.64405e-06	1.19456e-05	0	3.39286e-06	0	7.13959e-05	0	0	0	0	0	0	0	2.12388e-07	0	0	1.47287e-05	0	2.97179e-06	9.45151e-07	1.45055e-06	0	0	0	0	9.48156e-08	0	0	0	4.5656e-07	0	0	0	0	0	0	0	9.07477e-06	3.30785e-06	1.01375e-06	4.14051e-06	1.76501e-06	0
SRS2432796	0	0	0	6.24931e-07	5.19084e-07	0	5.62791e-05	0.000114244	0	1.65154e-06	0.000266433	1.36064e-05	0	0	0	4.22802e-08	4.22802e-08	4.22802e-08	0	2.14294e-08	0.000106111	0	9.79041e-05	0	1.56524e-06	2.04401e-08	5.41578e-07	0	0	0	0	1.30453e-07	0	0	0	0	0	0	0	0	0	0	0	5.24778e-06	0	1.4112e-06	2.2309e-05	1.47506e-07	0
SRS2432795	5.52538e-07	0	0	7.59457e-05	3.48726e-06	3.99283e-06	5.82202e-05	0.000109143	5.25308e-07	2.67788e-05	0	1.01421e-05	0	0	0	1.40809e-06	1.95356e-06	1.89309e-06	0	4.30219e-06	0	5.34755e-06	6.85813e-05	0	2.78504e-05	0	2.57052e-05	5.52538e-07	0	6.06541e-08	0	1.31549e-06	0	0	0	0.000819823	0	0	0	6.73679e-08	2.49869e-06	0	0	1.28767e-05	1.25914e-05	2.04614e-06	1.37968e-07	0	0
SRS2432794	1.36752e-07	0	0	0.000514366	1.59026e-05	4.43226e-06	8.12763e-06	1.08529e-05	1.95775e-07	3.04443e-06	4.19622e-05	1.61921e-05	0	0	0	1.90171e-06	2.60897e-06	2.3925e-06	0	2.41841e-06	1.77966e-05	1.34505e-07	2.45975e-05	0	4.36696e-05	8.9331e-08	6.91749e-07	1.9691e-07	0	0	0	0	0	8.04656e-07	0	4.67917e-08	0	0	0	0	5.07447e-08	0	0	1.76015e-05	6.88049e-07	1.31222e-06	7.15135e-06	3.51083e-06	0
SRS2432797	1.19826e-07	0	0	0.000492438	3.34827e-06	0.000149468	8.76112e-06	9.20306e-06	2.9323e-07	9.74807e-06	0	1.00113e-05	0	0	0	1.39824e-06	4.8875e-06	3.01165e-06	0	1.31717e-06	0	0	1.62876e-05	0	3.43858e-05	5.75047e-08	1.5291e-06	1.19826e-07	0	0	0	0	0	0	0	0	0	0	0	0	0	0	0	9.77713e-06	2.20592e-06	3.47005e-06	5.50417e-05	3.30329e-06	0
SRS2432793	6.96399e-07	0	2.96207e-08	0.000175339	1.99689e-06	1.10859e-06	2.51753e-05	4.10921e-05	8.72847e-07	4.98656e-06	0	7.25607e-06	0	0	0	4.35129e-06	7.21791e-06	5.95776e-06	0	4.22238e-05	0	5.84656e-06	2.92283e-05	0	3.63556e-05	0	6.8387e-06	9.66808e-07	0	1.92507e-06	0	0	0	0	0	0	0	0	0	1.72328e-07	3.21493e-06	0	0	2.44374e-05	2.97425e-07	2.53529e-06	2.71677e-05	1.48732e-05	0
SRS2432792	0	0	0	0.00020417	8.8922e-07	0	6.0318e-06	1.45217e-05	2.0576e-08	1.76471e-06	0	0.000283374	0	0	0	7.04976e-07	1.02331e-06	9.91526e-07	0	2.57409e-07	0	1.59326e-06	2.71662e-05	0	3.20373e-05	2.27002e-06	1.42075e-07	2.0576e-08	0	0	0	0	0	7.32213e-08	0	5.01414e-07	0	0	0	0	7.0957e-07	0	0	9.56276e-06	8.70522e-08	3.55705e-07	5.95043e-06	2.51826e-06	5.12919e-09
SRS2432791	3.40407e-08	0	0	0.000581501	2.73922e-07	2.80865e-06	3.99268e-05	5.63464e-05	0	1.38134e-06	1.88679e-05	2.32084e-05	0	0	0	8.9098e-08	9.97572e-08	9.81892e-08	0	9.90445e-07	6.42314e-06	3.40407e-08	5.14556e-05	0	6.7168e-05	9.98499e-08	7.17865e-08	3.40407e-08	0	5.08446e-07	0	0	0	0	0	0	0	0	0	0	3.40407e-08	0	0	1.68892e-06	4.98731e-07	7.67671e-08	9.69631e-07	7.58949e-07	0
SRS2432790	8.85339e-07	0	6.25188e-08	5.33993e-08	0.000105415	1.94785e-06	0	0	1.34785e-06	2.30546e-05	0	1.52309e-07	1.2137e-07	1.2137e-07	1.2137e-07	8.21731e-06	1.2921e-05	1.11404e-05	1.04082e-06	2.9668e-05	0	2.51713e-07	0	0	1.70141e-08	0	6.62128e-07	1.19048e-06	0	0	2.44222e-07	1.10444e-05	0	0	0	0	0	0	0	0	4.26984e-07	0	0	9.10917e-05	2.68525e-06	2.26112e-05	4.26266e-07	1.97839e-07	4.0082e-06
SRS2432788	7.86786e-07	0	0	7.63261e-05	4.47849e-05	7.43097e-07	1.37293e-05	2.24516e-05	8.25407e-07	5.43443e-06	0	4.88464e-06	0	0	0	5.12887e-06	7.61147e-06	6.5788e-06	0	0	0	3.51201e-07	5.6808e-05	0	3.40585e-05	0	0	9.65243e-07	0	8.57203e-06	0	1.365e-07	0	2.55763e-08	0	0	0	0	0	1.89868e-07	4.81598e-07	0	0	3.87244e-06	1.10711e-05	2.48552e-07	6.52674e-07	3.00054e-07	0
SRS2432787	8.81685e-08	0	5.74687e-09	8.45895e-05	2.62586e-06	4.93486e-05	7.51569e-06	1.20511e-05	1.09754e-07	9.18347e-06	0	4.45106e-06	0	0	0	9.76705e-07	1.63716e-06	1.36095e-06	0	2.53107e-06	0	1.88164e-08	2.29436e-05	0	3.41663e-05	0	1.82932e-05	1.28571e-07	0	0	0	0	0	6.50882e-07	0	0.000476194	0	0	0	0	1.88164e-08	0	0	3.0925e-05	7.50173e-07	1.62243e-06	1.93635e-05	1.24183e-05	0
SRS2432789	2.17628e-08	0	0	0.000115745	6.1361e-06	1.97309e-06	4.275e-05	8.91765e-05	2.17628e-08	5.63146e-06	1.6189e-08	1.68137e-05	0	0	0	1.75122e-07	1.77953e-07	1.77953e-07	0	7.44015e-07	0	0	0.000109431	0	4.59318e-05	1.081e-07	1.14273e-06	2.17628e-08	0	0	0	0	0	0	0	0	0	0	0	0	0	0	0	2.04261e-06	5.57959e-06	2.32272e-06	1.55585e-05	7.54726e-06	2.65132e-06
SRS2432786	4.80953e-06	0	4.22405e-08	0.000827645	4.87982e-05	0	1.32129e-05	1.58687e-05	7.22716e-06	1.95994e-05	0	0.000758104	0	0	0	4.38135e-05	7.96507e-05	6.21685e-05	0	3.28671e-06	0	1.85065e-06	6.90127e-05	0	5.63401e-05	1.05922e-05	2.33965e-08	6.73728e-06	0	0	0	2.00311e-08	0	2.2409e-06	0	8.53284e-08	0	0	0	0	2.42266e-06	0	0	1.77522e-05	1.70282e-07	2.19785e-08	2.19785e-08	1.12303e-07	0
SRS2432784	1.43084e-07	0	7.17208e-08	8.23179e-05	9.19099e-07	1.62538e-06	4.31258e-06	4.973e-06	2.09246e-07	4.77574e-06	0	0.000448004	0	0	0	6.8531e-07	1.0109e-06	9.54228e-07	0	2.9139e-05	0	9.9573e-08	7.22101e-05	0	2.7858e-05	5.57443e-06	9.57085e-07	1.87109e-07	0	1.32998e-06	0	2.45009e-07	0	0	0	3.0043e-08	0	0	0	0	1.43598e-07	0	0	1.61558e-05	1.78527e-05	4.34373e-07	8.91419e-06	1.57139e-05	0
SRS2432783	0	0	0	8.37261e-05	7.79035e-08	1.04365e-05	3.43613e-06	3.72668e-06	0	2.84671e-06	0	1.64014e-05	1.12288e-07	1.12288e-07	8.42693e-08	0	0	0	0	3.26417e-06	0	0	1.50545e-05	0	3.1856e-05	1.09674e-07	1.43834e-06	0	0	0	0	2.76183e-07	0	0	0	2.39285e-05	0	0	0	0	0	0	0	1.29673e-05	2.08622e-07	1.41259e-06	7.59462e-06	2.84062e-06	0
SRS2432782	0	0	0	0.000492344	1.04013e-06	7.66271e-06	7.81007e-06	9.86124e-06	0	2.04969e-06	0	1.30002e-05	0	0	0	0	0	0	0	9.52069e-07	0	0	2.50602e-05	0	6.14195e-05	1.5485e-07	0	0	0	0	0	0	0	0	0	8.89102e-06	0	0	0	0	0	0	0	9.98063e-06	6.34206e-07	8.91572e-07	4.41788e-06	1.33363e-06	0
SRS2432781	2.8013e-07	0	0	0.000204171	6.31325e-07	5.05054e-07	1.7062e-05	2.68839e-05	2.90209e-07	4.76074e-06	0	1.25924e-05	0	0	0	6.03526e-07	7.78676e-07	6.81479e-07	1.40145e-07	1.59098e-06	0	2.76422e-06	3.17464e-05	0	6.28881e-05	0	1.23372e-05	3.05166e-07	0	0	0	1.03862e-06	0	1.23643e-07	0	0.00126368	0	0	0	5.28642e-08	1.07271e-06	0	0	4.52601e-06	3.72998e-07	1.00972e-06	0	5.54395e-07	0
SRS2432780	2.29107e-06	0	4.05468e-08	0.00124541	1.98515e-06	4.80286e-07	5.2699e-05	9.03469e-05	3.42783e-06	2.30855e-06	0	1.28098e-05	0	0	0	2.09839e-05	3.54077e-05	2.70992e-05	0	2.307e-06	0	6.66894e-06	2.59235e-05	0	2.2204e-05	1.87185e-07	1.14944e-07	3.22371e-06	0	0	0	4.803e-07	0	1.73718e-06	0	0	0	0	1.03827e-07	2.02919e-07	3.71391e-06	0	0	8.14341e-06	2.29479e-09	5.65346e-07	1.29407e-06	2.75855e-06	0
SRS2432779	0	0	2.43017e-07	4.87691e-05	8.58009e-07	3.63413e-06	5.83798e-06	6.03962e-06	0	3.49651e-06	0	0.000450766	0	0	0	0	0	0	0	1.46674e-05	0	0	2.38919e-05	0	1.42593e-05	5.4304e-06	7.52116e-06	0	0	3.61345e-07	4.62411e-08	0	0	0	0	0	0	0	0	0	0	0	0	6.28199e-06	1.11081e-06	8.06745e-07	3.77325e-06	1.59112e-05	0
SRS2432778	1.13182e-07	0	0	0.000697044	1.10399e-06	1.22304e-06	1.12485e-05	1.2819e-05	1.30817e-07	2.62047e-06	0	1.45539e-05	0	0	0	8.23037e-07	1.3286e-06	8.84332e-07	3.72482e-08	3.98643e-07	0	0	2.90133e-05	0	5.60174e-05	7.40388e-08	2.29675e-06	1.30817e-07	0	0	0	0	0	2.79007e-08	0	0.000225338	0	0	0	0	0	0	0	6.98376e-06	1.45495e-06	5.85565e-07	2.09836e-06	1.88937e-07	0
SRS2432777	3.6859e-07	0	0	3.99459e-08	0.000270577	2.76359e-08	0	0	8.0965e-07	3.62478e-06	0	0	0	0	0	4.31289e-06	6.67458e-06	5.40481e-06	3.0921e-06	1.60211e-06	0	2.42807e-06	0	0	0	0	1.87236e-07	5.44992e-07	0	0	0	2.55374e-05	0	1.58763e-06	0	0	0	0	0	0	1.53244e-06	0	0	3.90465e-05	1.01822e-06	0	5.0304e-06	1.76666e-07	0
SRS2432775	1.97185e-07	0	0	0	2.88284e-05	2.33648e-06	0	3.90735e-08	1.52926e-07	3.60044e-05	0	0	0	0	0	2.53052e-07	2.53052e-07	2.53052e-07	0	3.78621e-06	0	7.8133e-06	0	0	0	0	1.82917e-05	2.53052e-07	0	0	0	1.52847e-06	0	0	0	2.34257e-07	0	0	0	0	3.84247e-06	0	0	7.63245e-05	2.43295e-05	1.27923e-06	5.2334e-05	2.47848e-06	0
SRS2432776	0	0	0	1.40643e-05	1.09302e-06	2.69835e-06	1.24042e-05	2.4826e-05	0	2.98793e-06	0	0.000121774	0	0	0	0	0	0	0	6.13347e-07	0	0	2.46016e-05	0	5.43687e-06	5.6674e-07	2.56846e-07	0	0	2.83614e-08	0	8.45776e-08	0	0	0	2.01515e-06	0	0	0	0	0	0	0	5.38215e-06	2.01645e-06	1.07489e-06	3.29759e-06	1.80549e-06	1.03039e-08
SRS2432774	1.95813e-07	0	3.41055e-07	2.91386e-05	8.48136e-07	4.66921e-08	1.09813e-05	2.21427e-05	2.76577e-07	2.96408e-06	0	6.29212e-06	0	0	0	1.65338e-06	2.52756e-06	2.12731e-06	0	3.59138e-06	0	1.55701e-06	3.00995e-05	0	1.17022e-05	1.49569e-08	4.45697e-07	2.10636e-07	0	1.03098e-06	7.16371e-07	3.61758e-07	0	0	0	4.01036e-08	0	0	0	0	4.74584e-07	0	0	1.66374e-05	6.91734e-08	9.33758e-07	1.17402e-05	8.04197e-06	1.2095e-07
SRS2432773	0	0	0	0.000128748	2.62679e-05	8.36482e-06	3.32034e-05	7.66243e-05	0	2.62534e-05	9.38635e-07	1.3219e-05	0	0	0	0	0	0	0	4.7337e-05	9.38635e-07	0	1.1692e-05	0	3.8821e-05	0	2.10807e-06	0	0	0	0	6.83967e-07	0	0	0	0	0	0	0	0	0	0	0	0.000105322	4.01278e-05	7.47143e-06	0.000117868	6.04129e-05	0
SRS2432771	6.30671e-07	0	0	2.74392e-07	3.25353e-05	4.78476e-06	0	7.57043e-08	9.12998e-07	1.33249e-05	5.05258e-08	0	4.46021e-08	4.46021e-08	4.46021e-08	4.34849e-06	6.1791e-06	5.16743e-06	7.52816e-07	3.93104e-06	5.05258e-08	0	0	0	3.22444e-08	0	1.47312e-07	7.9632e-07	0	0	0	4.86675e-06	0	0	0	0	0	0	0	0	5.13278e-08	0	0	4.50754e-05	3.95113e-05	4.33129e-06	2.07528e-07	0	6.8427e-07
SRS2432772	2.39704e-07	0	0	0.000299884	1.0022e-06	2.28699e-07	7.8527e-06	9.3717e-06	4.35071e-07	4.42329e-06	1.57332e-07	9.2102e-06	0	0	0	6.82399e-07	1.26405e-06	1.14173e-06	0	5.91898e-07	0	2.99517e-06	1.89385e-05	0	4.17033e-05	1.57332e-08	1.90554e-06	3.64927e-07	0	3.27235e-06	0	0	0	0	0	0	0	0	0	1.45747e-08	1.18138e-06	0	0	2.61883e-05	0	2.67847e-06	3.9665e-05	1.64201e-06	0
SRS2432770	2.83399e-07	0	0	0.000138507	2.13242e-07	2.79564e-07	9.78046e-06	1.1773e-05	4.67844e-07	4.31358e-06	0	1.174e-05	0	0	0	1.83079e-06	3.2683e-06	2.41381e-06	0	2.03674e-07	0	1.15759e-07	0.000118211	0	5.78071e-05	2.79057e-08	1.44454e-07	4.24296e-07	0	0	0	0	0	1.34823e-07	0	2.25402e-07	0	0	0	9.60736e-09	2.39146e-07	0	0	1.15822e-05	5.07673e-06	3.06417e-08	1.69852e-06	1.56569e-07	0
SRS2432769	1.3608e-06	0	0	0.000209533	3.60371e-07	1.32232e-05	2.66946e-06	4.72272e-06	1.72158e-06	1.92332e-05	0	6.37146e-05	0	0	0	5.60782e-06	9.09369e-06	9.09369e-06	0	3.62603e-05	0	2.15533e-05	1.24412e-05	0	1.13707e-05	2.23054e-06	5.70524e-06	1.72158e-06	0	0	0	0	0	1.55148e-07	0	0	0	0	0	0	1.12291e-05	0	0	7.28277e-05	0	2.15069e-05	0.000331463	0	0
SRS2432768	1.0571e-06	0	0	0	2.10577e-05	1.06152e-07	0	0	1.88563e-06	7.97776e-05	0	0	7.55866e-08	7.55866e-08	7.55866e-08	1.11603e-05	2.01517e-05	1.6793e-05	2.29882e-07	9.87709e-06	0	5.26034e-08	6.62082e-09	0	1.79937e-08	0	3.86229e-06	1.70883e-06	0	0	0	1.37231e-06	0	0	0	0	0	0	0	0	2.80587e-07	0	0	8.26676e-05	4.10857e-07	3.55717e-06	9.14092e-07	6.58921e-07	4.02502e-07
SRS2432767	0	0	0	1.4176e-06	2.55265e-06	0	7.32845e-05	0.000134626	0	4.84404e-07	0.000296	1.3624e-05	0	0	0	4.40771e-08	5.75152e-08	5.15849e-08	0	2.64828e-07	0.000120913	0	0.000113675	0	2.04731e-06	1.09521e-07	0	0	0	0	0	0	0	0	0	0	0	0	0	0	0	0	0	3.8191e-06	0	2.04941e-06	1.98776e-05	0	0
SRS2432766	0	0	0	0.000437912	5.7604e-06	4.2312e-06	0.000192824	0.000363984	6.52102e-08	1.04719e-05	0	8.10608e-06	0	0	0	1.36781e-07	2.07824e-07	2.07824e-07	0	3.42442e-06	0	0	6.79066e-05	0	3.66537e-05	3.2946e-08	6.96443e-06	0	0	0	0	0	0	0	0	2.56055e-07	0	0	0	0	0	0	0	3.36166e-05	5.66106e-05	3.00354e-06	1.95338e-05	4.29168e-07	0
SRS2432765	9.76924e-08	0	0	0.000103893	7.62794e-07	1.06508e-06	5.16009e-06	6.0102e-06	1.32673e-07	2.14919e-06	0	0.000149528	0	0	0	6.50056e-07	8.60477e-07	8.20266e-07	6.00652e-08	2.16871e-07	0	1.10648e-07	9.15481e-05	0	3.93002e-05	1.62025e-06	1.12901e-05	1.47406e-07	0	0	0	2.7425e-07	0	0	0	0	0	0	0	0	1.60361e-07	0	0	1.10908e-05	5.80383e-06	4.08921e-06	8.03802e-06	3.84582e-06	0
SRS2432764	4.94059e-07	0	0	9.50678e-05	1.76381e-05	1.43016e-05	2.78294e-05	5.31498e-05	6.35752e-07	1.14992e-05	0	7.96972e-06	0	0	0	2.10837e-06	5.11887e-06	4.87585e-06	0	6.70553e-07	0	0	9.93524e-06	0	3.63609e-05	0	3.92164e-06	6.35752e-07	0	2.49448e-07	0	6.76936e-07	0	0	0	0	0	0	0	2.96848e-07	1.41693e-07	0	0	2.11178e-05	4.39931e-05	8.80953e-06	2.6919e-05	8.06279e-07	0
SRS2432763	0	0	0	0.000249735	2.42522e-05	4.0415e-06	4.04581e-05	7.31435e-05	0	4.03295e-05	0	2.0709e-05	0	0	0	0	0	0	0	4.35533e-07	0	0	1.6009e-05	0	9.11412e-05	4.98892e-05	1.08605e-05	0	0	1.07558e-06	0	0	0	0	0	0	0	0	0	0	0	0	0	3.13651e-05	3.1642e-05	1.01811e-05	3.75583e-05	3.83448e-06	0
SRS2432762	0	0	0	0.00081245	9.62331e-06	9.21475e-07	1.18575e-05	1.21652e-05	0	1.00131e-05	0	1.53927e-05	0	0	0	2.96993e-08	7.04108e-08	7.04108e-08	4.24562e-07	2.71259e-06	0	0	0.000138305	0	6.39742e-05	9.58315e-08	3.43701e-07	0	0	0	0	1.41269e-06	0	0	0	1.61036e-07	0	0	0	0	0	0	0	1.16571e-05	1.94733e-05	1.06568e-07	7.95825e-07	1.8701e-07	0
SRS2432761	4.63527e-07	0	1.42875e-08	0.000222354	7.7138e-06	4.038e-06	5.63721e-06	6.83326e-06	7.81585e-07	1.93234e-05	0	1.22625e-05	0	0	0	5.68806e-06	9.7482e-06	8.42416e-06	0	3.87594e-06	0	3.12303e-07	4.8897e-05	0	6.7951e-05	1.48736e-08	0	6.91883e-07	0	4.16817e-07	0	0	0	3.81625e-08	0	0	0	0	0	0	3.89991e-07	0	0	6.98609e-05	3.33462e-05	1.5634e-05	3.68218e-05	1.11761e-06	0
SRS2432760	5.64737e-07	0	3.85943e-08	7.15039e-05	4.97774e-06	9.87291e-06	9.36539e-05	0.000181223	5.8259e-07	1.59921e-05	6.05326e-07	0.000237648	0	0	0	9.00454e-07	1.21465e-06	9.78658e-07	0	2.99018e-06	6.10198e-08	2.88268e-05	2.13443e-05	0	7.77278e-06	2.5169e-06	1.31392e-06	7.38028e-07	0	0	0	7.91619e-07	0	2.12661e-08	0	8.71177e-05	0	0	0	0	1.35184e-05	0	0	0.000124345	1.30021e-05	8.30827e-06	8.9002e-05	3.49983e-06	1.56501e-05
SRS2432759	8.27907e-09	0	1.29121e-07	1.24353e-06	5.49852e-06	3.7822e-07	2.41585e-06	2.63232e-06	3.07508e-08	2.14398e-06	0	1.09894e-05	0	0	0	3.07508e-08	3.07508e-08	3.07508e-08	0	5.45825e-06	0	1.89591e-06	0.000201415	0	2.45921e-06	1.13356e-08	7.5764e-07	3.07508e-08	0	0	0	0	0	0	0	0.000334298	0	0	0	0	5.67998e-07	0	0	2.08915e-05	1.44612e-06	4.46601e-06	8.28094e-06	3.34158e-05	0
SRS2432758	5.93166e-07	0	0	0.000193524	2.43976e-06	2.87248e-06	5.28848e-05	9.38365e-05	6.3477e-07	1.56175e-05	0	1.06324e-05	0	0	0	9.86111e-07	1.45322e-06	1.26326e-06	0	3.80315e-06	0	1.04993e-05	1.98987e-05	0	6.48546e-05	9.54521e-08	1.35425e-05	7.24607e-07	0	0	0	1.14381e-06	0	0	0	0.000975866	0	0	0	0	5.04781e-06	0	0	7.15384e-06	9.35213e-06	1.6672e-06	5.57408e-07	1.3585e-07	0
SRS2432757	3.25762e-08	0	0	0.000642642	1.74242e-05	4.10305e-06	8.56791e-06	1.5422e-05	9.20681e-08	3.64599e-06	0	1.02718e-05	7.46476e-08	7.46476e-08	7.46476e-08	1.07928e-06	1.70757e-06	1.42684e-06	1.21318e-06	2.91161e-06	0	2.26055e-08	1.67232e-05	0	1.1834e-05	8.05909e-08	2.80938e-07	9.20681e-08	0	3.84098e-06	0	1.53321e-05	0	3.62235e-07	0	0	0	0	0	0	3.69189e-08	0	0	1.97439e-05	4.59091e-05	8.1727e-07	1.01704e-05	7.27168e-07	0
SRS2432756	2.23907e-07	0	0	0.000846716	1.922e-06	7.29831e-08	1.19318e-05	1.512e-05	4.75476e-07	7.62138e-06	0	9.46956e-05	0	0	0	2.70591e-06	3.75119e-06	3.37429e-06	0	1.56146e-06	0	2.60569e-06	1.97056e-05	0	5.64249e-05	9.7581e-07	0	3.40227e-07	0	0	0	0	0	0	0	8.74349e-08	0	0	0	0	1.4281e-06	0	0	1.35704e-05	0	8.17071e-07	9.67047e-06	0	0
SRS2432755	4.7942e-07	0	0	0.00016967	1.10119e-05	1.23011e-06	2.80815e-05	5.13932e-05	9.18405e-07	2.40853e-05	0	9.52082e-06	0	0	0	6.03687e-06	9.78661e-06	7.47062e-06	4.48346e-07	9.00369e-06	0	4.20678e-08	1.80328e-05	0	5.74833e-05	0	2.54459e-07	8.39474e-07	0	0	0	1.17086e-06	0	3.01148e-07	0	0	0	0	0	0	1.3114e-07	0	0	1.6252e-05	1.97199e-05	5.40078e-07	3.03279e-08	1.83076e-06	0
SRS2432754	2.0966e-06	0	0	0.00115588	1.62791e-06	4.4985e-08	4.20367e-05	6.58593e-05	3.02812e-06	1.57641e-06	0	1.02642e-05	0	0	0	1.62491e-05	2.65815e-05	2.18651e-05	0	4.25849e-07	0	3.12504e-06	2.16877e-05	0	2.10936e-05	1.58762e-07	0	2.68875e-06	0	0	0	2.46925e-07	0	1.44987e-06	0	6.75224e-08	0	0	4.11542e-08	5.04034e-07	1.07577e-06	0	0	1.5947e-05	0	1.89158e-06	1.56548e-06	4.98778e-07	0
SRS2432753	9.90493e-08	0	0	4.15885e-05	1.24406e-07	3.15193e-05	6.30623e-06	9.05657e-06	1.00164e-07	1.63386e-05	0	1.94282e-05	0	0	0	3.84472e-07	8.01153e-07	7.71839e-07	0	9.69731e-06	0	1.93345e-07	3.02585e-05	0	1.81364e-05	7.55177e-08	2.61029e-06	1.15317e-07	0	0	0	0	0	0	0	0	0	0	0	0	6.75767e-08	0	0	5.13058e-05	5.52351e-07	1.54466e-06	1.68074e-05	1.14479e-06	0
SRS2432752	9.5939e-07	0	0	0.000100732	4.09171e-06	1.43397e-07	6.76667e-06	7.5205e-06	1.10624e-06	6.43474e-06	0	2.60332e-05	0	0	0	4.6019e-06	5.99024e-06	5.48603e-06	0	4.39705e-07	0	6.39882e-06	6.70892e-05	0	5.09317e-05	1.07916e-07	4.67022e-07	1.20351e-06	0	0	0	6.59325e-08	0	1.44544e-06	0	5.18774e-07	0	0	0	0	3.43567e-06	0	0	4.10548e-06	6.80956e-08	4.10801e-06	2.84964e-05	2.25066e-05	0
SRS2432750	0	0	0	0.000296172	1.57418e-06	1.05269e-06	7.79325e-06	9.87099e-06	0	7.65858e-06	0	1.46715e-05	0	0	0	0	6.58963e-09	6.58963e-09	0	2.2857e-07	0	0	1.9791e-05	0	5.95542e-05	4.2593e-08	4.63023e-07	0	0	1.57324e-06	0	5.39895e-08	0	0	0	0	0	0	0	0	0	0	0	5.02857e-06	8.55381e-06	4.33811e-07	4.93805e-06	1.38538e-06	0
SRS2432749	3.81338e-08	0	0	0.000203389	1.24227e-06	3.03796e-06	9.51514e-06	1.64092e-05	5.56233e-08	4.83441e-06	0	9.58972e-06	0	0	0	2.59086e-07	4.68407e-07	4.15579e-07	1.21737e-06	7.1518e-07	0	3.82999e-08	8.08698e-06	0	1.54649e-05	9.69464e-09	4.47082e-06	7.08689e-08	0	0	0	8.94963e-06	0	0	0	0	0	0	0	0	3.82999e-08	0	0	1.7741e-05	7.24775e-08	1.91015e-05	4.89283e-05	2.56126e-07	0
SRS2432748	0	0	0	0.000119723	2.5638e-06	8.66922e-06	1.25417e-05	1.84191e-05	0	6.99983e-06	0	1.26613e-05	0	0	0	0	0	0	0	2.86508e-06	0	2.38448e-08	7.03175e-05	0	4.36317e-05	1.8115e-08	1.43542e-06	0	0	0	0	9.42438e-08	0	0	0	0.000137221	0	0	0	0	2.38448e-08	0	0	2.41678e-05	2.98602e-05	2.0594e-06	1.28923e-05	1.59364e-05	0
SRS2432747	2.29384e-07	0	0	5.65147e-05	4.05382e-07	0	1.81835e-05	3.16936e-05	3.16664e-07	1.17543e-06	0	9.7359e-06	0	0	0	1.76711e-06	2.34952e-06	1.87138e-06	0	9.86246e-07	0	9.32771e-07	3.54153e-05	0	2.52818e-05	3.10298e-08	1.46251e-07	2.488e-07	0	0	0	0	0	3.03291e-07	0	0	0	0	0	1.06533e-08	4.26923e-07	0	0	1.15448e-05	0	3.87831e-07	8.2433e-06	4.37564e-07	0
SRS2432746	3.05797e-07	0	0	0.000171069	0	4.93381e-07	7.10854e-06	8.59068e-06	4.93423e-07	4.57036e-06	0	1.33565e-05	0	0	0	3.0891e-06	5.1862e-06	4.28965e-06	4.51378e-08	7.6304e-07	0	0	6.32281e-05	0	5.42761e-05	1.89986e-07	1.48834e-06	4.06929e-07	0	0	0	0	0	0	0	5.23636e-05	0	0	0	0	7.69178e-08	0	0	1.1159e-05	2.23369e-07	1.08693e-06	1.73034e-08	1.58266e-06	0
SRS2432745	2.31446e-08	0	0	0.000582347	2.42034e-06	1.20461e-06	1.40289e-05	1.61279e-05	3.34673e-08	2.37849e-06	0	1.66003e-05	0	0	0	2.08206e-07	2.1576e-07	9.24214e-08	0	0	0	0	2.47989e-05	0	0.000104981	4.95389e-08	0	3.34673e-08	0	0	0	0	0	0	0	2.25443e-05	0	0	0	0	0	0	0	3.37402e-06	2.53001e-06	3.82017e-07	5.3613e-07	1.8461e-07	0
SRS2432743	1.43263e-07	0	0	2.87325e-06	3.82728e-06	0	3.05172e-05	6.81929e-05	1.09591e-07	3.88427e-06	0	1.15145e-05	0	0	0	1.01256e-06	1.15848e-06	1.06835e-06	0	2.21542e-07	0	3.74945e-06	0.000218935	0	3.90681e-06	0	2.98246e-07	1.43263e-07	0	0	0	8.69883e-07	0	0	0	0	0	0	0	0	1.57745e-06	0	0	1.35265e-05	0	1.81865e-06	3.55022e-06	1.76925e-07	0
SRS2432744	3.78999e-07	0	0	9.64653e-05	5.66495e-07	1.03038e-06	6.33667e-06	1.18568e-05	4.28153e-07	1.54336e-06	4.1364e-08	4.69031e-06	0	0	0	2.7012e-06	5.24493e-06	4.32126e-06	0	0	4.1364e-08	0	4.46676e-06	0	1.8196e-05	0	5.19246e-07	4.28153e-07	0	0	0	7.85486e-08	0	7.75046e-08	0	0	0	0	0	0	0	0	0	1.6711e-05	1.79576e-07	1.05606e-06	4.57521e-06	0	0
SRS2432742	7.84376e-07	0	0	6.22245e-05	2.26196e-06	2.48188e-06	2.41619e-06	2.85609e-06	7.08044e-07	9.34017e-06	0	4.41979e-06	0	0	0	1.78243e-06	2.52294e-06	2.01739e-06	0	4.96749e-06	0	5.38405e-06	5.73049e-06	0	1.35636e-05	7.17715e-08	2.60951e-06	9.10983e-07	0	0	3.44718e-07	0	0	0	0	8.9873e-08	0	0	7.0381e-07	0	2.65155e-06	0	0	2.59701e-05	7.13018e-07	2.96559e-06	3.11837e-05	2.31165e-05	1.11102e-07
SRS2432740	1.28875e-07	0	1.09919e-07	1.82262e-05	3.02023e-07	4.75877e-07	4.30219e-07	4.57654e-07	1.28875e-07	3.20093e-06	0	1.6865e-05	0	0	0	1.50506e-07	1.50506e-07	1.50506e-07	5.51887e-07	3.82216e-06	0	4.65429e-06	1.57469e-06	0	1.22881e-06	7.21049e-09	1.42172e-06	1.28875e-07	0	0	0	5.08596e-07	0	0	0	3.61296e-08	0	0	1.39442e-07	0	1.80699e-06	0	0	1.09702e-05	1.55782e-07	3.97903e-06	2.36869e-05	3.19339e-05	5.58022e-06
SRS2432739	3.94134e-06	0	1.7422e-07	5.2943e-07	0.000984855	3.58298e-07	0	1.32943e-07	7.58957e-06	0	0	0	0	0	0	5.30421e-05	8.75029e-05	7.35416e-05	5.12509e-07	3.27135e-05	0	7.15025e-07	0	0	2.88044e-08	0	3.86401e-06	6.37901e-06	0	0	0	9.81137e-06	0	0	2.44105e-07	0	0	0	0	0	2.32507e-06	0	0	1.48482e-06	2.74986e-06	2.34381e-07	7.96919e-07	1.67251e-06	9.89739e-06
SRS2432738	0	0	0	9.72351e-05	1.2327e-06	6.84382e-07	5.79229e-06	7.28414e-06	0	1.92508e-06	0	1.69572e-05	3.07829e-08	3.07829e-08	3.07829e-08	3.01492e-09	3.01492e-09	0	0	2.49833e-06	0	0	7.84747e-05	0	2.98933e-05	4.63251e-08	6.01197e-07	0	0	0	0	0	0	0	0	5.13023e-07	0	0	0	0	0	0	0	5.08489e-06	3.9277e-06	2.12065e-07	1.85863e-06	8.49624e-07	2.25763e-07
SRS2432741	3.43411e-08	0	0	0.000927879	8.57637e-07	1.39885e-06	0.000133379	0.000246232	4.38225e-08	2.04476e-05	0	1.39115e-05	0	0	0	2.85343e-07	3.78372e-07	3.78372e-07	0	2.38233e-07	0	0	6.3924e-05	0	5.53915e-05	1.17006e-07	6.78013e-06	4.38225e-08	0	0	0	0	0	0	0	0.000121976	0	0	0	0	0	0	0	1.75743e-05	1.35787e-05	7.7513e-07	1.49685e-05	8.4782e-08	0
SRS2432736	0	0	0	1.16702e-05	0	2.74243e-07	1.32682e-06	1.26726e-06	0	1.48455e-06	0	2.63268e-06	0	0	0	0	0	0	3.02413e-08	2.42359e-08	0	1.78914e-08	8.11894e-06	0	4.61716e-06	0	1.00673e-05	0	0	0	0	1.62727e-07	0	0	0	7.65163e-08	0	0	0	0	1.78914e-08	0	0	1.42608e-06	5.13905e-07	5.51745e-07	4.15519e-06	3.57152e-06	1.06929e-06
SRS2432737	1.73497e-08	0	0	1.22388e-06	1.79973e-07	2.92177e-07	2.76111e-06	2.81087e-06	1.73497e-08	1.17835e-06	0	1.26655e-05	0	0	0	1.73497e-08	1.73497e-08	1.73497e-08	0	2.0343e-06	0	3.94739e-07	0.000221799	0	2.39897e-06	8.31864e-08	3.97266e-06	1.73497e-08	0	0	1.42244e-07	0	0	0	0	8.86214e-05	0	0	0	0	1.89384e-07	0	0	3.90411e-06	1.61707e-06	1.3787e-07	2.04024e-06	3.27328e-06	0
SRS2432735	1.20121e-07	0	0	0.000453923	8.20476e-07	1.44472e-06	0.000186945	0.000355954	1.35791e-07	4.00849e-06	0	7.38417e-06	0	0	0	5.10254e-07	7.19393e-07	6.593e-07	0	7.23612e-07	0	0	7.54617e-05	0	4.42933e-05	5.42058e-08	2.80504e-06	1.35791e-07	0	0	0	0	0	0	0	8.37901e-05	0	0	0	0	1.56705e-08	0	0	9.97505e-06	8.0491e-06	8.48013e-07	6.44004e-06	2.97235e-08	0
SRS2432734	6.05894e-07	0	0	4.61825e-05	2.67294e-05	2.72329e-05	0.000100648	0.000182101	1.2147e-06	1.83392e-05	3.70387e-08	6.47038e-06	0	0	0	8.33e-06	1.51065e-05	1.26632e-05	2.22042e-06	6.86534e-07	3.70387e-08	6.97677e-08	1.65501e-05	0	2.17347e-05	0	4.46012e-05	1.11817e-06	0	8.21728e-08	0	5.99804e-05	0	0	9.56561e-07	0	0	0	0	1.15339e-07	2.71298e-07	0	0	4.00236e-05	2.30294e-05	2.40529e-05	0.000109358	4.90345e-07	0
SRS2432732	1.24067e-07	0	0	9.22094e-06	9.25397e-08	3.22387e-07	1.52396e-06	4.22745e-06	1.69879e-07	4.10702e-06	0	1.08272e-05	0	0	0	9.18614e-07	2.30631e-06	1.77831e-06	0	4.89529e-07	0	3.22298e-06	6.64928e-06	0	2.27544e-06	0	1.62925e-06	1.96029e-07	0	0	0	2.42808e-07	0	1.08086e-07	0	0	0	0	0	0	7.86151e-07	0	0	7.05456e-06	4.93534e-07	1.5297e-06	2.21397e-07	5.93391e-07	0
SRS2432731	0	0	0	0.000345052	7.20742e-07	1.3329e-05	2.63828e-05	3.08323e-05	0	3.87468e-06	6.436e-05	1.24449e-05	0	0	0	2.47792e-08	2.47792e-08	2.47792e-08	0	6.35355e-07	2.75776e-05	0	2.41418e-05	0	4.71609e-05	1.15347e-07	2.89664e-06	0	0	0	0	0	0	0	0	0	0	0	0	0	0	0	0	5.67961e-06	9.06983e-07	1.21768e-06	5.20631e-06	5.074e-06	0
SRS2432730	2.14723e-07	0	3.74718e-08	0.000515149	1.36782e-06	5.05999e-05	1.45293e-05	1.67485e-05	2.32305e-07	9.16e-07	0.000214523	1.30445e-05	0	0	0	1.94178e-06	3.50214e-06	2.75562e-06	0	1.81146e-05	8.73244e-05	3.71091e-08	4.98498e-05	0	8.49269e-05	6.61626e-08	2.93942e-07	2.69415e-07	0	3.30649e-07	0	0	0	0	0	0.000116698	0	0	0	0	7.85203e-08	0	0	5.87282e-06	2.83025e-05	1.71494e-06	2.54533e-06	1.01166e-06	0
SRS2432733	9.52546e-07	0	1.6191e-07	4.34547e-06	3.15771e-06	4.4936e-08	3.09807e-06	5.99132e-06	1.5493e-06	8.5293e-05	2.08117e-08	1.21663e-06	0	0	0	7.0555e-06	1.19814e-05	9.61999e-06	0	3.16035e-05	0	8.45848e-06	7.75904e-06	0	1.88863e-06	0	0	1.74418e-06	0	0	1.86588e-07	0	0	1.21644e-06	0	0	0	0	0	3.08468e-08	3.63936e-06	0	0	0.000348559	5.1128e-08	8.09113e-06	0.000135047	2.39945e-06	0
SRS2432729	3.67703e-06	0	0	7.36379e-05	1.36932e-07	1.70114e-08	4.07401e-05	8.22121e-05	6.23603e-06	1.28422e-05	0	6.67942e-06	0	0	0	4.03884e-05	6.32577e-05	5.40929e-05	0	0	0	3.63933e-06	7.47887e-05	0	3.03677e-05	0	4.21958e-07	5.72309e-06	0	0	0	0	0	5.16569e-06	0	0	0	0	0	0	3.28648e-06	0	0	0.000103077	1.19616e-06	3.01006e-07	1.36869e-06	1.96111e-07	0
SRS2432728	1.75501e-07	0	5.59358e-08	0.000123934	2.32269e-06	1.71797e-06	7.70661e-05	0.000142205	2.22193e-07	1.26108e-05	0	3.29015e-06	0	0	0	9.1566e-07	1.66069e-06	1.64438e-06	1.5948e-06	9.18232e-06	0	3.00231e-06	7.87964e-06	0	4.18927e-05	0	6.79222e-07	2.22193e-07	0	0	1.90029e-07	7.59283e-06	0	2.23383e-08	1.06435e-07	3.71863e-05	0	0	0	0	8.35529e-07	0	0	2.91912e-05	3.43947e-06	1.25783e-06	1.69589e-06	1.91996e-05	0
SRS2432725	7.87748e-08	0	0	0.000265963	1.29643e-06	6.26776e-06	6.73388e-06	1.50356e-05	9.29928e-08	3.14582e-05	0	1.42184e-05	0	0	0	2.3322e-07	4.92097e-07	3.86935e-07	0	6.09916e-07	0	7.67053e-08	1.59395e-05	0	3.62368e-05	6.62577e-08	6.86937e-06	9.29928e-08	0	0	0	0	0	0	0	0.000107751	0	0	5.26418e-08	0	9.09233e-08	0	0	3.09149e-05	3.02036e-05	8.11031e-06	1.42229e-06	1.37197e-06	0
SRS2432724	3.94565e-06	0	0	0.000188058	1.77928e-06	1.50748e-06	1.80368e-05	2.84003e-05	5.26693e-06	7.95655e-06	0	5.65961e-06	0	0	0	2.23556e-05	3.47737e-05	2.99381e-05	0	2.01948e-06	0	1.2512e-05	2.60944e-05	0	6.48605e-05	6.4064e-08	2.56607e-06	5.21741e-06	0	1.82395e-06	0	0	0	1.40029e-06	0	0	0	0	0	1.36326e-07	7.75842e-06	0	0	7.89277e-06	1.12803e-06	4.12466e-06	4.55809e-05	0.000374898	0
SRS2432723	4.58555e-08	0	0	8.22545e-05	3.67894e-07	1.56424e-06	4.62779e-06	6.71759e-06	2.54127e-08	1.07616e-05	0	2.67701e-05	0	0	0	8.05803e-08	8.05803e-08	8.05803e-08	0	8.74931e-06	0	1.62036e-06	1.66474e-05	0	2.35619e-05	7.20316e-07	4.84529e-07	4.58555e-08	0	0	0	1.6872e-06	0	0	0	0.000258396	0	0	0	0	8.60239e-07	0	0	9.3531e-06	3.32003e-05	2.15357e-06	3.94779e-06	4.32413e-06	0
SRS2432722	9.20553e-08	0	0	0.000266313	1.02308e-05	8.32743e-06	4.90159e-05	9.22848e-05	1.66901e-07	1.58527e-05	0	6.3999e-06	0	0	0	8.87979e-07	1.53715e-06	1.32115e-06	0	2.67628e-06	0	2.56325e-08	2.99585e-05	0	3.26361e-05	0	2.01685e-05	9.20553e-08	0	0	0	0	0	3.30375e-08	0	0.00061117	0	0	0	0	1.47561e-08	0	0	1.72056e-05	2.89487e-05	3.01139e-06	4.10417e-05	2.54047e-07	0
SRS2432726	6.73503e-08	0	0	3.13699e-05	4.32866e-07	5.98532e-07	8.55558e-07	9.70988e-07	8.954e-08	2.2549e-06	0	1.4767e-05	0	0	0	1.50478e-07	1.71436e-07	1.71436e-07	0	1.76081e-06	0	9.25559e-07	1.65522e-06	0	3.36862e-06	1.35133e-07	2.19714e-07	6.73503e-08	0	0	0	0	0	0	0	5.31265e-07	0	0	0	0	5.739e-07	0	0	1.19068e-05	1.43187e-07	5.90076e-07	7.58871e-06	1.24477e-05	3.91366e-06
SRS2432721	0	0	0	0.000140253	1.26839e-05	1.01044e-06	2.22956e-05	3.58551e-05	0	3.54855e-05	0.000106853	7.77095e-06	0	0	0	0	0	0	0	2.22979e-06	3.96954e-05	0	1.99772e-05	0	5.27591e-05	0	1.56638e-06	0	0	5.90161e-07	0	2.29667e-07	0	0	0	0	0	0	0	0	0	0	0	0.000205224	1.98609e-06	1.48975e-05	0.00016977	1.89854e-06	0
SRS2432720	3.14509e-07	0	4.93634e-08	3.51593e-09	0.000159013	1.33231e-05	0	0	5.46261e-07	0.000175444	0	0	0	0	0	6.22339e-07	6.27492e-07	6.27492e-07	1.80586e-07	3.32226e-06	0	2.21799e-05	0	0	0	0	5.15289e-05	5.62715e-07	0	0	0	1.16928e-05	0	0	6.3207e-08	2.67588e-08	0	0	0	0	1.00806e-05	0	0	0.000138942	0.000126934	3.55257e-06	9.344e-05	9.95295e-08	0
SRS2432719	2.85694e-07	0	0	0.000264952	3.95105e-06	9.06768e-06	3.53884e-05	7.1245e-05	3.49928e-07	2.54988e-06	2.71858e-05	5.39987e-06	0	0	0	1.52062e-06	2.01717e-06	1.82194e-06	0	3.51635e-07	1.22057e-05	8.48337e-08	2.63552e-05	0	2.5976e-05	7.20676e-08	8.53363e-07	4.34761e-07	0	0	0	1.87846e-07	0	1.75323e-07	0	6.37439e-06	0	0	0	1.24933e-08	1.20055e-07	0	0	1.07744e-05	2.01049e-05	1.84712e-06	8.78529e-06	5.23182e-06	0
SRS2432718	0	0	0	8.6459e-05	1.16428e-07	6.68782e-07	5.06417e-06	6.20024e-06	0	7.7271e-07	0	1.56502e-05	2.27147e-08	2.27147e-08	2.27147e-08	0	0	0	0	1.56952e-06	0	0	5.41336e-05	0	2.00006e-05	7.92594e-08	7.54688e-08	0	0	4.15756e-08	0	6.02005e-08	0	0	0	1.53523e-06	0	0	0	0	0	0	0	2.774e-06	1.68167e-06	3.48783e-07	1.38064e-06	1.14124e-06	4.16968e-07
SRS2432716	3.93283e-07	0	0	2.63571e-07	3.10976e-05	1.05276e-06	1.43552e-06	1.43552e-06	5.32938e-07	0	0	2.58944e-05	1.07054e-08	1.07054e-08	1.07054e-08	3.25274e-06	5.81776e-06	4.54062e-06	1.01332e-06	1.06491e-06	0	3.34401e-08	2.5803e-07	0	2.65158e-08	2.84651e-08	0	5.66378e-07	0	0	0	1.39922e-06	0	2.70911e-06	0	0	0	0	0	3.93974e-08	8.98561e-08	0	0	3.26135e-07	2.98481e-05	0	0	0	0
SRS2432714	2.12287e-06	0	7.66954e-08	2.46529e-05	1.98248e-05	1.95255e-06	6.4535e-07	1.60573e-06	2.58663e-06	8.93702e-05	0	5.53171e-07	0	0	0	2.81181e-06	3.39648e-06	3.39648e-06	0	1.4893e-05	0	4.52971e-06	1.89077e-06	0	5.19466e-06	1.67245e-08	2.32949e-07	2.58663e-06	0	0	0	4.77261e-07	0	0	0	0	0	0	1.29373e-06	0	3.32602e-06	0	0	4.46116e-05	2.03346e-06	1.60671e-06	3.19893e-05	7.10624e-06	0
SRS2432715	1.30126e-07	0	0	4.22747e-05	3.99385e-07	7.89543e-07	4.19387e-06	8.04193e-06	2.83371e-07	3.08999e-06	0	5.1038e-06	0	0	0	6.01407e-07	6.46093e-07	6.08828e-07	0	1.04581e-06	0	2.53641e-06	4.68609e-05	0	8.45477e-06	2.18291e-07	7.4461e-06	3.04055e-07	0	0	0	2.12508e-07	0	0	0	0.00147059	0	0	0	0	1.22561e-06	0	0	6.84542e-06	0	4.73121e-06	7.12866e-05	1.96682e-06	0
SRS2432717	1.54548e-07	0	0	0	0.000205147	2.86252e-08	0	0	2.27247e-07	0	0	0	0	0	0	1.27037e-06	2.12599e-06	1.53809e-06	5.77166e-05	1.41982e-06	0	2.86225e-06	0	0	0	0	0	2.27247e-07	0	0	0	0.000113379	0	1.18443e-06	0	0	0	0	0	3.80762e-08	1.74964e-06	0	0	5.91143e-07	5.57965e-07	2.024e-08	2.024e-08	4.1368e-07	0
SRS2432713	5.98024e-07	0	0	4.82828e-05	7.38633e-07	3.92146e-06	3.51017e-05	7.86255e-05	4.57433e-07	2.122e-05	0	7.13411e-06	0	0	0	6.16946e-07	6.16946e-07	6.16946e-07	0	1.38403e-06	0	4.10869e-07	2.87901e-05	0	1.69892e-05	0	2.9678e-07	6.16946e-07	0	0	0	9.7294e-07	0	0	0	2.63279e-06	0	0	0	0	3.70576e-07	0	0	3.75426e-05	6.20184e-05	1.31426e-07	6.68823e-07	6.19257e-06	2.79549e-07
SRS2432712	2.61346e-08	0	2.60677e-07	1.85767e-05	2.27147e-06	6.39865e-06	6.23493e-07	1.01023e-06	2.61346e-08	8.97428e-06	0	1.78067e-05	0	0	0	2.61346e-08	2.61346e-08	2.61346e-08	0	1.06428e-05	0	4.28557e-07	1.86872e-06	0	1.3146e-06	2.04236e-07	3.859e-06	2.61346e-08	0	0	2.0675e-07	0	0	0	0	3.13121e-07	0	0	0	0	3.43186e-07	0	0	1.30258e-05	1.52304e-06	1.25152e-06	2.78025e-05	9.4605e-06	5.85923e-06
SRS2432711	7.19285e-07	0	2.36302e-07	4.93141e-05	2.46002e-06	2.0052e-06	1.62172e-05	3.16678e-05	1.40749e-06	1.71261e-05	0	1.4858e-06	0	0	0	5.02067e-06	8.46024e-06	7.49034e-06	1.5977e-07	5.40715e-05	0	5.76587e-06	5.54976e-06	0	1.45468e-05	0	9.85461e-07	1.25126e-06	0	1.07756e-07	2.98772e-08	0	0	1.97316e-08	0	2.009e-06	0	0	0	6.41161e-08	2.7473e-06	0	0	4.15504e-05	1.42404e-06	9.88048e-08	6.28798e-08	6.98471e-06	0
SRS2432710	0	0	5.37199e-08	5.36288e-07	1.63413e-05	8.70091e-07	0.000182512	0.000339594	0	4.33771e-05	0	1.22954e-06	0	0	0	0	0	0	0	8.48167e-07	0	0	1.32986e-05	0	1.66338e-06	0	5.08398e-08	0	0	0	0	6.44559e-07	0	0	0	0	0	0	0	0	0	0	0	4.34599e-05	1.72186e-07	1.75816e-06	7.75022e-07	0	0
SRS2432708	1.11636e-06	0	0	1.56406e-07	0.000138944	3.70875e-06	0	0	1.27003e-06	0.000207999	0	0	0	0	0	3.23376e-06	4.50698e-06	4.08718e-06	1.52214e-07	8.34264e-06	0	6.13589e-05	0	0	0	0	3.02109e-05	1.51253e-06	0	0	2.25197e-07	2.91013e-05	0	1.74756e-08	0	6.26296e-08	0	0	0	0	2.65269e-05	0	0	0.000131277	8.65035e-06	8.67183e-06	0.000166048	5.06087e-08	0
SRS2432707	0	0	0	1.05341e-06	3.23164e-06	0	4.66557e-05	8.82037e-05	0	1.24981e-06	0.000314341	1.01983e-05	0	0	0	1.22369e-07	1.22369e-07	1.18446e-07	0	2.20412e-07	0.000126974	0	0.000242033	0	2.67972e-06	0	1.92026e-07	0	0	0	0	3.30923e-07	0	0	0	0	0	0	0	0	0	0	0	5.41027e-06	0	7.44996e-06	9.2068e-05	1.63532e-07	0
SRS2432706	5.10017e-08	0	3.70813e-08	0.00142936	1.6592e-05	2.39755e-07	4.76696e-05	7.82812e-05	1.03055e-07	3.5811e-06	0	1.34477e-05	0	0	0	1.7848e-07	3.46891e-07	3.46891e-07	8.83032e-08	2.89386e-05	0	2.35762e-07	0.000103758	0	2.4578e-05	2.12298e-07	1.1155e-07	1.21267e-07	0	1.70726e-06	0	2.84081e-07	0	0	0	0	0	0	0	0	2.96251e-07	0	0	3.31241e-06	3.98706e-07	9.17149e-07	5.85314e-06	2.58991e-07	0
SRS2432709	3.92161e-08	0	0	3.1772e-07	4.39585e-06	8.19602e-08	3.20586e-06	4.09215e-06	8.81864e-08	3.18533e-06	0	1.17172e-05	0	0	0	4.89359e-07	8.62108e-07	7.64621e-07	0	3.24126e-06	0	0	0.000134673	0	1.06916e-06	0	3.67538e-06	5.41771e-08	0	5.54511e-07	0	0	0	0	0	1.00407e-07	0	0	0	1.01866e-08	1.4961e-08	0	0	1.01863e-05	0	4.5442e-07	9.01574e-06	8.97759e-06	0
SRS2432704	2.44115e-07	0	0	5.95471e-05	1.02112e-05	4.73121e-05	5.87334e-06	1.07928e-05	3.87575e-07	4.70471e-06	0	1.14824e-05	0	0	0	1.99572e-06	3.44854e-06	2.90432e-06	0	4.20912e-07	0	2.57603e-08	3.6609e-05	0	2.37492e-05	0	0	3.2729e-07	0	0	0	0	0	0	0	0	0	0	0	0	6.62992e-08	0	0	4.24391e-05	1.58587e-05	4.08323e-07	1.00569e-05	2.56773e-07	0
SRS2432703	1.37076e-05	0	1.85888e-06	2.60608e-07	6.89011e-08	0	0	0	1.35605e-05	0	0	0	1.71635e-06	1.71635e-06	1.71635e-06	2.71954e-05	2.84253e-05	2.84253e-05	6.4195e-05	0.000348497	0	0.000157821	0	0	0	0	0	1.74906e-05	0	0	3.72648e-05	0.000486251	0	0	2.59657e-06	0	0	0	0	1.02603e-06	6.8829e-05	0	0	0	0	4.97791e-07	4.8685e-07	0	0
SRS2432701	0	0	0	9.22876e-05	0.000118062	8.8657e-08	6.39545e-06	8.88416e-06	0	2.70878e-07	0	6.71625e-05	0	0	0	2.43229e-08	2.43229e-08	2.43229e-08	0	3.68814e-06	0	4.24196e-08	0.000113217	0	3.6207e-05	5.39506e-07	2.05258e-06	0	0	2.79984e-06	0	0	0	1.33319e-07	0	3.10915e-06	0	0	0	0	4.24196e-08	0	0	1.17035e-06	6.39843e-06	5.81851e-07	2.89256e-08	6.86377e-07	0
SRS2432700	0	0	0	0.00024515	1.77637e-06	5.50095e-06	9.11794e-06	1.07905e-05	0	1.77871e-05	0	1.21543e-05	0	0	0	0	0	0	3.49823e-07	6.47958e-08	0	0	3.92495e-05	0	6.89473e-05	0	8.48449e-07	0	0	4.26537e-06	0	4.04753e-06	0	0	0	0	0	0	0	0	0	0	0	1.74507e-05	5.05198e-05	6.47582e-07	9.3767e-06	2.1187e-06	0
SRS2432699	1.53331e-08	0	0	0.000512244	2.79863e-06	4.1883e-06	1.04636e-05	1.22328e-05	1.46256e-07	1.71899e-06	0	1.28411e-05	0	0	0	4.64888e-07	6.72566e-07	6.58482e-07	0	1.35947e-06	0	1.06499e-07	2.55772e-05	0	7.24398e-05	7.47004e-08	1.82229e-06	9.73976e-08	0	0	0	1.24308e-08	0	0	0	5.80237e-05	0	0	0	0	1.06499e-07	0	0	7.00378e-06	2.60357e-06	5.63706e-07	3.79525e-06	6.95666e-08	0
SRS2432702	0	0	0	3.74504e-05	4.94283e-07	8.77545e-07	3.41605e-05	6.63243e-05	0	9.15504e-07	0	8.33983e-06	0	0	0	2.01117e-08	2.88245e-08	2.88245e-08	0	2.27236e-07	0	0	6.27011e-05	0	1.72644e-05	0	3.39866e-06	0	0	3.07817e-07	0	1.38958e-07	0	1.75445e-08	0	0	0	0	0	0	0	0	0	1.25215e-06	5.22869e-06	1.51115e-06	3.99843e-06	4.68417e-07	8.68806e-06
SRS2432697	2.48324e-07	0	8.80477e-08	3.88197e-07	1.01753e-05	1.11603e-07	1.46217e-06	1.99823e-06	5.21719e-07	5.28828e-06	0	1.30442e-05	0	0	0	2.18773e-06	3.4737e-06	2.87929e-06	0	4.04178e-06	0	4.1563e-08	1.00168e-05	0	3.96754e-07	0	4.75424e-06	3.46554e-07	0	1.9111e-07	0	1.24889e-07	0	0	0	0	0	0	0	0	1.24655e-07	0	0	2.47294e-05	7.89377e-07	3.57153e-07	7.58403e-06	3.55099e-07	0
SRS2432695	7.57346e-07	0	0	0.000154486	8.96983e-07	1.13697e-06	1.33511e-05	1.70031e-05	9.67524e-07	1.68495e-05	0	7.30347e-06	0	0	0	1.75429e-06	2.4336e-06	2.06473e-06	0	2.08914e-06	0	9.71791e-06	2.69309e-05	0	4.87926e-05	0	3.16722e-05	1.20686e-06	0	0	0	3.8863e-07	0	1.23655e-07	0	0.00492533	0	0	0	2.64346e-07	3.53253e-06	0	0	8.4133e-06	2.44902e-06	1.97931e-06	3.71714e-07	0	0
SRS2432696	3.17784e-08	0	0	1.19367e-05	5.32385e-08	5.50534e-07	1.87312e-06	3.31443e-06	3.17784e-08	2.07069e-06	1.02615e-07	1.06419e-06	0	0	0	1.73006e-07	3.00084e-07	1.99072e-07	6.75614e-07	6.48722e-07	1.02615e-07	0	1.52668e-06	0	4.77647e-06	7.4625e-09	8.06414e-07	3.17784e-08	0	0	0	2.15328e-06	0	0	7.59228e-07	1.45262e-05	0	0	0	0	0	0	0	6.53113e-06	3.04887e-06	7.19108e-07	9.73592e-06	2.07788e-05	0
SRS2432694	2.75777e-08	0	0	1.11608e-05	5.20666e-07	7.16455e-06	8.19309e-06	1.28598e-05	2.75777e-08	1.7732e-06	0	8.80658e-05	0	0	0	2.75777e-08	3.49192e-08	3.49192e-08	0	6.30431e-07	0	3.80011e-08	1.27087e-05	0	3.98957e-06	9.73045e-07	8.47725e-07	2.75777e-08	0	0	0	0	0	0	0	2.77868e-06	0	0	0	0	0	0	0	2.43338e-06	1.53397e-06	3.76706e-07	2.64714e-06	4.39934e-06	3.13932e-08
SRS2432692	1.11867e-06	0	0	0.000172755	1.81496e-06	1.04889e-07	6.14854e-06	7.67625e-06	1.42442e-06	3.35742e-06	0	6.2544e-06	0	0	0	2.00715e-06	2.47311e-06	2.31729e-06	0	2.25234e-06	0	4.56368e-05	6.07252e-05	0	6.15023e-05	3.1625e-08	3.54299e-06	1.3375e-06	0	0	0	2.31099e-08	0	1.93216e-08	0	0.000270472	0	0	4.28743e-08	0	1.98048e-05	0	0	2.04166e-05	3.99577e-08	3.36317e-06	1.16542e-05	7.97266e-06	0
SRS2432691	3.17748e-08	0	0	0.000831805	2.43644e-07	8.4183e-06	2.52859e-05	3.11206e-05	7.08212e-08	1.16314e-06	6.95914e-05	1.90783e-05	0	0	0	3.30097e-07	5.3734e-07	3.70605e-07	3.00814e-08	3.89352e-08	2.877e-05	4.20002e-08	2.46982e-05	0	6.77936e-05	7.5735e-08	1.74913e-07	5.66721e-08	0	3.94481e-07	0	1.98343e-07	0	0	0	4.38312e-08	0	0	0	0	6.68975e-08	0	0	4.32681e-06	1.32926e-07	4.33968e-07	4.23623e-06	8.26088e-06	0
SRS2432690	0	0	0	0.000112319	2.68444e-06	6.91926e-06	2.2874e-06	2.81848e-06	0	4.66077e-05	0	2.29101e-06	0	0	0	0	0	0	0	3.14984e-06	0	0	8.14775e-06	0	2.46318e-05	3.21929e-08	5.52707e-08	0	0	7.51811e-07	0	2.63766e-08	0	0	0	0	0	0	0	0	0	0	0	1.30193e-05	4.58594e-05	2.86857e-06	2.51067e-05	3.34152e-07	0
SRS2432693	9.07077e-08	0	0	0.000564768	1.60206e-05	2.62917e-06	7.55953e-05	0.000137225	2.59261e-08	2.49111e-05	0	1.58626e-05	0	0	0	1.6047e-07	3.33998e-07	2.81609e-07	0	3.98792e-07	0	6.47816e-08	2.31834e-05	0	4.54714e-05	4.19412e-08	0	9.07077e-08	0	0	0	8.57009e-08	0	1.0699e-07	0	0.000673173	0	0	0	0	6.47816e-08	0	0	1.69758e-05	3.8303e-05	3.73426e-06	2.4221e-06	1.32154e-06	0
SRS2432689	2.14187e-08	0	0	0.000277428	3.9344e-07	1.03788e-05	8.67403e-06	1.08852e-05	2.14187e-08	2.78164e-06	3.70923e-08	1.06046e-05	5.08841e-09	5.08841e-09	0	9.30428e-08	3.35004e-07	3.18635e-07	0	3.32863e-06	3.70923e-08	0	0.00011532	0	4.04162e-05	3.9373e-08	8.34945e-06	2.14187e-08	0	0	0	1.38616e-06	0	0	0	2.10233e-06	0	0	0	0	0	0	0	3.89619e-06	2.26475e-05	1.94834e-06	2.0546e-05	1.09695e-07	0
SRS2432686	0	0	8.55414e-07	0.000635824	9.21247e-06	2.52478e-05	1.97704e-05	2.21365e-05	0	1.00639e-05	0.000117732	6.44493e-06	0	0	0	0	0	0	0	4.77921e-05	5.02568e-05	0	2.4572e-05	0	0.000116026	4.47845e-08	8.26934e-07	0	0	0	0	0	0	0	0	0	0	0	0	0	0	0	0	3.94376e-05	8.81264e-07	1.26147e-05	9.69152e-06	4.15216e-07	0
SRS2432684	0	0	8.74693e-08	6.98986e-07	5.01019e-06	2.83923e-07	0.000319113	0.000597327	0	1.6213e-05	0	2.47048e-06	0	0	0	0	0	0	0	3.54216e-06	0	0	2.08174e-05	0	3.45551e-06	0	0	0	0	0	0	2.77284e-06	0	0	0	0	0	0	0	0	0	0	0	4.74033e-05	0	9.32536e-07	3.24234e-06	0	0
SRS2432683	1.18208e-07	0	7.01141e-08	7.4256e-05	8.70487e-06	8.93637e-07	4.70766e-06	6.66894e-06	1.37922e-07	2.10691e-06	0	0.000365145	0	0	0	2.33958e-07	3.94132e-07	3.68295e-07	7.64636e-07	5.96845e-07	0	3.12791e-08	0.000128109	0	2.88232e-05	4.37069e-06	6.41233e-06	1.37922e-07	0	0	2.38196e-07	1.05553e-06	0	0	0	0	0	0	0	0	5.09937e-08	0	0	2.90997e-06	9.00898e-06	5.3362e-06	7.14063e-06	7.167e-06	0
SRS2432682	9.6706e-07	0	1.68696e-07	1.9963e-05	1.30979e-06	3.42321e-06	2.55474e-06	6.08257e-06	1.30648e-06	3.48269e-05	0	5.78865e-06	0	0	0	3.17412e-06	4.93248e-06	4.29717e-06	0	1.1879e-05	0	1.19378e-05	1.20583e-05	0	5.85348e-06	1.32242e-07	1.29555e-05	1.40375e-06	0	0	0	7.17961e-08	0	0	0	1.83518e-07	0	0	0	1.33701e-07	4.74355e-06	0	0	2.3767e-05	6.74462e-06	3.985e-06	1.91234e-06	9.16672e-05	0
SRS2432685	0	0	7.65799e-08	7.09499e-05	5.74551e-07	6.66865e-07	4.05231e-06	5.31117e-06	3.01862e-08	1.45114e-06	0	1.26155e-05	2.47382e-07	2.47382e-07	2.75481e-07	5.14541e-08	8.08407e-08	7.09506e-08	4.16949e-08	2.95254e-05	0	3.79086e-06	1.10547e-05	0	2.46992e-05	1.33588e-07	8.09946e-08	3.01862e-08	0	0	0	2.45349e-06	0	0	0	0.000828255	0	0	0	0	1.44484e-06	0	0	1.05186e-05	4.51307e-06	1.7639e-06	9.08241e-06	1.59056e-05	0
SRS2432681	0	0	0	0.00100998	1.42859e-05	2.52067e-07	1.60839e-05	1.63258e-05	0	4.57317e-06	0	1.69295e-05	0	0	0	0	0	0	0	6.41558e-07	0	0	7.08438e-05	0	6.81171e-05	1.45491e-07	1.02611e-07	0	0	2.77727e-07	0	0	0	0	0	0	0	0	0	0	0	0	0	4.43025e-06	8.07662e-06	0	0	3.99831e-07	0
SRS2432680	7.76033e-07	0	0	0.000177311	4.83245e-07	4.27163e-06	7.02089e-06	1.19685e-05	5.27934e-07	2.25089e-05	0	1.10714e-05	0	0	0	2.69807e-06	4.26403e-06	3.58708e-06	0	3.42943e-07	0	4.29958e-07	1.94143e-05	0	5.2277e-05	7.11061e-08	2.46176e-06	9.16396e-07	0	0	0	0	0	6.42258e-08	0	3.83098e-05	0	0	1.40641e-08	0	5.14026e-07	0	0	6.62796e-05	4.90295e-05	9.82831e-06	6.86563e-07	3.45442e-06	0
SRS2432678	5.53546e-08	0	0	9.13974e-05	4.75395e-07	5.68607e-07	4.73714e-06	1.47539e-05	1.10033e-07	3.37619e-06	0	1.80966e-05	0	0	0	3.08284e-07	3.4923e-07	2.52143e-07	0	1.85053e-07	0	3.20625e-08	2.73965e-05	0	3.96636e-05	1.39907e-08	1.39161e-06	1.10033e-07	0	9.32474e-07	0	1.60628e-08	0	0	0	0	0	0	0	0	8.67406e-08	0	0	4.24695e-06	5.07898e-07	8.1983e-07	5.1553e-07	1.23738e-05	0
SRS2432679	9.92288e-08	0	1.07714e-07	0.000138146	6.03238e-06	5.82811e-07	0.000189377	0.000354701	2.03275e-07	7.34793e-06	0	4.53418e-06	0	0	0	9.70187e-07	1.18266e-06	1.00258e-06	0	1.16251e-05	0	2.66225e-06	1.62791e-05	0	4.8571e-05	0	2.86107e-07	2.03275e-07	0	0	0	6.76887e-07	0	0	0	1.93615e-06	0	0	0	0	9.59186e-07	0	0	1.65223e-05	1.19762e-06	7.60023e-07	1.3948e-07	5.07044e-07	0
SRS2433065	6.06086e-07	0	0	0.000133404	4.13564e-06	8.62702e-06	6.47892e-06	1.04376e-05	1.21469e-06	7.28512e-06	0	1.54364e-05	0	0	0	6.85585e-06	1.04338e-05	8.80243e-06	7.09716e-06	5.5816e-07	0	1.94948e-07	3.01861e-05	0	5.40324e-05	0	5.43827e-07	1.08416e-06	0	0	0	1.12881e-05	0	2.24047e-08	0	0	0	0	0	1.45604e-07	3.33949e-07	0	0	5.89315e-05	6.92402e-05	3.56416e-06	4.2607e-05	2.63653e-07	0
SRS2433062	0	0	2.99997e-08	0.000202566	5.80537e-06	5.09001e-06	7.10457e-06	1.08454e-05	0	1.73651e-05	0	1.4698e-05	0	0	0	0	0	0	0	2.03273e-06	0	0	5.8142e-05	0	4.83505e-05	9.48263e-08	4.57316e-07	0	0	4.28491e-06	0	0	0	0	0	1.88457e-07	0	0	0	0	0	0	0	1.24986e-05	5.11607e-05	7.96184e-07	1.22325e-05	3.73768e-06	4.9581e-07
SRS2433060	2.27228e-07	0	0	0.000553341	2.71125e-06	1.06387e-06	9.66643e-06	1.14748e-05	7.52087e-07	1.0218e-05	0	1.03448e-05	0	0	0	4.32362e-06	7.84903e-06	6.47515e-06	0	2.25826e-06	0	2.40164e-08	2.54475e-05	0	7.26251e-05	7.93187e-08	6.474e-08	5.45843e-07	0	0	0	3.37845e-07	0	0	0	9.72168e-05	0	0	0	0	8.47928e-08	0	0	1.36459e-05	1.86529e-06	9.1361e-07	1.42392e-05	8.28762e-07	0
SRS2433058	1.44735e-06	0	0	0.000159925	1.54029e-06	1.10364e-05	2.42564e-06	2.6004e-06	1.59052e-06	3.3204e-05	0	9.52207e-07	7.21221e-08	7.21221e-08	7.21221e-08	3.55498e-06	4.84217e-06	4.0442e-06	0	1.46899e-05	0	8.6428e-07	5.04399e-06	0	1.28042e-05	2.23301e-08	1.00813e-06	1.79011e-06	0	0	2.80265e-07	3.71295e-07	0	7.72706e-08	0	0.000655066	0	0	0	2.22503e-07	1.08399e-06	0	0	0.000187423	9.23948e-07	6.72816e-06	6.83879e-05	5.21227e-05	0
SRS2433059	4.9372e-06	0	0	0.000796168	0	1.4993e-06	1.02335e-05	1.05733e-05	5.50703e-06	1.11627e-05	0	5.83789e-05	0	0	0	2.02764e-05	2.97719e-05	2.69727e-05	4.5131e-08	1.54136e-05	0	2.38384e-05	3.8244e-05	0	3.39914e-05	5.71047e-07	4.72014e-05	5.98056e-06	0	3.29854e-07	0	5.73809e-07	0	0	0	3.65151e-07	0	0	7.0534e-08	0	1.2709e-05	0	0	4.12746e-05	9.14373e-06	6.30493e-06	3.31236e-05	2.34071e-06	2.56694e-06
SRS2433061	1.72864e-06	0	1.67593e-07	0	2.70166e-05	0	1.88952e-06	3.46092e-06	1.90158e-06	2.53833e-05	0	0	0	0	0	9.36279e-06	1.42529e-05	1.21998e-05	0	5.49294e-05	0	5.57738e-06	1.08273e-07	0	3.18189e-08	0	0	2.20334e-06	0	0	0	8.65285e-07	0	1.24468e-06	0	0	0	0	0	1.33322e-07	2.5143e-06	0	0	2.04195e-05	0	5.59207e-07	1.35259e-06	0	0
SRS2433063	3.02122e-07	0	0	0.000143807	7.33662e-07	2.42976e-06	4.7032e-05	8.52494e-05	3.35667e-07	7.53209e-06	0	1.36804e-05	0	0	0	2.84437e-06	4.53442e-06	3.67193e-06	1.48857e-06	3.87261e-06	0	4.93646e-08	2.07419e-05	0	5.21555e-05	2.05566e-07	1.79458e-07	3.72244e-07	0	2.24478e-07	0	1.89807e-06	0	2.19106e-08	0	1.11002e-06	0	0	0	0	8.02183e-08	0	0	2.88234e-05	0	6.93067e-06	3.68813e-07	3.69013e-06	0
SRS2433057	2.11807e-08	0	0	2.33169e-05	3.57236e-07	4.1898e-06	6.28736e-06	1.08356e-05	2.11807e-08	4.87487e-06	0	0.000148544	0	0	0	3.63816e-08	4.67361e-08	3.15352e-08	0	1.16464e-07	0	4.01975e-08	1.93118e-05	0	8.52147e-06	2.07985e-06	9.03969e-07	2.11807e-08	0	0	0	0	0	0	0	3.27085e-06	0	0	0	0	0	0	0	8.30062e-06	3.32043e-06	1.11602e-06	4.08424e-06	2.39864e-06	0
SRS2433055	8.64245e-07	0	1.54865e-07	6.21969e-05	1.44921e-05	3.34453e-06	4.87445e-05	0.000100064	1.20831e-06	1.80532e-05	0	1.1538e-05	0	0	0	7.50658e-06	1.08856e-05	9.58369e-06	3.14008e-06	2.13823e-05	0	2.0836e-07	5.70075e-05	0	2.6649e-05	0	4.46174e-06	1.24544e-06	0	0	0	6.19564e-07	0	3.44488e-07	0	0	0	0	0	0	3.33902e-07	0	0	1.56029e-05	2.25261e-05	3.29969e-06	2.3548e-05	1.90726e-06	0
SRS2433056	1.5844e-07	0	0	0.000143707	5.83945e-06	1.59133e-06	4.25134e-05	8.45036e-05	2.39761e-07	9.35625e-06	0	3.34401e-06	0	0	0	5.18025e-07	1.54539e-06	1.52445e-06	0	2.32313e-05	0	2.6169e-06	2.64239e-05	0	2.99037e-05	2.40835e-08	4.74433e-06	2.39761e-07	0	1.92833e-06	0	2.47012e-06	0	0	0	0	0	0	0	0	3.27829e-07	0	0	2.42184e-05	8.67076e-06	6.11263e-06	4.24308e-05	9.68582e-05	0
SRS2433053	3.5697e-08	0	0	0.000192213	1.55983e-06	1.16554e-05	1.24519e-05	2.13216e-05	0	6.26601e-06	0	8.97929e-06	0	0	0	6.2853e-08	6.2853e-08	6.2853e-08	2.48676e-08	2.75574e-06	0	6.80899e-08	1.20651e-05	0	1.27877e-05	2.92258e-08	2.52123e-06	3.5697e-08	0	7.95167e-08	0	1.70819e-06	0	0	0	0	0	0	0	0	6.26875e-08	0	0	2.8252e-05	5.55509e-06	9.22704e-06	1.82052e-05	0	5.38757e-06
SRS2433052	0	0	0	7.88246e-05	3.20112e-05	1.93351e-06	0.000118989	0.000223659	0	3.03691e-05	0	7.48185e-06	0	0	0	5.6225e-08	5.6225e-08	5.6225e-08	2.93476e-07	0	0	2.15986e-08	1.98076e-05	0	2.77816e-05	0	0	0	0	0	0	1.26506e-06	0	0	0	0	0	0	0	0	2.15986e-08	0	0	2.94509e-05	1.43712e-05	2.49244e-06	5.49095e-05	1.42093e-05	0
SRS2433050	0	0	6.18393e-08	0.000170759	4.10826e-06	1.04668e-05	6.11769e-06	7.69191e-06	0	3.2286e-05	0	8.77962e-06	0	0	0	0	0	0	0	5.19151e-06	0	0	3.69131e-05	0	4.22552e-05	3.01821e-08	5.39006e-07	0	0	1.69774e-06	0	5.11002e-07	0	0	0	0	0	0	0	0	0	0	0	1.58124e-05	9.56053e-05	1.84162e-06	4.87721e-05	3.47995e-06	0
SRS2433049	4.5169e-07	0	0	0.000216879	1.03395e-06	9.58965e-08	7.96332e-06	9.35435e-06	5.58297e-07	1.16391e-05	0	1.07894e-05	0	0	0	1.71547e-06	2.86036e-06	2.45988e-06	0	2.10833e-06	0	4.61334e-06	1.95257e-05	0	4.76696e-05	0	3.17268e-06	6.66567e-07	0	7.2353e-07	0	1.41105e-07	0	7.45861e-08	0	0	0	0	0	0	2.44618e-06	0	0	5.00944e-05	0	3.34253e-06	3.81835e-05	1.90676e-06	0
SRS2433047	1.23304e-07	0	6.41774e-08	4.54582e-05	5.44726e-07	5.77196e-07	9.96254e-07	1.08483e-06	9.6881e-08	1.43708e-06	0	1.77156e-05	0	0	0	1.66924e-07	2.00588e-07	2.00588e-07	2.50755e-07	2.22132e-05	0	1.50117e-06	3.411e-06	0	7.58018e-06	1.46687e-07	1.48271e-07	1.66924e-07	0	7.80121e-08	0	1.39759e-06	0	1.21191e-07	0	2.21159e-07	0	0	0	0	5.99801e-07	0	0	9.27412e-06	9.58123e-07	1.95375e-06	1.13837e-05	7.40071e-05	2.11635e-05
SRS2433045	6.58198e-08	0	0	0.000345803	3.79261e-06	7.67307e-06	8.30131e-06	1.2165e-05	6.58198e-08	1.98518e-05	0	9.67376e-06	0	0	0	6.93282e-07	9.25498e-07	8.36705e-07	0	1.01865e-06	0	0	5.60537e-05	0	4.51468e-05	4.31959e-08	1.20503e-06	6.58198e-08	0	0	0	0	0	7.39325e-08	0	5.94106e-05	0	0	3.86752e-08	0	0	0	0	2.85033e-05	5.10215e-05	9.18294e-07	7.577e-07	2.145e-06	0
SRS2433048	0	0	0	0.000477456	4.39356e-07	1.49804e-06	0.000151158	0.00029216	3.57813e-08	1.31158e-06	0	9.06264e-06	0	0	0	4.75969e-08	4.75969e-08	3.57813e-08	0	7.00401e-07	0	0	7.17519e-05	0	3.95628e-05	9.08087e-08	9.79572e-06	3.57813e-08	0	0	0	0	0	0	0	3.5024e-07	0	0	0	0	3.57813e-08	0	0	1.07457e-05	2.58524e-05	4.15973e-07	7.52435e-06	1.32612e-07	0
SRS2433044	1.16761e-07	0	0	4.68017e-05	5.77024e-06	1.37438e-07	4.66036e-06	5.73744e-06	2.2996e-07	4.52492e-06	0	0.000311501	0	0	0	8.0399e-07	1.67995e-06	1.25059e-06	4.64751e-08	2.09076e-06	0	0	1.7093e-05	0	1.67349e-05	5.05377e-06	3.96312e-07	1.63366e-07	0	1.16991e-06	0	0	0	0	0	0	0	0	0	0	0	0	0	7.22263e-05	1.88741e-06	2.05182e-07	4.01135e-07	1.46706e-06	0
SRS2433042	6.72e-07	0	7.86059e-08	1.04429e-07	1.28584e-05	5.30197e-07	0	0	1.31415e-06	7.97061e-06	0	0	3.14055e-07	3.14055e-07	2.85948e-07	8.79456e-06	1.43894e-05	1.19326e-05	9.48791e-07	2.50973e-06	0	1.57212e-07	0	0	0	0	1.86071e-06	1.28295e-06	0	0	0	7.0008e-06	0	2.35438e-08	0	0	0	0	0	0	5.04443e-07	0	0	2.3202e-05	1.58119e-06	4.25993e-06	3.59686e-07	1.18867e-06	3.2394e-06
SRS2433043	6.83938e-07	0	5.92099e-07	3.51644e-05	8.02744e-06	1.9481e-07	3.60501e-05	7.22781e-05	1.08829e-06	1.60858e-05	0	6.01438e-06	0	0	0	4.59303e-06	7.43705e-06	5.87086e-06	0	2.8599e-05	0	2.2606e-06	3.63927e-05	0	1.68902e-05	1.43503e-07	3.9454e-07	1.02935e-06	0	0	0	0	0	5.15953e-07	0	0	0	0	0	0	9.82891e-07	0	0	4.51574e-05	4.01317e-06	3.34684e-07	7.76394e-06	7.5649e-07	0
SRS2433046	0	0	0	0.00126535	1.78104e-06	3.39532e-07	1.53851e-05	1.54178e-05	0	2.97985e-06	0	2.12755e-05	0	0	0	0	0	0	1.56414e-07	2.88677e-07	0	0	0.000133921	0	5.27777e-05	1.52416e-07	0	0	0	0	0	4.82255e-07	0	0	0	0	0	0	0	0	0	0	0	5.57192e-06	4.51488e-06	1.39095e-07	2.87481e-07	0	0
SRS2433039	1.65666e-08	0	0	0	4.11738e-05	2.18425e-07	7.09512e-07	1.36767e-06	1.65666e-08	3.68826e-05	0	0	0	0	0	1.65666e-08	1.65666e-08	1.65666e-08	1.87828e-06	1.30667e-06	0	0	1.30234e-08	0	6.19274e-09	0	5.22882e-07	1.65666e-08	0	0	0	8.93022e-06	0	0	1.62766e-07	0	0	0	0	0	0	0	0	8.28686e-05	1.14781e-07	3.13018e-07	3.64195e-06	0	0
SRS2433041	2.58953e-07	0	5.28616e-07	5.68576e-07	1.13813e-05	0	1.52112e-08	1.52112e-08	4.28844e-07	2.24771e-05	0	9.70753e-07	7.62777e-08	7.62777e-08	7.62777e-08	2.21501e-06	3.41098e-06	3.19661e-06	0	2.46845e-05	0	0	1.4263e-07	0	1.5354e-08	0	0	4.28844e-07	0	0	0	1.01685e-06	0	0	0	6.09236e-06	0	0	0	0	0	0	0	1.47022e-05	2.16829e-07	1.24037e-06	7.68477e-07	3.58154e-06	0
SRS2433040	1.60235e-07	0	0	0.000450483	1.5558e-06	0	5.4537e-06	8.69008e-06	1.60235e-07	8.06325e-06	0	0.00013404	0	0	0	2.94206e-06	4.37028e-06	3.43915e-06	1.87882e-07	3.03171e-06	0	5.95204e-06	1.16696e-05	0	8.73168e-06	1.44732e-06	6.90641e-07	1.60235e-07	0	0	0	4.01753e-06	0	0	0	0	0	0	0	0	3.1223e-06	0	0	2.3078e-05	1.15822e-07	5.12728e-07	2.97522e-05	0	0
SRS2433038	4.25548e-07	0	0	0.000130468	1.20253e-06	1.3873e-06	6.22904e-06	7.53942e-06	5.52486e-07	8.02307e-06	5.93012e-08	0.000115076	0	0	0	3.63978e-06	6.33793e-06	4.8764e-06	0	9.75871e-06	5.93012e-08	4.07723e-08	3.50088e-05	0	4.6754e-05	1.25056e-06	2.39808e-07	5.24767e-07	0	1.84423e-06	0	0	0	0	0	0	0	0	0	0	9.13408e-08	0	0	2.82613e-05	1.94466e-05	9.30062e-08	8.5028e-06	0	8.085e-09
SRS2433034	8.64864e-07	0	0	0.000101228	2.51908e-06	2.26073e-06	5.43395e-06	8.80918e-06	9.52106e-07	3.24908e-06	0	8.44449e-06	0	0	0	1.9318e-06	3.50991e-06	3.16969e-06	0	1.63562e-06	0	4.22717e-05	7.19806e-05	0	4.15915e-05	8.8072e-08	9.34552e-06	9.89265e-07	0	0	0	1.93602e-07	0	0	0	0.000252448	0	0	0	0	1.66976e-05	0	0	1.25919e-05	1.00481e-05	3.32288e-06	1.76535e-05	1.67391e-05	0
SRS2433035	3.14001e-06	0	0	0.000225681	4.13452e-06	1.28879e-06	4.85894e-06	7.36882e-06	4.97251e-06	2.42222e-05	3.01349e-07	5.31478e-06	0	0	0	2.29371e-05	3.58441e-05	3.01323e-05	0	9.70002e-06	0	5.23108e-07	9.34578e-06	0	4.50684e-05	0	2.05922e-07	4.06265e-06	0	0	0	1.62333e-06	0	7.5903e-08	0	0	0	0	0	0	9.6437e-07	0	0	3.40291e-05	0	5.15485e-06	1.72836e-05	7.38889e-06	0
SRS2433036	6.8198e-08	0	0	0.00044565	4.37431e-06	6.86452e-06	8.79086e-06	9.70775e-06	5.51874e-08	4.59995e-06	6.55644e-05	0.000439394	0	0	0	3.74544e-07	4.94352e-07	4.21567e-07	0	5.91502e-07	2.3391e-05	4.55706e-07	5.04041e-05	0	5.23071e-05	7.83643e-06	8.19471e-06	7.7688e-08	0	0	0	0	0	3.67115e-08	0	0	0	0	0	0	2.57508e-07	0	0	8.19944e-06	1.77148e-07	3.97977e-06	2.41541e-05	0.000130804	0
SRS2433037	0	0	5.72341e-08	8.43858e-06	0.000141059	0	5.3598e-05	7.93818e-05	0	1.1275e-05	3.03643e-06	6.95446e-06	0	0	0	2.0866e-06	4.0709e-06	3.41918e-06	0	1.04037e-05	1.61919e-06	0	5.90808e-06	0	2.24337e-06	0	6.9561e-06	0	0	0	0	0	0	5.80927e-07	0	0	0	0	0	0	0	0	0	0.00015368	3.94031e-06	6.6019e-06	2.51348e-05	1.43728e-05	0
SRS2433032	5.13207e-06	0	1.39351e-07	0.000282544	6.34784e-05	7.30379e-05	2.23198e-05	3.97167e-05	5.87367e-06	2.40462e-05	0	5.37494e-06	0	0	0	7.76026e-06	8.87961e-06	8.87961e-06	4.64077e-08	4.13935e-05	0	7.54608e-06	2.05623e-05	0	1.27394e-05	0	6.56394e-07	6.93272e-06	0	0	0	3.34344e-07	0	0	0	0	0	0	7.38153e-07	0	5.6728e-06	0	0	0.00011529	2.24507e-05	3.8787e-06	2.71791e-05	2.49713e-06	0
SRS2433033	9.91147e-09	0	0	9.11148e-05	6.99277e-07	2.98549e-05	2.47841e-06	2.67397e-06	9.91147e-09	5.25754e-06	9.38998e-08	6.00585e-06	0	0	0	3.24786e-08	1.00862e-07	1.00862e-07	0	3.44803e-06	9.38998e-08	0	1.90551e-05	0	1.12503e-05	1.59858e-08	4.31278e-06	9.91147e-09	0	0	0	0	0	0	0	5.0341e-06	0	0	0	0	0	0	0	4.18535e-05	4.76542e-07	2.18195e-06	1.18662e-05	6.31166e-06	0
SRS2433030	3.46165e-06	0	2.31603e-07	0.000292911	1.14133e-06	1.35626e-06	4.82175e-06	4.89783e-06	3.94579e-06	2.56316e-05	9.14457e-06	2.50546e-05	0	0	0	9.99591e-06	1.37137e-05	1.18336e-05	0	1.03504e-06	4.0545e-06	3.44982e-06	6.84975e-06	0	3.22156e-05	3.2775e-07	2.90402e-05	4.56595e-06	0	0	0	0	0	6.70944e-07	0	0	0	0	0	3.2604e-07	3.23015e-06	0	0	0.000141885	0	1.20611e-05	0.000139143	0.000309485	0
SRS2433031	9.32773e-07	0	1.93108e-08	7.63453e-05	1.46632e-06	2.95327e-06	2.67339e-06	6.75512e-06	1.68456e-06	2.91201e-06	2.61928e-08	5.82213e-06	0	0	0	5.87878e-06	9.25132e-06	7.06729e-06	3.0218e-07	1.38242e-05	0	1.09477e-05	9.4438e-06	0	1.75802e-05	6.27494e-08	1.02339e-06	1.285e-06	0	2.08287e-07	0	6.31917e-07	0	1.03526e-05	0	6.636e-05	0	0	0	0	5.19996e-06	0	0	1.12827e-05	1.01182e-05	2.16237e-06	3.3972e-05	4.87691e-05	0
SRS2433028	9.85625e-07	0	0	5.0039e-05	4.31826e-06	4.78222e-08	2.84531e-06	6.35635e-06	1.00979e-06	1.73733e-06	0	3.70239e-06	0	0	0	2.3898e-06	3.18389e-06	2.71577e-06	0	9.42997e-07	0	3.32655e-06	1.19767e-05	0	1.04817e-05	1.27262e-07	0	1.1803e-06	0	3.56082e-07	0	0	0	3.16009e-07	0	0.000228004	0	0	0	0	1.94487e-06	0	0	8.22653e-06	4.8023e-06	1.50846e-06	2.10416e-05	0.000143392	0
SRS2433027	2.37824e-08	0	0	0.000155457	6.67819e-07	8.92355e-07	4.77522e-06	6.05763e-06	2.37824e-08	8.16867e-07	1.23265e-05	1.40494e-05	0	0	0	2.37824e-08	2.37824e-08	2.37824e-08	0	5.81427e-07	4.7993e-06	0	2.96491e-05	0	1.59312e-05	1.39739e-07	6.78239e-07	2.37824e-08	0	0	0	0	0	0	0	0	0	0	0	0	0	0	0	1.65691e-05	4.50188e-06	7.06603e-07	1.51361e-06	1.90278e-05	0
SRS2433026	1.89752e-06	0	3.70867e-08	0.000121171	1.68484e-06	7.66176e-06	3.59314e-06	4.05754e-06	2.98118e-06	1.19449e-05	0	4.04346e-06	0	0	0	1.82371e-05	2.88983e-05	2.42718e-05	0	5.12757e-06	0	3.65056e-07	1.68883e-05	0	4.37687e-05	3.11935e-08	1.11079e-07	2.77444e-06	0	0	0	0	0	1.69567e-06	0	3.97838e-07	0	0	0	0	7.68109e-07	0	0	5.70787e-06	1.53843e-05	2.68573e-06	2.15967e-06	6.22508e-07	1.51175e-06
SRS2433029	1.15106e-06	0	0	0.000456207	7.52824e-06	3.35916e-06	4.68516e-05	8.20846e-05	1.77635e-06	3.81476e-06	9.70504e-08	6.04397e-06	0	0	0	8.96067e-06	1.44496e-05	1.19923e-05	0	1.88952e-06	0	3.60367e-06	2.80537e-05	0	4.78114e-05	2.40993e-08	2.12733e-06	1.64966e-06	0	6.01051e-06	0	0	0	1.53873e-07	0	0	0	0	0	2.86133e-07	1.97649e-06	0	0	6.70502e-06	4.44191e-05	1.20243e-06	1.40384e-05	7.12091e-06	0
SRS2433025	1.17117e-07	0	0	0.000164544	9.09967e-07	5.9866e-07	5.34987e-06	6.86483e-06	1.60851e-07	1.5102e-06	0	6.07102e-06	0	0	0	3.10474e-07	4.71048e-07	4.71048e-07	0	1.29432e-07	0	5.7482e-07	1.5589e-05	0	3.32139e-05	1.85493e-07	1.29321e-06	1.60851e-07	0	0	0	0	0	0	0	0	0	0	0	0	3.98595e-07	0	0	7.71503e-06	2.50948e-07	1.27108e-06	3.84128e-06	1.38506e-05	0
SRS2433024	2.58904e-08	0	1.26737e-07	5.06193e-07	2.31228e-06	4.6004e-07	9.1137e-07	1.1241e-06	2.58904e-08	4.43928e-06	0	8.29992e-06	0	0	0	2.58904e-08	2.58904e-08	2.58904e-08	0	1.31685e-05	0	2.98194e-07	4.93222e-05	0	7.07193e-07	0	1.86779e-06	2.58904e-08	0	0	2.12266e-07	0	0	0	0	1.94385e-05	0	0	0	0	8.1643e-08	0	0	2.01713e-05	7.94079e-07	3.54044e-07	3.31019e-06	7.98088e-07	0
SRS2433023	2.86256e-07	0	1.64949e-08	4.50251e-05	8.07597e-06	5.52388e-06	8.15438e-06	1.77492e-05	3.17823e-07	1.5573e-05	8.11832e-08	2.08185e-07	0	0	0	2.30238e-06	4.39458e-06	3.35919e-06	0	4.43533e-06	0	1.23645e-07	1.18795e-05	0	8.6032e-06	0	0.000109593	3.90986e-07	0	0	0	1.20307e-07	0	2.01605e-07	0	4.78439e-06	0	0	0	0	1.23645e-07	0	0	4.58933e-05	2.48297e-05	2.27898e-06	4.8031e-05	3.36719e-06	8.06469e-07
SRS2433019	0	0	0	0.000262196	8.27372e-07	1.99925e-06	1.01682e-05	1.18237e-05	0	6.0378e-06	2.47171e-08	1.37473e-05	0	0	0	3.73388e-07	4.74195e-07	4.68466e-07	0	2.73585e-07	0	0	4.14471e-05	0	9.75815e-05	1.77e-08	0	0	0	0	0	0	0	0	0	0	0	0	0	3.66353e-08	0	0	0	3.26136e-05	1.88896e-05	4.1572e-07	7.68653e-06	1.32754e-06	0
SRS2433022	3.53191e-06	0	0	0.000132591	5.95082e-06	1.93331e-05	4.95022e-06	5.18069e-06	4.88858e-06	3.63776e-06	0	4.56344e-06	0	0	0	3.00741e-05	5.24173e-05	4.24247e-05	0	1.00785e-05	0	1.05624e-06	1.49914e-05	0	5.26474e-05	0	1.57538e-07	4.91653e-06	0	0	0	1.17729e-07	0	1.45701e-06	0	1.80892e-05	0	0	0	0	1.63845e-06	0	0	5.87878e-06	2.39689e-05	4.5979e-06	2.63018e-06	3.18672e-06	1.63583e-06
SRS2433018	0	0	0	0.000689501	1.62077e-06	3.24444e-05	2.41048e-05	3.48595e-05	0	1.98428e-06	2.92986e-05	2.02239e-05	0	0	0	0	3.52915e-08	3.52915e-08	0	0	1.24089e-05	0	3.68874e-05	0	7.91065e-05	1.1003e-07	1.92029e-06	0	0	3.5022e-07	0	0	0	0	0	9.6882e-05	0	0	0	0	0	0	0	2.27249e-06	3.98621e-07	3.0768e-07	3.42759e-06	4.267e-06	2.31406e-07
SRS2433021	3.08457e-07	0	0	7.43045e-05	4.655e-06	1.23536e-06	2.84833e-05	6.21892e-05	4.25871e-07	5.77719e-06	0	1.56883e-05	0	0	0	8.43575e-07	1.30732e-06	1.23463e-06	1.4468e-07	7.48525e-07	0	0	0.000126275	0	2.94938e-05	0	7.03719e-06	4.25871e-07	0	0	0	1.93239e-07	0	1.6426e-08	0	4.32421e-07	0	0	0	3.35542e-08	8.68381e-08	0	0	2.96919e-06	5.90559e-06	9.17389e-07	1.35841e-05	7.21728e-06	7.22211e-06
SRS2433017	4.30109e-08	0	8.45387e-08	7.13342e-05	6.09119e-07	1.66619e-06	3.68441e-06	4.44048e-06	4.30109e-08	2.75809e-06	0	2.18763e-05	0	0	0	4.30109e-08	4.30109e-08	4.30109e-08	2.26095e-07	2.02201e-05	0	2.83961e-06	8.56871e-06	0	2.36911e-05	3.0084e-07	3.90031e-07	4.30109e-08	0	0	1.47943e-07	6.58309e-06	0	0	0	0.000546048	0	0	0	0	1.57758e-06	0	0	8.51237e-06	2.54743e-05	2.23785e-06	2.6237e-05	2.66912e-05	0
SRS2433016	0	0	0	0.000572948	2.8002e-06	4.39704e-07	1.44017e-05	1.81866e-05	0	1.15797e-06	0	2.08209e-05	0	0	0	0	0	0	3.52416e-08	3.03068e-07	0	0	0.000156877	0	3.73683e-05	5.62962e-08	3.75553e-06	0	0	0	0	5.44251e-06	0	0	2.44513e-07	0.00013646	0	0	0	0	0	0	0	2.43409e-07	0	0	1.22201e-07	0	0
SRS2433015	0	0	0	1.15149e-07	3.20902e-06	2.66345e-07	4.38361e-07	4.38361e-07	0	1.49217e-05	1.83122e-07	9.54315e-06	0	0	0	0	0	0	0	9.91601e-07	0	0	4.40723e-08	0	3.2334e-07	6.93624e-08	0	0	0	0	0	0	0	0	0	0	0	0	0	0	0	0	0	2.54419e-05	6.87613e-06	1.76399e-07	2.35659e-07	0	0
SRS2433014	1.53656e-08	0	0	3.53778e-05	7.3481e-08	1.45383e-06	1.53079e-06	1.72632e-06	1.53656e-08	2.76144e-06	0	0.000190746	0	0	0	2.21433e-08	2.21433e-08	2.21433e-08	1.25083e-07	2.22028e-07	0	0	9.83363e-06	0	8.11336e-06	1.59406e-06	2.991e-06	1.53656e-08	0	0	0	0	0	0	0	6.35227e-05	0	0	0	0	0	0	0	7.62815e-06	1.12144e-05	1.41499e-06	1.08436e-05	7.28885e-06	5.26283e-05
SRS2433012	3.47869e-07	0	0	7.45923e-05	8.00409e-07	2.25139e-06	2.07256e-05	3.48829e-05	4.79234e-07	1.65378e-05	0	1.52757e-05	0	0	0	1.06858e-06	1.49038e-06	1.44782e-06	0	1.93926e-06	0	3.23242e-06	5.5196e-05	0	3.35909e-05	0	1.41211e-06	5.17734e-07	0	0	0	0	0	3.23919e-07	0	3.36976e-05	0	0	0	0	1.30451e-06	0	0	0.00010957	8.19667e-06	3.20354e-06	1.72874e-05	2.87937e-06	0
SRS2433011	7.12507e-07	0	4.45856e-07	0.000259274	1.3454e-07	4.10339e-08	3.31682e-06	3.86523e-06	8.08178e-07	7.25208e-06	0	0.000172924	0	0	0	1.43363e-06	2.28092e-06	2.1234e-06	0	5.44039e-05	0	7.06095e-06	6.64032e-06	0	1.4427e-05	2.49251e-06	3.83609e-06	9.31721e-07	0	0	0	0	0	0	0	6.26627e-06	0	0	2.89534e-08	0	3.06534e-06	0	0	1.54788e-05	0	1.46945e-06	1.22366e-05	6.08358e-06	7.1424e-06
SRS2433010	1.50016e-06	0	0	0.000154098	4.37635e-07	2.30461e-06	4.80737e-06	5.06029e-06	2.37831e-06	3.63438e-06	0	4.29729e-06	0	0	0	1.3623e-05	2.25022e-05	1.94144e-05	0	2.49634e-06	0	2.95007e-07	2.28015e-05	0	6.02124e-05	0	4.01738e-08	2.13801e-06	0	0	0	0	0	1.94592e-06	0	3.40398e-05	0	0	0	0	6.55526e-07	0	0	2.10523e-06	9.71619e-06	3.87938e-06	1.31469e-06	2.66905e-06	2.21908e-06
SRS2433013	2.94507e-07	0	0	0.000161886	3.71741e-07	6.96887e-07	1.33893e-05	2.34363e-05	3.54315e-07	4.63942e-06	0	1.98712e-05	0	0	0	6.76718e-07	9.16555e-07	7.86073e-07	0	3.79907e-07	0	9.02538e-07	2.64446e-05	0	5.19424e-05	1.92718e-08	7.44869e-06	3.54315e-07	0	0	0	0	0	0	0	2.50114e-05	0	0	0	0	2.82734e-07	0	0	5.79045e-06	2.82811e-07	4.04958e-07	2.86769e-07	2.72878e-08	0
SRS2433009	2.11943e-08	0	0	4.12978e-05	5.21696e-07	2.08125e-07	4.73688e-06	7.40523e-06	2.11943e-08	1.23974e-06	7.17196e-07	2.74898e-06	0	0	0	3.55695e-07	4.83479e-07	3.93747e-07	0	4.12395e-07	7.17196e-07	3.20412e-08	5.87822e-06	0	1.52068e-05	1.5692e-08	6.20325e-07	2.11943e-08	0	0	0	1.71425e-07	0	0	0	4.69621e-06	0	0	0	0	3.20412e-08	0	0	1.75412e-06	2.56476e-06	1.23333e-06	9.53198e-06	2.84889e-06	0
SRS2433007	0	0	3.13245e-08	1.43997e-08	2.71678e-05	2.70591e-07	0	0	0	3.14956e-05	0	1.81965e-07	0	0	0	0	0	0	0	2.41123e-06	0	0	4.96091e-08	0	1.49269e-08	0	0	0	0	0	0	5.78445e-07	0	0	0	0	0	0	0	0	0	0	0	3.72771e-05	9.8611e-08	1.34885e-07	6.96755e-07	8.58327e-07	0
SRS2433006	1.2316e-08	0	0	1.66659e-05	0	2.60034e-06	7.65918e-06	1.43592e-05	1.2316e-08	9.23377e-07	0	7.59672e-05	0	0	0	9.95376e-08	1.04363e-07	1.04363e-07	0	4.01949e-06	0	0	1.69773e-05	0	7.30828e-06	1.15965e-06	7.61992e-07	1.2316e-08	0	0	0	2.51084e-07	0	0	0	9.30958e-06	0	0	0	0	0	0	0	2.98287e-06	3.53605e-07	3.69979e-07	2.51824e-06	1.28949e-06	1.36828e-08
SRS2433004	2.66766e-08	0	0	4.50347e-05	2.4922e-05	2.21294e-06	3.77981e-05	7.12451e-05	6.25859e-08	8.47952e-06	3.29974e-05	6.31868e-06	0	0	0	1.86424e-07	4.26866e-07	3.40573e-07	4.64593e-08	9.08133e-07	1.26828e-05	2.66766e-08	1.2598e-05	0	1.82015e-05	0	2.09302e-07	3.81094e-08	0	0	0	2.55714e-06	0	0	1.68198e-07	0	0	0	0	0	3.81094e-08	0	0	1.30296e-05	3.25461e-05	1.60093e-06	4.09703e-06	6.40239e-08	0
SRS2433003	1.02907e-07	0	0	0.00142895	1.78021e-05	1.88666e-06	1.7192e-05	2.22908e-05	2.90267e-07	3.64989e-06	0	1.66602e-05	0	0	0	1.25925e-06	1.89953e-06	1.65282e-06	0	7.88994e-07	0	1.16203e-08	3.2083e-05	0	2.47638e-05	2.25855e-07	3.51563e-07	1.62803e-07	0	4.36465e-06	0	3.53864e-06	0	0	0	3.18661e-08	0	0	0	0	5.36749e-08	0	0	8.39221e-06	4.65202e-06	2.29414e-06	1.00316e-05	1.33061e-07	0
SRS2433002	3.08695e-07	0	0	0.000233263	3.85679e-07	8.25835e-08	6.9386e-06	9.40651e-06	4.02535e-07	7.51043e-06	0	1.04459e-05	0	0	0	1.40901e-06	2.11745e-06	1.78989e-06	0	1.62847e-06	0	3.40855e-06	1.17203e-05	0	3.24396e-05	2.06287e-08	4.03813e-06	4.02535e-07	0	2.74948e-07	0	0	0	0	0	0	0	0	0	0	1.23267e-06	0	0	3.71094e-05	1.6111e-07	3.05625e-06	3.80134e-05	3.19509e-07	0
SRS2433005	2.45637e-07	0	0	0.000248819	2.87295e-07	4.71207e-06	2.30259e-05	3.84416e-05	3.17837e-07	6.95013e-06	0	1.37845e-05	0	0	0	9.145e-07	1.39968e-06	9.68351e-07	0	2.32639e-07	0	3.82013e-07	3.73345e-05	0	4.66641e-05	2.32628e-08	1.18885e-07	3.35968e-07	0	1.11842e-06	0	4.81763e-07	0	0	0	1.12791e-07	0	0	0	0	3.75171e-07	0	0	5.20886e-06	0	2.8042e-06	2.19322e-05	2.29717e-05	0
SRS2433001	2.32754e-08	0	2.43506e-08	0.000156615	1.21598e-06	1.44409e-06	2.38392e-05	4.0008e-05	6.89949e-08	6.12552e-06	0.000154149	8.2313e-06	0	0	0	4.69004e-07	7.26544e-07	6.67286e-07	0	4.24411e-06	6.8945e-05	0	1.84956e-05	0	3.7408e-05	4.90613e-07	1.50431e-05	6.89949e-08	0	0	0	3.16272e-08	0	0	0	0	0	0	0	0	4.57195e-08	0	0	7.21268e-05	1.30207e-06	4.26846e-06	4.75714e-06	3.0708e-05	0
SRS2432999	0	0	0	0.000587134	9.23084e-07	1.26986e-05	3.19199e-05	4.41387e-05	0	9.63881e-07	2.25092e-05	1.56963e-05	0	0	0	0	0	0	0	3.40988e-07	7.98649e-06	0	3.53956e-05	0	5.85513e-05	1.08368e-07	9.34788e-07	0	0	0	0	0	0	0	0	0	0	0	0	0	0	0	0	6.64422e-06	4.02854e-07	6.9243e-07	1.15328e-05	1.0006e-05	0
SRS2433000	0	0	0	0.000107448	7.09422e-05	1.03788e-06	2.37386e-05	4.55021e-05	0	2.12486e-05	0	1.99014e-05	0	0	0	0	0	0	0	1.09914e-06	0	0	6.79635e-06	0	3.94023e-05	3.03609e-08	1.62434e-06	0	0	0	0	5.73507e-07	0	0	0	0	0	0	0	0	0	0	0	4.46372e-05	9.89654e-06	2.0057e-06	3.88628e-05	3.18886e-05	0
SRS2432998	2.33244e-06	0	2.1139e-07	4.52116e-07	3.26894e-05	5.22913e-07	1.0928e-06	1.0928e-06	3.92947e-06	1.19955e-06	0	1.74356e-05	1.78771e-07	1.78771e-07	1.63381e-07	2.32465e-05	4.80783e-05	3.14662e-05	8.15914e-06	2.36868e-05	0	3.01469e-07	1.35299e-07	0	6.02647e-09	1.03772e-07	0	3.44673e-06	0	0	1.44635e-07	5.86607e-05	0	1.13633e-05	8.54899e-07	2.76284e-07	0	0	0	2.38906e-07	7.95976e-07	0	0	5.29767e-07	1.38239e-05	0	0	0	0
SRS2432997	0	0	1.99407e-08	7.20507e-05	1.9951e-05	2.15854e-07	9.33273e-06	1.66633e-05	0	1.13329e-06	0.000331874	9.55537e-05	0	0	0	7.94906e-08	1.73858e-07	1.73858e-07	1.11381e-05	1.87276e-06	0.000135476	9.96226e-09	2.75396e-05	0	3.02912e-05	1.20208e-06	4.2007e-07	0	0	2.34608e-06	0	6.85009e-05	0	0	0	8.40962e-07	0	0	0	0	0	0	0	4.03239e-06	3.45132e-06	1.31603e-06	6.97949e-06	0	0
SRS2432995	2.47237e-08	0	0	0.00102622	1.06335e-05	4.51078e-07	1.34411e-05	1.86796e-05	1.78947e-08	3.30922e-06	8.52848e-08	0.00115741	0	0	0	2.0391e-07	4.41328e-07	3.93638e-07	0	4.39054e-07	3.99592e-08	1.4743e-08	3.02754e-05	0	2.10452e-05	1.69674e-05	2.28312e-07	3.26377e-08	0	6.2975e-06	0	1.91074e-07	0	0	0	0	0	0	0	0	1.4743e-08	0	0	1.56746e-06	5.88372e-06	0	1.73901e-06	0	0
SRS2432996	1.13113e-06	0	3.12064e-08	3.27918e-05	1.56687e-05	2.3451e-07	4.38866e-05	8.85964e-05	1.48448e-06	3.38912e-06	0	7.24377e-06	0	0	0	7.84697e-06	1.21338e-05	1.0068e-05	0	4.78858e-06	0	3.59035e-07	1.77038e-05	0	1.39897e-05	0	6.4192e-06	1.54555e-06	0	4.59921e-06	0	0	0	3.58368e-07	0	0	0	0	0	0	6.49033e-07	0	0	1.53619e-05	3.44627e-06	3.09904e-06	1.46626e-05	5.52992e-07	0
SRS2432993	3.05577e-08	0	0	0.00014731	6.03983e-07	2.77255e-07	9.00996e-06	1.36015e-05	0	9.28532e-07	0	1.25073e-05	0	0	0	3.6188e-08	3.6188e-08	3.05577e-08	0	1.39078e-06	0	3.05577e-08	0.000110471	0	3.45291e-05	4.42268e-07	0	3.05577e-08	0	0	0	1.24917e-07	0	0	0	3.44133e-07	0	0	0	0	3.05577e-08	0	0	4.99015e-06	9.85669e-07	2.84487e-07	1.53127e-06	0	4.52852e-07
SRS2432992	6.63602e-07	0	0	4.59411e-05	8.73601e-06	1.4609e-06	1.07916e-05	2.21801e-05	6.10783e-07	1.08513e-05	0	6.7818e-06	0	0	0	4.67589e-06	7.18676e-06	5.86474e-06	1.22588e-07	3.119e-07	0	3.03436e-07	1.54981e-05	0	1.71143e-05	0	1.06522e-05	7.44307e-07	0	2.91421e-07	0	3.79928e-06	0	2.07625e-08	0	3.49124e-08	0	0	0	0	2.24273e-07	0	0	1.92712e-05	1.04938e-05	1.41874e-05	5.1257e-05	7.84957e-07	0
SRS2432990	3.55765e-08	0	0	1.19809e-06	5.70604e-06	1.12023e-06	0.00065755	0.00122745	2.48055e-07	4.14636e-06	0	2.60494e-06	0	0	0	7.74716e-07	1.04663e-06	9.41223e-07	0	2.06967e-06	0	1.0503e-06	4.21588e-05	0	6.63671e-06	0	5.87203e-07	2.48055e-07	0	0	0	2.25758e-07	0	2.70103e-07	0	1.53472e-06	0	0	0	0	4.01379e-07	0	0	6.11337e-06	4.40455e-06	0	1.51037e-07	7.95092e-06	0
SRS2432991	0	0	0	0.000282254	4.13433e-06	5.34276e-06	9.481e-06	1.1885e-05	0	7.0484e-06	0	8.59091e-06	0	0	0	2.04757e-07	5.19843e-07	2.58429e-07	0	1.6746e-07	0	1.65882e-08	3.50402e-05	0	6.36622e-05	6.97557e-09	2.91062e-06	0	0	0	0	0	0	0	0	0	0	0	0	0	1.65882e-08	0	0	1.28265e-05	1.42767e-06	4.68077e-07	7.64901e-06	1.78542e-06	0
SRS2432986	0	0	1.3676e-07	0.000566812	4.38887e-07	7.44775e-07	8.86352e-05	0.000165872	0	1.86982e-06	2.91249e-08	1.17508e-05	0	0	0	4.12563e-08	2.47974e-07	2.2746e-07	0	5.21377e-07	0	0	6.59614e-05	0	7.27305e-05	2.76527e-08	1.01727e-06	0	0	0	0	2.80847e-08	0	0	0	0.000337195	0	0	0	0	0	0	0	4.89364e-06	5.43674e-06	1.95434e-07	7.25167e-06	3.04402e-07	0
SRS2432987	1.35426e-08	0	1.25138e-07	0.000162089	1.6911e-06	4.07078e-06	7.26937e-06	8.5139e-06	2.76141e-08	8.47074e-06	0	0.000424777	0	0	0	9.22712e-08	1.18593e-07	1.18593e-07	0	2.28768e-05	0	1.25081e-08	3.16715e-05	0	5.48946e-05	5.42906e-06	1.98896e-06	2.76141e-08	0	0	3.62302e-08	0	0	0	0	0	0	0	0	0	2.65796e-08	0	0	1.86453e-05	5.71955e-05	5.91455e-06	1.76516e-05	1.25478e-05	0
SRS2432988	0	0	0	0.00176613	2.11966e-05	1.07552e-07	3.89785e-05	5.55972e-05	0	4.31076e-06	0	1.94444e-05	0	0	0	1.31437e-07	2.31243e-07	2.24125e-07	0	1.49574e-06	0	0	4.52422e-05	0	3.07328e-05	1.89661e-07	1.06821e-07	0	0	2.60084e-06	0	8.98894e-07	0	0	0	0	0	0	0	0	0	0	0	3.08656e-06	3.28296e-06	8.80475e-08	5.2769e-07	0	0
SRS2432989	4.51458e-08	0	0	0.00063371	5.84606e-06	3.31375e-06	1.36924e-05	1.59146e-05	4.51458e-08	1.51696e-06	0	1.42652e-05	0	0	0	2.92546e-07	3.52434e-07	3.10761e-07	0	5.1427e-08	0	0	3.20282e-05	0	8.65805e-05	2.21336e-07	4.93179e-07	4.51458e-08	0	0	0	5.29285e-08	0	0	0	8.09876e-05	0	0	0	0	0	0	0	1.08013e-05	1.54102e-06	5.0262e-07	4.16799e-06	1.87128e-07	0
SRS2432985	1.83536e-07	0	0	0.0014709	1.72227e-05	4.15062e-06	1.78569e-05	2.5145e-05	4.40617e-07	9.88444e-06	0	1.47925e-05	0	0	0	2.84469e-06	4.24487e-06	3.5044e-06	0	1.76059e-06	0	4.92254e-08	3.44211e-05	0	2.98079e-05	2.06195e-07	1.00191e-05	3.46138e-07	0	0	0	0	0	0	0	0	0	0	0	0	1.15786e-07	0	0	7.77968e-06	1.0544e-05	9.89725e-07	8.58396e-06	9.54216e-08	0
SRS2432984	0	0	0	1.59451e-05	4.95348e-07	2.20967e-06	2.94604e-05	6.81997e-05	0	3.56892e-06	0	5.93025e-06	0	0	0	0	0	0	0	1.80336e-06	0	0	2.46449e-05	0	5.51493e-06	0	0	0	0	0	0	6.01537e-07	0	0	0	0.000111176	0	0	0	0	0	0	0	1.24061e-05	8.59773e-06	9.79298e-08	6.43074e-07	3.98009e-05	0
SRS2432983	0	0	0	0.000154686	3.58472e-06	4.61612e-07	1.43746e-05	1.71581e-05	0	3.4606e-06	4.32054e-05	9.00055e-06	0	0	0	0	0	0	0	3.77627e-07	1.71394e-05	0	2.78918e-05	0	5.84911e-05	0	7.56169e-07	0	0	2.77098e-06	0	0	0	0	0	0	0	0	0	0	0	0	0	2.15062e-05	3.73446e-06	9.44202e-06	4.75303e-05	0	0
SRS2432980	5.56689e-08	0	0	0.000272549	3.44571e-08	6.35109e-06	6.16228e-06	6.85661e-06	1.1112e-07	1.066e-06	0	8.62188e-06	0	0	0	8.40846e-07	1.5835e-06	1.29849e-06	0	5.56089e-06	0	1.07581e-08	2.17202e-05	0	4.27338e-05	2.44586e-08	3.86091e-07	1.1112e-07	0	0	0	0	0	0	0	8.53017e-06	0	0	0	0	4.96922e-08	0	0	3.89455e-06	7.72567e-07	5.56831e-07	1.42065e-06	1.98267e-06	0
SRS2432981	8.5402e-08	0	0	0.000588104	2.20229e-05	6.65209e-06	1.03372e-05	1.43402e-05	1.53885e-07	3.06471e-06	6.16896e-05	1.13846e-05	0	0	0	5.76269e-07	9.00601e-07	8.9402e-07	0	2.25345e-06	2.5376e-05	0	2.54788e-05	0	4.20578e-05	8.49168e-08	2.90861e-06	8.5402e-08	0	0	0	0	0	0	0	2.37731e-06	0	0	0	0	0	0	0	2.65809e-05	4.56725e-07	5.15716e-07	7.0439e-06	1.15199e-05	0
SRS2432979	3.28736e-07	0	4.92489e-07	0.000846025	1.8917e-06	4.7804e-05	2.24811e-05	3.63533e-05	5.92314e-07	4.02956e-06	6.2561e-05	1.08049e-05	0	0	0	4.08893e-06	7.57746e-06	6.34617e-06	0	4.85131e-05	2.52025e-05	2.4381e-07	2.77032e-05	0	3.54904e-05	1.05023e-07	3.08086e-07	3.78245e-07	0	0	1.40136e-06	0	0	0	0	0	0	0	0	0	7.03729e-08	0	0	7.54689e-05	2.51425e-07	1.40953e-06	1.82243e-06	5.38034e-07	0
SRS2432978	0	0	0	0.000277131	9.99748e-05	5.07281e-07	6.13269e-06	7.7196e-06	0	1.52703e-05	0	5.43175e-06	0	0	0	0	0	0	2.31335e-06	1.86506e-06	0	0	4.93731e-05	0	8.68517e-06	4.29076e-08	1.11448e-08	0	0	0	0	1.60751e-06	0	0	0	9.2728e-07	0	0	0	0	0	0	0	5.00727e-05	3.61836e-07	2.62107e-07	2.56331e-07	7.40304e-07	0
SRS2432982	4.29325e-07	0	0	9.20021e-07	4.14681e-06	1.46109e-06	0.000104835	0.00019742	4.8491e-07	7.86806e-06	0	3.48943e-07	0	0	0	1.65134e-06	3.517e-06	3.0448e-06	0	1.13355e-05	0	2.93953e-06	7.27859e-06	0	1.21975e-06	0	5.04157e-07	6.19081e-07	0	0	0	5.73695e-08	0	0	0	3.25633e-06	0	0	0	0	1.18862e-06	0	0	2.0521e-05	4.04305e-08	4.90731e-07	2.86003e-07	0	0
SRS2432977	5.05572e-06	0	0	0.000267539	9.76133e-06	5.95563e-06	8.07884e-06	9.92103e-06	7.44642e-06	6.98973e-07	0	1.30526e-05	5.56184e-08	5.56184e-08	5.56184e-08	2.52145e-05	3.80528e-05	3.24896e-05	0	1.71552e-06	0	2.16503e-06	1.76023e-05	0	6.43916e-05	1.04048e-07	7.6702e-08	8.06877e-06	0	0	0	7.4024e-07	0	3.13626e-07	0	0	0	0	0	2.70904e-07	4.40263e-06	0	0	5.34149e-06	3.97166e-05	2.14087e-06	1.1186e-05	2.42325e-06	0
SRS2432973	0	0	0	9.78182e-07	1.58377e-06	8.24108e-08	2.08116e-06	2.23124e-06	0	7.28475e-07	0	1.28735e-05	0	0	0	0	0	0	0	3.82052e-07	0	2.7976e-07	0.000151376	0	1.59374e-06	8.8219e-08	1.75907e-06	0	0	0	0	0	0	0	0	0.000541326	0	0	0	0	8.5463e-08	0	0	1.19333e-06	3.18201e-07	5.32384e-08	1.02705e-06	1.83857e-05	0
SRS2432974	0	0	0	2.42616e-05	3.47037e-07	1.45216e-06	6.14295e-07	6.8913e-07	0	5.5752e-06	0	0.000111677	0	0	0	0	0	0	0	1.80308e-06	0	0	9.53548e-06	0	4.18656e-06	9.39648e-07	3.64064e-06	0	0	0	0	4.99846e-07	0	0	0	1.10964e-05	0	0	0	0	0	0	0	7.58068e-06	4.49209e-06	3.06857e-06	7.74213e-06	1.56685e-05	2.42519e-05
SRS2432975	3.28762e-06	0	0	4.28609e-07	5.39447e-05	1.99492e-08	0	0	5.6977e-06	0	0	0	4.37242e-08	4.37242e-08	4.37242e-08	4.25107e-05	7.18944e-05	6.05071e-05	2.18776e-05	4.46073e-06	0	6.39563e-07	0	0	9.4674e-08	0	0	4.67974e-06	0	0	0	0.00124069	0	0	9.20698e-08	0	0	0	0	0	1.38093e-06	0	0	5.28005e-07	0	8.46328e-08	1.4716e-07	0	1.03499e-05
SRS2432972	1.95781e-06	0	0	1.23469e-06	2.20992e-06	2.62492e-06	1.61152e-06	2.28555e-06	2.79721e-06	1.26531e-05	0	7.83859e-06	0	0	0	1.50025e-05	2.46117e-05	2.11524e-05	0	3.19747e-05	0	5.36943e-05	5.48244e-06	0	7.22146e-07	0	6.15914e-07	2.87946e-06	0	0	0	9.07058e-08	0	4.05469e-07	0	6.08326e-08	0	0	0	7.54086e-08	2.61417e-05	0	0	0.000125844	6.43251e-07	1.37909e-05	0.000286677	2.39673e-07	0
SRS2432970	2.98174e-07	0	5.44831e-07	0.000135854	2.43989e-07	2.89751e-07	2.99086e-05	5.40159e-05	3.52364e-07	4.92694e-06	0	1.59411e-05	0	0	0	1.53066e-06	1.87395e-06	1.68502e-06	0	1.08494e-05	0	1.0707e-06	0.000148726	0	6.16365e-05	0	2.4765e-07	4.13611e-07	0	0	1.56054e-07	0	0	6.32884e-08	0	0	0	0	0	0	8.92271e-07	0	0	3.37589e-05	3.97796e-06	2.77669e-07	1.25026e-05	1.12509e-06	0
SRS2432968	1.86996e-07	0	0	0.000116418	1.75771e-06	2.19138e-06	1.36527e-05	2.43572e-05	4.03399e-07	9.42013e-06	0.000103674	1.67202e-05	0	0	0	1.69605e-06	2.67041e-06	2.27694e-06	0	6.29283e-06	4.24878e-05	1.01711e-08	1.26504e-05	0	2.79603e-05	3.18987e-07	6.06219e-06	3.75507e-07	0	0	0	0	0	3.48537e-08	0	0	0	0	0	0	1.20601e-07	0	0	3.47729e-05	9.68811e-07	5.23286e-06	2.1562e-05	6.75432e-05	0
SRS2432976	1.0524e-08	0	0	5.64694e-05	5.36059e-06	1.75289e-06	2.44352e-06	6.63944e-06	6.52258e-08	4.91192e-06	3.84622e-07	0.000748818	0	0	0	1.72953e-07	6.95194e-07	4.30951e-07	0	1.84826e-06	2.89904e-07	3.27776e-06	2.1166e-05	0	4.16855e-06	1.03594e-05	1.49198e-06	6.52258e-08	0	0	0	0	0	0	0	0.000208402	0	0	0	0	1.29838e-06	0	0	1.25062e-05	9.42263e-08	2.39696e-06	2.38516e-05	1.64491e-06	1.49198e-05
SRS2432969	0	0	0	3.21614e-07	0.000310447	7.15906e-08	1.21404e-07	2.17776e-07	0	0	0	1.65157e-07	4.36978e-07	4.36978e-07	4.09202e-07	1.11694e-08	1.11694e-08	0	1.9441e-06	7.63828e-06	0	0	1.99522e-08	0	4.52059e-08	0	0	0	0	0	0	3.28123e-05	0	0	0	0	0	0	0	0	0	0	0	3.53742e-07	1.27348e-06	2.62112e-07	1.37255e-06	1.16392e-06	0
SRS2432971	6.64208e-06	0	3.42962e-07	0.000202524	2.71812e-07	7.42426e-07	3.56684e-06	3.56684e-06	7.09863e-06	1.00054e-05	0	2.86708e-05	0	0	0	1.33669e-05	1.69721e-05	1.59988e-05	0	5.81331e-05	0	3.76815e-05	6.76421e-06	0	1.71732e-05	4.1706e-07	4.73634e-06	8.63583e-06	0	7.82721e-08	1.79061e-07	3.62353e-07	0	3.31588e-08	0	0	0	0	1.93532e-07	0	1.96935e-05	0	0	2.84154e-05	2.99127e-07	6.50989e-06	4.18545e-05	4.0548e-06	5.47832e-06
SRS2432967	0	0	0	3.19992e-05	9.94236e-07	2.99431e-06	2.01946e-05	3.91831e-05	0	1.12157e-06	5.54861e-08	5.15416e-06	0	0	0	0	0	0	3.24189e-08	2.86801e-06	0	0	3.93261e-05	0	1.60341e-05	1.98027e-08	7.10683e-05	0	0	0	0	9.46763e-07	0	0	0	0	0	0	0	0	0	0	0	3.00555e-06	1.45772e-05	2.19207e-06	1.23401e-05	2.12831e-07	2.83249e-05
SRS2432966	0	0	0	0.000462921	6.05085e-07	8.15292e-07	0.000173671	0.000334392	0	4.82124e-06	0	1.22321e-05	0	0	0	4.29307e-08	4.29307e-08	0	0	4.18518e-07	0	1.20483e-07	8.58102e-05	0	5.75501e-05	1.02153e-07	4.20788e-06	0	0	0	0	0	0	0	0	2.30922e-05	0	0	0	0	1.20483e-07	0	0	1.32872e-05	1.05568e-05	7.53099e-07	3.88402e-06	8.44061e-08	0
SRS2432965	5.59617e-08	0	0	9.1713e-05	1.41548e-05	1.22616e-05	8.91123e-06	1.5953e-05	3.46558e-07	4.72481e-06	2.35763e-07	1.56616e-05	0	0	0	1.84029e-06	2.72472e-06	2.32806e-06	0	1.62719e-06	2.35763e-07	0	4.28341e-05	0	3.78371e-05	0	2.33437e-07	1.88043e-07	0	0	0	0	0	0	0	0	0	0	0	0	6.99569e-08	0	0	9.97397e-05	2.52512e-05	1.49254e-07	7.11195e-06	1.58719e-07	0
SRS2432962	2.35737e-07	0	1.89368e-07	0.00019284	5.37145e-07	1.05053e-06	5.90076e-06	9.86199e-06	2.50828e-07	2.00639e-06	0	8.84166e-06	0	0	0	9.33375e-07	1.63538e-06	1.33759e-06	0	2.58584e-05	0	2.24879e-06	1.78394e-05	0	2.60133e-05	2.22237e-07	1.21156e-07	3.76711e-07	0	3.50514e-07	1.1203e-07	6.96856e-07	0	9.69784e-07	0	5.03924e-05	0	0	0	1.11232e-07	1.3119e-06	0	0	1.05464e-05	7.93811e-06	8.29374e-07	9.52384e-06	6.18732e-05	0
SRS2432964	0	0	2.34846e-07	6.5026e-05	9.7282e-06	2.16741e-06	2.98952e-05	5.7483e-05	0	3.08321e-06	2.11368e-07	1.93213e-05	0	0	0	0	1.0561e-07	1.0561e-07	0	2.90901e-05	2.11368e-07	2.49948e-06	8.6931e-05	0	2.61715e-05	0	1.11127e-07	0	0	0	0	8.51316e-07	0	0	0	0	0	0	0	0	7.34178e-07	0	0	4.42367e-05	7.00856e-06	1.2828e-06	1.86788e-05	3.73848e-06	0
SRS2432963	0	0	0	1.67237e-05	6.38353e-07	7.84002e-07	6.75348e-07	1.65717e-06	0	7.75802e-07	0	5.90791e-05	0	0	0	1.69092e-07	1.92989e-07	1.92989e-07	0	6.75532e-07	0	7.95367e-08	2.35969e-06	0	7.17016e-07	5.19982e-07	4.27708e-08	0	0	0	0	0	0	0	0	7.30993e-06	0	0	0	0	5.41501e-08	0	0	1.27623e-05	1.60019e-07	3.01297e-07	6.76915e-06	2.08543e-06	6.97977e-07
SRS2432961	7.46829e-07	0	0	6.3088e-05	6.52446e-06	5.29057e-06	7.96263e-05	0.000154307	1.23674e-06	5.14237e-06	0.000361858	1.3883e-05	0	0	0	1.13806e-05	2.07361e-05	1.66762e-05	9.00155e-07	1.03216e-06	0.00015194	3.54621e-07	6.99667e-05	0	1.96006e-05	7.86029e-08	9.28961e-06	1.3163e-06	0	0	0	1.76046e-07	0	6.73223e-08	0	0	0	0	0	1.80147e-07	7.56712e-07	0	0	7.38741e-06	8.58534e-05	2.88303e-06	2.07247e-05	1.00099e-05	0
SRS2432960	5.41019e-07	0	0	0.000125059	1.6097e-06	2.53016e-06	5.4028e-05	9.49501e-05	6.82271e-07	2.20995e-05	0	6.83795e-06	0	0	0	1.11334e-06	1.75421e-06	1.58204e-06	0	2.23686e-06	0	5.08697e-06	2.29792e-05	0	4.36311e-05	0	1.49753e-05	6.83839e-07	0	1.69385e-07	0	2.24503e-07	0	0	0	0.000631227	0	0	0	0	1.9448e-06	0	0	1.40027e-05	4.81591e-06	2.96186e-06	6.82366e-07	0	7.18031e-08
SRS2432959	0	0	9.04258e-08	0.000164686	0	3.65046e-07	1.39092e-05	1.41821e-05	0	5.61706e-07	0	0.00046234	0	0	0	0	1.13402e-08	1.13402e-08	0	1.95058e-06	0	0	3.2616e-05	0	4.52138e-05	5.40255e-06	1.82896e-07	0	0	1.68713e-07	0	0	0	0	0	2.67584e-05	0	0	0	0	0	0	0	2.04561e-06	1.02182e-06	9.3865e-08	9.21754e-07	6.74037e-06	0
SRS2432958	0	0	0	0.000381565	9.44254e-06	7.01861e-06	8.7302e-06	1.37228e-05	1.20651e-07	1.17913e-06	3.62101e-05	1.03546e-05	0	0	0	3.67397e-07	4.90216e-07	3.54534e-07	0	9.46403e-07	1.51323e-05	0	2.9801e-05	0	3.26798e-05	2.02923e-08	1.9825e-06	6.03194e-08	0	0	0	0	0	0	0	1.85554e-06	0	0	0	0	2.65405e-08	0	0	1.92934e-05	1.50389e-06	1.15613e-06	8.57189e-06	7.19999e-06	0
SRS2432955	4.3319e-07	0	2.11705e-07	1.13799e-07	5.93643e-05	3.53715e-06	0	0	4.48686e-07	3.23414e-05	0	0	0	0	0	6.63524e-07	6.63524e-07	6.63524e-07	0	3.07471e-06	0	1.13006e-05	9.38894e-09	0	3.14013e-08	0	8.22016e-07	5.36897e-07	0	0	0	3.00419e-06	0	0	0	4.0263e-08	0	0	0	0	5.50199e-06	0	0	8.12072e-05	4.35054e-06	3.53024e-06	6.94028e-05	4.10806e-07	0
SRS2432957	7.39217e-07	0	0	0.000581312	2.55583e-06	2.0735e-06	0.000130283	0.000237694	1.06464e-06	2.74491e-06	0	8.77402e-06	0	0	0	4.14569e-06	6.40084e-06	5.80608e-06	2.39768e-07	1.47112e-06	0	6.65045e-06	5.10308e-05	0	6.94939e-05	3.24303e-08	1.52007e-06	1.02998e-06	0	2.37304e-06	0	1.39733e-06	0	0	0	0	0	0	0	4.00564e-08	3.41633e-06	0	0	1.33522e-05	9.07796e-06	1.97087e-06	1.30867e-05	2.21296e-05	0
SRS2432954	0	0	4.49723e-08	0.000187778	3.3884e-07	6.1315e-07	8.42984e-06	8.61662e-06	0	5.13898e-06	0	0.000310469	0	0	0	0	1.67169e-08	1.67169e-08	0	2.25679e-06	0	0	2.45246e-05	0	6.24823e-05	4.91127e-06	7.24863e-07	0	0	0	0	0	0	0	0	0.000102454	0	0	0	0	0	0	0	8.54279e-06	2.17009e-06	6.61718e-07	3.3706e-06	1.45118e-05	0
SRS2432956	7.06754e-08	0	0	0.00149022	6.09779e-08	2.13143e-06	1.91477e-05	2.82917e-05	7.06754e-08	2.04829e-06	0	1.72188e-05	0	0	0	2.77154e-07	2.86239e-07	2.70202e-07	1.59661e-08	2.73764e-07	0	0	3.3216e-05	0	5.36639e-05	1.83318e-07	3.28899e-07	7.06754e-08	0	0	0	0	0	0	0	0	0	0	0	0	0	0	0	5.71172e-06	2.83364e-07	4.31723e-08	3.13407e-06	0	0
SRS2432953	5.18498e-06	0	0	0.000419024	1.73243e-06	3.94292e-06	4.94455e-06	6.18135e-06	6.21857e-06	2.60622e-05	0	0.000216893	0	0	0	1.68377e-05	2.39611e-05	2.09419e-05	0	1.23276e-05	0	3.49544e-05	1.15367e-05	0	2.35783e-05	3.29591e-06	6.14957e-06	7.32501e-06	0	0	0	1.36951e-06	0	0	0	4.02617e-05	0	0	1.51438e-07	0	2.3189e-05	0	0	4.36192e-05	2.99709e-05	1.71959e-05	0.000142707	8.26159e-06	1.20186e-05
SRS2432951	0	0	0	0.000370233	1.28377e-05	5.30994e-08	6.17051e-06	1.09019e-05	0	5.33987e-06	0	0.000700354	0	0	0	1.28599e-07	1.38112e-07	8.24911e-08	0	7.29021e-07	0	0	1.90051e-05	0	9.81813e-06	1.03748e-05	1.90579e-06	0	0	3.81714e-06	0	0	0	0	0	0.000169242	0	0	0	0	0	0	0	6.91119e-06	1.6977e-07	2.99131e-07	4.89018e-06	1.30504e-06	0
SRS2432952	0	0	0	4.24041e-07	0	0	1.40903e-06	1.55682e-06	0	0	0	1.55257e-05	0	0	0	0	0	0	0	8.36496e-07	0	0	2.53667e-07	0	4.66445e-08	6.78318e-08	0	0	0	0	0	2.07272e-07	0	0	0	0	0	0	0	0	0	0	0	0	1.17544e-07	0	0	0	0
SRS2432950	2.69913e-07	0	0	2.92943e-05	1.11448e-05	2.42641e-07	1.48201e-05	3.37886e-05	3.60206e-07	1.38043e-06	0	9.27747e-06	0	0	0	1.08001e-06	1.46637e-06	1.45464e-06	0	9.57652e-07	0	4.16791e-08	1.30874e-05	0	1.17506e-05	4.81329e-08	3.16998e-06	3.74346e-07	0	4.0345e-06	0	0	0	1.69405e-08	0	0	0	0	0	0	1.00571e-07	0	0	7.44725e-06	1.77354e-05	1.9442e-06	1.55067e-05	1.59862e-07	0
SRS2432947	2.34224e-07	0	0	2.71619e-05	6.22499e-07	2.55678e-06	3.7182e-05	8.41919e-05	2.63293e-07	2.00155e-05	0	4.83595e-06	0	0	0	3.07288e-07	3.07288e-07	3.07288e-07	1.12524e-06	6.3425e-07	0	4.60801e-07	2.1791e-05	0	8.27295e-06	0	1.81847e-07	3.07288e-07	0	0	0	3.4961e-06	0	0	0	3.48121e-06	0	0	0	0	4.48122e-07	0	0	3.65175e-05	3.48779e-05	1.60453e-07	4.87778e-07	2.65955e-05	1.27186e-06
SRS2432948	1.64719e-07	0	0	8.78484e-05	3.18849e-06	7.11227e-07	6.21015e-05	0.000116969	1.44841e-07	3.19077e-06	5.04254e-05	2.43161e-05	0	0	0	1.33338e-06	2.30082e-06	1.52224e-06	1.38702e-07	1.97662e-06	2.11594e-05	4.29157e-08	2.00371e-05	0	1.62453e-05	5.57148e-07	2.69339e-06	1.87756e-07	0	0	0	9.79121e-07	0	0	0	2.25489e-08	0	0	0	5.0561e-08	4.29157e-08	0	0	4.8482e-06	8.76262e-06	5.81466e-07	5.62513e-06	3.115e-07	0
SRS2432946	4.80117e-07	0	0	2.80939e-07	0.000992893	8.22015e-06	8.3358e-07	8.3358e-07	9.80916e-07	0	0	2.13252e-05	8.20073e-08	8.20073e-08	5.84611e-08	7.46409e-06	1.25739e-05	9.57567e-06	4.11541e-06	4.89871e-06	0	3.13985e-07	1.81513e-07	0	0	5.6984e-08	0	1.01446e-06	0	0	0	3.14398e-06	0	5.25601e-06	1.05758e-06	0	0	0	0	6.29903e-08	2.61758e-07	0	0	2.80438e-07	0.000146541	0	1.34481e-06	0	0
SRS2432949	2.55228e-07	0	2.12153e-07	3.65364e-05	2.05524e-06	8.41202e-07	1.03935e-06	1.172e-06	4.66031e-07	3.19598e-06	0	2.195e-05	3.08263e-07	3.08263e-07	3.2547e-07	9.59255e-07	1.17916e-06	1.05824e-06	5.63528e-07	2.45365e-05	0	2.59884e-06	1.18654e-06	0	2.54268e-06	1.15751e-07	9.24004e-07	3.61551e-07	0	0	1.3883e-07	2.27799e-05	0	2.36742e-07	0	3.08483e-07	0	0	0	0	1.49142e-06	0	0	1.04021e-05	1.15749e-06	2.59801e-06	2.02575e-05	5.27664e-05	2.74904e-05
SRS2432945	4.73501e-07	0	0	0.000363321	4.8536e-06	2.95053e-06	6.84102e-06	7.73266e-06	7.78165e-07	1.05141e-05	0	6.25992e-06	0	0	0	1.43283e-06	2.07894e-06	1.92344e-06	0	7.35525e-08	0	4.97492e-08	1.1949e-05	0	1.89395e-05	1.3288e-07	1.06921e-06	5.73527e-07	0	2.21637e-07	0	0	0	0	0	0.00019709	0	0	0	1.4653e-08	1.05266e-07	0	0	6.1204e-05	1.85648e-07	5.04487e-06	2.27397e-05	8.88342e-05	0
SRS2432943	5.71107e-07	0	4.60908e-08	0.000307508	1.50124e-06	6.44248e-05	6.49912e-06	7.78955e-06	7.0252e-07	6.2385e-05	0	9.07391e-06	0	0	0	5.98497e-06	1.01411e-05	8.62012e-06	0	3.08686e-06	0	8.86455e-08	1.20916e-05	0	3.71144e-05	1.19954e-08	1.52036e-06	7.41803e-07	0	0	0	1.3552e-07	0	0	0	0	0	0	0	0	1.68207e-07	0	0	5.06916e-05	5.64132e-06	3.622e-06	5.27387e-05	1.53762e-06	0
SRS2432942	0	0	0	0.000873463	3.42684e-07	3.73351e-06	2.92382e-05	4.17665e-05	0	3.86052e-07	4.58328e-05	1.74498e-05	0	0	0	3.93988e-08	9.03146e-08	9.03146e-08	0	0	1.72041e-05	1.13359e-08	2.79367e-05	0	6.65163e-05	9.58668e-08	9.61279e-08	0	0	7.57306e-08	0	0	0	0	0	0	0	0	0	0	1.13359e-08	0	0	2.76827e-06	5.30959e-08	1.93531e-07	6.18325e-07	1.39585e-06	0
SRS2432944	0	0	0	0.000138129	3.2294e-06	0	2.50848e-05	4.1664e-05	0	6.63759e-06	0	1.94335e-05	0	0	0	0	0	0	0	1.91321e-06	0	0	1.02293e-05	0	4.67449e-05	3.78976e-08	2.6064e-07	0	0	0	0	2.56162e-08	0	0	0	0	0	0	0	0	0	0	0	1.5842e-05	2.23125e-07	6.99873e-07	6.55304e-06	7.36444e-06	0
SRS2432940	0	0	0	0.000369608	2.61343e-06	1.08562e-05	5.5293e-05	0.000106274	0	4.64459e-06	0	5.97319e-06	0	0	0	1.36864e-07	2.55295e-07	2.49444e-07	0	2.93832e-06	0	0	6.10873e-05	0	4.38251e-05	8.30907e-09	4.55236e-05	0	0	0	0	0	0	0	0	0.000233247	0	0	0	0	0	0	0	9.12466e-06	7.26477e-05	2.06459e-06	2.66668e-05	2.43863e-07	0
SRS2432938	0	0	8.46336e-09	1.30954e-06	2.20623e-07	4.63973e-08	2.05807e-06	2.36858e-06	0	9.79316e-07	0	1.22278e-05	0	0	0	0	0	0	0	5.86451e-07	0	0	0.000158779	0	1.81573e-06	1.48915e-08	6.01394e-07	0	0	0	0	0	0	0	0	0.00024098	0	0	0	0	0	0	0	4.44664e-06	1.66932e-07	4.69e-07	2.79052e-06	1.74478e-05	0
SRS2432941	1.33886e-07	0	0	1.04018e-05	1.79855e-05	4.27336e-07	2.35249e-05	5.45625e-05	2.70517e-07	1.2614e-05	0	1.09021e-05	0	0	0	6.61303e-07	6.90624e-07	6.90624e-07	3.29259e-07	0	0	4.61929e-06	0.000125288	0	5.52799e-06	0	1.29334e-06	2.70517e-07	0	0	0	5.27437e-08	0	0	0	6.54918e-05	0	0	0	0	1.82416e-06	0	0	6.68538e-06	7.90741e-08	4.30545e-07	1.73894e-07	1.83423e-07	0
SRS2432937	0	0	0	2.29626e-05	9.78971e-07	2.68615e-06	6.0804e-07	6.0804e-07	0	5.26877e-06	0	0.000111754	0	0	0	1.1277e-08	1.1277e-08	1.1277e-08	0	8.11365e-07	0	0	4.9176e-06	0	5.15523e-06	2.28097e-06	4.44514e-06	0	0	0	0	1.27147e-06	0	0	0	1.83013e-05	0	0	0	0	0	0	0	4.95493e-06	4.52563e-05	2.76241e-06	2.29946e-05	2.04312e-05	0.000129419
SRS2432936	9.17365e-07	0	1.21214e-07	1.0133e-06	3.69886e-06	5.62172e-06	1.25622e-06	3.55655e-06	1.23963e-06	2.55971e-05	0	8.76062e-06	0	0	0	6.85252e-06	1.06181e-05	9.10669e-06	4.8611e-07	3.44011e-05	0	2.1751e-05	3.93739e-06	0	6.00699e-07	0	4.1512e-07	1.30511e-06	0	0	0	2.20138e-07	0	8.78138e-08	0	0	0	0	0	3.75451e-08	9.85534e-06	0	0	6.46146e-05	2.88275e-06	3.53996e-06	5.96687e-05	5.46731e-07	0
SRS2432935	0	0	0	2.84982e-05	2.39413e-07	7.06635e-07	2.03603e-05	3.79136e-05	0	1.3787e-06	0	3.38863e-06	0	0	0	0	0	0	0	8.94248e-07	0	0	5.76309e-05	0	1.27931e-05	0	1.01741e-05	0	0	0	0	1.55577e-07	0	0	0	0	0	0	0	0	0	0	0	1.77445e-06	7.0892e-06	1.71799e-06	5.1308e-06	2.52937e-07	1.13508e-05
SRS2432931	5.84773e-08	0	1.33333e-08	5.10808e-08	0.000203089	9.66662e-09	0	0	2.25899e-07	0	0	0	1.52989e-07	1.52989e-07	1.52989e-07	1.20848e-06	1.79535e-06	1.5094e-06	8.65585e-07	1.64765e-06	0	1.36875e-06	0	0	4.62412e-09	0	1.32032e-07	5.84773e-08	0	0	0	3.46106e-05	0	2.86229e-06	0	0	0	0	0	0	6.24913e-07	0	0	1.33612e-06	4.21233e-07	4.10099e-08	4.10099e-08	3.14321e-06	0
SRS2432934	5.51372e-07	0	0	0.00019045	1.32115e-05	5.90298e-06	4.85363e-06	8.16271e-06	8.58785e-07	7.13532e-06	0	1.23688e-05	0	0	0	3.96058e-06	6.87071e-06	5.4837e-06	0	3.6093e-06	0	7.67575e-07	1.97566e-05	0	3.62011e-05	1.5851e-08	5.03959e-08	9.35622e-07	0	3.73539e-07	5.08101e-07	3.63438e-07	0	1.03032e-07	0	0	0	0	0	1.76206e-07	9.77875e-07	0	0	4.27565e-05	3.42257e-05	1.22587e-05	2.89147e-05	3.97607e-06	0
SRS2432930	0	0	1.87508e-07	4.00389e-05	6.22814e-07	1.70049e-05	1.63145e-06	2.1921e-06	0	3.59809e-05	0	9.00281e-06	0	0	0	2.20365e-08	2.20365e-08	2.20365e-08	3.15692e-08	0.000252357	0	3.85249e-06	1.03219e-05	0	1.17441e-05	1.02636e-07	6.56679e-06	0	0	0	1.00473e-07	6.37758e-06	0	0	0	0.000876414	0	0	0	0	1.41952e-06	0	0	5.79337e-05	6.88639e-05	9.39081e-06	3.85264e-05	1.3275e-05	3.63841e-08
SRS2432933	0	0	0	0.00073834	1.72956e-05	1.36654e-06	7.93306e-06	9.63665e-06	0	4.40554e-06	0	0.00118123	0	0	0	3.85334e-08	4.06146e-08	2.95931e-08	0	9.37436e-08	0	0	1.46018e-05	0	1.38066e-05	1.45389e-05	4.58923e-06	0	0	1.80625e-06	0	1.17737e-07	0	0	0	2.18994e-05	0	0	0	0	0	0	0	8.43305e-06	1.18594e-05	4.06985e-07	6.13154e-06	9.95397e-07	0
SRS2432929	2.17409e-07	0	0	0.000369149	8.98113e-07	5.7049e-07	6.19799e-06	6.52253e-06	3.5344e-07	2.53323e-05	2.95249e-05	0.000444664	0	0	0	1.00949e-06	1.59683e-06	1.29795e-06	0	2.90204e-07	1.14318e-05	1.6082e-06	2.4649e-05	0	3.64538e-05	5.85827e-06	1.37835e-05	3.0937e-07	0	0	0	0	0	1.09722e-07	0	0	0	0	0	0	6.79834e-07	0	0	2.90784e-05	0	4.25262e-06	3.0921e-05	0.000316827	0
SRS2432928	5.70841e-06	0	9.0234e-07	0.00061162	3.07273e-07	1.16342e-06	9.98559e-06	1.17004e-05	7.08902e-06	7.66129e-06	0	0.00012596	0	0	0	1.16118e-05	1.49681e-05	1.43744e-05	0	6.89466e-05	0	2.91448e-05	1.49032e-05	0	3.52224e-05	1.34124e-06	2.04176e-06	7.87091e-06	0	1.11994e-06	5.02841e-07	7.95197e-08	0	0	0	3.48378e-06	0	0	9.1207e-08	0	1.5163e-05	0	0	1.09188e-05	1.08305e-05	2.49328e-06	2.3839e-05	7.17467e-07	1.00409e-05
SRS2432927	1.37816e-07	0	0	7.09733e-06	2.12603e-07	1.58639e-06	4.76071e-05	0.000101929	1.06111e-07	3.04844e-06	0	4.9528e-06	0	0	0	1.37816e-07	1.37816e-07	1.37816e-07	0	1.99726e-06	0	9.34553e-08	1.34696e-05	0	4.09003e-06	0	0	1.37816e-07	0	0	0	4.55547e-07	0	0	0	0.000126112	0	0	0	0	9.34553e-08	0	0	1.89651e-05	1.49859e-05	3.61144e-07	2.22275e-07	8.52218e-06	3.78625e-07
SRS2432926	2.56863e-06	0	0	0.00125915	1.80027e-06	0	4.09132e-05	6.61434e-05	3.10974e-06	2.5002e-06	4.50851e-07	1.97373e-05	0	0	0	2.22298e-05	3.7292e-05	2.90682e-05	0	1.05434e-05	0	4.42894e-06	3.6094e-05	0	2.66432e-05	2.54284e-07	0	3.78056e-06	0	0	0	0	0	3.23087e-06	0	0	0	0	0	4.74197e-07	2.71898e-06	0	0	1.51221e-05	9.19139e-07	5.22391e-06	1.01831e-06	1.13948e-06	0
SRS2432924	9.21706e-08	0	0	1.63887e-06	4.03637e-06	5.16245e-07	4.33221e-06	6.6533e-06	1.17215e-07	4.12598e-06	0	1.66734e-05	0	0	0	3.82799e-07	7.56902e-07	5.56313e-07	0	1.47321e-06	0	0	0.000146444	0	3.16828e-06	0	3.5418e-06	1.17215e-07	0	1.14747e-06	0	0	0	0	0	4.89224e-08	0	0	0	4.64923e-09	1.09226e-08	0	0	9.30133e-06	6.01703e-06	5.68489e-07	4.30996e-06	2.30653e-07	0
SRS2432923	5.24905e-07	0	0	3.85094e-06	0	0	0.000207568	0.000395535	8.4838e-07	0	2.31601e-06	3.33927e-05	5.8716e-08	5.8716e-08	5.8716e-08	4.48228e-06	7.48233e-06	6.06969e-06	1.53527e-05	1.6575e-05	1.02703e-06	0	1.88788e-05	0	3.47653e-06	6.1102e-07	0	7.24427e-07	0	0	8.62923e-07	0.000264126	0	7.09696e-07	7.88125e-07	0	0	0	0	0	9.54237e-08	0	0	0	0	0	0	0	0
SRS2432921	0	0	0	3.35038e-05	9.46824e-07	1.20403e-06	3.96955e-06	7.18154e-06	0	1.30509e-06	2.59253e-07	4.14483e-06	0	0	0	1.04411e-07	1.8801e-07	1.67569e-07	5.63797e-08	1.15642e-06	2.59253e-07	0	2.44938e-06	0	1.17552e-05	1.17578e-08	1.84435e-07	0	0	0	0	2.81737e-07	0	0	0	2.16884e-06	0	0	0	0	0	0	0	4.04447e-06	6.39549e-06	9.98158e-07	6.10761e-06	3.55062e-06	0
SRS2432925	0	0	0	0.000639163	1.97935e-06	3.80795e-06	0.000186312	0.00034587	0	1.5555e-05	0	8.38671e-06	0	0	0	1.42071e-07	3.22394e-07	1.61207e-07	0	4.9287e-07	0	1.74354e-08	7.14083e-05	0	4.76164e-05	8.45731e-08	4.09268e-06	0	0	0	0	0	0	0	0	0.000190158	0	0	0	0	0	0	0	2.30581e-05	2.97666e-05	1.19116e-06	1.10957e-05	8.79953e-07	7.4676e-08
SRS2432922	4.3554e-07	0	0	0.000183235	1.68955e-07	2.63753e-06	4.28396e-05	7.61934e-05	5.82488e-07	2.3376e-06	0	1.6538e-05	0	0	3.61765e-08	2.72972e-06	4.50443e-06	3.64188e-06	0	2.86944e-06	0	2.16695e-06	8.30999e-05	0	8.14978e-05	0	1.45661e-06	5.84282e-07	0	0	0	0	0	6.63482e-08	0	2.28658e-08	0	0	0	0	9.8406e-07	0	0	1.33794e-05	4.09749e-07	1.00754e-06	5.40402e-06	1.09183e-06	0
SRS2432919	4.56117e-07	0	0	0.00020999	2.82789e-06	6.27355e-08	6.37786e-06	9.45814e-06	8.44923e-07	7.57347e-06	0	6.94477e-06	0	0	0	1.7417e-06	2.33762e-06	1.91141e-06	0	3.53495e-06	0	6.13342e-06	1.34737e-05	0	3.73573e-05	0	1.37477e-06	9.39364e-07	0	4.20741e-07	0	0	0	0	0	0	0	0	0	0	3.69353e-06	0	0	6.12327e-05	0	4.5868e-06	3.22746e-05	1.00436e-06	0
SRS2432920	1.70714e-08	0	1.92259e-07	2.00138e-07	8.74045e-05	9.53613e-06	4.34025e-08	4.34025e-08	1.70714e-08	9.1923e-05	0	0	0	0	0	1.70714e-08	1.70714e-08	1.70714e-08	4.35437e-08	1.48042e-05	0	2.85456e-06	1.13687e-08	0	3.87933e-08	0	5.28208e-05	1.70714e-08	0	0	0	7.08737e-06	0	0	0	6.19032e-07	0	0	0	0	1.28823e-06	0	0	0.0001011	0.000115157	2.99211e-06	7.72464e-05	0	0
SRS2432918	3.48275e-07	0	5.6899e-07	9.84693e-06	1.15085e-07	3.94927e-07	1.9668e-07	1.9668e-07	3.04008e-07	3.93795e-06	2.91155e-07	6.37776e-06	0	0	0	3.94104e-07	8.89732e-07	8.89732e-07	0	3.72924e-05	3.07442e-08	1.75159e-06	3.97528e-07	0	8.25129e-07	0	6.93259e-07	3.55516e-07	0	0	4.49972e-07	0	0	0	0	1.38693e-06	0	0	0	0	7.3812e-07	0	0	6.94785e-06	8.4411e-08	6.43066e-07	5.15391e-06	1.82025e-06	2.97335e-06
SRS2432916	0	0	0	0.000349486	2.83731e-06	0	5.45652e-06	5.45652e-06	0	3.93179e-05	6.36773e-07	2.33145e-05	0	0	0	3.6095e-06	1.41617e-05	1.09407e-05	0	2.63128e-05	0	4.95486e-06	6.4133e-06	0	1.13756e-05	2.26136e-07	0	0	0	0	0	3.64937e-06	0	0	0	0	0	0	0	0	0	0	0	0.000107338	0	0	0.000104202	0	0
SRS2432915	2.8579e-06	0	2.36888e-07	2.26953e-07	0.000126398	4.58168e-06	0	0	3.19277e-06	1.61775e-05	0	0	0	0	0	5.00571e-06	5.25766e-06	4.98007e-06	5.7333e-07	1.15931e-05	0	1.9212e-05	0	0	0	0	1.1058e-07	3.74808e-06	0	0	0	6.92904e-05	0	0	0	3.70203e-07	0	0	0	2.72596e-08	7.55734e-06	0	0	7.99656e-05	8.45528e-06	7.15371e-06	0.000154174	4.19864e-06	0
SRS2432913	9.06797e-09	0	0	0.000610726	2.42126e-06	2.6444e-06	1.28751e-05	1.42058e-05	9.06797e-09	2.26827e-06	0	1.36613e-05	0	0	0	9.06797e-09	2.05585e-08	2.05585e-08	0	4.23456e-07	0	0	3.52032e-05	0	9.88953e-05	5.62669e-08	1.19619e-06	9.06797e-09	0	0	0	2.51974e-07	0	0	0	0.000149718	0	0	0	0	0	0	0	7.0888e-06	2.62689e-07	5.69533e-07	8.9053e-06	0	0
SRS2432917	1.14101e-07	0	0	0.000161812	4.42508e-07	7.57054e-07	2.68876e-05	4.15522e-05	7.28401e-08	9.33807e-06	0	1.12958e-05	0	0	0	6.39296e-07	7.87866e-07	6.94438e-07	0	1.77811e-06	0	2.61515e-06	3.35268e-05	0	5.47426e-05	0	1.44558e-05	1.14101e-07	0	0	0	0	0	0	0	0.00238673	0	0	0	0	9.34359e-07	0	0	8.48219e-06	1.58942e-06	1.68868e-06	1.75002e-07	0	0
SRS2432914	0	0	0	0.000200116	5.08566e-06	7.31939e-07	3.31073e-05	5.59507e-05	0	3.36635e-06	0	2.02962e-05	0	0	0	7.88925e-08	7.88925e-08	7.88925e-08	2.19392e-08	0	0	0	1.32455e-05	0	6.22364e-05	2.68483e-08	1.55128e-06	0	0	0	0	1.30446e-06	0	0	0	0	0	0	0	0	0	0	0	3.55504e-05	8.12423e-06	2.51589e-06	1.78941e-05	3.72001e-05	0
SRS2432912	7.79541e-07	0	0	0.000100418	8.02714e-07	5.83127e-07	5.65603e-06	5.90406e-06	8.79109e-07	6.6487e-06	0	5.93485e-05	0	0	0	4.48448e-06	8.34707e-06	7.25776e-06	0	1.77566e-06	0	4.61644e-06	3.8437e-05	0	4.04815e-05	5.13055e-07	4.59521e-07	9.43074e-07	0	4.56142e-08	0	0	0	1.6928e-07	0	0	0	0	0	3.98068e-08	1.63776e-06	0	0	1.2499e-05	0	4.03248e-06	7.2461e-05	6.16016e-05	0
SRS2432911	0	0	0	0.000317891	5.00925e-06	2.7705e-05	1.29028e-05	1.76853e-05	0	3.17293e-06	2.42453e-05	9.52333e-06	0	0	0	3.66813e-08	3.66813e-08	3.66813e-08	0	2.89076e-08	9.50671e-06	1.762e-08	1.67662e-05	0	4.75128e-05	3.1195e-08	1.67949e-06	0	0	0	0	0	0	0	0	2.82475e-07	0	0	0	0	0	0	0	2.89092e-06	8.03775e-06	6.50359e-07	7.64275e-06	3.77717e-05	0
SRS2432910	1.33713e-08	0	0	1.83961e-05	0	1.09149e-06	1.93554e-06	2.5787e-06	1.33713e-08	1.04338e-06	4.94893e-08	9.68931e-07	0	0	0	1.65701e-08	8.0527e-08	7.73282e-08	0	7.2525e-07	4.94893e-08	0	2.00983e-06	0	6.91973e-06	9.38394e-08	5.59165e-08	1.33713e-08	0	0	0	4.80629e-07	0	0	0	4.71193e-05	0	0	0	0	0	0	0	4.68126e-06	4.01019e-06	4.61343e-07	3.15926e-06	2.72748e-06	0
SRS2432908	1.94876e-07	0	0	0.000171346	1.19838e-05	1.36605e-05	7.22051e-05	0.000131465	2.48378e-07	2.13342e-05	0	4.57643e-05	9.11638e-09	9.11638e-09	9.11638e-09	9.84602e-07	1.67635e-06	1.27083e-06	1.14866e-07	2.23951e-06	0	2.58645e-06	1.90552e-05	0	4.40788e-05	2.04267e-07	2.00744e-06	2.31143e-07	0	0	0	5.0147e-07	0	0	0	8.34358e-06	0	0	0	9.12883e-08	6.48072e-07	0	0	1.75529e-05	5.10674e-07	7.24867e-07	1.64189e-06	1.80328e-07	0
SRS2432907	0	0	6.80419e-08	0.000144472	1.66704e-05	3.35865e-06	7.2753e-06	1.23697e-05	0	1.60054e-05	0	9.98143e-06	0	0	0	1.25367e-08	1.25367e-08	0	0	2.76483e-05	0	0	4.26027e-05	0	4.30315e-05	1.1578e-07	0	0	0	4.03012e-06	0	3.29853e-06	0	0	0	0	0	0	0	0	0	0	0	1.31794e-05	2.61799e-05	1.6512e-06	1.42184e-05	1.08867e-06	0
SRS2432906	0	0	6.35108e-08	2.72683e-07	2.68534e-06	2.144e-07	5.89598e-07	5.93402e-07	0	4.23871e-06	0	1.54196e-05	0	0	0	0	0	0	0	7.669e-07	0	0	7.95849e-08	0	4.44726e-07	0	3.74726e-07	0	0	0	0	0	0	0	0	1.07141e-07	0	0	0	0	0	0	0	6.66435e-06	1.93959e-06	3.7718e-07	1.66364e-07	3.31481e-07	0
SRS2432909	8.99141e-08	0	8.72658e-08	6.53847e-05	1.29704e-05	6.25195e-07	0.000116749	0.000224749	1.15981e-07	1.23211e-05	0	9.09942e-06	0	0	0	2.14695e-06	4.80648e-06	4.00572e-06	1.61746e-06	1.64046e-06	0	0	3.18259e-05	0	2.52873e-05	0	2.59457e-06	1.15981e-07	0	1.08168e-06	0	1.66746e-05	0	0	1.84798e-07	8.72362e-07	0	0	0	0	0	0	0	8.92093e-06	5.89908e-07	2.69612e-07	1.23445e-05	1.86467e-06	0
SRS2432905	0	0	0	0.000348378	1.95755e-06	1.02013e-06	0.000190785	0.00037369	8.76128e-08	4.16832e-06	0	9.45435e-06	0	0	0	1.8517e-07	2.0498e-07	2.02876e-07	8.90822e-09	2.64212e-06	0	0	6.38006e-05	0	3.49333e-05	6.56533e-08	4.65565e-06	0	0	0	0	0	0	0	0	3.53908e-06	0	0	0	0	0	0	0	1.6482e-05	1.44817e-05	2.32589e-06	1.00709e-05	3.28972e-07	0
SRS2432904	1.14645e-07	0	1.44419e-07	0	1.3254e-05	4.45508e-07	0	0	1.47025e-07	7.85634e-06	0	0	0	0	0	1.13316e-06	2.13603e-06	1.87739e-06	5.28007e-06	1.61379e-05	0	0	0	0	0	0	1.29476e-06	1.47025e-07	0	0	0	7.68264e-05	0	0	7.01135e-08	0.00154593	0	0	0	0	1.41214e-08	0	0	2.78621e-05	7.22153e-07	2.14054e-06	1.03929e-06	1.41213e-05	0
SRS2432902	3.13179e-08	0	2.54916e-08	3.70125e-07	4.54749e-06	4.12882e-07	0.000177297	0.000328138	4.89192e-08	3.3218e-05	0	7.3374e-07	0	0	0	4.89192e-08	4.89192e-08	4.89192e-08	0	1.94515e-06	0	2.80223e-08	1.26983e-05	0	1.65539e-06	0	2.13939e-07	4.89192e-08	0	0	4.25325e-07	1.13317e-07	0	5.29842e-08	0	0	0	0	0	0	4.56236e-08	0	0	5.26046e-05	0	1.1841e-06	1.91738e-06	6.10715e-09	0
SRS2432903	8.59013e-08	0	0	6.94857e-06	1.87543e-06	7.85826e-08	8.82247e-06	2.66451e-05	4.64692e-08	1.57834e-06	3.26698e-08	1.40442e-05	0	0	0	3.70189e-07	4.1198e-07	3.84735e-07	4.1599e-07	3.51769e-08	3.26698e-08	9.0552e-07	0.000257174	0	4.49964e-06	8.3941e-08	2.28989e-07	8.59013e-08	0	0	0	4.78731e-06	0	5.33409e-08	0	0	0	0	0	0	3.87768e-07	0	0	3.46057e-06	0	1.25175e-06	2.32826e-07	0	0
SRS2432900	6.69137e-06	0	7.81551e-07	0.000320336	0	8.60823e-07	5.06499e-06	5.459e-06	7.22126e-06	1.61718e-05	0	9.96245e-05	0	0	0	1.08074e-05	1.41902e-05	1.34106e-05	0	7.22009e-05	0	2.80259e-05	7.51885e-06	0	3.50887e-05	1.14058e-06	2.22005e-06	8.69881e-06	0	5.05793e-07	2.19748e-07	0	0	3.23528e-08	0	0	0	0	8.02871e-08	0	1.61094e-05	0	0	2.23073e-05	1.1404e-07	5.17226e-06	2.84167e-05	0	2.25349e-06
SRS2432896	4.516e-08	0	0	9.81083e-05	2.8238e-06	1.61281e-06	3.57986e-06	4.07271e-06	7.13125e-08	3.58717e-06	0	5.38796e-06	0	0	0	2.29375e-07	3.56762e-07	3.25855e-07	0	1.6834e-06	0	5.60201e-07	8.36002e-06	0	1.48496e-05	8.24004e-08	3.54764e-06	7.13125e-08	0	0	0	0	0	0	0	0	0	0	4.80335e-08	0	2.83204e-07	0	0	1.90716e-05	1.84496e-06	2.67163e-06	1.4366e-05	1.74994e-05	0
SRS2432898	7.82219e-07	0	0	1.59511e-06	1.46209e-07	1.87147e-06	1.30689e-07	1.30689e-07	1.26456e-06	0	0	0	3.01224e-06	3.01224e-06	3.01224e-06	1.26456e-06	1.42209e-06	1.42209e-06	3.75044e-05	3.08569e-07	0	2.62032e-06	0	0	0	0	0	7.82219e-07	0	0	0	0.00246712	0	0	0	0	0	0	0	0	2.62032e-06	0	0	0	0	0	0	0	0
SRS2432901	0	0	0	8.59997e-05	5.1494e-07	1.03321e-06	2.987e-06	3.11715e-06	0	1.95919e-06	0	0.000151038	0	0	0	0	0	0	0	3.74339e-07	0	7.10091e-08	1.53017e-05	0	2.77827e-05	1.54256e-06	1.16079e-06	0	0	0	0	7.77917e-07	0	0	0	5.00449e-05	0	0	0	0	0	0	0	4.31109e-06	1.47017e-05	3.09616e-06	2.08628e-05	1.96653e-05	4.48761e-05
SRS2432899	0	0	5.40104e-08	8.25323e-07	9.21059e-07	0	2.01707e-06	2.48191e-06	0	9.88998e-07	0	1.28259e-05	0	0	0	0	0	0	0	4.49726e-07	0	6.64525e-07	0.00012704	0	1.59314e-06	5.95792e-08	1.99897e-06	0	0	0	0	0	0	0	0	3.5724e-05	0	0	0	0	2.55865e-07	0	0	1.83477e-06	9.1821e-07	4.36757e-07	4.65759e-06	6.6688e-06	0
SRS2432895	4.7784e-07	0	0	0.00013265	1.51217e-06	1.46419e-06	5.08178e-06	6.91401e-06	4.59918e-07	1.55174e-05	0	6.41143e-06	0	0	0	1.05129e-06	1.80668e-06	1.67836e-06	0	4.79657e-06	0	2.40878e-06	1.23652e-05	0	2.31389e-05	1.05522e-07	8.08373e-06	6.34691e-07	0	0	0	3.03527e-08	0	2.42346e-07	0	0	0	0	1.01514e-06	6.86361e-08	1.28066e-06	0	0	2.34382e-05	1.15478e-05	4.81213e-06	4.23205e-05	2.37218e-05	0
SRS2432897	2.52144e-08	0	0	0	1.75687e-05	0	1.52836e-08	1.52836e-08	5.00286e-08	1.56215e-06	0	0	9.54684e-08	9.54684e-08	9.54684e-08	1.01e-06	1.61122e-06	1.34475e-06	3.05947e-07	4.57936e-07	0	0	0	0	0	0	3.55872e-07	5.00286e-08	0	0	0	9.1005e-06	0	3.14319e-07	6.99684e-08	0	0	0	0	0	2.48142e-08	0	0	3.26659e-07	0	0	2.62634e-06	0	0
SRS2432892	2.88516e-07	0	9.6586e-09	3.29361e-05	2.71418e-06	0	3.73433e-05	7.02917e-05	4.8883e-07	1.59132e-05	0	4.90489e-06	0	0	0	2.22011e-06	3.34375e-06	3.13701e-06	0	5.38709e-06	0	1.76488e-06	3.80998e-05	0	1.39633e-05	0	8.45118e-07	5.20454e-07	0	0	3.22306e-07	6.46383e-08	0	2.94495e-07	0	1.08063e-07	0	0	0	1.39717e-08	9.0932e-07	0	0	7.49761e-05	1.07521e-06	3.06766e-06	4.49353e-05	1.08432e-06	0
SRS2432890	2.21085e-07	0	9.57429e-08	1.07476e-07	2.09374e-05	9.5847e-07	0	0	3.60202e-07	3.68172e-06	0	0	0	0	0	3.00878e-06	4.6433e-06	4.25669e-06	1.88237e-07	5.1167e-06	0	7.90136e-08	0	0	1.47304e-08	0	6.72973e-07	4.39216e-07	0	0	0	2.41946e-06	0	0	0	0.00399028	0	0	0	0	2.12316e-07	0	0	2.12822e-05	0	1.38462e-06	6.44634e-07	5.43908e-07	0
SRS2432894	4.79705e-08	0	1.38865e-07	9.46724e-08	4.81684e-05	0	0	0	9.86869e-08	5.91755e-06	0	0	9.21806e-08	9.21806e-08	9.21806e-08	1.68747e-06	2.7345e-06	2.37731e-06	5.73341e-07	6.0165e-06	0	0	0	0	4.99239e-09	0	2.45815e-06	9.86869e-08	0	0	0	6.60733e-07	0	0	0	0	0	0	0	0	0	0	0	2.14863e-05	1.17462e-06	1.11166e-06	7.50992e-08	0	2.94557e-07
SRS2432891	6.11568e-07	0	3.59886e-08	0.000392906	1.29736e-06	5.98984e-07	3.01245e-05	4.81415e-05	1.10527e-06	2.43463e-06	0	1.21563e-05	8.86344e-09	8.86344e-09	8.86344e-09	4.25549e-06	7.13616e-06	5.60375e-06	0	5.56592e-06	0	4.0447e-06	2.7302e-05	0	9.95963e-05	4.23035e-07	0	9.73478e-07	0	3.49973e-07	1.48264e-07	4.83004e-08	0	4.30375e-06	0	5.1683e-05	0	0	0	0	2.16204e-06	0	0	5.71941e-06	4.62782e-06	1.03589e-06	1.44425e-05	7.49469e-06	0
SRS2432893	1.07535e-07	0	1.11722e-07	2.92172e-05	1.93883e-06	6.0213e-07	3.40006e-07	5.48734e-07	1.07535e-07	9.17316e-06	0	4.05361e-05	0	0	0	1.07535e-07	1.71032e-07	1.07535e-07	1.33327e-07	1.30525e-06	0	2.26701e-07	2.20837e-06	0	2.38071e-06	5.32035e-07	9.86982e-06	1.07535e-07	0	0	0	5.92368e-06	0	0	0	3.02941e-06	0	0	0	0	1.19709e-07	0	0	1.36862e-05	3.81564e-06	4.55391e-06	6.05876e-05	3.51965e-05	0.00010782
SRS2432888	1.03074e-07	0	0	0.00021417	7.55711e-07	8.90032e-08	8.93005e-06	1.16296e-05	1.16843e-07	5.24779e-06	0	0.000169009	0	0	0	3.47397e-07	4.20613e-07	4.20613e-07	0	6.12847e-06	0	3.7503e-08	3.99422e-05	0	7.57757e-05	1.7913e-06	1.79836e-06	1.54346e-07	0	1.75145e-06	0	0	0	0	0	0	0	0	0	6.62762e-08	6.8644e-08	0	0	1.97298e-05	0	3.40807e-06	1.13197e-05	3.82906e-06	0
SRS2432887	8.82276e-08	0	0	0.000244358	3.56463e-06	9.50444e-07	8.67898e-05	0.000158958	9.75042e-08	4.66353e-06	0	5.2169e-06	0	0	0	6.91674e-07	1.19943e-06	9.87494e-07	5.24056e-07	1.05699e-06	0	1.569e-06	1.21693e-05	0	7.96907e-05	0	1.019e-06	9.75042e-08	0	0	0	4.37807e-06	0	5.7144e-07	0	0.000224504	0	0	0	0	6.54534e-07	0	0	1.35552e-05	1.03569e-06	9.98686e-07	1.14016e-07	1.00538e-05	0
SRS2432885	0	0	0	5.56491e-05	4.07779e-06	2.05972e-06	3.46358e-05	7.60628e-05	0	6.38206e-06	0	6.71719e-06	0	0	0	0	0	0	0	4.01607e-07	0	0	0.000101135	0	2.02272e-05	0	0	0	0	0	0	0	0	0	0	0	0	0	0	0	0	0	0	8.29331e-06	3.60018e-05	0	3.63675e-08	8.00321e-06	0
SRS2432886	2.37701e-07	0	0	0.00027846	1.01461e-06	2.36043e-07	9.11206e-06	1.3353e-05	3.45335e-07	7.0902e-06	0	1.09897e-05	0	0	0	1.40152e-06	2.31799e-06	1.90349e-06	0	1.10718e-06	0	3.95719e-06	1.62921e-05	0	5.27393e-05	6.87658e-08	3.02671e-06	3.45335e-07	0	2.48437e-06	0	0	0	0	0	0	0	0	0	0	1.24974e-06	0	0	2.72757e-05	4.43714e-08	2.45908e-06	3.1993e-05	1.29544e-07	0
SRS2432889	3.53341e-07	0	0	0.000389574	1.4301e-06	4.31556e-06	2.30559e-05	3.86629e-05	3.81862e-07	3.69718e-06	0	1.90667e-05	0	0	0	9.12451e-07	1.34723e-06	1.02761e-06	0	1.12823e-06	0	5.71316e-08	6.882e-05	0	3.25656e-05	6.95195e-08	3.52097e-07	4.06972e-07	0	1.1468e-06	0	0	0	0	0	1.2547e-07	0	0	0	0	9.78168e-08	0	0	2.26365e-05	9.49322e-08	1.42535e-06	1.33162e-05	3.61697e-06	0
SRS2432884	1.00846e-07	0	0	3.65712e-06	4.62213e-06	1.5974e-06	9.59669e-08	9.26484e-07	1.26165e-07	1.14481e-05	0	1.64286e-06	0	0	0	6.67662e-07	1.73189e-06	1.31255e-06	0	0	0	0	1.85511e-07	0	5.14857e-07	0	7.41561e-07	1.26165e-07	0	0	0	0	0	0	0	0	0	0	0	0	2.53186e-08	0	0	2.01226e-05	1.71532e-07	3.14224e-06	3.21765e-05	9.31728e-07	0
SRS2432881	0	0	0	0.000784341	6.42024e-07	7.77031e-06	2.7541e-05	3.83517e-05	0	3.54096e-06	6.29516e-05	2.26839e-05	0	0	0	1.17434e-07	1.17434e-07	1.0782e-07	0	6.8102e-07	2.45239e-05	0	3.50626e-05	0	0.000103102	6.82898e-08	5.52788e-07	0	0	1.35702e-07	0	0	0	0	0	0	0	0	0	0	0	0	0	2.8478e-06	1.67612e-07	4.96255e-07	1.78922e-06	3.74391e-06	0
SRS2432883	2.23359e-06	0	8.58667e-08	6.64541e-05	2.79856e-06	1.14018e-06	4.54049e-06	5.30125e-06	2.19017e-06	1.00655e-05	2.74697e-08	5.79159e-05	0	0	0	6.2867e-06	1.00277e-05	8.62866e-06	0	1.65045e-06	2.74697e-08	4.57555e-06	1.61224e-05	0	3.2162e-05	5.08336e-07	1.86045e-06	2.69073e-06	0	3.67633e-08	0	0	0	1.39692e-08	0	0	0	0	1.16794e-07	5.97905e-08	3.73756e-06	0	0	1.84188e-05	4.68498e-06	5.51295e-06	6.89519e-05	2.26518e-05	0
SRS2432882	0	0	0	0.000368207	9.60772e-07	1.18123e-06	0.000173199	0.000332823	0	3.96965e-06	6.67986e-08	1.01537e-05	0	0	0	5.6851e-08	2.18881e-07	1.79071e-07	0	1.63855e-06	4.47619e-08	0	9.17359e-05	0	3.8756e-05	2.38884e-08	2.86943e-06	0	0	0	0	0	0	0	0	1.14062e-05	0	0	0	0	0	0	0	1.10983e-05	9.67579e-06	2.93698e-07	7.54911e-06	4.01267e-07	0
SRS2432880	1.42979e-08	0	0	1.87574e-05	8.25347e-08	2.56138e-06	1.4234e-05	2.16545e-05	1.42979e-08	2.02607e-06	0	0.000164026	0	0	0	1.42979e-08	1.42979e-08	1.42979e-08	1.62491e-08	5.62228e-07	0	0	1.94527e-05	0	7.54669e-06	1.39965e-06	5.75479e-07	1.42979e-08	0	5.51368e-08	0	2.7959e-08	0	0	0	7.90135e-06	0	0	0	0	0	0	0	3.5858e-06	2.03659e-07	5.34023e-07	2.09129e-06	2.42057e-06	9.93652e-09
SRS2432879	0	0	2.49312e-07	0.000630594	1.47725e-05	4.35747e-05	7.30353e-05	0.000117821	5.52228e-08	3.93592e-06	1.20935e-05	1.27013e-05	0	0	0	3.20889e-06	5.42706e-06	4.75221e-06	0	1.62663e-05	4.22159e-06	0	2.44275e-05	0	3.24235e-05	9.81267e-08	0	5.52228e-08	0	0	0	4.55588e-07	0	0	0	0	0	0	0	0	0	0	0	1.61465e-05	1.88208e-06	4.26885e-06	2.44751e-06	3.51095e-06	0
SRS2432877	0	0	0	0.000298249	0.000108783	6.27474e-06	0.000103632	0.000189322	0	2.23555e-06	0.000124681	1.1599e-05	0	0	0	1.16673e-07	2.07085e-07	1.29147e-07	0	4.23332e-07	5.21294e-05	0	2.09128e-05	0	0.00011712	0	5.56786e-07	0	0	0	0	1.7948e-06	0	8.85224e-08	0	0	0	0	0	0	0	0	0	3.80426e-06	0.000100164	5.67265e-06	7.33129e-05	5.39701e-07	0
SRS2432876	6.67731e-07	0	0	0.000126546	6.98862e-07	3.01327e-06	5.38429e-06	6.32356e-06	1.12345e-06	5.26408e-06	0	2.55861e-06	0	0	0	5.9701e-06	1.08499e-05	9.16708e-06	0	3.71306e-06	0	1.26036e-07	2.73923e-05	0	4.88413e-05	7.038e-08	1.8103e-07	1.00793e-06	0	0	0	2.35917e-07	0	4.40378e-07	0	0.000269653	0	0	0	0	2.75598e-07	0	0	4.76469e-06	1.00141e-05	3.25176e-06	6.79414e-07	2.27781e-07	2.05234e-06
SRS2432874	0	0	0	6.89669e-07	4.60671e-06	2.20784e-07	8.98424e-07	8.98424e-07	0	8.46406e-06	0	1.13925e-05	0	0	0	0	0	0	0	2.18454e-06	0	0	9.32026e-08	0	3.94723e-07	7.79689e-08	1.77463e-07	0	0	0	0	0	0	0	0	0	0	0	0	0	0	0	0	1.09634e-05	6.00501e-06	3.54779e-07	3.31998e-08	0	0
SRS2432875	0	0	0	0.000713176	5.88876e-07	1.45503e-06	8.93182e-05	0.000168126	0	3.87459e-06	3.70046e-08	1.2251e-05	0	0	0	4.25677e-08	6.55385e-08	6.55385e-08	0	4.57766e-07	3.70046e-08	0	8.46278e-05	0	7.28941e-05	7.5717e-08	1.08953e-06	0	0	0	0	0	0	0	0	0.000102041	0	0	0	0	0	0	0	6.99427e-06	1.78418e-05	3.55856e-07	3.21148e-06	0	0
SRS2432878	1.69136e-07	0	0	0.000202887	5.42676e-06	1.06995e-05	1.00481e-05	1.53462e-05	2.74259e-07	4.62557e-05	0	1.22416e-05	0	0	0	9.6142e-07	1.77319e-06	1.50324e-06	0	5.23316e-06	0	2.33827e-08	3.11098e-05	0	5.42393e-05	7.43449e-09	1.09035e-06	2.07968e-07	0	0	0	0	0	0	0	3.09173e-05	0	0	0	0	6.22146e-08	0	0	5.47181e-05	0.000165688	3.87924e-06	3.70832e-06	2.97379e-07	0
SRS2432873	5.80638e-07	0	0	3.80632e-05	8.59098e-06	2.53574e-06	1.97991e-05	3.46999e-05	7.33222e-07	1.1184e-05	0	3.31679e-06	0	0	0	5.59742e-06	1.01536e-05	8.12765e-06	0	9.65688e-07	0	1.10778e-07	5.38561e-06	0	1.49946e-05	0	1.60022e-05	7.73193e-07	0	3.29019e-07	0	8.1765e-07	0	0	0	0	0	0	0	0	2.04224e-07	0	0	2.5898e-05	0	1.15876e-05	2.41561e-05	1.91297e-06	0
SRS2432871	9.51148e-07	0	1.19419e-06	0.000405133	3.62963e-07	0	6.82861e-06	7.17287e-06	1.00624e-06	7.812e-06	0	0.000185295	0	0	0	1.48601e-06	1.79007e-06	1.76878e-06	0	0.00011209	0	7.4391e-06	9.28076e-06	0	4.32609e-05	2.42907e-06	5.17613e-06	1.19351e-06	0	5.77054e-07	4.61792e-07	0	0	0	0	6.70616e-07	0	0	0	0	3.92622e-06	0	0	1.40737e-05	0	4.03843e-06	2.52314e-05	1.09093e-05	9.92432e-07
SRS2432872	2.02729e-06	0	1.77953e-07	7.42866e-07	0.000545392	4.47137e-08	0.000206277	0.000373075	3.22288e-06	1.96043e-05	0	1.59813e-06	0	0	0	2.07258e-05	3.60269e-05	3.15966e-05	0	9.44419e-06	0	3.59767e-07	3.14983e-05	0	2.53148e-06	0	1.86612e-07	2.66558e-06	0	0	0	1.44338e-06	0	4.12428e-06	0	2.24079e-08	0	0	0	0	6.26573e-07	0	0	5.39802e-05	1.71274e-06	8.57803e-07	1.68006e-06	2.78614e-08	0
SRS2432870	2.21051e-07	0	6.43051e-08	0.000112754	1.63416e-06	1.2906e-06	4.56132e-05	7.90472e-05	3.55522e-07	5.79758e-06	0	2.24517e-06	0	0	0	1.6074e-06	2.24425e-06	1.9661e-06	1.27954e-06	1.0159e-05	0	2.72064e-06	5.4581e-06	0	3.51916e-05	0	1.26955e-06	3.03082e-07	0	0	0	9.03734e-06	0	0	0	1.258e-05	0	0	0	0	1.04991e-06	0	0	2.22145e-05	4.94609e-07	8.55268e-07	2.15389e-07	7.15001e-06	0
SRS2432868	1.57828e-06	0	3.75201e-07	0.0010711	5.05615e-06	2.79093e-06	1.78223e-05	2.06477e-05	2.00283e-06	3.1319e-05	0	1.19419e-05	0	0	0	1.41875e-05	2.36973e-05	1.99031e-05	0	9.18282e-06	0	5.72867e-07	6.07748e-05	0	6.83886e-05	1.52522e-07	0	2.1307e-06	0	0	0	0	0	9.2425e-07	0	2.3767e-06	0	0	0	2.46606e-07	7.45531e-07	0	0	1.97318e-05	2.35488e-05	3.5484e-06	5.74599e-05	2.04747e-05	9.44164e-07
SRS2433177	1.089e-07	0	7.69399e-08	0.000408016	0.00028433	1.15687e-05	5.55108e-06	7.76876e-06	1.7552e-07	6.91479e-06	0	1.17347e-05	0	0	0	2.00272e-06	3.01388e-06	2.45668e-06	3.20454e-08	5.16411e-06	0	0	9.74553e-06	0	7.29249e-06	8.00735e-08	1.59337e-06	1.7552e-07	0	1.98434e-06	5.07897e-07	2.79446e-06	0	0	0	0	0	0	0	0	2.54646e-08	0	0	1.21691e-05	6.52014e-05	1.67703e-06	8.5607e-06	3.57152e-07	0
SRS2433174	5.14873e-07	0	1.01883e-08	3.86e-05	1.92141e-05	6.14801e-07	0.000231503	0.000427295	6.71375e-07	8.61509e-08	1.87127e-05	1.00098e-05	2.39705e-07	2.39705e-07	2.39705e-07	3.67689e-06	6.84941e-06	5.59453e-06	2.45062e-06	3.72129e-06	6.65751e-06	1.32283e-07	1.92814e-05	0	1.64115e-05	1.60955e-08	0	7.31185e-07	0	0	4.70904e-07	3.43547e-05	0	5.11267e-08	5.95756e-08	0	0	0	0	0	1.96432e-07	0	0	2.57979e-07	1.0282e-05	0	4.8764e-07	2.5333e-07	0
SRS2433176	8.60425e-08	0	0	9.08646e-05	1.6285e-05	2.38124e-06	2.71958e-06	6.99027e-06	2.01624e-07	3.0755e-05	0	0.000382277	0	0	0	1.42804e-06	2.46948e-06	2.04791e-06	0	3.7014e-06	0	6.08084e-08	9.75821e-06	0	2.56414e-06	5.7478e-06	9.3087e-06	1.11322e-07	0	1.78334e-06	0	0	0	0	0	1.74682e-05	0	0	0	0	2.29302e-08	0	0	3.3089e-05	1.67777e-05	1.56892e-06	2.98567e-05	6.77392e-06	0
SRS2433171	0	0	0	0.000663294	3.93453e-07	8.81094e-06	2.35941e-05	3.0492e-05	0	5.91149e-07	5.62592e-06	1.14723e-05	0	0	0	9.62857e-09	9.62857e-09	0	0	8.75688e-07	1.86777e-06	0	3.59405e-05	0	0.000131386	3.51607e-08	0	0	0	0	0	3.72415e-08	0	0	0	3.90376e-05	0	0	0	0	0	0	0	4.08222e-06	1.9487e-06	6.07474e-08	2.63693e-07	1.73199e-07	0
SRS2433175	1.09029e-08	0	0	4.17907e-05	2.3831e-07	2.81646e-06	2.05405e-06	2.45606e-06	1.09029e-08	4.94399e-06	0	0.000111263	0	0	0	1.09029e-08	1.09029e-08	1.09029e-08	0	2.10799e-07	0	0	5.5559e-06	0	1.15662e-05	1.48859e-06	4.45344e-06	1.09029e-08	0	0	0	0	0	0	0	9.15335e-05	0	0	0	0	0	0	0	1.45431e-05	2.46696e-05	2.51085e-06	9.69686e-06	7.17941e-06	4.797e-05
SRS2433170	0	0	0	0.000759518	5.44798e-07	3.06894e-06	0.000157321	0.000294845	0	1.16763e-05	0	1.08332e-05	0	0	0	7.37789e-08	9.56704e-08	9.56704e-08	0	0	0	5.51606e-08	6.85355e-05	0	5.62901e-05	8.72541e-08	2.23177e-05	0	0	0	0	0	0	1.88159e-07	0	6.40172e-06	0	0	0	0	0	0	0	1.89722e-05	1.73837e-05	9.10936e-07	1.60137e-05	0	0
SRS2433172	6.7672e-08	0	0	0.000108875	4.09054e-06	1.33556e-06	6.3696e-05	0.00011406	1.76244e-07	1.03575e-05	0	3.35885e-06	0	0	0	5.37669e-07	1.01531e-06	8.43253e-07	0	3.78114e-05	0	1.99567e-06	7.28602e-06	0	3.88832e-05	0	1.35556e-06	6.7672e-08	0	0	1.95154e-07	1.69598e-07	0	0	0	1.11302e-05	0	0	0	0	8.97199e-07	0	0	3.86574e-05	3.50319e-06	1.07302e-06	5.04879e-06	2.204e-05	0
SRS2433168	3.38998e-06	0	1.30969e-06	0.000154955	1.84891e-06	1.66067e-06	2.89693e-06	3.55045e-06	3.32859e-06	1.18363e-05	0	0.000153481	0	0	0	6.93593e-06	9.9949e-06	8.85123e-06	0	9.81114e-05	0	3.40866e-05	6.89551e-06	0	1.57852e-05	2.82184e-06	5.85183e-06	4.40145e-06	0	0	6.54194e-07	1.21827e-07	0	2.72294e-07	0	0	0	0	0	0	1.6832e-05	0	0	2.99845e-05	6.9863e-07	1.18241e-05	7.9793e-05	0	3.02786e-06
SRS2433166	0	0	3.11024e-06	3.04633e-07	0	0	0	0	0	8.05003e-06	0	0	0	0	0	0	0	0	0	0.000616448	0	0	0	0	2.12806e-06	0	0	0	0	0	0	0	0	0	0	0	0	0	0	0	0	0	0	7.77264e-06	0	0	0	0	0
SRS2433169	3.58782e-08	0	1.08803e-07	6.67952e-07	9.04922e-07	2.87015e-07	2.01215e-06	2.01215e-06	3.58782e-08	5.47138e-06	0	1.31013e-05	0	0	0	3.58782e-08	3.58782e-08	3.58782e-08	0	5.95032e-07	0	3.13247e-07	0.000152103	0	1.92553e-06	7.06933e-08	1.53262e-06	3.58782e-08	0	0	0	3.84551e-07	0	0	0	4.93275e-06	0	0	0	0	1.88281e-07	0	0	6.41192e-06	8.83666e-08	4.15003e-07	3.02234e-06	2.92231e-05	0
SRS2433167	3.10542e-06	0	3.62268e-07	3.06374e-07	5.86429e-06	2.70181e-07	1.75775e-06	4.9083e-06	5.11935e-06	0	0	0	1.01081e-05	1.01081e-05	9.62545e-06	3.51406e-05	7.15164e-05	5.05721e-05	1.00455e-05	6.13283e-06	0	6.93528e-07	3.87446e-07	0	1.83797e-08	0	0	4.62255e-06	0	0	0	9.9169e-05	0	1.31493e-05	0	0	0	0	0	1.37979e-07	1.06054e-06	0	0	2.31425e-06	3.5798e-06	0	8.23723e-08	1.23936e-07	0
SRS2433164	0	0	0	2.17888e-07	1.85912e-05	0	0	0	1.85775e-07	0	0	3.9258e-07	0	0	0	9.75283e-07	2.83969e-06	2.26142e-06	4.1928e-07	0	0	4.64289e-07	0	0	9.70916e-08	0	0	1.85775e-07	0	0	0	8.44634e-06	0	1.85942e-07	4.2863e-07	0	0	0	0	0	5.60088e-07	0	0	2.67737e-07	1.80145e-07	0	5.40435e-07	0	0
SRS2433163	0	0	9.80587e-08	0.000117157	0	2.18692e-06	5.60957e-06	7.7115e-06	0	2.01679e-06	0	3.75277e-05	0	0	0	0	2.72214e-08	2.72214e-08	1.50849e-08	1.32207e-05	0	4.1395e-07	9.95218e-06	0	2.98356e-05	5.44611e-07	3.00822e-07	0	0	0	0	8.53785e-07	0	0	0	0.000404885	0	0	0	0	2.60833e-07	0	0	7.6018e-06	9.33054e-07	1.7341e-06	6.97616e-06	2.32354e-05	0
SRS2433162	2.71735e-07	0	0	0.00120778	0	5.69867e-06	1.68508e-05	2.41181e-05	6.65036e-08	7.67791e-07	0	8.29633e-06	0	0	0	8.13789e-07	9.75027e-07	9.46666e-07	0	4.18883e-07	0	2.05232e-07	3.11006e-05	0	4.41036e-05	2.63452e-07	6.61006e-07	2.71735e-07	0	0	0	0	0	0	0	0	0	0	0	0	2.05232e-07	0	0	5.80377e-06	4.59917e-07	4.21506e-07	5.98115e-06	3.23501e-07	0
SRS2433165	2.82377e-06	0	0	0.000182762	2.79216e-06	6.40999e-06	1.39723e-05	2.31323e-05	2.87984e-06	1.91743e-06	0	5.2072e-06	0	0	0	7.89063e-06	1.09455e-05	1.00674e-05	0	2.51977e-06	0	1.3503e-05	1.76404e-05	0	2.87891e-05	3.32559e-08	4.43203e-06	3.44466e-06	0	8.25451e-07	0	0	0	0	0	0	0	0	0	1.98809e-07	7.6048e-06	0	0	2.53783e-05	7.10388e-07	5.50409e-06	8.79544e-05	0.000488553	0
SRS2433161	1.61992e-06	0	0	0.000121084	2.279e-06	5.90775e-06	6.26732e-06	8.99994e-06	2.99576e-06	3.34656e-06	0	4.06892e-06	0	0	0	1.95018e-05	3.31017e-05	2.75818e-05	7.527e-08	1.87843e-06	0	2.25227e-07	1.25772e-05	0	4.68873e-05	2.38226e-08	0	2.59278e-06	0	0	0	7.86868e-08	0	1.79862e-06	0	0.000195972	0	0	0	0	5.86652e-07	0	0	6.93815e-06	1.4147e-05	1.62898e-06	9.95425e-07	1.95896e-06	1.84283e-06
SRS2433160	1.00719e-06	0	0	0.000342522	2.14467e-06	1.97112e-05	5.15593e-06	5.97661e-06	1.04898e-06	3.04264e-05	0	5.6906e-05	0	0	0	4.77084e-06	7.20412e-06	6.15137e-06	0	4.212e-05	0	1.69615e-05	8.8909e-06	0	1.97574e-05	2.05105e-06	1.2172e-06	1.07583e-06	0	0	0	0	0	2.95141e-08	0	0	0	0	0	0	9.97384e-06	0	0	5.41828e-05	6.06516e-07	5.07345e-06	9.81455e-05	0	0
SRS2433159	0	0	0	3.08025e-05	6.18613e-08	3.21984e-07	1.34226e-05	2.38043e-05	0	3.40166e-06	0	3.35259e-06	0	0	0	0	0	0	0	7.17444e-08	0	0	2.22282e-05	0	9.92141e-06	0	8.66487e-06	0	0	0	0	2.54723e-07	0	0	0	2.65023e-08	0	0	0	0	0	0	0	5.389e-06	1.60182e-06	8.10776e-07	8.16298e-06	5.30401e-07	5.57531e-06
SRS2433158	4.76552e-08	0	0	2.61821e-06	1.79401e-05	0	6.84037e-06	2.23193e-05	1.19115e-07	0	0	4.5497e-07	0	0	0	3.78317e-07	5.75096e-07	4.54546e-07	1.00167e-06	6.22975e-07	0	1.30294e-08	4.57562e-05	0	6.02592e-06	0	2.1005e-07	4.76552e-08	0	0	0	4.74613e-05	0	0	3.54559e-08	0	0	0	0	0	1.30294e-08	0	0	0	5.45798e-08	7.5933e-07	1.58058e-05	0	0
SRS2433156	1.84223e-07	0	4.31867e-08	8.43936e-05	1.43638e-06	0	4.09983e-05	7.08671e-05	2.14131e-07	4.58622e-06	0	1.23208e-05	0	0	0	1.17049e-06	1.2825e-06	1.16241e-06	0	3.32846e-06	0	7.2164e-07	8.10621e-05	0	3.79845e-05	0	6.84434e-07	2.6313e-07	0	0	0	0	0	7.28728e-07	0	0	0	0	0	1.4432e-08	2.74457e-07	0	0	3.07807e-05	4.09263e-07	3.42019e-07	4.45417e-06	3.60942e-07	0
SRS2433152	7.47974e-07	0	3.78751e-08	0.000362215	1.38258e-05	6.298e-06	6.0976e-06	7.78843e-06	1.06641e-06	8.1974e-06	0	1.17863e-05	0	0	0	8.47933e-06	1.53362e-05	1.23593e-05	0	1.19956e-06	0	2.29799e-07	2.14646e-05	0	3.55675e-05	3.97527e-08	3.84517e-07	1.07156e-06	0	1.74067e-06	0	0	0	0	0	0	0	0	0	0	3.25804e-07	0	0	9.2822e-05	0.000106739	9.77357e-06	6.00896e-05	1.16818e-05	0
SRS2433155	0	0	0	0.000162289	8.4373e-07	1.00649e-06	1.183e-05	2.46111e-05	1.9765e-08	2.78712e-06	0	1.05497e-05	0	0	0	1.9765e-08	3.12946e-08	3.12946e-08	0	4.28037e-07	0	6.25405e-07	8.13868e-05	0	5.81682e-05	1.56647e-08	2.21594e-06	1.9765e-08	0	0	0	0	0	0	0	0	0	0	0	0	4.07906e-07	0	0	5.68706e-06	8.34862e-06	1.75694e-06	1.19956e-05	2.96796e-05	1.92367e-05
SRS2433157	1.56043e-08	0	6.35318e-08	5.56878e-06	5.57383e-06	3.55687e-07	4.14387e-05	0.00010236	1.56043e-08	4.92533e-06	0	1.1397e-05	0	0	0	8.44611e-08	1.89446e-07	1.8758e-07	3.08888e-08	1.73882e-06	0	3.0111e-06	0.000162853	0	3.79262e-06	0	4.89407e-07	1.56043e-08	0	0	0	3.46921e-08	0	0	0	0	0	0	0	0	1.65309e-06	0	0	4.90184e-06	7.97552e-08	1.10619e-05	2.2839e-07	9.72499e-08	0
SRS2433153	0	0	0	0.000177659	0	9.14211e-08	1.04653e-05	1.67734e-05	0	2.83387e-06	0	1.81526e-05	0	0	0	0	0	0	3.71485e-08	6.21082e-08	0	0	8.19451e-05	0	7.48278e-05	0	8.98988e-07	0	0	0	0	0	0	0	0	0	0	0	0	0	0	0	0	4.06577e-06	0	1.17712e-06	3.47087e-06	2.43023e-07	0
SRS2433154	1.65602e-07	0	4.1631e-08	5.91645e-05	1.09702e-06	3.42836e-07	5.05885e-06	7.12503e-06	3.5896e-07	1.26215e-06	0	0.000356793	0	0	0	1.48237e-06	2.08703e-06	1.7942e-06	0	4.37634e-07	0	1.70385e-08	2.00289e-05	0	2.07689e-05	5.35511e-06	0	2.12639e-07	0	1.36376e-06	0	0	0	4.2583e-08	0	0	0	0	0	0	4.57837e-08	0	0	4.60476e-06	2.04182e-06	1.23703e-07	2.19509e-07	1.74424e-06	0
SRS2433151	0	0	0	9.41211e-05	4.60563e-06	1.24923e-07	3.56388e-05	6.25348e-05	0	1.02739e-06	0	1.97491e-05	0	0	0	0	0	0	0	5.39944e-06	0	0	1.44391e-05	0	3.43205e-05	4.20482e-08	2.78935e-07	0	0	0	0	3.28745e-07	0	0	0	0	0	0	0	0	0	0	0	9.92733e-06	2.69318e-06	5.51923e-07	1.27714e-05	5.60556e-06	0
SRS2433150	0	0	2.54849e-08	7.24089e-05	1.24158e-05	0	2.14375e-05	4.08692e-05	0	1.62273e-06	0.000257705	0.000179829	0	0	0	0	2.02439e-07	0	7.46103e-07	4.82826e-06	9.63327e-05	0	3.44866e-05	0	2.83392e-05	3.85896e-06	1.57684e-06	0	0	4.46557e-06	1.1139e-07	3.07588e-06	0	0	1.01219e-06	0	0	0	0	0	0	0	0	9.15701e-06	2.79038e-06	3.79179e-06	1.36598e-05	0	0
SRS2433148	1.46993e-07	0	0	1.30878e-06	3.18147e-07	1.94221e-06	0.000470462	0.000881387	1.71158e-07	1.00438e-05	0	2.20692e-06	0	0	0	1.54038e-06	2.21309e-06	2.01357e-06	0	1.2594e-05	0	2.88267e-06	3.02043e-05	0	4.83478e-06	0	6.09728e-07	2.6224e-07	0	0	1.94727e-07	0	0	0	0	2.47662e-05	0	0	0	0	1.99324e-06	0	0	1.74977e-05	6.84734e-07	0	5.90628e-07	6.78497e-07	0
SRS2433146	0	0	0	0.000385637	4.81424e-06	2.12079e-06	7.52331e-06	1.40629e-05	0	1.70415e-06	0	0.000253728	0	0	0	7.90252e-08	1.21841e-07	8.19618e-08	0	2.94441e-07	0	1.3141e-07	4.82321e-05	0	3.57168e-05	3.31338e-06	0	0	0	0	0	0	0	0	0	0	0	0	0	0	1.3141e-07	0	0	6.84837e-06	1.29704e-05	1.41622e-06	4.5593e-06	5.98728e-06	0
SRS2433147	3.74146e-08	0	0	0.000772842	1.53421e-06	7.29468e-06	1.18311e-05	1.34678e-05	1.46585e-08	2.13083e-06	0	1.36299e-05	0	0	0	1.83965e-07	5.02573e-07	3.18546e-07	0	1.2682e-06	0	2.27561e-08	3.07035e-05	0	5.59134e-05	7.36968e-08	0	3.74146e-08	0	0	0	2.37123e-07	0	0	0	6.99488e-06	0	0	0	0	2.27561e-08	0	0	1.39038e-05	2.46864e-06	1.46732e-06	1.51872e-05	6.21305e-07	0
SRS2433149	1.69729e-07	0	0	0.000701316	2.49655e-07	1.90613e-06	2.30531e-05	2.68475e-05	8.48188e-08	1.92837e-06	0	1.58507e-05	0	0	0	1.69729e-07	1.69729e-07	1.69729e-07	0	3.24747e-07	0	1.58354e-07	1.94688e-05	0	3.51261e-05	7.2406e-08	2.51199e-06	1.69729e-07	0	0	0	0	0	0	0	0	0	0	0	0	1.58354e-07	0	0	5.42708e-06	1.22428e-07	1.67704e-06	5.56475e-06	2.89784e-07	0
SRS2433145	8.67419e-07	0	9.22416e-08	0.000738623	3.49024e-07	2.1722e-05	1.06088e-05	1.21521e-05	1.81078e-06	1.57146e-05	0	1.19238e-05	0	0	0	1.31883e-05	2.29285e-05	1.93157e-05	0	2.04393e-05	0	4.50892e-07	3.56867e-05	0	3.20604e-05	1.01968e-07	1.49046e-07	1.61704e-06	0	0	6.31127e-08	1.46562e-07	0	2.0052e-07	0	0.000112983	0	0	0	1.0711e-07	7.18791e-07	0	0	4.61651e-05	1.72969e-06	1.14319e-06	2.32404e-05	3.23566e-05	1.01466e-07
SRS2433144	0	0	0	0.000538514	8.26528e-08	1.92096e-06	0.000370995	0.000698107	1.67728e-08	5.40942e-06	0	7.26716e-06	0	0	0	1.67728e-08	3.28421e-08	3.28421e-08	0	6.98264e-08	0	0	4.94319e-05	0	2.49853e-05	1.23397e-07	1.4275e-06	1.67728e-08	0	0	0	1.52929e-08	0	0	0	0.0021673	0	0	0	0	1.67728e-08	0	0	6.09645e-06	1.4819e-05	2.21094e-07	6.30747e-06	4.01943e-07	0
SRS2433141	0	0	5.40375e-08	0.000100847	9.8565e-07	4.41724e-07	6.32397e-06	7.77481e-06	0	2.78908e-06	0	2.43715e-05	2.45951e-08	2.45951e-08	2.45951e-08	1.11707e-08	1.11707e-08	0	1.23582e-07	5.90103e-06	0	6.11709e-09	2.21507e-05	0	2.30842e-05	7.8295e-08	1.22575e-07	0	0	0	1.29619e-07	0	0	0	0	4.92977e-08	0	0	0	0	0	0	0	7.42403e-06	4.24143e-06	5.18654e-07	6.7758e-06	1.25914e-05	8.40566e-07
SRS2433139	8.84589e-07	0	1.30925e-08	0.000166285	0.000100035	9.0301e-07	4.56147e-06	5.21721e-06	1.08187e-06	4.20089e-05	2.10141e-08	0.000581801	9.10201e-09	9.10201e-09	9.10201e-09	4.45373e-06	7.38552e-06	5.85809e-06	1.3065e-08	2.24085e-07	0	4.07157e-06	2.91244e-05	0	2.72749e-05	1.03729e-05	0	1.27096e-06	0	0	0	6.69332e-07	0	0	0	2.63769e-08	0	0	0	0	2.60714e-06	0	0	4.82458e-05	2.92985e-07	2.64672e-07	1.20474e-06	0	0
SRS2433137	2.35027e-08	0	0	2.68959e-05	8.39043e-06	2.13507e-06	4.93565e-06	1.09419e-05	1.08744e-07	3.39675e-06	1.52931e-07	0.000117235	0	0	0	3.76241e-07	4.90731e-07	3.78502e-07	0	2.71318e-07	1.14516e-07	2.99251e-06	5.05826e-06	0	1.28074e-06	1.81959e-06	5.46041e-08	1.08744e-07	0	0	0	4.994e-07	0	0	0	1.81244e-06	0	0	0	0	1.17821e-06	0	0	1.29726e-05	5.74187e-07	1.14976e-06	7.66858e-06	1.81971e-06	2.28187e-06
SRS2433140	1.13226e-07	0	0	0.000278123	8.78186e-07	0	1.0891e-05	1.36033e-05	1.2303e-07	3.54902e-06	0	8.44139e-06	0	0	0	8.17721e-07	1.01545e-06	8.48474e-07	0	1.75855e-06	0	1.91212e-06	2.80483e-05	0	6.94976e-05	3.02154e-08	1.0646e-06	1.48805e-07	0	9.45096e-07	0	0	0	0	0	0	0	0	0	0	1.12303e-06	0	0	3.35553e-05	0	1.6082e-06	2.82559e-05	4.93129e-07	0
SRS2433138	0	0	0	8.40506e-07	2.04239e-05	1.09359e-06	0.000304387	0.000570271	0	0.000107631	0	3.19552e-06	0	0	0	0	0	0	0	3.88847e-07	0	0	2.15036e-05	0	3.22622e-06	0	2.38787e-08	0	0	0	0	8.7413e-08	0	0	0	0	0	0	0	0	0	0	0	6.5576e-05	9.52104e-09	5.20758e-08	3.07418e-07	1.89489e-07	0
SRS2433136	4.73837e-08	0	0	0.000141867	2.32495e-07	2.40496e-06	5.69802e-06	1.22847e-05	6.56979e-08	1.04357e-05	0	1.40892e-05	0	0	0	3.02775e-07	3.93484e-07	3.5777e-07	0	2.21665e-07	0	1.506e-08	1.86234e-05	0	5.65694e-05	3.66535e-08	1.96143e-06	6.56979e-08	0	6.47672e-07	0	5.5446e-08	0	0	0	0	0	0	0	0	3.33742e-08	0	0	1.84697e-05	9.67671e-07	2.23221e-07	2.80041e-06	5.21426e-05	0
SRS2433134	1.0497e-07	0	0	9.47628e-08	1.41501e-05	2.39689e-07	2.76568e-08	2.76568e-08	5.12656e-07	2.09888e-05	5.55482e-08	1.36659e-08	0	0	0	2.31242e-06	3.4634e-06	2.92795e-06	7.02983e-08	1.65346e-06	5.55482e-08	0	0	0	1.48837e-08	0	7.2205e-07	1.59897e-07	0	0	0	4.32763e-07	0	1.38253e-07	0	0	0	0	0	0	2.79945e-08	0	0	3.79148e-05	6.73305e-07	3.13491e-06	3.73946e-07	8.02762e-08	1.00751e-07
SRS2433135	0	0	0	0.000661078	3.61927e-06	1.95791e-06	0.000160739	0.000306361	0	1.00328e-05	0	9.53349e-06	0	0	0	3.10962e-08	7.24702e-08	7.24702e-08	0	1.40434e-07	0	0	6.60218e-05	0	4.00062e-05	6.24685e-08	1.29459e-05	0	0	0	0	0	0	0	0	2.61278e-05	0	0	0	0	0	0	0	1.66958e-05	1.14305e-05	9.81974e-07	1.15318e-05	2.82197e-07	0
SRS2433131	6.83869e-06	0	1.47748e-06	0.000321184	3.36063e-07	1.15223e-06	5.59772e-06	5.77407e-06	8.25467e-06	1.17121e-05	1.91956e-07	9.7453e-05	0	0	0	1.35986e-05	1.77405e-05	1.65491e-05	0	3.85775e-05	1.91956e-07	4.29632e-05	7.10142e-06	0	3.05344e-05	7.80274e-07	7.01982e-06	9.42254e-06	0	0	5.98418e-07	0	0	1.40746e-08	0	1.46712e-07	0	0	2.15344e-07	0	2.18842e-05	0	0	1.9179e-05	1.3619e-06	6.61789e-06	3.12473e-05	1.05352e-05	1.46548e-06
SRS2433133	9.93249e-08	0	0	0.000271123	4.95602e-07	0	1.04754e-05	1.25908e-05	1.45872e-07	4.43252e-06	1.00152e-07	0.000200306	0	0	0	1.17729e-06	1.68918e-06	1.58748e-06	0	2.8747e-05	1.00152e-07	0	8.31567e-05	0	0.000108107	3.91429e-06	1.48747e-07	1.45872e-07	0	2.5871e-06	0	0	0	0	0	0	0	0	0	0	4.65467e-08	0	0	1.68183e-05	1.63437e-06	1.04464e-07	4.27642e-06	0	0
SRS2433130	2.59417e-08	0	0	0.00100521	1.48203e-06	2.579e-06	1.38649e-05	2.03473e-05	5.33941e-08	1.54282e-06	0	1.44432e-05	0	0	0	1.44583e-07	4.23674e-07	4.14537e-07	8.29123e-08	1.31944e-06	0	4.37543e-08	2.50842e-05	0	4.00363e-05	9.88374e-08	5.36817e-07	5.33941e-08	0	0	0	9.86221e-07	0	0	1.25817e-07	5.65858e-07	0	0	0	0	7.12067e-08	0	0	9.33151e-06	1.95361e-07	6.37071e-08	4.4472e-06	0	0
SRS2433132	1.77544e-06	0	1.57236e-08	0.00037098	3.14132e-07	4.81604e-05	2.41688e-05	4.09487e-05	1.65592e-06	1.16365e-05	0	8.77683e-06	0	0	0	4.84017e-06	6.56014e-06	6.04324e-06	0	3.59219e-06	0	5.96491e-07	5.74979e-05	0	2.04262e-05	4.11742e-08	7.25428e-07	2.20292e-06	0	1.69411e-06	0	0	0	5.4469e-08	0	0	0	0	0	5.39178e-07	1.02073e-06	0	0	2.91633e-05	2.1617e-07	3.15185e-06	7.9072e-05	1.59286e-05	0
SRS2433128	3.87247e-08	0	0	0.00114813	1.77345e-06	6.44784e-06	1.67631e-05	1.82922e-05	2.11509e-08	3.17344e-06	3.14678e-08	1.35988e-05	0	0	0	9.68282e-07	1.92594e-06	1.21172e-06	0	7.51113e-07	0	1.75737e-08	3.15124e-05	0	7.38969e-05	2.51796e-07	9.20463e-07	3.87247e-08	0	0	0	0	0	0	0	0	0	0	0	0	1.75737e-08	0	0	1.09341e-05	1.04846e-07	6.16362e-07	7.24084e-06	5.40383e-07	0
SRS2433125	1.35576e-07	0	1.70509e-08	6.19868e-05	1.54713e-06	3.00485e-07	2.98207e-06	3.16664e-06	1.73107e-07	8.93238e-06	0	0.000169457	0	0	0	9.15459e-07	1.37159e-06	1.0963e-06	0	8.69405e-07	0	1.15827e-07	8.06945e-06	0	1.59657e-05	1.91942e-06	3.64892e-06	1.73107e-07	0	2.24623e-07	0	0	0	6.57206e-07	0	2.61307e-05	0	0	0	0	1.26293e-07	0	0	7.31065e-06	1.8171e-06	4.84731e-07	3.77194e-06	2.44213e-05	0
SRS2433127	0	0	0	0.000230215	1.02813e-06	1.38922e-05	9.36332e-06	1.12962e-05	4.93618e-08	5.10284e-06	0	1.33035e-05	0	0	0	1.44194e-07	1.8054e-07	1.8054e-07	0	1.96814e-06	0	0	0.000246545	0	3.21735e-05	3.04117e-08	1.07081e-05	0	0	0	0	3.5136e-07	0	1.06402e-07	0	3.12839e-05	0	0	0	0	0	0	0	4.27868e-06	2.70261e-05	2.70151e-06	1.55918e-05	4.56045e-06	0
SRS2433124	0	0	1.7068e-08	0.000147052	5.61146e-07	3.74131e-06	7.74411e-06	1.18775e-05	0	3.33132e-06	0	1.6073e-05	4.53409e-08	4.53409e-08	4.53409e-08	0	0	0	0	3.73039e-06	0	0	5.81394e-05	0	2.77576e-05	4.94102e-08	7.80607e-07	0	0	0	0	0	0	0	0	0	0	0	0	0	0	0	0	1.01597e-05	2.82731e-06	1.02638e-06	4.36436e-06	9.49395e-06	0
SRS2433123	3.70842e-06	0	0	0.000793031	2.25464e-06	3.23257e-07	3.18073e-05	5.45428e-05	8.0033e-06	7.95741e-06	4.4788e-07	5.59138e-06	0	0	0	4.89117e-05	8.14973e-05	6.38647e-05	0	1.9454e-05	0	1.42592e-05	1.81919e-05	0	1.41402e-05	4.54493e-08	1.57718e-06	6.5849e-06	0	0	0	4.31621e-07	0	3.11342e-06	0	0	0	0	0	4.43883e-07	6.71187e-06	0	0	1.59991e-05	0	2.31504e-06	3.15932e-06	4.26396e-06	0
SRS2433122	0	0	1.06975e-07	1.76542e-05	4.03303e-07	8.16438e-07	2.24794e-06	3.98925e-06	0	1.59496e-06	4.30849e-07	8.45328e-07	0	0	0	1.06499e-07	1.06499e-07	9.66436e-08	0	1.17926e-06	4.30849e-07	0	2.35179e-06	0	6.56181e-06	6.23562e-08	5.69255e-07	0	0	0	0	3.04939e-08	0	0	0	3.21409e-05	0	0	0	0	0	0	0	5.96864e-06	4.09079e-06	4.06692e-07	5.21209e-06	9.4818e-06	0
SRS2433126	0	0	0	0.000192604	4.79981e-06	5.03464e-07	6.40163e-05	0.000121055	0	1.35953e-06	4.26307e-08	2.16911e-05	0	0	0	0	0	0	0	0	0	0	1.69262e-05	0	5.94652e-05	0	8.37112e-07	0	0	0	0	0	0	0	0	0	0	0	0	0	0	0	0	8.89306e-06	4.03143e-06	3.35837e-07	5.26052e-06	6.73323e-06	0
SRS2433120	1.98916e-07	0	0	0.000122166	1.0869e-06	1.38833e-07	1.4193e-05	2.81187e-05	5.28128e-07	1.32417e-06	0	1.45507e-05	0	0	0	1.87478e-06	2.829e-06	2.39885e-06	0	5.70399e-06	0	8.59183e-07	0.000162864	0	4.89224e-05	0	2.59478e-07	4.10407e-07	0	2.37535e-06	0	7.05895e-07	0	0	2.33637e-07	0	0	0	0	0	5.84839e-07	0	0	1.99102e-06	0	4.39976e-07	4.81631e-06	3.28559e-06	8.28065e-09
SRS2433121	0	0	1.17186e-07	0.00068399	1.09178e-06	1.27562e-05	1.97797e-05	3.25499e-05	3.98248e-08	4.42845e-06	0	7.65929e-06	0	0	0	3.73947e-07	6.13733e-07	1.19597e-07	1.95523e-07	3.04813e-05	0	0	2.75938e-05	0	2.40841e-05	1.37242e-07	9.01241e-07	3.98248e-08	0	0	1.02537e-07	5.05267e-06	0	2.40956e-06	0	0.000687321	0	0	0	0	3.98248e-08	0	0	1.90509e-05	5.84048e-06	3.66483e-06	7.50094e-06	2.42991e-05	0
SRS2433119	1.45899e-07	0	0	0.000532127	1.12225e-07	2.9743e-06	2.52149e-05	3.01996e-05	1.45899e-07	1.32447e-05	0	1.14229e-05	0	0	0	2.55736e-07	3.6056e-07	2.79184e-07	0	9.19714e-07	0	3.50471e-08	1.67763e-05	0	2.41686e-05	8.41555e-08	4.78307e-06	1.45899e-07	0	0	0	0	0	3.93679e-08	0	0	0	0	0	0	3.50471e-08	0	0	1.36695e-05	2.73701e-07	3.05589e-06	7.03643e-06	0	4.36188e-06
SRS2433118	1.53791e-07	0	0	1.11343e-06	7.1366e-05	3.35352e-08	6.69672e-08	1.55982e-07	3.25202e-07	6.30444e-06	0	5.88001e-08	1.01224e-07	1.01224e-07	1.01224e-07	1.28567e-06	1.9459e-06	1.69993e-06	6.9794e-07	1.07676e-06	0	5.20879e-07	3.31026e-08	0	1.13548e-07	0	4.84693e-07	2.70083e-07	0	0	0	6.83056e-06	0	4.95933e-07	0	0	0	0	0	0	2.92688e-07	0	0	7.79793e-05	1.45205e-07	2.06052e-07	6.44779e-06	0	0
SRS2433115	1.68083e-08	0	0	0.000972684	2.95702e-06	4.83205e-09	1.15004e-05	1.15004e-05	0	9.77686e-07	5.1675e-08	2.16288e-05	0	0	0	1.68083e-08	1.68083e-08	1.68083e-08	3.51274e-08	1.41271e-07	0	2.18959e-08	9.97001e-05	0	4.84786e-05	5.64579e-08	3.05009e-07	1.68083e-08	0	0	0	1.73325e-06	0	0	0	0	0	0	0	0	1.68083e-08	0	0	1.47505e-06	0	3.36774e-07	1.73524e-07	4.03398e-08	0
SRS2433114	2.97916e-06	0	1.22397e-07	0.00011574	6.87642e-07	3.66477e-07	2.54733e-06	3.51692e-06	3.48639e-06	1.35521e-05	0	9.84365e-05	0	0	0	6.35016e-06	7.63041e-06	7.27526e-06	0	0.000113721	0	4.22822e-05	7.92017e-06	0	1.44254e-05	4.6376e-07	1.7391e-05	4.08706e-06	0	0	4.30048e-07	1.55722e-07	0	0	0	0	0	0	0	0	2.12939e-05	0	0	5.01579e-05	7.97848e-07	1.30902e-05	5.38245e-05	2.0181e-06	5.47112e-06
SRS2433117	0	0	0	5.92876e-05	4.26053e-06	4.12389e-06	6.61426e-05	0.000122321	0	1.08549e-05	0	5.54597e-06	0	0	0	1.62439e-06	1.8446e-06	1.8446e-06	0	5.71711e-07	0	0	5.59531e-06	0	1.14896e-05	2.41928e-07	0	0	0	0	0	0	0	0	0	0	0	0	0	0	0	0	0	1.75674e-05	0	0	1.29035e-05	6.45636e-07	0
SRS2433113	5.13464e-07	0	0	7.70008e-05	1.54342e-06	9.90682e-07	3.30775e-06	4.41192e-06	7.48349e-07	7.85347e-06	0	3.22079e-06	0	0	0	9.99418e-07	1.25049e-06	1.12732e-06	0	8.9208e-07	0	3.79771e-06	6.21405e-06	0	1.96787e-05	4.90637e-08	3.60957e-06	8.035e-07	0	0	0	0	0	3.37437e-08	0	1.93184e-08	0	0	2.31821e-07	3.2488e-08	2.40843e-06	0	0	2.32834e-05	3.4735e-06	3.43815e-06	1.27564e-05	1.93567e-05	0
SRS2433112	1.15656e-07	0	0	0.000579451	1.46095e-06	3.77232e-06	9.20513e-06	1.91562e-05	1.47407e-07	2.58814e-06	0	1.32553e-05	0	0	0	3.14563e-07	5.52282e-07	5.52282e-07	0	5.25152e-07	0	2.99489e-08	1.73408e-05	0	3.48533e-05	1.33981e-07	7.80981e-07	1.47407e-07	0	0	0	0	0	0	0	0	0	0	0	0	6.17004e-08	0	0	4.28976e-06	0	1.13686e-07	5.09124e-06	6.11814e-08	0
SRS2433110	2.2842e-08	0	0	0.000123307	9.61976e-07	1.35194e-06	4.37894e-06	6.37245e-06	2.2842e-08	2.11681e-05	0	0.000452911	0	0	0	3.60363e-07	4.2189e-07	4.12565e-07	0	8.80145e-06	0	1.5667e-07	2.38611e-05	0	4.20185e-05	6.14035e-06	4.3018e-06	2.2842e-08	0	2.29108e-06	0	0	0	0	0	1.17758e-07	0	0	0	0	1.5667e-07	0	0	2.85775e-05	3.31696e-07	5.68577e-06	2.04306e-05	2.80495e-05	0
SRS2433111	2.32968e-07	0	0	4.98073e-06	1.2626e-06	0	3.28915e-05	9.00547e-05	1.60969e-07	6.32666e-06	0	1.21107e-05	0	0	0	1.06723e-06	1.51209e-06	1.49921e-06	0	1.18062e-06	0	2.62536e-06	0.000260337	0	4.43079e-06	3.9829e-08	6.74356e-07	2.57972e-07	0	0	0	0	0	0	0	0	0	0	0	0	9.09319e-07	0	0	3.97127e-06	0	4.28444e-06	1.8743e-07	0	0
SRS2433106	0	0	0	0.000141386	1.23896e-07	6.76002e-06	5.91389e-06	7.52469e-06	0	4.24086e-06	0	4.0946e-05	0	0	0	0	0	0	0	7.57424e-07	0	0	2.44262e-05	0	5.11703e-05	9.60562e-07	4.98946e-07	0	0	0	0	0	0	0	0	1.73579e-08	0	0	0	0	0	0	0	1.42357e-05	6.16209e-07	1.26679e-06	8.88164e-06	9.998e-07	0
SRS2433108	2.00187e-07	0	1.67351e-08	2.21938e-06	1.72456e-05	6.93201e-07	0.000266552	0.000514583	2.85408e-07	2.02347e-05	0	6.91806e-06	0	0	0	1.74647e-06	3.245e-06	2.67736e-06	5.72566e-09	2.51212e-06	0	6.84925e-08	0.000276138	0	5.39029e-06	0	0	2.75099e-07	0	4.06853e-08	0	7.18032e-08	0	2.26482e-07	0	1.45699e-08	0	0	0	3.63124e-08	1.13991e-07	0	0	5.62229e-05	9.35791e-06	5.64029e-07	2.90833e-07	3.28034e-06	0
SRS2433107	5.05184e-08	0	0	0.000342833	9.2499e-07	1.5335e-06	1.13892e-05	1.79879e-05	8.26251e-08	1.57728e-06	0	0.0001919	8.95588e-09	8.95588e-09	8.95588e-09	5.11119e-07	9.95444e-07	6.84784e-07	0	7.07699e-07	0	2.20767e-08	0.000101838	0	5.46979e-05	1.58825e-06	2.1064e-08	6.23692e-08	0	0	0	0	0	0	0	0	0	0	0	0	2.20767e-08	0	0	7.49212e-07	2.66708e-07	1.32153e-07	1.537e-06	8.32975e-08	0
SRS2433109	0	0	0	4.14108e-07	3.7572e-07	0	2.29818e-06	2.75364e-06	0	6.56563e-06	0	1.21749e-05	0	0	0	0	0	0	0	5.72299e-07	0	9.99263e-08	0.000145501	0	1.59366e-06	3.85634e-08	9.96097e-07	0	0	0	0	0	0	0	0	9.37988e-05	0	0	0	0	0	0	0	1.07939e-05	3.02156e-07	3.79863e-07	8.75177e-07	6.43431e-06	0
SRS2433104	6.49677e-09	0	0	6.11514e-07	3.8987e-05	1.64271e-06	0.000354408	0.000657251	6.49677e-09	2.71604e-05	0	3.8006e-06	0	0	0	6.49677e-09	6.49677e-09	6.49677e-09	3.9609e-07	0	0	0	2.40566e-05	0	3.53967e-06	2.57497e-08	0	6.49677e-09	0	0	0	1.94939e-06	0	0	5.30748e-08	0	0	0	0	0	0	0	0	2.50194e-05	2.20327e-06	6.08988e-07	3.14126e-06	4.70195e-07	0
SRS2433105	4.38949e-08	0	0	0.00054218	6.53124e-05	3.68131e-07	9.35016e-06	9.57899e-06	4.38949e-08	2.82454e-07	0	1.04145e-05	0	0	0	4.38949e-08	5.46243e-08	5.46243e-08	0	1.22373e-05	0	3.82694e-08	0.000281629	0	3.31217e-05	7.00037e-08	8.51456e-08	4.38949e-08	0	0	0	8.06011e-07	0	0	0	3.22944e-08	0	0	0	0	3.82694e-08	0	0	4.97697e-06	3.64281e-07	2.42023e-08	3.14231e-07	2.73565e-07	0
SRS2433103	2.30005e-08	0	0	3.44398e-05	6.22722e-07	1.47342e-05	2.86868e-06	5.42441e-06	4.76685e-08	4.22973e-06	0	1.1882e-06	0	0	0	1.96079e-07	3.01266e-07	3.01266e-07	0	6.40553e-07	0	0	1.04762e-05	0	1.23294e-05	0	1.18053e-07	4.76685e-08	0	0	0	0	0	0	0	7.46751e-05	0	0	0	0	0	0	0	6.68382e-06	6.7941e-07	2.85853e-06	2.29964e-05	2.8218e-06	0
SRS2433101	3.82624e-07	0	0	5.43593e-05	4.8949e-06	2.3452e-07	0.000108512	0.000192168	9.73639e-07	1.10276e-05	0	1.2337e-05	0	0	0	1.13466e-05	1.69908e-05	1.41004e-05	0	1.79188e-06	0	5.89497e-07	5.0462e-05	0	2.91821e-05	0	0	9.73639e-07	0	0	0	0	0	0	0	1.21872e-06	0	0	0	0	3.67829e-07	0	0	3.05868e-05	2.98768e-06	1.01919e-06	2.27244e-05	0	0
SRS2433100	0	0	0	0.0012018	1.61573e-06	8.32518e-07	2.90343e-05	4.01744e-05	0	6.27306e-06	0	1.19918e-05	0	0	0	0	0	0	0	2.18083e-08	0	0	3.64969e-05	0	4.89339e-05	1.64536e-07	2.57095e-06	0	0	0	0	0	0	0	0	9.44768e-08	0	0	0	0	0	0	0	1.19073e-05	6.0269e-06	0	1.26389e-07	1.18415e-05	0
SRS2433099	1.6012e-07	0	0	4.26138e-05	6.55687e-07	2.03273e-05	5.7287e-06	1.13114e-05	2.32729e-07	9.83294e-06	0	2.41827e-06	0	0	0	4.13772e-07	8.93821e-07	8.36058e-07	0	3.47409e-06	0	0	2.1543e-05	0	1.79539e-05	0	4.58848e-06	2.32729e-07	0	0	0	0	0	7.77867e-08	0	8.74136e-05	0	0	0	0	6.25072e-08	0	0	9.59377e-06	1.31089e-06	2.67698e-06	2.95987e-05	8.2352e-06	0
SRS2433098	0	0	0	0.000308986	1.68427e-06	2.43271e-06	1.33853e-05	2.35674e-05	0	4.21239e-05	0	1.40144e-05	0	0	0	0	3.24313e-07	3.24313e-07	0	0	0	0	0.000153856	0	2.33621e-05	1.44301e-08	0	0	0	0	0	2.00991e-07	0	0	0	0	0	0	0	0	0	0	0	1.13377e-05	1.75124e-05	6.01176e-07	1.6817e-06	6.96839e-06	0
SRS2433102	2.38056e-08	0	0	0.000246476	7.97283e-06	2.00475e-06	7.41014e-06	1.25477e-05	9.65617e-08	7.59862e-06	0	1.26606e-05	0	0	0	6.20751e-07	7.03309e-07	6.41503e-07	0	7.56299e-07	0	0	3.13268e-05	0	4.63857e-05	4.85994e-08	5.5293e-07	9.65617e-08	0	0	0	0	0	0	0	5.51861e-06	0	0	0	0	3.17306e-08	0	0	4.22667e-06	2.00237e-05	4.19432e-06	1.98062e-07	1.36714e-06	0
SRS2433097	4.85482e-07	0	7.96215e-08	8.10158e-08	0.000653526	3.79562e-08	2.34676e-09	2.34676e-09	7.38078e-07	9.28913e-08	0	9.54471e-08	4.31519e-08	4.31519e-08	4.31519e-08	4.44263e-06	7.46201e-06	5.94909e-06	7.013e-06	3.52783e-05	0	3.09677e-06	1.38885e-08	0	2.12265e-08	0	0	7.09288e-07	0	0	8.03465e-07	0.000440516	0	4.51889e-06	0	0	0	0	0	5.80613e-08	1.6386e-06	0	0	1.2427e-06	1.69e-06	3.01106e-08	1.17356e-06	7.09659e-07	0
SRS2433096	6.24007e-07	0	0	7.28192e-07	3.49732e-05	2.96692e-06	8.37006e-07	8.37006e-07	1.04003e-06	2.31279e-07	0	2.3425e-05	0	0	0	4.17712e-06	6.89179e-06	5.13842e-06	5.82135e-07	1.17609e-06	0	0	2.13437e-07	0	0	3.23276e-08	3.79177e-06	8.81102e-07	0	0	0	6.48628e-06	0	2.94428e-06	0	5.48108e-08	0	0	0	0	9.39674e-08	0	0	8.91263e-07	1.60272e-05	0	8.9895e-07	0	1.97161e-08
SRS2433094	1.28408e-07	0	4.83478e-08	0.00017209	1.26736e-06	7.36019e-07	6.65554e-05	0.000125454	1.42003e-07	4.82196e-06	0	4.64361e-06	0	0	0	1.64114e-06	2.20337e-06	1.81796e-06	0	1.94251e-05	0	1.12739e-05	8.72145e-06	0	5.91043e-05	0	1.14951e-06	1.61791e-07	0	0	0	4.3231e-07	0	6.87022e-07	0	3.30813e-05	0	0	0	0	4.77689e-06	0	0	2.23168e-05	3.59556e-06	9.55524e-07	2.5941e-07	1.72199e-06	0
SRS2433095	8.77738e-08	0	0	8.98599e-05	1.2768e-06	1.24073e-06	4.34438e-05	8.14884e-05	8.77738e-08	5.454e-06	0	2.6362e-06	0	0	0	2.1517e-07	4.47237e-07	3.0512e-07	3.38324e-07	6.52593e-06	0	1.93691e-06	5.18379e-06	0	3.10486e-05	0	2.45767e-06	8.77738e-08	0	0	1.56397e-07	8.85338e-07	0	0	0	0	0	0	0	0	1.05739e-06	0	0	4.06017e-05	3.69116e-06	6.44236e-07	5.778e-07	6.78998e-06	0
SRS2433092	1.94726e-05	0	2.53707e-07	0.000132464	1.33497e-06	3.68372e-06	1.28053e-05	1.61691e-05	2.7042e-05	3.81655e-05	0	6.06785e-06	0	0	0	0.000138182	0.00020823	0.000176913	0	1.22898e-05	0	6.08886e-05	6.46257e-06	0	1.907e-05	0	2.68727e-06	2.90177e-05	0	1.59882e-06	9.59065e-08	1.19198e-06	0	1.28108e-06	0	0	0	0	0	2.39404e-06	3.57302e-05	0	0	5.7681e-05	1.51363e-07	2.21193e-05	0.000175307	9.29038e-05	0
SRS2433090	3.26332e-07	0	0	0.00100238	1.37474e-06	7.28707e-05	1.51449e-05	1.68717e-05	6.11032e-07	1.49817e-05	0	1.2272e-05	0	0	0	2.39308e-06	3.76465e-06	3.0774e-06	0	2.40216e-06	0	2.32455e-08	5.66395e-05	0	6.44518e-05	2.0898e-07	3.98494e-08	5.4513e-07	0	0	0	6.00286e-08	0	0	0	0.00020245	0	0	0	0	1.11024e-07	0	0	7.56936e-05	9.94562e-06	3.36514e-06	3.22856e-05	3.43254e-06	3.43278e-07
SRS2433088	1.41824e-07	0	0	0.000122722	1.15539e-06	1.1025e-07	4.32985e-06	6.92788e-06	2.6593e-07	2.05244e-06	0	6.66234e-06	0	0	0	4.97568e-07	6.1057e-07	6.1057e-07	0	3.43237e-06	0	1.82447e-06	2.48725e-05	0	2.76845e-05	2.66365e-08	1.05243e-06	2.86874e-07	0	0	0	0	0	0	0	0.000200565	0	0	0	0	9.3764e-07	0	0	3.42364e-06	9.25012e-07	1.36431e-07	3.55759e-06	4.93313e-06	0
SRS2433093	0	0	0	3.79421e-05	2.58428e-07	8.74038e-07	3.14746e-06	5.31258e-06	0	7.22641e-07	6.62773e-07	2.48595e-06	0	0	0	0	3.12664e-08	3.12664e-08	2.91986e-07	1.40986e-06	6.62773e-07	0	8.28708e-06	0	1.43531e-05	4.48017e-08	1.00101e-06	0	0	0	0	4.16254e-06	0	0	0	2.31134e-05	0	0	0	0	0	0	0	2.88267e-06	6.34201e-06	2.52526e-06	1.32866e-05	4.71173e-06	0
SRS2433091	2.53212e-07	0	0	4.81639e-05	5.87098e-07	2.47389e-06	3.53479e-05	8.35003e-05	2.95209e-07	7.07715e-06	0	9.28549e-06	0	0	0	3.58771e-07	3.58771e-07	3.58771e-07	0	1.73919e-07	0	6.35625e-08	3.39738e-05	0	1.59237e-05	0	0	3.58771e-07	0	0	0	9.38304e-08	0	0	0	2.33599e-06	0	0	1.9177e-08	0	1.69122e-07	0	0	1.73161e-05	3.31972e-05	6.84707e-07	2.16248e-06	6.60833e-06	0
SRS2433089	1.97931e-07	0	0	0.000697946	1.2521e-06	1.19793e-05	1.11523e-05	1.20271e-05	3.50214e-07	3.26466e-06	0	1.74253e-05	0	0	0	4.70369e-06	7.72073e-06	6.12246e-06	0	0	0	7.68658e-08	2.57474e-05	0	7.35793e-05	3.05684e-08	3.24811e-06	3.20809e-07	0	0	0	7.09623e-07	0	0	0	0	0	0	0	0	1.30932e-07	0	0	5.57266e-06	7.56931e-07	2.87053e-06	1.59881e-05	1.43203e-07	0
SRS2433086	1.5829e-07	0	0	0.000143829	1.35152e-05	2.98468e-07	1.20117e-05	1.62572e-05	1.86321e-07	8.10753e-06	0.000153587	1.20398e-05	0	0	0	8.27552e-07	1.3708e-06	1.04589e-06	0	3.1249e-06	5.95175e-05	0	1.54819e-05	0	5.26608e-05	0	6.43008e-07	1.5829e-07	0	1.52391e-06	0	0	0	0	0	0	0	0	0	2.58338e-08	0	0	0	1.38838e-05	5.40291e-06	5.91024e-06	9.15702e-05	0	0
SRS2433087	0	0	0	1.54191e-06	4.12729e-06	1.85207e-08	3.97859e-05	6.99356e-05	0	3.89965e-07	0.000209938	1.18692e-05	0	0	0	5.91564e-08	9.07756e-08	8.28224e-08	0	5.18577e-07	8.19716e-05	0	0.00016429	0	2.20911e-06	1.1015e-07	1.62197e-07	0	0	0	0	0	0	0	0	0	0	0	0	0	0	0	0	2.40086e-06	8.42912e-08	1.13288e-06	1.45919e-05	2.76258e-07	0
SRS2433082	0	0	0	0.000141944	1.35865e-05	1.53801e-07	7.5532e-05	0.00013474	0	7.29854e-06	0	2.51873e-05	0	0	0	0	0	0	0	0	0	0	2.29337e-05	0	5.17794e-05	0	7.68255e-07	0	0	0	0	6.03445e-07	0	0	0	0	0	0	0	0	0	0	0	1.02755e-05	8.12638e-06	1.35081e-06	1.46273e-05	5.30721e-06	0
SRS2433085	3.48072e-07	0	0	5.38742e-05	2.5078e-06	5.08409e-07	2.10306e-05	4.0155e-05	4.48173e-07	4.30244e-06	0	6.89708e-06	0	0	0	6.92489e-07	1.01316e-06	8.71528e-07	0	5.37617e-07	0	1.05193e-05	6.18281e-05	0	2.10644e-05	3.53055e-08	5.31807e-07	4.68916e-07	0	1.79292e-06	0	0	0	0	0	1.65235e-08	0	0	0	0	5.07393e-06	0	0	1.48037e-05	1.63312e-07	1.97369e-06	1.21426e-05	6.96974e-07	0
SRS2433083	1.0195e-06	0	5.18287e-08	0.000153277	8.42066e-07	1.63451e-06	2.73905e-05	4.59378e-05	1.6882e-06	1.46334e-05	0	1.35215e-05	0	0	0	1.13409e-05	1.82098e-05	1.53003e-05	0	1.83943e-06	0	1.33014e-07	1.64865e-05	0	6.03019e-05	3.9486e-08	2.44553e-07	1.49442e-06	0	1.66762e-07	0	4.56165e-08	0	3.46693e-08	0	3.51521e-05	0	0	0	0	3.25078e-07	0	0	2.94947e-05	0	1.28982e-05	4.74429e-07	2.25261e-06	0
SRS2433084	1.34941e-07	0	0	2.43939e-08	0.000135115	1.09304e-07	0	0	2.00287e-07	0	0	0	1.59542e-07	1.59542e-07	1.59542e-07	1.34981e-06	1.97598e-06	1.71377e-06	3.04602e-05	8.27086e-07	0	2.16095e-06	0	0	0	0	0	2.16741e-07	0	0	0	0.000104845	0	1.24418e-06	1.56548e-08	0	0	0	0	1.74471e-07	1.22254e-06	0	0	6.54185e-07	2.7081e-07	0	0	4.73885e-07	0
SRS2433081	4.23505e-05	0	4.13261e-08	0	0	0	0	0	6.82716e-05	0	0	0	1.08224e-05	1.08224e-05	1.07815e-05	0.000371032	0.000602103	0.000473376	1.79563e-06	2.84348e-05	0	1.39631e-05	0	0	0	0	0	6.11344e-05	0	0	4.19824e-07	7.81847e-05	0	0.000463915	2.86567e-07	6.55269e-07	0	0	0	7.87454e-07	2.2058e-05	0	0	0	0	0	0	0	0
SRS2433080	0	0	0	0.000490783	1.18539e-06	2.82011e-06	1.00502e-05	1.18444e-05	1.48387e-08	2.01995e-06	0	1.09304e-05	0	0	0	2.52506e-07	3.46844e-07	3.2804e-07	0	3.45715e-07	0	0	2.69898e-05	0	7.26196e-05	3.38794e-08	3.21474e-06	1.48387e-08	0	0	0	0	0	0	0	0.000300877	0	0	0	0	1.48387e-08	0	0	1.11373e-05	4.30837e-07	5.90928e-07	2.00402e-06	1.68874e-07	0
SRS2433078	0	0	0	0.000171696	7.65186e-07	7.19597e-07	1.07859e-05	1.057e-05	0	1.30393e-06	0	0.000444209	0	0	0	0	0	0	0	9.4183e-07	0	0	2.86752e-05	0	5.03589e-05	4.53583e-06	1.9945e-06	0	0	1.77431e-07	0	0	0	0	0	0	0	0	0	0	0	0	0	5.22208e-06	2.76329e-06	8.05051e-07	5.57964e-06	1.6342e-05	0
SRS2433077	5.73961e-06	0	0	3.67248e-05	3.8127e-06	6.06593e-06	5.52256e-06	7.89453e-06	8.8779e-06	4.82983e-05	0	3.23436e-06	0	0	0	5.65093e-05	9.63532e-05	8.26897e-05	0	1.36255e-05	0	1.11336e-06	5.18442e-06	0	1.78815e-05	0	2.63119e-05	7.92365e-06	0	1.46687e-06	4.19463e-07	0	0	1.60589e-06	0	0	0	0	0	4.60646e-07	2.11748e-06	0	0	7.46907e-05	4.57432e-06	1.0346e-05	1.49449e-05	7.4928e-07	0
SRS2433076	9.74333e-08	0	0	2.92433e-05	2.53119e-06	1.28836e-06	5.54996e-06	1.58432e-05	2.01232e-07	1.22123e-06	0	8.54536e-06	0	0	0	1.16731e-06	2.19631e-06	1.61271e-06	0	5.02404e-07	0	7.56938e-08	1.23293e-05	0	1.17725e-05	3.02392e-08	1.88193e-06	2.01232e-07	0	5.06004e-06	0	8.85088e-07	0	1.46545e-07	0	0	0	0	0	0	1.44303e-07	0	0	6.16892e-06	1.11337e-05	5.11391e-07	1.32583e-06	1.38116e-06	0
SRS2433075	7.90406e-07	0	0	0.00033244	1.59784e-05	2.65362e-06	5.75354e-06	1.20676e-05	8.11332e-07	7.39692e-06	0	1.40355e-05	0	0	0	3.93765e-06	6.80951e-06	5.59069e-06	1.50152e-06	3.46097e-06	0	2.20659e-07	1.36231e-05	0	7.92095e-06	5.14589e-08	0	9.52948e-07	0	6.37077e-06	0	1.00248e-06	0	1.01343e-06	0	0	0	0	3.66222e-08	3.57523e-08	3.06608e-07	0	0	7.70365e-06	1.97076e-05	2.3719e-06	1.0422e-05	0	0
SRS2433072	7.95372e-08	0	0	1.08453e-05	1.23413e-06	2.1403e-07	4.71285e-07	2.14666e-06	8.30198e-08	7.08448e-07	0	0.000141391	0	0	0	1.72141e-07	2.01777e-07	1.98144e-07	0	1.81512e-08	0	4.42413e-06	3.4702e-06	0	1.00291e-06	1.20043e-06	3.41372e-07	1.30342e-07	0	0	0	0	0	2.57368e-08	0	1.13014e-05	0	0	0	0	2.19751e-06	0	0	8.4804e-06	1.34125e-07	4.11293e-07	1.32513e-05	4.09098e-06	2.13443e-06
SRS2433079	2.2398e-07	0	8.6797e-08	2.32697e-05	1.18169e-06	2.31279e-07	2.15042e-05	3.87764e-05	2.46206e-07	4.14615e-06	0	5.59597e-07	0	0	0	1.46985e-06	2.30943e-06	1.96751e-06	0	2.65466e-05	0	2.47749e-06	2.26706e-06	0	6.9841e-06	0	7.9427e-06	2.79413e-07	0	0	1.81707e-07	1.35424e-07	0	6.59081e-08	3.03413e-08	7.55772e-07	0	0	0	0	1.0579e-06	0	0	2.15349e-05	8.02456e-07	4.44955e-07	4.52901e-07	4.42556e-06	0
SRS2433073	3.46941e-06	0	1.06917e-08	8.86085e-05	4.29089e-06	1.77848e-06	3.20465e-06	3.85507e-06	3.92817e-06	5.95516e-05	0	3.07557e-06	0	0	0	6.60045e-06	8.63531e-06	7.99421e-06	0	5.59096e-06	0	2.36585e-05	5.75133e-06	0	1.91701e-05	1.25633e-07	4.81973e-06	4.58403e-06	0	0	0	0	0	6.32696e-08	0	0	0	0	5.38815e-06	0	1.24102e-05	0	0	3.67485e-05	7.50063e-06	2.91065e-06	3.18677e-05	2.49762e-05	0
SRS2433074	0	0	0	0.000469737	1.07386e-06	1.35865e-06	0.00010593	0.000198174	2.91301e-08	5.03807e-06	0	7.97995e-06	0	0	0	1.10678e-07	1.22083e-07	1.22083e-07	0	9.68681e-06	0	0	5.81263e-05	0	6.60144e-05	5.20527e-08	6.77113e-06	2.91301e-08	0	0	0	0	0	0	0	0.000610649	0	0	0	0	0	0	0	7.10971e-06	2.4434e-05	6.82383e-07	5.68887e-06	0	0
SRS2433070	0	0	0	0.000113494	0	7.24822e-07	7.30123e-06	7.71998e-06	0	9.35272e-07	0	0.000237071	0	0	0	0	0	0	0	3.11945e-06	0	0	2.65572e-05	0	8.73649e-06	2.05202e-06	8.92125e-07	0	0	2.47085e-07	0	0	0	0	0	1.74524e-06	0	0	0	0	0	0	0	3.2528e-06	1.33927e-06	2.07624e-07	1.71389e-06	2.55953e-06	0
SRS2433071	8.82093e-06	0	2.69041e-08	0.00016521	7.35856e-06	0.000114468	7.38128e-06	1.23161e-05	9.31586e-06	5.06516e-05	0	1.46627e-06	0	0	0	1.46135e-05	2.33289e-05	1.80059e-05	0	2.98152e-05	0	5.76467e-06	8.40282e-06	0	5.18912e-06	1.40039e-08	4.99014e-06	1.09051e-05	0	0	8.97786e-07	0	0	8.27804e-07	0	0	0	0	9.94579e-07	0	6.36363e-06	0	0	0.000345034	1.35385e-05	3.90149e-06	4.37395e-05	4.0788e-06	0
SRS2433068	6.81527e-08	0	0	4.31084e-05	1.92875e-06	1.42582e-06	1.43601e-05	2.96269e-05	8.56277e-08	1.98454e-06	0	6.36629e-06	0	0	0	4.29501e-07	6.28733e-07	4.86774e-07	1.70086e-08	4.36016e-06	0	8.41879e-08	1.6173e-05	0	1.68683e-05	1.38484e-08	5.58722e-07	8.56277e-08	0	2.19554e-06	0	2.12587e-07	0	0	6.19444e-08	0	0	0	0	3.83536e-08	8.41879e-08	0	0	1.55885e-05	2.06706e-05	1.98027e-06	4.99022e-06	4.8207e-07	0
SRS2433066	0	0	0	2.67697e-05	3.2875e-07	6.46242e-08	5.26945e-06	1.0462e-05	0	1.31302e-06	3.70036e-08	2.19758e-06	0	0	0	2.19331e-08	5.75061e-08	5.75061e-08	1.0223e-07	3.35673e-07	3.70036e-08	0	4.45133e-06	0	9.37683e-06	5.41297e-08	9.47153e-07	0	0	0	0	1.1351e-06	0	0	0	8.25178e-06	0	0	0	0	0	0	0	2.0062e-06	2.17588e-06	8.5961e-08	2.43149e-06	1.88867e-05	0
SRS2433064	0	0	0	0.00011679	6.22442e-06	0	4.37716e-05	8.65011e-05	0	1.05528e-05	0	1.23052e-05	0	0	0	0	0	0	1.38767e-07	1.95417e-06	0	0	1.56842e-05	0	3.96529e-05	0	5.0994e-07	0	0	0	0	3.73349e-07	0	0	0	0	0	0	0	0	0	0	0	2.31292e-05	2.12815e-06	2.10423e-06	1.61912e-05	1.7024e-06	0
SRS2433069	2.41109e-08	0	0	6.85613e-06	0	6.5518e-07	1.00788e-06	2.39156e-06	9.48123e-09	1.19329e-06	0	3.98492e-05	0	0	0	2.41109e-08	2.41109e-08	2.41109e-08	0	6.25543e-08	0	2.53216e-08	5.32224e-06	0	2.29928e-06	8.67182e-07	6.246e-07	2.41109e-08	0	0	0	0	0	0	0	0	0	0	0	0	1.46296e-08	0	0	2.35266e-06	2.4437e-07	2.99847e-08	6.33987e-07	3.14255e-06	0
SRS2433067	0	0	0	1.47972e-07	1.30101e-05	1.94788e-06	3.51407e-07	3.51407e-07	0	4.29118e-05	9.83158e-08	9.19459e-06	0	0	0	0	0	0	0	1.28424e-06	9.83158e-08	0	1.3746e-07	0	3.72908e-07	0	4.04332e-07	0	0	0	0	0	0	0	0	0	0	0	0	0	0	0	0	3.2771e-05	2.06835e-05	5.6304e-07	2.45545e-07	1.56564e-06	0
SRS2440641	0	0	0	0.000140678	2.28631e-06	3.53022e-06	6.50687e-06	7.49825e-06	0	2.20135e-05	0	9.13131e-06	0	0	0	0	0	0	0	3.58255e-06	0	0	1.76871e-05	0	4.40451e-05	2.77279e-08	1.32009e-06	0	0	7.27235e-07	0	0	0	0	0	0	0	0	0	0	0	0	0	1.82984e-05	4.29215e-05	2.64031e-06	3.69185e-05	2.50225e-06	0
SRS2440640	0	0	0	0.000409638	1.67633e-06	4.24956e-07	1.66962e-05	1.93978e-05	0	4.87451e-06	5.10619e-06	0.000284224	0	0	0	0	9.79647e-08	5.97662e-09	3.96203e-08	2.11613e-06	1.65294e-06	0	0.000105805	0	7.64014e-05	4.05651e-06	2.16052e-06	0	0	0	0	6.14226e-06	0	0	0	4.82405e-07	0	0	0	0	0	0	0	1.37205e-05	0	8.52285e-07	1.9686e-06	2.88057e-05	0
SRS2440645	0	0	1.18551e-07	1.09773e-07	0.000423877	1.82216e-07	3.1583e-08	3.1583e-08	1.82589e-08	0.000230498	0	0	0	0	0	1.82589e-08	1.82589e-08	1.82589e-08	5.54251e-07	1.17966e-05	0	0	0	0	0	0	0.000258193	1.82589e-08	0	0	4.48219e-07	5.18591e-05	0	0	0	0	0	0	0	0	1.82589e-08	0	0	0.000106742	1.44496e-06	9.93888e-06	0.000189463	1.58322e-07	0
SRS2440642	9.66928e-07	0	0	0.000473838	5.33334e-07	4.36352e-06	9.32321e-06	1.18888e-05	9.55605e-07	6.09356e-06	0	1.59078e-05	0	0	0	1.28384e-06	1.46273e-06	1.46273e-06	0	2.55043e-08	0	9.75214e-07	6.60585e-05	0	3.9922e-05	6.47154e-08	2.28332e-06	1.22589e-06	0	7.66261e-07	0	0	0	0	0	3.61304e-06	0	0	0	0	1.03157e-06	0	0	1.00659e-05	1.57263e-06	1.96347e-06	1.0107e-05	1.38885e-05	0
SRS2440639	1.13806e-06	0	0	0.000660425	3.43503e-06	4.85298e-05	1.01258e-05	1.22942e-05	1.56878e-06	7.34662e-06	0	1.26233e-05	0	0	0	4.89436e-06	7.53676e-06	6.96104e-06	0	5.5034e-06	0	4.78819e-07	5.19171e-05	0	2.93698e-05	9.81601e-08	1.50045e-07	1.61372e-06	0	0	0	0	0	6.02933e-07	0	0.000342432	0	0	1.63026e-08	3.18306e-08	7.60869e-07	0	0	9.86214e-05	1.27937e-05	3.60916e-06	4.72963e-05	9.95162e-06	5.15411e-07
SRS2440638	2.51181e-06	0	6.85225e-08	1.54506e-07	0.000122599	3.45195e-07	4.77826e-09	4.77826e-09	3.78534e-06	2.7776e-05	0	0	0	0	0	2.5615e-05	4.4592e-05	3.76718e-05	7.98409e-08	1.18902e-05	0	8.5871e-07	2.26882e-08	0	0	0	7.16496e-07	3.56208e-06	0	0	0	5.4828e-07	0	1.69196e-07	0	0	0	0	1.2184e-07	0	1.04929e-06	0	0	4.48091e-05	1.16752e-05	2.05341e-06	1.73685e-06	1.61536e-07	2.88489e-07
SRS2440637	5.28164e-07	0	0	0.00129115	1.87086e-05	8.37453e-06	1.50475e-05	1.94539e-05	8.71173e-07	1.03306e-05	0	1.28783e-05	0	0	0	4.34185e-06	6.43116e-06	5.68295e-06	6.25658e-07	1.09085e-05	0	2.88067e-07	2.98395e-05	0	2.32026e-05	1.33012e-07	0	9.9124e-07	0	5.3084e-06	0	3.25151e-06	0	1.4268e-07	0	0	0	0	0	0	5.0408e-07	0	0	1.084e-05	2.30081e-05	3.16745e-06	3.20092e-05	2.10286e-08	0
SRS2440634	1.67397e-06	0	0	0.000952263	1.07622e-06	1.01383e-05	1.55169e-05	1.81572e-05	2.98602e-06	2.93447e-06	0	1.08462e-05	0	0	0	1.68684e-05	2.66028e-05	2.34653e-05	0	5.90888e-06	0	5.05734e-07	7.3881e-05	0	8.79292e-05	1.66008e-07	0	2.61903e-06	0	0	0	0	0	2.35022e-07	0	0.000205581	0	0	6.75113e-08	1.84154e-07	8.34791e-07	0	0	5.21794e-05	8.84956e-07	2.67179e-06	2.8637e-05	2.66179e-06	2.66041e-07
SRS2440635	2.89669e-06	0	0	0.000138554	2.93522e-06	2.51637e-06	3.57996e-05	6.75126e-05	4.0656e-06	9.94463e-06	3.1947e-08	4.68308e-06	0	0	0	1.77648e-05	2.72491e-05	2.37703e-05	0	1.96888e-07	3.1947e-08	1.15957e-05	2.24826e-05	0	3.63018e-05	1.15923e-07	1.68312e-06	3.79474e-06	0	4.75686e-06	0	3.0093e-07	0	6.17909e-07	0	0	0	0	0	2.82169e-07	6.0899e-06	0	0	1.1862e-05	4.67863e-07	6.58664e-06	3.31483e-05	0.000155252	0
SRS2440633	1.07699e-06	0	0	2.16317e-06	4.39405e-05	7.55651e-07	0.0003702	0.00068678	1.5882e-06	2.26628e-06	0	3.76219e-06	0	0	0	8.4181e-06	1.231e-05	1.12499e-05	0	1.39207e-05	0	3.70013e-07	0.000182736	0	5.4705e-06	0	0	1.65998e-06	0	1.96933e-07	0	1.63134e-06	0	1.46717e-06	0	0	0	0	0	0	7.03854e-07	0	0	2.23753e-05	4.17318e-06	7.5094e-07	0	1.67609e-06	0
SRS2440636	1.42961e-07	0	0	3.54915e-05	1.20368e-06	1.37926e-07	8.65554e-06	1.34968e-05	2.01314e-07	1.99484e-06	0.000487785	3.92934e-05	0	0	0	3.45255e-07	5.67708e-07	4.6927e-07	0	1.71352e-06	0.000196119	1.41289e-07	2.42976e-05	0	1.37095e-05	3.55888e-07	4.92047e-07	1.42961e-07	0	6.77868e-08	0	7.83911e-07	0	0	0	4.52231e-06	0	0	0	0	0	0	0	4.39174e-06	2.04522e-06	6.05002e-07	1.18565e-05	1.32073e-06	3.35535e-06
SRS2440632	5.88781e-08	0	2.83147e-08	2.05344e-05	1.75956e-07	1.79601e-06	1.08691e-06	1.23184e-06	5.49463e-08	7.09113e-07	0	2.91493e-05	0	0	0	7.81233e-08	1.3041e-07	1.3041e-07	0	1.58724e-06	0	6.32924e-07	1.58934e-06	0	2.25327e-06	2.53612e-07	5.22978e-07	7.81233e-08	0	0	0	0	0	0	0	0	0	0	0	0	1.64919e-07	0	0	2.05532e-06	8.73482e-07	3.84951e-07	4.61946e-06	4.86852e-06	1.24495e-05
SRS2440629	3.86636e-07	0	0	9.27599e-06	2.27651e-05	2.94963e-07	7.56718e-06	1.6866e-05	6.17477e-07	1.45589e-06	0	1.26395e-05	0	0	0	3.95041e-06	6.67343e-06	5.31759e-06	0	1.12613e-07	0	3.43777e-08	2.39101e-05	0	5.18808e-06	0	7.10472e-08	4.54094e-07	0	0	0	0	0	6.87709e-07	0	0	0	0	0	0	9.26092e-08	0	0	2.06957e-06	6.1579e-06	0	0	8.25064e-08	0
SRS2440628	2.32192e-06	0	0	0	0.00125217	4.75452e-07	0	0	3.9161e-06	2.60544e-05	0	0	0	0	0	1.53526e-05	2.55253e-05	2.17447e-05	9.1906e-07	1.9747e-05	0	3.51072e-07	0	0	0	0	2.64589e-06	3.59399e-06	0	0	0	3.48582e-05	0	0	0	0	0	0	0	0	8.69322e-07	0	0	1.5456e-05	3.72515e-06	6.57437e-07	3.20281e-06	8.42574e-07	2.66934e-06
SRS2440631	6.87028e-07	0	4.50158e-08	2.55496e-05	6.2275e-07	0	0.000199517	0.000369766	9.30469e-07	8.79139e-07	0.000198138	8.42796e-06	6.40091e-08	6.40091e-08	6.40091e-08	5.43228e-06	1.01322e-05	8.29966e-06	2.85626e-06	1.5117e-05	7.61581e-05	2.06545e-07	1.51715e-05	0	1.02422e-05	0	0	1.11471e-06	0	0	6.82238e-07	8.03133e-05	0	1.66164e-06	4.68684e-07	0	0	0	0	0	4.339e-07	0	0	0	8.64811e-07	0	1.21843e-07	0	0
SRS2440623	0	0	0	0.000232326	1.10202e-06	1.42832e-07	4.20184e-05	7.56892e-05	0	4.19945e-06	0	1.26086e-05	0	0	0	3.06541e-08	1.66852e-07	1.66852e-07	0	6.42959e-08	0	0	0.000170118	0	8.86006e-05	1.34021e-08	1.17641e-07	0	0	0	0	1.11312e-07	0	0	0	6.71704e-05	0	0	0	0	0	0	0	3.71681e-06	5.79274e-06	2.18512e-08	1.78482e-06	4.51221e-07	0
SRS2440627	0	0	2.56525e-08	0.000466775	2.56075e-05	5.64075e-06	7.78422e-06	1.04294e-05	0	1.13614e-05	0	8.35425e-06	0	0	0	0	0	0	0	2.07669e-06	0	0	2.38835e-05	0	5.141e-05	5.56685e-08	5.41291e-08	0	0	2.60394e-06	0	0	0	0	0	0	0	0	0	0	0	0	0	9.56448e-06	5.87923e-05	9.46933e-07	8.28746e-06	2.43771e-06	0
SRS2440625	1.60525e-08	0	0	0.00119981	2.33722e-05	1.74251e-06	8.60979e-05	0.000157673	1.38866e-07	7.64046e-06	0	1.74782e-05	0	0	0	8.78001e-07	1.22085e-06	1.17426e-06	0	6.83738e-06	0	5.66404e-08	6.58904e-05	0	2.31259e-05	1.2367e-07	8.49606e-08	3.1132e-08	0	4.0449e-06	0	5.93943e-07	0	0	0	0	0	0	0	0	5.66404e-08	0	0	4.69885e-06	2.61609e-06	9.76095e-07	4.53367e-06	2.95202e-08	0
SRS2440630	4.16614e-07	0	0	0.000705522	2.26448e-07	2.78105e-07	1.2797e-05	1.48409e-05	5.70498e-07	2.08633e-06	0	1.53783e-05	0	0	0	7.06515e-07	1.05823e-06	1.05823e-06	0	1.71392e-07	0	8.83986e-07	4.53636e-05	0	5.24524e-05	1.57351e-07	2.48732e-08	6.73702e-07	0	3.28416e-07	0	0	0	0	0	6.81474e-07	0	0	0	0	8.17233e-07	0	0	5.01349e-06	0	2.92223e-07	3.30188e-06	1.52633e-06	0
SRS2440626	6.47376e-08	0	0	1.71435e-05	8.21101e-06	8.19085e-07	1.08445e-05	1.93764e-05	6.47376e-08	2.07017e-06	0	3.47176e-06	0	0	0	3.36245e-07	4.62123e-07	2.47261e-07	0	1.27514e-06	0	9.26159e-07	3.28655e-06	0	6.01207e-06	0	2.93652e-06	6.47376e-08	0	0	0	9.29412e-07	0	0	0	0	0	0	0	0	2.4924e-07	0	0	8.09949e-07	9.74098e-06	6.62871e-08	1.1471e-05	0	0
SRS2440624	1.13376e-06	0	1.55695e-07	0.000343558	4.38165e-06	9.25937e-06	2.39868e-05	4.19097e-05	1.30949e-06	7.60211e-06	7.04523e-05	4.38385e-06	0	0	0	4.57537e-06	6.44796e-06	5.80678e-06	0	2.54433e-06	2.72733e-05	1.81644e-07	1.80178e-05	0	2.23181e-05	2.2039e-08	5.22397e-07	1.39162e-06	0	0	0	7.81588e-07	0	0	4.93763e-07	2.85084e-07	0	0	0	7.64297e-08	3.55918e-07	0	0	3.05954e-05	1.35077e-05	2.4577e-06	6.07966e-06	1.30598e-05	0
SRS2440622	9.83075e-08	0	0	9.10027e-05	2.51108e-07	1.05086e-05	2.74838e-06	3.09352e-06	4.8459e-08	5.7515e-06	0	1.32725e-05	0	0	0	5.4275e-07	1.24922e-06	9.05546e-07	0	7.5373e-06	0	1.73291e-07	1.26006e-05	0	1.25777e-05	3.24873e-07	1.52746e-07	9.83075e-08	0	0	0	6.59456e-08	0	0	0	3.88162e-05	0	0	0	0	1.52869e-07	0	0	2.18928e-05	3.31686e-07	1.72011e-06	1.05656e-05	1.00229e-06	0
SRS2440621	5.29748e-08	0	0	0.000202321	4.90025e-06	7.32723e-06	1.219e-05	1.96017e-05	6.39443e-08	3.28378e-06	0	1.78298e-05	0	0	0	8.18231e-07	1.20918e-06	7.91108e-07	0	6.34169e-08	0	3.98004e-08	3.61879e-05	0	7.95847e-05	3.48102e-08	6.9108e-07	6.39443e-08	0	0	0	0	0	0	0	1.73074e-07	0	0	0	0	3.98004e-08	0	0	3.41965e-05	4.68228e-06	1.09631e-07	6.13936e-06	5.43301e-06	0
SRS2440617	0	0	0	2.05928e-07	7.14258e-06	4.46995e-07	1.48877e-05	2.6782e-05	0	5.70591e-05	0	5.50751e-06	0	0	0	4.17628e-08	9.0946e-08	7.88646e-08	0	3.69117e-06	0	0	7.25359e-05	0	5.83665e-07	1.98069e-07	7.54678e-06	0	0	0	0	0	0	1.30561e-07	0	0	0	0	0	0	0	0	0	8.58901e-05	1.72416e-07	6.98509e-06	1.75341e-06	1.45879e-05	0
SRS2440619	1.56843e-08	0	0	2.75819e-05	4.58871e-07	2.55893e-07	9.61386e-05	0.000212416	1.56843e-08	3.63202e-06	0	5.91568e-06	0	0	0	1.56843e-08	1.56843e-08	1.56843e-08	0	1.61531e-07	0	0	2.0609e-05	0	1.05138e-05	0	2.62469e-07	1.56843e-08	0	0	0	1.60693e-06	0	0	0	7.12733e-05	0	0	0	0	0	0	0	1.25627e-05	1.06607e-05	3.04179e-07	4.56575e-07	8.94688e-06	0
SRS2440616	4.87666e-07	0	0	0.000248856	3.82177e-06	3.33143e-06	4.49976e-06	6.41929e-06	7.35321e-07	9.05457e-06	0	1.10874e-05	0	0	0	6.39203e-06	9.92905e-06	7.5726e-06	0	1.14511e-07	0	1.51354e-07	8.03321e-06	0	3.3794e-05	3.93492e-08	5.50222e-06	6.42621e-07	0	0	0	1.49144e-07	0	0	0	0	0	0	0	0	1.79762e-07	0	0	1.97767e-05	1.76367e-06	9.49211e-06	4.47792e-05	6.3012e-06	0
SRS2440615	1.75926e-07	0	0	8.52581e-05	1.59312e-06	5.40587e-07	3.46914e-06	3.89295e-06	7.36204e-08	2.85579e-05	0	0.000269239	0	0	0	1.14509e-06	1.35055e-06	1.229e-06	0	1.24513e-05	0	1.75926e-07	1.64033e-05	0	1.5719e-05	1.19009e-06	1.00555e-06	2.49546e-07	0	0	0	0	0	1.05386e-07	0	0	0	0	0	0	2.49546e-07	0	0	5.07904e-05	7.4237e-07	8.70235e-06	2.17918e-06	7.13216e-06	0
SRS2440614	1.94573e-07	0	0	0.000125089	3.01932e-05	9.83125e-06	0.000149452	0.000279126	4.50643e-07	5.55338e-06	0	1.02736e-05	0	0	0	2.03232e-06	3.98681e-06	3.03723e-06	0	1.28441e-07	0	4.36395e-08	1.69826e-05	0	4.69636e-05	7.16061e-08	3.31791e-06	3.94502e-07	0	0	0	0	0	7.2094e-08	0	0	0	0	0	0	1.16649e-07	0	0	4.74115e-06	6.21472e-05	2.70549e-06	1.48998e-05	1.26766e-06	0
SRS2440613	8.37572e-07	0	0	5.09406e-05	9.9347e-06	1.14273e-06	1.66302e-06	2.30729e-06	1.13417e-06	5.94109e-06	0	0.000174738	0	0	0	3.09746e-06	3.93266e-06	3.61911e-06	0	8.74049e-06	0	5.56093e-07	1.2021e-05	0	8.30894e-06	3.77449e-06	4.64133e-06	1.19019e-06	0	0	0	0	0	5.34786e-07	0	0	0	0	1.51338e-07	0	8.04554e-07	0	0	9.1359e-06	2.63641e-06	2.81857e-05	4.52661e-06	4.59132e-05	0
SRS2440608	1.93385e-07	0	0	0.000474117	8.73992e-07	9.81079e-07	1.00041e-05	1.34568e-05	1.86761e-07	2.84449e-06	0	9.14828e-05	0	0	0	3.91599e-07	8.69219e-07	6.09225e-07	1.36005e-08	1.01503e-07	0	2.95524e-07	4.785e-05	0	5.82004e-05	2.18324e-06	1.84199e-07	2.25807e-07	0	0	9.94889e-08	5.7774e-08	0	0	0	2.14172e-07	0	0	0	0	1.64878e-07	0	0	2.19068e-06	7.61172e-06	3.42704e-07	4.26343e-07	9.37121e-08	0
SRS2440611	3.9403e-06	0	0	8.58219e-05	4.07299e-06	1.37374e-05	4.15722e-06	4.48426e-06	5.29272e-06	0.000307431	0	8.04886e-05	0	0	0	3.18066e-05	5.10834e-05	4.23916e-05	0	8.8388e-07	0	1.11086e-06	6.48926e-06	0	1.57939e-05	1.49526e-06	2.6162e-06	5.54044e-06	0	2.2656e-07	0	0	0	1.89177e-06	0	1.19732e-07	0	0	0	2.24676e-08	1.83956e-06	0	0	0.000316336	1.61873e-06	1.57654e-05	0.000174159	8.36115e-06	0
SRS2440609	5.73832e-08	0	0	4.1783e-05	4.41104e-06	3.42418e-07	1.94785e-06	3.14175e-06	5.8939e-08	6.93955e-06	0	0.000106798	0	0	0	6.15296e-07	9.73072e-07	6.29816e-07	0	1.18507e-07	0	2.11412e-08	6.66937e-06	0	1.17802e-05	1.43682e-06	1.36385e-06	8.00802e-08	0	9.41858e-08	0	9.05411e-08	0	0	0	0	0	0	0	0	2.11412e-08	0	0	4.07846e-05	9.46385e-06	2.8159e-06	5.90106e-07	0.000117795	0
SRS2440612	0	0	0	9.47303e-05	5.95219e-05	1.46302e-05	6.66356e-05	0.000119486	0	5.34312e-05	0	1.95356e-05	0	0	0	0	0	0	0	4.75832e-07	0	0	1.66402e-05	0	3.64368e-05	4.13345e-05	7.7608e-05	0	0	1.18964e-06	0	0	0	0	0	0	0	0	0	0	0	0	0	5.38682e-05	0.000194932	6.21956e-05	0.000119859	2.50766e-05	0
SRS2440610	5.95165e-07	0	0	0.000160267	5.76023e-06	4.7028e-05	8.15162e-06	1.4084e-05	6.865e-07	3.86009e-05	0	3.53269e-06	0	0	0	1.40279e-06	1.42122e-06	1.36341e-06	1.02445e-07	3.48965e-06	0	1.06214e-06	1.78772e-05	0	3.41642e-05	0	6.28272e-06	8.24737e-07	0	1.53964e-07	1.23024e-07	5.86864e-06	0	0	0	0	0	0	1.87679e-07	6.10735e-08	8.78405e-07	0	0	4.77645e-05	8.62388e-06	7.97235e-06	0.00010982	3.51966e-05	2.08194e-07
SRS2440607	1.92807e-07	0	2.19142e-07	2.94382e-05	2.22329e-07	4.03189e-07	1.31951e-06	2.16491e-06	2.02651e-07	7.87278e-07	1.6696e-07	2.16601e-05	0	0	0	2.76407e-07	2.76407e-07	2.76407e-07	1.74086e-06	3.62754e-05	1.6696e-07	1.13013e-06	5.30907e-06	0	4.2237e-06	9.03135e-07	7.08997e-07	2.41698e-07	0	0	0	2.21161e-05	0	0	0	8.54502e-08	0	0	0	0	3.82032e-07	0	0	6.01867e-06	5.55554e-07	1.03769e-06	4.11626e-06	5.003e-06	2.52501e-05
SRS2440606	4.93028e-08	0	0	8.01061e-05	2.09152e-06	2.78899e-07	4.17101e-05	7.76087e-05	7.61965e-08	2.7866e-06	0	8.22246e-06	0	0	0	1.87129e-07	3.13567e-07	3.08952e-07	7.85113e-07	7.7668e-07	0	1.11213e-06	9.44407e-05	0	3.87081e-05	2.84294e-08	3.36172e-07	7.61965e-08	0	0	0	3.02808e-07	0	9.72978e-08	0	0	0	0	0	0	5.88483e-07	0	0	1.56591e-05	3.55246e-06	1.00521e-07	4.64848e-06	3.71197e-07	0
SRS2440602	7.81086e-08	0	0	9.02306e-05	1.15797e-06	2.00404e-07	1.50805e-05	2.59054e-05	1.85977e-07	1.81183e-06	7.66324e-05	1.21985e-05	0	0	0	8.50192e-07	1.15942e-06	9.08248e-07	0	5.82861e-07	3.19462e-05	0	2.1062e-05	0	2.19909e-05	3.65629e-07	9.87627e-06	1.85977e-07	0	3.93206e-07	0	3.57085e-08	0	0	0	0	0	0	0	0	5.23481e-08	0	0	1.03047e-05	2.16185e-06	1.23113e-06	1.46225e-05	1.23199e-05	0
SRS2440603	9.34495e-08	0	0	0.000557063	1.37852e-06	1.99555e-05	1.50843e-05	1.74385e-05	1.38016e-07	1.445e-06	4.94941e-08	1.30081e-05	0	0	0	6.7261e-07	1.01932e-06	9.27536e-07	3.88972e-08	0	0	0	5.48747e-05	0	0.000119581	8.3886e-08	8.39249e-08	1.38016e-07	0	0	0	1.62208e-08	0	2.63518e-08	0	5.0516e-05	0	0	3.75722e-08	0	0	0	0	1.11488e-05	2.75839e-07	6.7909e-07	2.59107e-06	8.3164e-06	1.15533e-06
SRS2440605	0	0	0	1.52441e-05	1.18724e-06	1.46784e-07	4.73833e-06	7.50624e-06	0	1.16454e-06	0	0.000311154	0	0	0	0	0	0	1.17814e-07	0	0	0	3.92337e-05	0	3.17599e-06	4.14536e-06	2.05454e-06	0	0	0	0	5.04844e-07	0	0	1.19684e-07	0.000149544	0	0	0	0	0	0	0	1.23742e-05	4.7986e-07	5.42041e-07	1.66637e-06	6.9292e-09	0
SRS2440601	4.03138e-07	0	0	0.000357022	1.1929e-06	1.54856e-08	7.57936e-06	1.21827e-05	6.2336e-07	3.89966e-06	0	9.61935e-06	0	0	0	2.8036e-06	5.02336e-06	4.26612e-06	0	4.05008e-07	0	1.54698e-06	1.52608e-05	0	3.66505e-05	5.83002e-08	1.23225e-06	6.2336e-07	0	2.55319e-06	0	0	0	2.72546e-07	0	0	0	0	0	0	7.43973e-07	0	0	2.65712e-05	1.29784e-07	9.84016e-07	1.42332e-05	6.50871e-07	0
SRS2440604	1.96801e-06	0	3.73964e-07	1.89048e-07	0.000424222	4.30058e-07	0	0	5.26246e-06	0	0	0	1.52533e-07	1.52533e-07	1.52533e-07	3.58106e-05	5.7801e-05	4.97071e-05	0	2.54074e-05	0	5.30401e-07	0	0	0	0	6.29353e-06	4.77656e-06	0	0	0	8.8425e-06	0	2.70085e-07	0	0	0	0	0	0	1.49584e-06	0	0	1.79992e-06	4.0938e-06	1.04703e-06	2.10518e-06	2.49711e-06	6.32465e-06
SRS2440600	9.31907e-08	0	0	4.25718e-06	2.34611e-06	2.71682e-06	3.75575e-06	7.91491e-06	1.78713e-07	7.59024e-06	7.58185e-08	1.66083e-05	0	0	0	7.49299e-07	9.90531e-07	9.79145e-07	0	5.35352e-07	4.15329e-08	8.08758e-08	1.34011e-05	0	2.38745e-06	0	1.70285e-07	1.78713e-07	0	0	0	0	0	3.36089e-08	0	4.19101e-05	0	0	0	0	1.66398e-07	0	0	4.81708e-06	4.63647e-06	2.06844e-07	1.6448e-07	8.0763e-07	0
SRS2440597	7.35619e-07	0	5.79985e-07	0.000105339	5.5338e-06	1.32532e-06	7.18491e-06	1.55407e-05	1.01261e-06	4.88393e-06	9.72694e-07	9.71249e-05	0	0	0	2.56096e-06	3.36222e-06	3.20434e-06	0	5.20139e-05	3.7561e-07	7.38858e-06	1.34139e-05	0	2.65844e-05	8.17988e-07	4.14741e-06	1.0353e-06	0	3.33032e-06	5.95669e-07	0	0	0	0	2.04726e-08	0	0	0	0	3.52403e-06	0	0	1.29733e-05	8.30469e-06	4.90367e-06	2.70883e-05	5.31377e-06	1.46488e-06
SRS2440596	1.02739e-06	0	0	1.10092e-07	1.83802e-05	2.86422e-06	2.5723e-07	2.5723e-07	1.03424e-06	0	0	0	5.01499e-06	5.01499e-06	4.93642e-06	1.6378e-06	1.67707e-06	1.67707e-06	4.28199e-05	1.0281e-05	0	5.9584e-05	5.5095e-09	0	1.02697e-08	0	0	1.42764e-06	0	0	0	0.000422786	0	0	5.59825e-06	0	0	0	0	0	2.47504e-05	0	0	0	2.34953e-05	0	3.51702e-07	0	0
SRS2440598	1.43737e-06	0	0	0.000153595	6.11393e-06	1.11942e-05	5.94048e-06	6.49679e-06	2.09042e-06	9.83043e-06	0	4.15091e-06	0	0	0	1.26034e-05	2.13747e-05	1.8041e-05	0	2.75188e-06	0	1.66464e-07	2.64865e-05	0	5.89989e-05	0	0	1.8819e-06	0	0	0	6.85756e-08	0	1.10596e-06	0	0.000229991	0	0	0	0	3.6929e-07	0	0	6.64076e-06	1.81648e-05	4.50508e-06	2.92426e-06	4.29823e-06	1.51657e-06
SRS2440595	9.69216e-07	0	0	0.000114059	3.8213e-06	6.62347e-06	3.23308e-05	5.22262e-05	1.03126e-06	3.50331e-05	0	8.29268e-06	0	0	0	2.44249e-06	2.92059e-06	2.60284e-06	0	7.04151e-06	0	1.27873e-05	3.80484e-05	0	3.60989e-05	3.3217e-08	6.55437e-05	1.30409e-06	0	0	0	7.20094e-07	0	0	0	0.000490939	0	0	0	1.96798e-07	4.95991e-06	0	0	2.2273e-05	6.07866e-06	5.88258e-06	1.40353e-07	2.87111e-07	0
SRS2440591	1.38001e-08	0	0	0.000493489	2.60086e-07	7.0536e-06	1.16486e-05	1.75597e-05	1.38001e-08	1.53295e-06	0	1.53883e-05	0	0	0	7.17753e-08	1.45956e-07	7.17753e-08	5.63732e-07	2.81252e-07	0	0	1.16249e-05	0	4.45739e-05	1.63186e-08	2.33496e-07	1.38001e-08	0	0	0	4.96299e-07	0	0	0	7.54782e-05	0	0	0	0	0	0	0	2.59485e-06	2.53621e-07	9.13939e-07	8.87481e-06	1.21048e-06	8.17336e-07
SRS2440594	1.56965e-08	0	1.26523e-08	0.000177405	1.46847e-05	2.19079e-07	1.75695e-05	2.90301e-05	5.15664e-08	4.48244e-06	9.73469e-05	6.26535e-06	0	0	0	2.31351e-07	5.82209e-07	5.71869e-07	0	1.79479e-06	3.7367e-05	0	2.83813e-05	0	6.64412e-05	0	0	1.56965e-08	0	1.3239e-06	0	0	0	0	0	0	0	0	0	0	0	0	0	1.56145e-05	2.33819e-07	2.98773e-06	1.40987e-05	0	0
SRS2440599	6.86422e-07	0	0	0	0.000922274	3.80392e-07	1.65776e-06	2.66336e-06	6.86422e-07	0	0	0	2.98853e-06	2.98853e-06	2.98853e-06	1.32609e-06	2.46727e-06	2.46727e-06	3.21944e-06	1.38926e-05	0	1.46437e-06	0	0	4.26039e-07	0	5.1956e-06	6.86422e-07	0	0	0	0.000122015	0	0	0	0	0	0	0	0	8.36464e-07	0	0	1.25434e-05	0	0	2.76649e-06	0	0
SRS2440593	1.0222e-06	0	0	0.000136657	1.75858e-06	4.24643e-07	9.10136e-06	1.0263e-05	1.06288e-06	7.70048e-06	0	7.44244e-05	0	0	0	2.76676e-06	4.30026e-06	3.85607e-06	0	1.04421e-07	0	3.21422e-06	3.43462e-05	0	6.11122e-05	1.52998e-06	8.64609e-08	1.23209e-06	0	0	0	0	0	6.26429e-08	0	0	0	0	2.74348e-08	0	2.11292e-06	0	0	6.47878e-06	5.07072e-07	2.68356e-06	2.73537e-05	7.82997e-05	0
SRS2440592	0	0	6.38874e-08	0.000305602	1.5892e-06	3.09429e-06	1.25913e-05	1.38179e-05	0	3.05458e-06	9.92563e-08	2.41189e-05	0	0	0	2.23959e-07	5.18978e-07	4.73449e-07	0	1.06413e-06	0	5.12753e-08	4.28511e-05	0	0.00011391	0	4.59249e-07	0	0	0	0	0	0	0	0	2.31971e-06	0	0	0	0	0	0	0	1.89162e-05	4.89049e-06	7.61864e-07	1.31064e-05	7.70818e-07	0
SRS2440590	2.68781e-09	0	0	0.00100308	9.66071e-07	1.82323e-07	1.85464e-05	2.15808e-05	2.68781e-09	2.33112e-06	0	1.20754e-05	0	0	0	5.55335e-09	4.44285e-08	4.15629e-08	0	1.83254e-07	0	9.40734e-09	3.51057e-05	0	4.24798e-05	1.60152e-07	2.79547e-06	2.68781e-09	0	3.60296e-07	0	0	0	0	0	3.28797e-05	0	0	0	0	9.40734e-09	0	0	9.51854e-06	0	5.23736e-07	2.68125e-06	1.25748e-05	0
SRS2440587	1.51456e-08	0	0	1.96675e-05	1.60221e-07	1.13118e-06	6.40382e-06	7.12681e-06	1.51811e-07	3.51706e-06	0.00086121	6.0095e-05	0	0	0	3.36924e-07	3.36924e-07	3.36924e-07	0	1.74743e-07	0.000351868	0	2.6095e-05	0	9.37018e-06	6.7873e-07	9.19667e-07	1.51811e-07	0	0	0	2.95612e-06	0	0	0	3.05195e-05	0	0	0	0	1.36665e-07	0	0	2.34759e-06	2.77256e-06	7.51646e-07	1.08482e-05	1.12859e-07	4.86991e-06
SRS2440588	0	0	0	1.30664e-05	7.89824e-07	3.4391e-07	8.2272e-06	1.45587e-05	0	2.68398e-06	0	0.000527367	0	0	0	0	0	0	1.20023e-07	6.42413e-07	0	0	5.00722e-05	0	3.18505e-06	7.89156e-06	6.51287e-07	0	0	0	0	4.91694e-08	0	0	0	0.000327393	0	0	0	0	0	0	0	6.20975e-06	1.97143e-06	9.8558e-07	3.07553e-06	5.48298e-07	0
SRS2440586	1.80031e-07	0	0	5.37057e-06	1.30377e-05	0	1.47367e-05	3.48191e-05	3.29148e-07	1.17246e-05	0	1.10801e-05	0	0	0	1.01839e-06	1.88253e-06	1.39485e-06	0	8.07327e-07	0	5.8882e-07	0.000149601	0	1.98667e-06	0	0	3.29148e-07	0	0	0	0	0	0	0	2.35808e-05	0	0	0	0	0	0	0	5.24014e-06	0	7.07794e-07	4.4735e-07	0	0
SRS2440585	7.2477e-08	0	0	9.60294e-08	0	0	0	4.63788e-08	7.2477e-08	0	0	0	0	0	0	9.09387e-07	1.6146e-06	1.54211e-06	2.24071e-05	0	0	0	0	0	3.94854e-09	0	0	7.2477e-08	0	0	0	0.0001929	0	7.60267e-08	9.51865e-08	0	0	0	0	0	0	0	0	0	0	0	0	0	0
SRS2440589	9.61792e-08	0	0	0.000306088	9.29007e-07	6.7755e-06	2.27571e-05	3.18528e-05	2.1506e-07	1.14031e-05	0	1.0512e-05	0	0	0	3.39227e-07	3.9009e-07	3.9009e-07	1.64187e-07	2.76515e-07	0	3.02901e-08	1.31574e-05	0	1.59512e-05	1.13255e-07	5.17519e-06	2.1506e-07	0	0	0	5.5303e-07	0	0	0	0	0	0	0	0	8.21367e-08	0	0	9.83321e-06	2.75789e-07	8.10048e-06	1.03074e-05	0	4.17757e-07
SRS2440583	1.12142e-07	0	0	2.76725e-06	8.81885e-05	5.6949e-07	0	0	2.61215e-07	2.34644e-05	9.8048e-08	0	0	0	0	2.61215e-07	2.61215e-07	2.61215e-07	0	9.37863e-06	0	1.00653e-05	4.98039e-08	0	3.49302e-07	0	4.67841e-07	2.61215e-07	0	0	0	9.88854e-07	0	0	0	0	0	0	0	0	5.68315e-06	0	0	9.17154e-05	5.82353e-07	2.35754e-06	5.14432e-05	0	0
SRS2440584	3.4317e-07	0	0	4.13406e-05	2.85047e-06	6.29015e-07	2.24002e-05	5.23298e-05	3.09654e-07	3.68113e-06	0	6.64034e-06	0	0	0	3.02047e-06	3.92392e-06	3.62235e-06	0	5.41348e-06	0	1.11887e-06	3.98027e-05	0	1.6015e-05	0	0	3.4317e-07	0	1.35977e-06	0	5.03752e-07	0	2.77064e-07	0	0	0	0	0	0	4.82454e-07	0	0	1.98502e-05	2.6387e-07	8.18639e-07	1.36823e-05	2.45428e-07	0
SRS2440582	0	0	0	0.000281741	1.02151e-06	4.08261e-06	3.38945e-05	5.09979e-05	0	3.08934e-06	0	1.07305e-05	0	0	0	0	0	0	6.60419e-09	0	0	0	9.75417e-05	0	0.000107655	0	4.72595e-07	0	0	0	0	1.7163e-06	0	0	5.17142e-08	0.000152353	0	0	0	0	0	0	0	1.24387e-05	1.42351e-05	3.07391e-07	4.09927e-06	4.37138e-06	0
SRS2440581	1.45027e-07	0	0	0.000677588	7.1172e-07	7.23409e-07	9.96725e-06	1.09079e-05	1.96579e-07	1.67497e-06	0	7.3627e-06	0	0	0	4.33943e-07	4.68578e-07	4.68578e-07	6.25028e-08	1.2745e-07	0	9.12599e-08	2.30683e-05	0	5.76256e-05	4.46592e-08	2.63524e-07	2.42574e-07	0	0	0	1.35795e-07	0	0	0	0.000409874	0	0	0	0	1.80577e-07	0	0	2.18044e-05	6.87154e-08	9.91321e-07	4.44357e-06	3.00678e-05	0
SRS2440579	7.86976e-08	0	0	1.07603e-07	8.08132e-05	5.41858e-06	2.26206e-08	2.26206e-08	1.30303e-07	0.000126343	0	1.96672e-07	0	0	0	1.46341e-07	1.46341e-07	1.46341e-07	1.03281e-07	4.96389e-06	0	1.37936e-05	4.78194e-08	0	9.97282e-08	1.36839e-08	3.45009e-05	1.46341e-07	0	0	0	4.37873e-06	0	0	0	8.29609e-08	0	0	0	0	6.42065e-06	0	0	0.000142568	4.60848e-05	4.99198e-06	9.00578e-05	5.68208e-08	0
SRS2440578	0	0	0	0.000873142	2.92185e-06	2.05198e-06	1.84603e-05	2.21711e-05	0	5.12887e-06	0	8.22104e-06	0	0	0	0	0	0	0	0	0	0	2.79365e-05	0	3.41008e-05	2.25031e-07	2.7043e-06	0	0	0	0	0	0	0	0	0.000101143	0	0	0	0	0	0	0	3.56747e-05	3.73915e-05	3.5027e-07	3.50892e-07	1.09315e-05	0
SRS2440577	3.2077e-08	0	6.9791e-08	1.4156e-06	6.06327e-07	2.96448e-07	1.68444e-06	2.30343e-06	1.76779e-08	4.59898e-06	0	1.14261e-05	0	0	0	1.1778e-07	1.1778e-07	1.1778e-07	3.02625e-08	1.86531e-06	0	2.59806e-08	4.59567e-05	0	2.00729e-06	6.13679e-08	7.02323e-07	3.2077e-08	0	0	0	0	0	0	0	0	0	0	0	0	1.43991e-08	0	0	7.05242e-06	1.01658e-07	7.28254e-07	3.10981e-06	2.42234e-05	0
SRS2440580	0	0	0	1.85951e-05	1.26345e-06	1.10717e-05	1.01269e-05	1.66756e-05	0	4.32976e-06	0	9.33699e-05	0	0	0	0	0	0	0	8.78424e-07	0	0	2.35928e-05	0	7.17604e-06	1.08923e-06	9.36627e-07	0	0	0	0	0	0	0	0	4.13982e-06	0	0	0	0	0	0	0	9.73841e-06	3.73685e-05	2.91968e-06	3.37801e-06	2.25794e-05	0
SRS2440576	0	0	0	2.96362e-05	5.81164e-06	1.06062e-07	1.85349e-05	3.54311e-05	0	1.74504e-06	0	3.51638e-05	0	0	0	0	0	0	0	7.42762e-08	0	0	5.22964e-05	0	1.04688e-05	5.31115e-08	5.16952e-08	0	0	0	0	5.36834e-08	0	0	0	0	0	0	0	0	0	0	0	1.84171e-06	0	4.82426e-07	1.92491e-07	6.81663e-07	0
SRS2440575	0	0	0	1.48295e-06	3.80259e-05	0	4.49998e-06	1.85168e-05	0	3.20827e-06	0	2.45651e-08	0	0	0	3.1015e-07	7.39756e-07	6.09777e-07	0	0	0	1.74978e-07	3.07996e-05	0	5.68957e-06	0	2.70068e-06	0	0	0	0	4.4953e-06	0	0	0	0	0	0	0	0	1.74978e-07	0	0	7.72979e-06	0	1.44108e-05	0.00023688	1.14997e-06	0
SRS2440574	1.57524e-07	0	0	0.00042328	1.33692e-06	2.0181e-06	1.35787e-05	1.50332e-05	1.79859e-07	5.94685e-06	0	1.31195e-05	0	0	0	1.01102e-06	1.7472e-06	1.21649e-06	0	6.23423e-07	0	3.18766e-08	2.22075e-05	0	0.000159123	0	2.98481e-07	1.79859e-07	0	0	0	0	0	0	0	0	0	0	0	0	2.23353e-08	0	0	3.1493e-05	5.57296e-06	7.20504e-07	1.75828e-05	2.5419e-07	0
SRS2440573	4.22055e-07	0	0	2.11126e-05	1.64684e-05	2.16321e-06	4.16467e-06	8.14416e-06	6.19426e-07	1.32314e-05	0	1.30664e-05	0	0	0	2.00663e-06	3.31552e-06	2.26931e-06	2.63851e-07	1.87692e-07	0	1.37686e-05	2.25616e-05	0	4.86514e-06	6.27874e-08	5.82449e-06	7.26122e-07	0	0	0	5.8514e-06	0	0	0	2.25872e-07	0	0	0	9.42776e-08	6.10363e-06	0	0	1.06739e-05	2.2857e-05	3.70017e-06	1.7096e-06	2.16518e-05	0
SRS2440571	9.21966e-07	0	1.6799e-07	5.27057e-08	6.5903e-05	8.19414e-07	4.46064e-08	4.46064e-08	1.42587e-06	2.94129e-05	0	0	1.6219e-08	1.6219e-08	1.6219e-08	1.00682e-05	1.82544e-05	1.53814e-05	1.00161e-06	1.27493e-05	0	1.93346e-07	8.81702e-08	0	6.32193e-09	0	1.15615e-06	1.17859e-06	0	0	0	5.98629e-06	0	3.67053e-08	0	0	0	0	0	0	2.95564e-07	0	0	2.83585e-05	1.32899e-05	5.46278e-06	7.36216e-06	4.29756e-06	4.8834e-06
SRS2440570	5.94915e-06	0	2.02225e-07	0	0	0	0	0	8.2483e-06	0	0	0	1.28049e-05	1.28049e-05	1.26364e-05	2.46545e-05	3.47469e-05	2.79264e-05	1.33171e-05	4.41622e-06	0	5.34718e-06	0	0	0	0	0	8.81962e-06	0	0	4.88537e-07	0.000231973	0	2.66464e-05	8.44088e-08	0	0	0	0	1.28664e-07	6.70013e-06	0	0	0	6.02419e-08	0	0	0	0
SRS2440569	3.30445e-07	0	0	9.67748e-05	1.26741e-06	8.07934e-07	7.40022e-06	8.37682e-06	3.93337e-07	9.12719e-06	0	3.7537e-06	0	0	0	2.45753e-06	3.86375e-06	3.48802e-06	0	1.15918e-06	0	1.13509e-07	7.10545e-05	0	4.85663e-05	0	5.2634e-07	4.4963e-07	0	1.68392e-07	0	0	0	2.95074e-07	0	1.07804e-07	0	0	0	0	1.92403e-07	0	0	1.1599e-05	7.03175e-06	6.85998e-07	1.88128e-06	3.41611e-07	0
SRS2440572	0	0	0	1.00139e-06	1.41731e-05	9.46752e-07	0.000476333	0.00090099	0	7.86433e-05	0	4.1082e-06	0	0	0	0	0	0	0	3.92111e-06	0	5.82546e-08	3.11834e-05	0	6.00946e-06	0	1.9648e-06	0	0	0	0	1.52061e-07	0	0	0	0	0	0	0	0	0	0	0	5.11711e-05	0	5.53024e-07	5.00319e-08	0	0
SRS2440568	3.96364e-07	0	3.47374e-08	1.15729e-06	9.31578e-06	1.15252e-06	0.000214611	0.000422	3.83193e-07	1.16595e-05	0	2.31256e-06	0	0	0	1.3255e-06	1.50083e-06	1.50083e-06	0	1.71993e-07	0	1.6981e-07	2.53018e-05	0	3.32735e-06	0	0	4.11627e-07	0	0	0	0	0	0	0	0.000269515	0	0	0	0	1.6981e-07	0	0	1.78346e-05	5.13746e-06	2.43897e-07	3.94828e-06	1.68292e-06	0
SRS2440567	3.2177e-07	0	3.82522e-08	0.0003951	4.42743e-06	9.64912e-07	8.08808e-06	9.89651e-06	7.10259e-07	6.82675e-06	0	1.52328e-05	0	0	0	9.92072e-07	1.19569e-06	1.02539e-06	0	2.44276e-07	0	6.05916e-06	4.4332e-05	0	3.16264e-05	1.44181e-08	3.52781e-06	6.23305e-07	0	1.01013e-07	0	0	0	1.15148e-08	0	3.1003e-05	0	0	0	0	2.67982e-06	0	0	2.6535e-05	4.54121e-06	4.8805e-06	3.04888e-05	1.27682e-05	0
SRS2440564	3.64823e-06	0	0	0.000111373	3.52937e-06	1.70595e-05	3.06617e-06	4.54747e-06	5.40219e-06	3.4005e-05	7.95118e-08	3.1544e-06	0	0	0	2.82559e-05	4.53717e-05	3.812e-05	0	1.39941e-05	0	1.24023e-06	1.20048e-05	0	4.07546e-05	1.11643e-08	5.92725e-08	5.43635e-06	0	0	0	0	0	3.24745e-06	0	0.000226294	0	0	0	0	2.0395e-06	0	0	2.39241e-05	2.71307e-05	6.78446e-06	4.3815e-06	8.36495e-07	1.56257e-06
SRS2440565	2.55101e-07	0	0	4.11953e-05	1.66203e-06	2.3413e-07	6.96915e-06	1.15082e-05	5.6635e-07	2.52032e-06	0	4.79488e-06	0	0	0	3.54764e-06	6.34351e-06	5.47626e-06	0	8.24428e-06	0	7.36569e-08	5.23259e-05	0	2.21325e-05	0	1.33621e-06	3.43907e-07	0	6.23986e-07	0	3.26662e-07	0	0	0	1.02644e-07	0	0	0	0	1.12502e-07	0	0	5.76762e-06	0	4.78143e-07	5.09451e-06	6.96251e-06	0
SRS2440563	2.26706e-07	0	0	0.000593223	2.23614e-06	4.4525e-07	2.18297e-05	3.73801e-05	1.79767e-07	6.01799e-06	0	7.2871e-06	0	0	0	4.4e-07	8.24899e-07	6.72902e-07	5.08338e-07	2.70203e-07	0	1.93272e-06	4.01982e-05	0	3.06558e-05	1.15541e-07	1.85172e-06	2.60029e-07	0	1.25151e-06	0	0	0	3.39675e-08	0	8.03659e-05	0	0	0	0	1.56664e-06	0	0	8.08997e-06	6.12728e-06	6.02523e-07	8.85023e-06	2.14909e-06	0
SRS2440562	1.20587e-07	0	0	0.000357241	1.86013e-06	2.34419e-06	1.343e-05	1.45645e-05	1.30641e-07	2.77994e-06	0	2.25083e-05	0	0	0	8.55672e-07	1.3379e-06	1.1968e-06	0	0	0	4.42564e-08	2.73865e-05	0	0.000131413	0	5.35395e-07	1.32466e-07	0	9.85832e-08	0	0	0	0	0	0	0	0	0	1.56422e-07	4.42564e-08	0	0	3.61066e-05	2.25656e-06	8.31485e-08	5.08526e-06	2.12431e-07	0
SRS2440561	0	0	7.06651e-07	1.71758e-07	0.000971556	1.54215e-06	3.09286e-08	3.09286e-08	0	1.53406e-07	0	1.76909e-07	0	0	0	0	0	0	1.12191e-06	1.7295e-05	0	8.94867e-08	0	0	3.09286e-08	0	1.30956e-06	0	0	0	0	4.95916e-05	0	0	4.17901e-07	8.98533e-07	0	0	0	0	8.94867e-08	0	0	7.31926e-07	1.42939e-05	1.38779e-06	2.45766e-06	4.33e-07	0
SRS2440566	7.38299e-07	0	0	0.000334026	4.94938e-07	5.1361e-07	1.67875e-05	3.18302e-05	6.89341e-07	3.90931e-06	0	1.10324e-05	0	0	0	2.26436e-06	3.32739e-06	2.97991e-06	0	3.00972e-07	0	8.03508e-06	3.30869e-05	0	2.48444e-05	5.41353e-08	3.0375e-07	9.81222e-07	0	1.03719e-06	0	0	0	0	0	0	0	0	0	0	5.34469e-06	0	0	2.00469e-05	0	2.73653e-06	7.75129e-06	1.47068e-06	0
SRS2440560	0	0	0	0.000595655	1.55631e-06	6.38347e-07	1.09632e-05	1.24159e-05	0	4.22659e-06	0	0.000213188	1.90557e-08	1.90557e-08	1.90557e-08	0	2.01895e-08	2.01895e-08	1.3199e-06	2.75412e-06	0	0	4.47073e-05	0	7.3168e-05	3.65598e-06	2.62742e-07	0	0	1.2503e-06	0	8.48825e-08	0	0	0	7.32231e-06	0	0	0	0	0	0	0	5.15337e-06	2.43295e-06	8.46812e-07	7.05676e-06	6.39248e-07	0
SRS2440559	1.19632e-07	0	0	0.000337874	4.33745e-06	5.29021e-06	8.24746e-06	1.19701e-05	1.53484e-07	1.62762e-06	6.27872e-05	7.74542e-06	0	0	0	7.78577e-07	1.12818e-06	1.0623e-06	0	8.10158e-07	2.38236e-05	4.83142e-08	1.81912e-05	0	2.84315e-05	8.19745e-08	3.68491e-07	2.01799e-07	0	0	0	9.98493e-08	0	0	0	6.84681e-07	0	0	0	0	1.30481e-07	0	0	1.75344e-05	1.34969e-06	1.1832e-06	4.02342e-06	1.75717e-06	0
SRS2440558	5.87493e-07	0	0	0.000956865	2.61054e-07	2.45418e-07	3.44235e-05	6.78049e-05	6.46124e-07	2.33038e-06	0	1.93656e-05	0	0	0	1.92558e-06	3.1372e-06	2.90537e-06	0	3.5e-07	0	2.89695e-06	5.16076e-05	0	3.68926e-05	1.61796e-07	2.05023e-07	6.91805e-07	0	1.40804e-06	0	0	0	1.31403e-08	0	0	0	0	0	0	1.49952e-06	0	0	9.36312e-06	1.28506e-07	1.46419e-06	1.0676e-05	2.85569e-07	0
SRS2440557	0	0	0	0.000413774	5.48088e-07	4.40247e-08	1.34516e-05	1.59976e-05	0	3.89986e-07	2.11463e-06	0.000567763	0	0	0	1.71466e-08	1.71466e-08	1.71466e-08	2.0364e-07	1.11823e-07	9.45223e-07	0	0.000118584	0	5.31444e-05	7.10904e-06	5.21186e-07	0	0	0	0	1.02651e-05	0	0	0	3.45041e-07	0	0	0	0	0	0	0	2.00948e-06	1.76132e-08	7.71307e-07	8.22305e-07	3.47391e-05	0
SRS2440556	0	0	0	5.51991e-05	8.63843e-07	7.55579e-06	1.23503e-05	2.31901e-05	0	1.62438e-05	0	2.94126e-06	0	0	0	0	8.81535e-08	8.81535e-08	0	3.67228e-07	0	0	1.20758e-05	0	1.19015e-05	1.21662e-08	1.43322e-06	0	0	0	0	4.39334e-07	0	0	0	0.000501761	0	0	0	0	0	0	0	2.2016e-05	1.7424e-06	4.64968e-06	5.57301e-05	1.67852e-06	3.68407e-07
SRS2440553	0	0	0	0.000343456	3.28073e-06	2.07774e-06	8.44147e-06	1.14771e-05	0	8.86725e-06	0	1.15663e-05	0	0	0	0	0	0	0	9.03687e-08	0	0	5.3692e-05	0	5.45069e-05	2.16838e-08	0	0	0	5.95606e-06	0	0	0	0	0	0	0	0	0	0	0	0	0	6.23412e-06	8.85745e-06	2.38887e-07	6.90083e-06	8.18351e-07	0
SRS2440555	3.44397e-07	0	0	0.000266432	1.45871e-06	3.03817e-07	9.2045e-06	1.08935e-05	4.69739e-07	5.25773e-06	0	0.000273208	0	0	0	9.70049e-07	1.11052e-06	1.02809e-06	0	1.04777e-06	0	4.58923e-08	2.69843e-05	0	9.56579e-05	4.13123e-06	6.11408e-07	4.95784e-07	0	1.31206e-06	0	0	0	0	0	0	0	0	0	1.35013e-07	1.97279e-07	0	0	1.11085e-05	3.39254e-07	3.15483e-06	1.45878e-05	4.54582e-06	0
SRS2440552	2.09413e-07	0	0	2.35676e-05	3.75477e-05	5.60926e-06	8.3846e-07	2.34942e-06	1.34574e-07	6.38933e-06	1.0142e-07	0.000226492	0	0	0	3.42459e-07	5.24419e-07	5.24419e-07	1.14098e-07	2.04879e-06	1.0142e-07	8.31489e-06	1.18817e-06	0	2.2352e-06	3.97053e-06	5.37466e-06	2.09413e-07	0	0	0	0	0	0	0	2.95599e-05	0	0	0	0	3.30494e-06	0	0	2.81435e-05	6.17962e-06	7.82773e-06	0.000155628	1.50231e-05	1.25512e-05
SRS2440551	8.26616e-08	0	1.45144e-08	7.2871e-05	7.11726e-06	2.1187e-06	4.16048e-05	7.99684e-05	1.73769e-07	8.51653e-07	0.000148345	1.33026e-05	0	0	0	8.40834e-07	1.70008e-06	1.59674e-06	6.74185e-08	2.41291e-06	5.94509e-05	0	2.28376e-05	0	1.60101e-05	2.24335e-07	1.20318e-05	1.73769e-07	0	0	0	2.10458e-07	0	4.03619e-08	0	0	0	0	0	1.25975e-07	4.00873e-08	0	0	2.3462e-06	2.83841e-05	1.61854e-06	5.56827e-06	7.55146e-06	0
SRS2440550	0	0	0	4.69829e-05	7.44992e-07	1.61291e-06	1.81659e-05	3.67554e-05	0	3.17298e-06	1.7002e-07	1.12238e-05	0	0	0	8.29687e-08	1.13523e-07	1.06576e-07	0	1.01642e-07	0	1.93232e-06	3.8226e-05	0	2.62546e-05	1.61096e-08	4.89185e-06	0	0	0	0	2.4491e-07	0	4.34934e-08	0	1.26305e-05	0	0	0	0	1.13796e-06	0	0	6.95314e-05	3.8234e-06	1.10145e-06	2.31827e-05	7.504e-06	0
SRS2440549	3.35245e-06	0	0	0.000268391	4.9764e-07	2.20053e-07	1.01668e-05	1.08292e-05	3.84774e-06	3.12031e-06	0	0.000212059	0	0	0	6.94674e-06	7.23544e-06	7.05557e-06	0	5.00744e-06	0	1.19491e-06	2.18562e-05	0	8.83892e-05	3.05433e-06	1.76455e-06	4.40379e-06	0	5.90168e-07	0	0	0	0	0	0	0	0	0	4.55654e-07	2.24625e-06	0	0	6.40445e-06	0	2.23508e-06	1.22788e-05	2.09275e-06	0
SRS2440548	0	0	0	0.000162516	0	1.54222e-05	5.3329e-06	1.39993e-05	0	1.02977e-05	5.03183e-05	1.37216e-05	0	0	0	0	0	0	0	0	2.22181e-05	0	1.82317e-05	0	5.62514e-05	0	0	0	0	2.72478e-06	0	1.35428e-06	0	0	0	6.41387e-05	0	0	0	0	0	0	0	8.96627e-05	1.19466e-06	1.94793e-07	9.61409e-06	1.60677e-07	0
SRS2440547	2.1195e-08	0	0	1.46554e-06	1.68943e-07	3.21279e-07	2.36874e-06	2.48906e-06	3.22065e-08	3.89592e-06	0	1.30607e-05	0	0	0	1.34411e-07	1.34411e-07	1.34411e-07	0	1.09636e-06	0	3.14966e-07	0.000213942	0	2.12408e-06	7.89821e-08	2.07265e-06	3.22065e-08	0	0	0	0	0	0	0	3.9471e-06	0	0	0	0	9.23852e-08	0	0	6.49968e-06	5.84195e-07	6.52609e-07	2.18639e-06	2.97439e-05	0
SRS2440546	6.36102e-08	0	0	4.92522e-07	2.28181e-06	3.26532e-07	7.08265e-05	0.000135562	1.45608e-07	1.41444e-05	0	8.62739e-07	0	0	0	5.82982e-07	8.02631e-07	7.7534e-07	0	3.85681e-06	0	0	1.11335e-05	0	1.84615e-06	0	5.53572e-07	1.45608e-07	0	0	0	0	0	1.67167e-08	0	3.5111e-07	0	0	0	0	8.19975e-08	0	0	7.35536e-05	8.66261e-06	4.21702e-07	5.96665e-06	1.08954e-06	0
SRS2440545	8.9431e-08	0	0	0.000405183	1.27221e-06	2.9574e-07	1.47843e-05	1.91803e-05	6.09991e-08	1.41578e-05	0	1.27386e-05	0	0	0	3.69518e-07	5.12472e-07	5.08543e-07	0	2.79005e-07	0	1.73658e-06	2.18833e-05	0	0.000104013	3.61719e-07	3.7424e-06	8.9431e-08	0	2.41784e-06	0	0	0	0	0	0	0	0	0	0	6.22575e-07	0	0	4.95358e-05	9.47161e-07	1.80532e-06	9.20558e-06	2.03768e-06	0
SRS2440544	1.33016e-06	0	0	6.67619e-05	7.38139e-06	2.92123e-05	2.54449e-06	2.96656e-06	1.69346e-06	2.95161e-05	0	3.35274e-06	0	0	0	8.00491e-06	1.29173e-05	1.0552e-05	0	2.97031e-06	0	1.59466e-07	1.28793e-05	0	2.44705e-05	0	5.8866e-06	1.71839e-06	0	0	0	0	0	5.18486e-07	0	0.000871234	0	0	0	1.05958e-07	3.43859e-07	0	0	3.11427e-05	1.76532e-06	8.30507e-06	7.86905e-05	1.48273e-05	0
SRS2440543	1.30581e-07	0	0	0.000566929	2.31589e-06	3.94811e-07	1.23596e-05	1.38238e-05	1.26191e-07	7.3195e-07	0	4.33666e-05	0	0	0	3.49657e-07	1.65599e-06	4.75242e-07	0	0	0	5.10815e-08	7.70047e-05	0	9.60709e-05	6.25087e-07	0	1.52071e-07	0	0	0	2.81826e-07	0	0	0	0	0	0	0	0	7.25708e-08	0	0	1.15486e-06	1.33378e-05	5.38009e-08	1.36796e-07	1.24222e-07	0
SRS2440542	0	0	0	0.000225864	6.53618e-05	2.37769e-06	4.86869e-05	8.94473e-05	0	3.02675e-05	0	1.23983e-05	0	0	0	0	0	0	2.04507e-07	3.32327e-07	0	0	1.45128e-05	0	8.12472e-05	4.03611e-05	1.42461e-05	0	0	1.49739e-06	0	2.07636e-07	0	0	0	0	0	0	0	0	0	0	0	2.72069e-05	1.8675e-05	7.76591e-06	1.85733e-05	8.13791e-06	0
SRS2440541	2.56508e-07	0	0	7.22232e-05	2.7994e-06	1.61307e-05	3.04856e-06	6.75053e-06	2.06533e-07	2.14611e-05	0	1.30798e-05	0	0	0	9.11961e-07	1.18043e-06	1.06691e-06	0	1.80742e-06	0	1.78909e-07	1.82501e-05	0	3.02223e-05	3.52217e-08	2.40707e-05	3.30676e-07	0	9.21785e-08	2.10874e-07	5.70141e-08	0	0	0	0.000193694	0	0	4.99394e-08	0	2.30865e-07	0	0	2.73326e-05	7.48576e-05	7.13164e-06	4.44493e-05	5.28386e-05	0
SRS2440540	5.42956e-07	0	0	5.9292e-05	2.23432e-06	0.000105218	2.32107e-06	2.77969e-06	3.65822e-07	2.31265e-05	0	2.70714e-06	0	0	0	1.19144e-06	1.72067e-06	1.45597e-06	0	3.94144e-06	0	8.02152e-07	6.81079e-06	0	4.21226e-06	1.09678e-08	1.77526e-06	6.43208e-07	0	3.84201e-07	0	0	0	6.06326e-08	0	1.63089e-07	0	0	1.24889e-07	3.04806e-08	7.13323e-07	0	0	4.72405e-05	3.07715e-06	8.64459e-06	6.59222e-05	6.93381e-05	8.57564e-06
SRS2440539	2.42802e-06	0	0	0.000211751	1.04902e-06	2.63253e-05	5.67368e-06	6.33257e-06	2.90033e-06	0.000136105	0	0.000180338	0	0	0	6.70564e-06	1.06154e-05	9.31536e-06	0	2.11545e-06	0	9.46993e-07	1.41241e-05	0	2.27846e-05	1.3531e-06	1.33767e-05	3.2678e-06	0	4.09275e-07	0	0	0	0	0	0	0	0	0	0	1.74978e-06	0	0	0.000129106	1.77541e-06	1.75689e-05	0.000187132	4.37489e-05	0
SRS2440538	3.811e-07	0	0	2.35202e-05	2.03164e-06	0.000189594	3.25971e-05	5.9551e-05	1.85783e-07	1.22397e-05	0	6.78217e-06	0	0	0	2.5891e-06	4.36336e-06	3.69591e-06	0	2.01174e-06	0	3.18604e-07	1.0764e-05	0	1.06861e-05	0	7.46515e-06	3.811e-07	0	0	0	8.38039e-08	0	0	0	0	0	0	0	7.67041e-08	3.18604e-07	0	0	0.000158098	3.02724e-06	1.55302e-06	6.16646e-06	6.50563e-05	0
SRS2440536	3.03254e-07	0	0	4.72478e-05	1.19743e-06	3.41241e-05	2.52184e-06	4.07097e-06	3.13213e-07	2.923e-06	0	5.56147e-05	0	0	0	7.87554e-07	1.31668e-06	1.0424e-06	0	7.83043e-06	0	1.27766e-07	2.71815e-05	0	1.5514e-05	6.01532e-07	1.91172e-06	3.99122e-07	0	0	5.8371e-07	0	0	7.00836e-08	0	4.2496e-07	0	0	0	1.68689e-08	1.81777e-07	0	0	2.76888e-05	1.68626e-06	4.63575e-06	0.000116577	1.78213e-05	0
SRS2440537	6.3802e-06	0	5.04587e-08	5.5154e-05	1.34134e-05	8.24947e-06	3.81654e-05	6.94144e-05	7.46485e-06	2.70955e-05	0	2.02409e-06	0	0	0	1.09531e-05	1.33921e-05	1.26873e-05	1.92795e-07	2.93641e-06	0	5.93684e-06	7.2603e-06	0	3.28012e-06	4.56556e-08	1.80865e-06	8.45693e-06	0	0	2.66538e-07	5.34174e-06	0	2.20863e-07	0	0	0	0	4.83814e-07	3.78055e-08	6.44521e-06	0	0	5.39269e-05	5.09217e-05	6.30721e-06	7.02571e-05	6.40947e-06	5.13601e-06
SRS2440535	1.11301e-07	0	0	3.14465e-05	7.66164e-05	4.92319e-06	5.32492e-06	1.04815e-05	1.11301e-07	4.59539e-05	0	4.08131e-05	0	0	0	2.3702e-07	2.3702e-07	2.3702e-07	0	5.53239e-06	0	1.8659e-07	2.01963e-05	0	1.30247e-05	5.82417e-08	9.44809e-08	1.11301e-07	0	0	0	1.51844e-07	0	0	0	0	0	0	0	0	1.3173e-07	0	0	2.63449e-05	7.97231e-07	5.40597e-06	9.55593e-07	4.24e-06	0
SRS2440534	0	0	0	4.30915e-07	1.97245e-05	0	3.6366e-05	6.47811e-05	0	4.6139e-06	0	1.4816e-05	0	0	0	0	0	0	0	1.17056e-06	0	0	0.000157884	0	2.06032e-06	6.87439e-07	5.75259e-07	0	0	0	0	1.05191e-06	0	0	0	0	0	0	0	0	0	0	0	3.06108e-05	0	7.15006e-06	8.99182e-07	4.33653e-06	0
SRS2440533	2.48194e-07	0	0	0.000661151	4.4541e-06	8.79687e-06	1.30963e-05	1.57138e-05	2.96652e-07	8.15102e-06	0	9.39108e-06	0	0	0	8.46908e-07	1.10236e-06	1.07061e-06	0	9.08891e-07	0	0	3.5275e-05	0	6.7706e-05	1.82649e-08	6.90746e-07	2.96652e-07	0	0	0	0	0	0	0	3.01836e-08	0	0	0	0	4.8458e-08	0	0	1.12779e-05	2.02271e-06	9.16488e-07	6.22891e-06	3.13688e-06	0
SRS2440532	4.50659e-08	0	0	0.000343243	4.74951e-06	1.33521e-06	1.20968e-05	1.48427e-05	6.67405e-08	1.21692e-05	4.84924e-08	1.5993e-05	0	0	0	9.91903e-07	1.4245e-06	1.32553e-06	0	2.5973e-07	0	3.15462e-08	2.33331e-05	0	0.000127008	0	4.16096e-07	9.82867e-08	0	0	0	0	0	0	0	1.10709e-07	0	0	0	0	8.47669e-08	0	0	6.85944e-05	8.35725e-06	9.63943e-07	2.26922e-05	1.51422e-07	0
SRS2440531	6.80961e-07	0	1.30245e-08	0.000229986	1.69216e-06	1.39393e-06	8.4811e-06	1.23424e-05	7.59541e-07	7.86322e-06	1.49079e-07	0.000145315	0	0	0	3.60113e-06	5.37045e-06	4.54781e-06	0	2.93317e-07	6.33287e-08	1.27895e-06	3.52598e-05	0	1.93531e-05	1.10197e-06	5.28794e-07	8.6967e-07	0	0	0	9.44276e-08	0	2.77933e-07	0	0	0	0	0	0	9.01787e-07	0	0	1.53398e-05	2.92632e-05	9.80722e-07	5.39586e-08	3.07042e-07	0
SRS2440530	1.20161e-06	0	0	0.00020038	1.33552e-05	0	1.42047e-06	3.43585e-06	5.87401e-06	1.60878e-05	0	0.000470279	0	0	0	1.54283e-05	2.55738e-05	2.15794e-05	0	0.000148447	0	1.75871e-05	5.8523e-06	0	1.05184e-05	4.94325e-06	0	1.66455e-06	0	0	0	0	0	1.13421e-06	0	0	0	0	0	0	1.57693e-05	0	0	8.75366e-05	2.22611e-05	8.07193e-06	9.38857e-05	1.31715e-06	0
SRS2440529	0	0	0	6.66335e-06	8.74874e-05	4.20045e-07	0.000105762	0.000204026	0	4.67079e-06	9.50226e-07	3.95103e-06	0	0	0	3.7752e-07	8.51692e-07	8.51692e-07	3.85488e-07	4.27981e-05	3.07444e-07	4.47016e-07	9.09012e-05	0	2.66827e-06	0	1.1241e-06	0	0	4.28364e-07	0	3.16433e-05	0	7.52378e-08	0	0	0	0	0	0	0	0	0	7.78998e-06	5.68518e-06	3.36357e-07	3.39787e-06	6.95302e-06	0
SRS2440528	0	0	0	3.88691e-06	0	0	0	0	0	0	0	0	0	0	0	0	0	0	2.82788e-05	5.19938e-06	0	0	0	0	0	0	0	0	0	0	0	0.000297539	0	0	0	0	0	0	0	0	0	0	0	0	0	0	0	0	0
SRS2440527	2.48919e-07	0	7.55975e-08	3.00452e-08	7.56704e-05	2.11181e-06	5.22437e-08	5.22437e-08	5.81098e-07	2.40051e-05	0	0	0	0	0	3.59282e-06	5.78357e-06	4.68927e-06	7.37288e-07	8.80685e-06	0	7.55975e-08	0	0	0	0	2.81991e-07	4.63415e-07	0	0	0	2.15793e-06	0	3.88392e-08	0	0	0	0	0	0	1.8188e-07	0	0	5.75872e-05	3.81983e-06	1.1551e-06	2.04508e-06	1.79466e-05	0
SRS2440526	4.10411e-07	0	3.33117e-08	7.07599e-05	3.46895e-06	2.84031e-06	3.2997e-06	4.05041e-06	4.1829e-07	2.07088e-05	0	0.000224333	0	0	0	2.89648e-06	4.52208e-06	3.78173e-06	0	1.11057e-05	0	1.97302e-07	5.90732e-06	0	2.25002e-05	2.9283e-06	1.19047e-07	4.77322e-07	0	0	0	0	0	1.12704e-07	0	1.87396e-07	0	0	0	0	2.20303e-07	0	0	5.43966e-05	6.89128e-05	9.72733e-07	5.81108e-07	0	0
SRS2440524	1.02626e-07	0	0	0.000107404	3.19459e-06	1.01273e-05	4.81836e-06	1.02557e-05	2.50686e-07	4.10039e-06	0	1.21402e-05	0	0	0	7.18159e-07	7.69507e-07	7.5308e-07	0	8.62231e-06	0	3.06522e-07	1.68397e-05	0	4.60261e-05	0	2.18594e-06	2.50686e-07	0	1.14065e-06	0	0	0	0	0	0.000157883	0	0	0	0	4.54581e-07	0	0	1.83924e-05	8.1231e-06	3.95623e-06	4.30115e-06	2.6133e-05	0
SRS2440525	1.11274e-06	0	0	0.000101899	3.22897e-06	1.55349e-05	5.97628e-05	0.000110897	1.4541e-06	1.19917e-05	1.28166e-07	6.9155e-06	0	0	0	8.02847e-06	1.27578e-05	1.08441e-05	0	1.63058e-06	1.28166e-07	2.41735e-07	2.29723e-05	0	3.40251e-05	9.86647e-08	2.00111e-06	1.43232e-06	0	0	0	2.02413e-07	0	0	0	0	0	0	0	5.11444e-08	4.37035e-07	0	0	5.55544e-05	2.99381e-06	6.12643e-06	1.05261e-06	3.41542e-05	0
SRS2440523	0	0	0	4.6159e-06	4.55272e-05	2.52658e-06	1.40583e-06	1.91757e-06	0	1.62718e-05	0	2.88855e-05	0	0	0	0	0	0	0	1.32234e-07	0	0	2.05116e-05	0	1.31177e-06	1.62862e-07	5.47714e-08	0	0	0	0	0	0	0	0	0	0	0	0	0	0	0	0	9.60673e-06	1.04848e-06	1.7408e-06	2.58526e-06	1.41904e-05	0
SRS2440522	2.71467e-07	0	0	0.000333987	0	2.94091e-07	5.67247e-06	8.27819e-06	3.41064e-07	2.16927e-06	0	7.45027e-05	0	0	0	9.65197e-07	9.65197e-07	9.29365e-07	0	2.0255e-06	0	2.95713e-06	2.81526e-05	0	2.9098e-05	1.01999e-06	0	3.41064e-07	0	0	0	0	0	0	0	7.34666e-08	0	0	0	0	4.10864e-07	0	0	7.04302e-06	1.78021e-06	5.14457e-07	0	3.11167e-07	0
SRS2440521	1.95131e-07	0	0	5.82683e-05	1.80527e-05	1.23364e-05	0.000266253	0.000504048	3.04383e-07	3.1004e-05	0	5.40715e-06	0	0	0	2.53997e-06	3.32585e-06	2.78812e-06	5.11808e-07	1.6258e-07	0	0	2.05779e-05	0	2.29333e-05	4.27293e-09	7.43432e-06	2.52844e-07	0	0	0	7.5072e-07	0	2.22192e-07	0	0	0	0	0	0	0	0	0	1.86766e-05	0.00015717	4.28622e-06	2.22636e-05	0	0
SRS2440518	1.28549e-07	0	0	1.49699e-05	1.78201e-06	1.03408e-06	1.39678e-06	2.49203e-06	7.21666e-08	1.40203e-06	0	0.000144087	0	0	0	1.906e-07	3.63161e-07	3.58224e-07	0	1.08012e-06	0	1.9689e-06	3.16285e-06	0	1.39672e-06	2.42303e-06	2.64807e-07	1.43617e-07	0	0	0	0	0	0	0	8.29726e-06	0	0	0	0	6.94323e-07	0	0	3.66313e-06	0	5.55022e-07	6.35436e-06	8.91747e-07	1.52987e-06
SRS2440519	4.8175e-07	0	0	0.0001389	3.93998e-07	2.16278e-06	5.89337e-06	8.54346e-06	1.32273e-06	4.07431e-06	5.31825e-05	9.58288e-06	0	0	0	5.04057e-06	8.23775e-06	7.16636e-06	6.21212e-08	1.42845e-06	2.27328e-05	2.12859e-07	1.57584e-05	0	2.32947e-05	7.25254e-08	3.56589e-07	9.93811e-07	0	0	0	5.68261e-08	0	0	0	7.33323e-07	0	0	0	0	5.11395e-07	0	0	2.85124e-05	1.05885e-05	1.88229e-06	7.52115e-06	2.88832e-06	0
SRS2440517	2.59331e-07	0	0	0.000105587	1.79301e-06	7.64207e-06	4.57052e-06	7.3419e-06	4.89964e-07	5.76482e-06	0	1.18968e-05	0	0	0	6.87835e-07	1.03755e-06	8.99183e-07	0	4.95505e-06	0	6.4256e-08	9.81832e-06	0	4.44767e-05	0	1.63817e-06	5.15542e-07	0	2.27901e-07	0	0	0	0	0	0	0	0	0	1.13003e-08	3.20467e-07	0	0	1.18235e-05	4.49962e-05	2.16811e-06	6.86952e-06	2.07029e-05	0
SRS2440516	8.78197e-08	0	0	0.000393837	6.00714e-08	1.99607e-06	8.01016e-06	9.52457e-06	1.66749e-07	1.78313e-06	0	0.000170871	0	0	0	7.81765e-07	1.44052e-06	1.36426e-06	0	3.33979e-07	0	2.30326e-06	4.68855e-05	0	4.35879e-05	1.76796e-06	7.20023e-06	1.66749e-07	0	0	0	0	0	0	0	1.80833e-07	0	0	7.24828e-08	5.55529e-08	1.04701e-06	0	0	1.81778e-05	1.39077e-05	9.74601e-07	7.87062e-06	1.78058e-06	0
SRS2440514	0	0	0	1.16644e-06	9.36998e-06	6.41595e-07	0.000453064	0.000834209	0	0.000108343	0	2.37421e-06	0	0	0	0	0	0	0	1.7192e-06	0	0	3.05539e-05	0	4.89126e-06	2.32073e-08	6.2532e-07	0	0	0	0	5.20381e-07	0	0	0	0	0	0	0	0	0	0	0	4.67099e-05	1.47931e-06	1.52693e-06	2.50109e-07	7.07448e-08	0
SRS2440513	1.33684e-07	0	0	3.72405e-05	3.82702e-06	5.90103e-06	5.0365e-05	0.000104551	6.76235e-07	1.43193e-05	0	6.06178e-06	0	0	0	5.63425e-06	8.52257e-06	6.18406e-06	0	8.08415e-06	0	5.77285e-07	1.10275e-05	0	1.64028e-05	0	2.99712e-05	6.76235e-07	0	0	0	3.49807e-06	0	0	0	0	0	0	0	0	3.30547e-07	0	0	7.06923e-05	3.33149e-07	1.71754e-05	0.000117165	1.38357e-05	0
SRS2440515	8.77538e-07	0	0	6.319e-09	2.93654e-05	2.05842e-06	0	0	1.34774e-06	1.73892e-05	0	0	7.28274e-08	7.28274e-08	7.28274e-08	1.12078e-05	1.65595e-05	1.39444e-05	0	8.13625e-05	0	3.54048e-07	0	0	0	0	1.64524e-06	1.16919e-06	0	0	0	1.39019e-06	0	0	0	0	0	0	0	0	2.77335e-07	0	0	5.89914e-05	2.80983e-05	2.45918e-06	3.47849e-06	4.67035e-07	2.03521e-07
SRS2440512	2.42336e-07	0	2.36695e-08	9.2226e-05	6.26549e-06	4.6543e-06	1.02885e-05	1.76813e-05	1.77639e-07	3.36352e-06	0	1.0525e-05	0	0	0	3.67401e-07	4.21621e-07	3.84139e-07	0	1.97365e-06	0	6.50539e-06	7.17929e-05	0	1.36679e-05	5.64342e-07	6.33393e-06	2.74512e-07	0	0	0	1.49118e-07	0	0	0	4.33386e-07	0	0	0	0	2.61396e-06	0	0	3.48158e-06	3.30878e-05	1.44563e-06	3.41548e-06	1.67168e-05	0
SRS2440511	0	0	0	2.45982e-05	6.91934e-07	1.83855e-07	5.39499e-05	0.000105738	0	1.48261e-06	0	7.55213e-05	0	0	0	0	0	0	0	1.60456e-07	0	0	4.55385e-05	0	8.81865e-06	0	0	0	0	0	0	9.90492e-07	0	0	0	0	0	0	0	0	0	0	0	2.1997e-06	0	0	0	0	0
SRS2440510	0	0	0	0.00106833	4.39535e-07	5.25972e-07	1.33553e-05	1.50472e-05	0	2.00319e-07	0	0.000139971	0	0	0	1.7322e-08	6.29791e-08	3.98204e-08	0	3.25395e-07	0	0	4.84384e-05	0	5.06794e-05	1.60923e-06	4.34088e-07	0	0	6.37904e-08	0	0	0	0	0	1.6227e-08	0	0	0	0	0	0	0	1.8577e-06	2.15164e-06	2.55468e-08	1.96638e-06	7.36242e-07	0
SRS2440508	5.33185e-07	0	4.28723e-07	0.000488795	8.2937e-07	4.05964e-07	7.83636e-06	9.8983e-06	5.79649e-07	8.46235e-06	0	0.000145497	0	0	0	1.55109e-06	2.39708e-06	2.2537e-06	1.01712e-07	8.87795e-05	0	1.52015e-05	1.30493e-05	0	3.19689e-05	2.57951e-06	7.02565e-08	7.36452e-07	0	0	4.56599e-07	2.30109e-06	0	2.26045e-07	0	0	0	0	0	0	7.19244e-06	0	0	2.73796e-05	7.42827e-08	2.27408e-06	2.34742e-05	3.50333e-07	0
SRS2440505	9.29842e-08	0	0	2.13647e-05	2.21179e-05	2.54956e-06	7.70957e-06	1.61394e-05	8.1926e-07	1.29146e-05	0	6.38418e-06	0	0	0	2.80852e-06	4.15731e-06	3.45204e-06	4.2172e-07	3.34856e-06	0	0	7.411e-06	0	1.00555e-05	0	5.06635e-06	2.69023e-07	0	0	0	2.67114e-06	0	0	0	0	0	0	0	0	6.05135e-08	0	0	2.37349e-05	2.89569e-05	1.64397e-05	6.01279e-05	7.3449e-07	0
SRS2440506	0	0	0	0.000470621	1.22582e-05	3.27238e-06	9.05859e-06	1.09251e-05	0	8.55946e-05	0	9.71566e-06	0	0	0	1.16265e-07	1.16265e-07	1.16265e-07	0	2.00056e-06	0	0	3.49795e-05	0	6.4242e-05	2.47282e-08	1.19524e-06	0	0	1.43611e-06	0	0	0	0	0	0	0	0	0	0	0	0	0	4.13055e-05	5.50945e-05	2.98732e-06	2.86979e-05	2.46935e-06	0
SRS2440507	4.81545e-07	0	6.38658e-08	0.000129822	9.33327e-07	1.29758e-05	6.74863e-05	0.000124222	5.79209e-07	1.0878e-05	0	8.10148e-06	0	0	0	4.45267e-06	6.87316e-06	5.91565e-06	0	2.16588e-06	0	1.85988e-07	1.74991e-05	0	4.7265e-05	5.45016e-08	4.89608e-06	4.81545e-07	0	0	0	0	0	0	0	0	0	0	0	5.01622e-08	1.51101e-07	0	0	3.53458e-05	1.62611e-06	6.24192e-06	1.07226e-06	4.9806e-05	0
SRS2440504	3.90084e-07	0	0	0.000869349	1.74319e-07	7.78159e-08	1.01142e-05	1.06402e-05	5.9565e-07	4.87799e-06	2.34644e-05	0.000191106	0	0	0	1.75409e-06	2.34896e-06	1.96798e-06	0	7.29564e-07	9.34456e-06	1.34636e-06	2.21646e-05	0	4.13006e-05	2.49957e-06	9.27289e-06	6.72629e-07	0	0	0	5.11362e-07	0	8.26851e-08	0	0	0	0	0	8.21903e-08	5.87336e-07	0	0	2.86304e-05	8.62538e-08	2.73927e-06	9.21136e-06	0.000426664	0
SRS2440503	8.28462e-07	0	0	0.000893628	2.63614e-06	9.79972e-07	1.38276e-05	1.47872e-05	1.04342e-06	8.13071e-06	4.91694e-06	0.00027879	0	0	0	3.55474e-06	5.2425e-06	4.35586e-06	0	1.43988e-06	2.14938e-06	4.43596e-06	2.98582e-05	0	5.20214e-05	4.07113e-06	3.18102e-05	1.10481e-06	0	0	0	0	0	9.15277e-07	0	0	0	0	0	1.75983e-08	2.10884e-06	0	0	4.61457e-05	2.90544e-07	2.43328e-06	1.90419e-05	1.85923e-05	0
SRS2440502	1.80532e-07	0	2.07812e-08	0.000411128	2.32844e-05	5.03962e-06	8.21281e-06	1.00041e-05	6.05647e-07	9.17873e-06	0.000126515	8.9923e-06	0	0	0	3.81169e-06	6.50807e-06	5.32061e-06	0	7.30166e-08	5.10785e-05	8.57018e-08	1.81164e-05	0	3.99578e-05	0	1.80548e-07	3.64738e-07	0	0	0	0	0	1.31234e-06	0	0	0	0	0	0	2.18777e-07	0	0	4.26547e-05	9.17369e-06	2.95258e-06	1.24494e-05	8.30232e-06	0
SRS2440501	3.29636e-08	0	0	1.90981e-05	8.36406e-07	1.3262e-05	7.01367e-06	1.50925e-05	5.17392e-08	1.12418e-05	0	0.000169986	0	0	0	1.41155e-07	2.94631e-07	1.89106e-07	0	9.95443e-08	0	7.13733e-08	2.04717e-05	0	7.64388e-06	2.01248e-06	3.21365e-06	5.17392e-08	0	0	0	3.50479e-07	0	0	0	4.98009e-06	0	0	0	0	7.19619e-08	0	0	2.22739e-05	1.02198e-05	3.48621e-06	1.47351e-05	2.17814e-05	3.04985e-09
SRS2440498	4.95391e-07	0	0	0.00109091	4.0279e-07	2.78857e-05	1.47661e-05	1.6118e-05	7.70436e-07	1.69559e-05	0	1.23816e-05	0	0	0	4.23026e-06	8.2773e-06	6.90184e-06	0	5.07132e-06	0	6.1938e-08	6.9815e-05	0	5.29274e-05	1.29877e-07	2.32737e-07	7.13606e-07	0	0	0	4.46069e-07	0	3.41347e-07	0	9.45676e-05	0	0	0	0	2.35822e-07	0	0	6.852e-05	1.27516e-05	2.35363e-06	4.01757e-05	3.24384e-05	8.16368e-07
SRS2440500	4.05638e-07	0	0	0.000182671	7.73164e-06	1.65815e-06	9.74557e-06	1.76661e-05	5.77417e-07	1.81619e-06	0	1.72566e-05	0	0	0	2.43177e-06	4.04711e-06	3.31638e-06	0	1.62365e-07	0	1.82155e-08	4.71047e-05	0	6.99219e-05	0	6.89678e-07	4.90846e-07	0	0	0	0	0	3.02779e-08	0	3.89239e-07	0	0	0	0	6.43119e-08	0	0	1.80016e-05	1.00927e-05	8.23484e-07	1.43542e-05	1.99288e-07	1.61534e-07
SRS2440497	1.81865e-07	0	1.7641e-07	2.26774e-06	3.92185e-05	3.65635e-08	7.52618e-06	1.53869e-05	1.76213e-07	5.21739e-06	0	1.27449e-05	0	0	0	4.01207e-07	4.69816e-07	4.69816e-07	0	1.99888e-06	0	1.5886e-06	1.14271e-05	0	2.37286e-06	2.6924e-08	3.29078e-07	2.86985e-07	0	0	0	0	0	0	0	0.00026335	0	0	0	0	8.18673e-07	0	0	5.22385e-06	1.41968e-07	3.52802e-07	2.384e-07	2.61131e-07	0
SRS2440499	4.29374e-08	0	1.16165e-07	0.000339886	3.07565e-06	1.29483e-05	9.4805e-06	1.35606e-05	0	1.04117e-05	4.86013e-05	8.52101e-06	0	0	0	3.3281e-07	4.43677e-07	4.43677e-07	0	7.20123e-06	2.01628e-05	7.54023e-08	1.78164e-05	0	3.47053e-05	6.86888e-08	4.2151e-06	4.29374e-08	0	0	0	0	0	5.97062e-08	0	0	0	0	0	0	7.54023e-08	0	0	1.17093e-05	1.20507e-06	8.35628e-07	1.23936e-05	5.10957e-05	0
SRS2440496	1.28291e-07	0	0	0.000910569	2.25492e-06	1.05609e-06	1.48105e-05	1.63214e-05	2.07025e-07	2.71775e-06	0	8.80091e-06	0	0	0	5.66938e-07	1.23996e-06	1.00499e-06	4.35916e-08	6.23915e-07	0	5.4138e-08	2.18143e-05	0	5.3803e-05	7.79159e-08	3.52569e-06	1.57352e-07	0	0	0	4.59655e-07	0	0	0	0.000161462	0	0	0	0	5.4138e-08	0	0	1.10808e-05	0	9.26207e-07	2.91601e-06	4.39034e-06	0
SRS2440493	2.30829e-07	0	0	0.000219914	2.08888e-06	3.31183e-06	9.16496e-06	1.18166e-05	6.06105e-07	2.87135e-06	1.06447e-07	1.50503e-05	0	0	0	2.47011e-06	4.832e-06	3.26113e-06	0	1.01352e-06	0	2.12356e-08	4.56602e-05	0	8.07367e-05	9.65586e-09	3.42344e-07	6.06105e-07	0	0	0	0	0	0	0	2.12656e-07	0	0	0	0	2.49793e-07	0	0	4.24291e-05	1.67643e-05	4.66429e-07	6.65548e-06	4.37317e-07	0
SRS2440494	0	0	0	2.11497e-05	1.51705e-06	5.47559e-06	9.44563e-05	0.000172624	0	1.12551e-05	0	1.07862e-06	0	0	0	2.89155e-07	2.89155e-07	2.57969e-07	0	1.41141e-05	0	0	3.86444e-05	0	9.28932e-06	0	0	0	0	0	0	0	0	0	0	0.000438839	0	0	0	0	0	0	0	3.29444e-05	5.90786e-05	0	4.28335e-06	2.15882e-06	0
SRS2440491	0	0	0	0.000288177	1.79556e-05	4.035e-06	7.68054e-06	8.0223e-06	0	5.08969e-05	0	9.89353e-06	0	0	0	0	0	0	8.82325e-09	9.5914e-07	0	0	3.35447e-05	0	8.02556e-05	1.94763e-08	1.05879e-07	0	0	1.53429e-06	0	4.17679e-06	0	0	6.90906e-08	0	0	0	0	0	0	0	0	1.88789e-05	3.55298e-05	2.39273e-06	4.03397e-05	3.36126e-06	0
SRS2440490	1.75358e-07	0	4.45693e-07	9.34324e-06	6.07556e-07	5.7842e-07	1.07697e-07	1.07697e-07	3.09009e-07	1.42428e-05	4.74852e-08	3.10398e-06	0	0	0	7.13014e-07	1.08546e-06	8.86356e-07	7.2412e-07	2.9653e-05	4.74852e-08	4.47814e-06	3.06796e-07	0	7.54577e-07	0	5.80306e-07	2.95978e-07	0	0	0	1.45336e-05	0	2.54608e-08	0	5.19143e-07	0	0	0	0	2.75896e-06	0	0	3.50107e-05	0	4.79455e-06	1.67456e-05	3.59328e-06	1.44571e-06
SRS2440487	8.089e-08	0	0	5.15095e-06	3.93875e-06	3.5626e-07	3.16684e-06	4.52178e-06	8.089e-08	2.85381e-06	0	1.09473e-06	0	0	0	1.38943e-07	1.38943e-07	8.089e-08	0	0	0	1.36476e-06	4.04318e-07	0	3.20133e-06	0	1.73835e-06	8.089e-08	0	0	0	0	0	8.56796e-08	0	2.45723e-07	0	0	0	0	3.83774e-07	0	0	1.48811e-06	9.68562e-07	9.94145e-08	5.78078e-06	3.58439e-07	0
SRS2440492	0	0	0	0.000414584	6.93855e-07	8.04387e-06	1.97745e-05	2.55152e-05	0	4.39411e-06	0	1.07042e-05	0	0	0	0	4.30484e-08	4.30484e-08	0	8.19674e-07	0	0	1.68756e-05	0	2.41541e-05	2.7398e-08	3.58825e-06	0	0	0	0	1.82443e-07	0	0	0	0	0	0	0	0	0	0	0	1.45488e-05	2.43257e-07	3.5753e-06	1.4498e-05	1.40598e-07	3.0313e-07
SRS2440489	3.23036e-08	0	0	1.47289e-05	7.60085e-07	7.65907e-06	5.03877e-06	1.11212e-05	3.23036e-08	5.19024e-06	0	0.000155796	0	0	0	1.24178e-07	1.31584e-07	1.2995e-07	0	3.57663e-07	0	1.72857e-08	2.27708e-05	0	5.11285e-06	1.83856e-06	1.76867e-06	3.23036e-08	0	0	0	0	0	0	0	5.28114e-06	0	0	0	0	0	0	0	9.80165e-06	2.87203e-06	2.97623e-06	9.40466e-06	3.09013e-06	0
SRS2440486	0	0	0	4.02498e-06	6.11539e-06	5.20698e-06	1.08222e-05	1.967e-05	0	1.64775e-05	0	0.000165129	2.98513e-08	2.98513e-08	2.98513e-08	0	0	0	0	1.86668e-06	0	0	4.56794e-05	0	1.12454e-06	2.47626e-06	1.66404e-06	0	0	0	0	2.3878e-06	0	0	0	0.00370503	0	0	0	0	0	0	0	1.91401e-05	2.93274e-05	2.08388e-06	1.3693e-05	1.56148e-07	6.07803e-07
SRS2440484	6.82751e-07	0	0	7.34617e-05	6.65727e-07	3.40779e-07	3.43591e-06	4.09467e-06	9.2227e-07	2.84957e-06	0	0.000239991	0	0	0	1.54956e-06	1.85816e-06	1.70408e-06	0	1.8034e-06	0	3.90064e-07	4.34347e-05	0	2.2112e-05	1.95177e-06	3.69678e-07	9.24156e-07	0	0	0	0	0	6.40819e-08	0	0	0	0	8.87212e-08	0	4.95017e-07	0	0	2.76688e-06	1.02605e-05	1.1091e-06	1.14198e-07	4.14311e-06	0
SRS2440483	0	0	0	0.000130861	6.02809e-07	2.61006e-07	8.34081e-06	1.43215e-05	0	2.6545e-06	0	2.31538e-05	0	0	0	0	0	0	0	2.20623e-06	0	0	1.76396e-05	0	5.09261e-05	4.69371e-08	0	0	0	0	0	0	0	0	0	9.71719e-07	0	0	0	0	0	0	0	1.10373e-06	4.53033e-06	0	3.33727e-07	6.62049e-08	2.94033e-08
SRS2440482	4.85841e-08	0	0	3.83143e-05	2.96505e-07	4.65511e-07	1.2587e-06	1.53167e-06	8.32115e-08	1.74038e-06	1.4541e-07	0.000150645	0	0	0	2.61325e-07	4.02904e-07	3.89533e-07	0	1.10979e-06	0	2.43869e-08	4.57949e-06	0	7.23392e-06	1.74533e-06	1.6258e-07	8.32115e-08	0	0	0	0	0	0	0	1.33315e-07	0	0	0	0	2.43869e-08	0	0	2.20675e-05	1.28148e-06	1.41692e-06	3.6053e-07	5.47825e-06	0
SRS2440481	0	0	5.9833e-08	0.000140425	2.52234e-06	4.93988e-06	1.26982e-05	2.36972e-05	0	3.82654e-05	0	1.4601e-05	0	0	0	0	0	0	0	2.76527e-07	0	0	5.28973e-05	0	6.32873e-05	0	1.27871e-05	0	0	0	0	0	0	0	0	0	0	0	0	0	0	0	0	2.38818e-05	5.30848e-05	1.10381e-06	1.69825e-05	9.57328e-08	0
SRS2440485	3.5036e-07	0	1.9466e-07	0.000117012	5.89639e-07	1.34236e-06	3.53838e-05	6.67686e-05	2.30228e-07	7.65682e-06	0	7.02425e-06	0	0	0	9.77848e-07	1.61019e-06	1.2432e-06	0	1.29253e-05	0	3.76238e-06	4.14756e-05	0	3.54553e-05	7.91121e-08	3.0681e-06	4.10106e-07	0	0	0	0	0	0	0	0	0	0	0	0	1.98126e-06	0	0	2.46598e-05	0	2.24858e-06	1.21246e-05	3.0246e-06	0
SRS2440480	9.21439e-07	0	0	0.00143728	6.69015e-06	1.6025e-07	9.14028e-05	0.000165615	1.30192e-06	7.16297e-06	0	1.36727e-05	0	0	0	7.14553e-06	1.28355e-05	1.00436e-05	0	2.16816e-07	0	2.7007e-06	4.0595e-05	0	2.60895e-05	1.7444e-07	2.06775e-07	1.41176e-06	0	0	0	3.45015e-07	0	2.70078e-08	0	1.29607e-07	0	0	7.57852e-08	1.10978e-07	1.57987e-06	0	0	7.46928e-06	1.30949e-07	1.16518e-06	6.72029e-07	2.69827e-06	0
SRS2440479	2.06478e-06	0	0	0.00118266	4.9913e-06	5.38215e-08	8.02674e-05	0.000144521	3.5353e-06	2.21924e-06	0	1.28735e-05	0	0	0	2.54501e-05	4.31189e-05	3.26738e-05	0	1.00139e-06	0	3.47124e-06	3.70718e-05	0	2.36295e-05	1.19888e-07	1.71483e-07	3.35087e-06	0	0	0	9.77925e-07	0	2.11572e-06	0	0	0	0	1.1015e-07	3.42236e-07	2.6582e-06	0	0	1.84602e-06	6.26316e-07	6.0427e-07	5.47306e-07	1.27783e-07	0
SRS2440476	8.95816e-07	0	0	0.00123527	9.48171e-06	3.48852e-06	7.35444e-05	0.000124861	1.28063e-06	2.02469e-06	0	2.01974e-05	0	0	0	5.93932e-06	9.51214e-06	8.14897e-06	0	6.24706e-07	0	1.57979e-06	5.31984e-05	0	2.54237e-05	2.36133e-07	0	1.03652e-06	0	0	0	0	0	7.85098e-08	0	0	0	0	0	8.82336e-08	1.20935e-06	0	0	1.85065e-06	1.24777e-05	7.33955e-07	1.72365e-07	3.81952e-07	0
SRS2440477	1.02533e-06	0	0	8.27879e-05	2.46293e-06	2.33947e-06	3.5807e-05	6.43814e-05	1.10492e-06	4.37402e-05	0	6.24681e-06	0	0	0	2.61273e-06	3.65106e-06	3.40954e-06	0	4.50499e-06	0	8.71454e-06	2.0807e-05	0	2.50721e-05	0	2.21876e-05	1.2406e-06	0	0	0	3.79688e-07	0	0	0	0.0029903	0	0	0	0	4.73702e-06	0	0	2.19192e-05	6.78575e-06	5.92803e-06	2.07802e-07	0	0
SRS2440474	0	0	1.57377e-06	6.13785e-07	3.56044e-05	8.20749e-07	8.72095e-05	0.000147852	0	0.000212418	0	2.84875e-07	0	0	0	4.02964e-06	1.08055e-05	7.29273e-06	3.01686e-06	9.01173e-05	0	0	6.17212e-05	0	1.64078e-06	0	0	0	0	0	0	0	0	1.64897e-07	0	0	0	0	0	0	0	0	0	8.40011e-05	8.97099e-06	3.79085e-06	1.05953e-06	0	0
SRS2440473	1.85427e-07	0	3.17145e-07	4.19577e-08	0.000287544	5.9961e-06	0	0	4.77163e-07	2.04445e-07	0	7.20972e-08	2.47984e-07	2.47984e-07	2.47984e-07	5.12401e-07	5.23435e-07	5.23435e-07	9.32687e-06	5.02651e-05	0	2.9993e-05	0	0	0	0	5.28441e-06	5.12401e-07	0	0	0	0.000206672	0	0	1.26045e-06	8.59585e-08	0	0	0	0	1.41841e-05	0	0	1.11004e-06	9.91408e-05	9.2936e-07	1.1204e-07	0	0
SRS2440475	2.04412e-06	0	0	0.00116324	2.0891e-06	1.49732e-08	0.00013572	0.000248686	2.94581e-06	8.10554e-07	0	1.11164e-05	0	0	0	1.30181e-05	2.10809e-05	1.62788e-05	0	1.96523e-07	0	8.178e-06	6.09696e-05	0	2.29051e-05	1.29729e-07	3.95162e-08	2.71616e-06	0	0	0	3.67636e-06	0	1.28539e-06	0	0	0	0	1.13908e-07	2.12446e-07	4.88611e-06	0	0	3.92647e-06	8.0682e-07	1.90316e-06	5.53583e-07	1.00265e-06	0
SRS2440472	0	0	0	2.97105e-05	5.0495e-07	1.38493e-07	1.12993e-05	2.21564e-05	0	1.38906e-06	0	0.000240285	0	0	0	0	0	0	0	8.74081e-07	0	1.79183e-08	2.97326e-05	0	1.2582e-05	3.17566e-06	1.67009e-06	0	0	0	0	3.32863e-08	0	0	0	9.10393e-06	0	0	0	0	0	0	0	5.38169e-06	8.50816e-08	9.26403e-07	6.78421e-06	1.18433e-06	1.29345e-07
SRS2440470	0	0	2.63256e-08	0.000137835	1.45309e-07	7.67109e-06	6.07017e-06	6.87341e-06	0	4.18919e-06	0	4.12653e-05	0	0	0	0	0	0	0	4.29055e-06	0	0	2.43318e-05	0	5.15991e-05	8.78167e-07	1.72995e-06	0	0	0	0	0	0	0	0	0	0	0	0	0	0	0	0	1.16042e-05	4.53542e-07	6.51302e-07	4.39443e-06	6.95758e-07	0
SRS2440471	0	0	0	0.000330596	4.47971e-07	1.11292e-05	1.18974e-05	1.92663e-05	0	1.18021e-06	6.61938e-05	1.39127e-05	0	0	0	0	0	0	0	1.3228e-06	2.92141e-05	0	2.75067e-05	0	0.000131403	1.42447e-08	6.00623e-07	0	0	4.21324e-06	0	8.65082e-07	0	0	0	0	0	0	0	0	0	0	0	1.81166e-05	1.02163e-06	4.78916e-07	6.30288e-06	8.11202e-07	0
SRS2440469	2.27754e-08	0	1.82605e-07	2.95541e-05	1.18946e-05	1.18167e-06	1.68004e-06	4.88309e-06	2.27754e-08	6.93547e-06	4.25987e-07	0.00030122	0	0	0	1.22046e-07	2.77548e-07	2.77548e-07	0	2.14007e-06	1.20388e-07	4.55857e-06	1.57284e-05	0	5.34018e-06	4.42217e-06	3.41917e-07	2.27754e-08	0	0	0	2.45985e-08	0	0	0	6.98929e-05	0	0	0	0	1.48232e-06	0	0	8.92343e-06	0	1.88602e-06	3.29826e-05	7.26605e-06	7.25071e-06
SRS2440466	0	0	0	1.04118e-05	3.14378e-07	1.72317e-07	6.7317e-06	1.2005e-05	0	1.88062e-06	2.4172e-08	0.000329403	0	0	0	0	0	0	0	0	2.4172e-08	0	4.62592e-05	0	3.98042e-06	4.3614e-06	1.38693e-06	0	0	0	0	0	0	0	0	0.000119135	0	0	0	0	0	0	0	1.2441e-05	1.76065e-06	8.23682e-08	2.38571e-06	8.73488e-07	0
SRS2440465	8.04079e-07	0	0	0.000849498	3.90186e-06	3.06897e-05	2.21127e-05	3.13072e-05	1.08743e-06	7.17556e-06	7.73011e-05	1.62609e-05	0	0	0	5.28996e-06	9.13662e-06	8.34358e-06	0	2.95889e-05	2.71518e-05	1.94832e-07	2.48605e-05	0	4.69525e-05	6.27407e-08	0	9.08664e-07	0	0	0	0	0	0	0	0	0	0	0	0	1.94832e-07	0	0	7.24032e-05	0	1.02805e-06	0	3.26475e-07	0
SRS2440467	2.40527e-05	0	0	0.000229203	1.71573e-07	1.08925e-06	5.94179e-06	6.55513e-06	3.10867e-05	5.04426e-07	0	8.29884e-06	1.15437e-06	1.15437e-06	1.13887e-06	0.000115404	0.000170034	0.000142348	3.03233e-07	9.94026e-06	0	8.20035e-06	4.94981e-05	0	4.22227e-05	8.37784e-08	0	3.33994e-05	0	4.10984e-07	0	3.18864e-06	0	1.84272e-08	0	2.29942e-07	0	0	0	1.78932e-06	1.55777e-05	0	0	1.50188e-06	8.32857e-06	1.33229e-07	2.77161e-06	6.51999e-07	0
SRS2440468	0	0	0	0.000294291	3.75636e-06	5.17241e-07	8.92651e-06	1.5052e-05	0	5.68205e-06	0	1.31451e-05	0	0	0	1.04134e-07	1.35386e-07	8.40868e-08	0	2.33506e-07	0	0	6.60652e-05	0	5.63915e-05	7.93325e-09	1.2746e-06	0	0	0	0	0	0	0	0	4.42842e-05	0	0	0	0	0	0	0	6.4395e-06	1.78934e-06	1.00815e-06	2.57855e-07	5.25505e-07	0
SRS2440464	0	0	0	0.000149856	5.13068e-07	5.72961e-05	5.87145e-06	1.0322e-05	0	1.6864e-05	0.000133038	7.81472e-06	0	0	0	0	0	0	0	1.40492e-06	5.70542e-05	0	1.58672e-05	0	6.00438e-05	0	2.34694e-07	0	0	5.40824e-06	0	0	0	0	0	1.13879e-05	0	0	0	0	0	0	0	5.68346e-05	2.14492e-06	6.86639e-06	1.76621e-05	1.06564e-07	0
SRS2440463	2.7861e-08	0	0	5.75649e-05	3.43735e-07	4.35326e-06	2.49119e-06	2.68059e-06	2.7861e-08	6.79937e-06	0	8.98339e-05	0	0	0	2.7861e-08	2.7861e-08	2.7861e-08	0	7.94259e-06	0	3.39334e-06	6.07412e-06	0	1.5909e-05	3.12165e-07	1.55534e-06	2.7861e-08	0	0	0	8.90608e-06	0	0	0	0.000194392	0	0	0	0	1.75354e-06	0	0	2.39239e-05	3.28768e-05	2.38618e-06	1.29013e-05	9.89413e-06	1.04979e-06
SRS2440462	0	0	0	1.64213e-07	1.80617e-06	2.16245e-07	7.63712e-07	7.63712e-07	0	3.65212e-06	0	1.13738e-05	0	0	0	0	0	0	0	2.43445e-07	0	0	4.84539e-08	0	3.14357e-07	6.91741e-08	1.11719e-07	0	0	0	0	1.81056e-08	0	0	0	0	0	0	0	0	0	0	0	8.03134e-06	2.77061e-06	3.86981e-07	0	1.23376e-07	0
SRS2440460	0	0	0	9.25566e-05	3.43599e-07	4.71354e-06	4.14738e-06	4.62321e-06	0	3.26355e-06	0	5.61175e-05	0	0	0	0	0	0	0	5.38378e-06	0	0	1.96866e-05	0	3.46986e-05	2.73249e-07	6.7822e-07	0	0	0	0	0	0	0	0	0	0	0	0	0	0	0	0	1.10539e-05	4.13395e-07	2.60645e-07	3.67602e-06	1.25973e-06	0
SRS2440459	4.66186e-08	0	0	0.0005927	1.82281e-06	3.17826e-05	2.29947e-05	2.90481e-05	4.66186e-08	2.39216e-06	3.83234e-05	1.60791e-05	0	0	0	2.47543e-07	3.77786e-07	2.8733e-07	0	4.51606e-07	1.73539e-05	0	2.98366e-05	0	7.863e-05	3.01486e-08	1.58034e-06	4.66186e-08	0	3.63555e-07	0	1.03254e-07	0	0	0	1.90072e-07	0	0	0	0	0	0	0	6.54738e-06	1.87125e-06	1.07118e-06	6.47307e-06	1.51186e-05	0
SRS2440458	1.60309e-07	0	0	3.8379e-05	1.49067e-06	3.75298e-07	6.08237e-06	1.66125e-05	1.75036e-07	3.41716e-06	0	9.85529e-06	0	0	0	1.07738e-06	1.41288e-06	1.31742e-06	0	5.07405e-07	0	8.8636e-08	2.18794e-05	0	1.3098e-05	5.65583e-08	1.45556e-06	2.63672e-07	0	5.34812e-06	0	0	0	1.52651e-07	0	0	0	0	0	0	1.4442e-07	0	0	1.54641e-05	8.14543e-06	2.45082e-06	4.59759e-06	8.23268e-07	0
SRS2440457	7.46457e-09	0	0	5.70424e-06	6.87253e-06	7.59988e-08	5.78328e-06	1.3418e-05	4.65647e-08	6.24512e-06	0	1.85263e-05	0	0	0	7.55958e-08	2.06916e-07	1.1273e-07	0	2.1296e-07	0	0	1.80435e-05	0	4.20095e-06	1.97398e-08	0	4.65647e-08	0	0	0	0	0	2.74588e-07	0	2.531e-08	0	0	0	0	3.91001e-08	0	0	6.97262e-06	2.94031e-06	0	1.10533e-07	2.78115e-08	0
SRS2440461	0	0	0	1.71157e-05	1.09988e-07	8.4404e-06	1.69275e-05	2.78304e-05	0	4.33626e-06	0	0.000195246	0	0	0	0	0	0	0	6.75613e-07	0	0	1.46222e-05	0	6.85629e-06	2.20899e-06	4.72337e-06	0	0	0	0	0	0	0	0	2.89478e-07	0	0	0	0	0	0	0	1.2924e-05	7.06476e-06	7.27494e-07	6.26661e-06	9.20729e-06	0
SRS2440456	1.15819e-08	0	0	0.000739414	3.4718e-06	1.73419e-06	0.00010939	0.000202585	1.15819e-08	9.95924e-06	0	8.54958e-06	0	0	0	1.09486e-07	2.04191e-07	2.02856e-07	0	0	0	0	6.97306e-05	0	7.17623e-05	1.38669e-07	3.79315e-06	1.15819e-08	0	0	0	0	0	5.25733e-09	0	0.000190519	0	0	0	0	0	0	0	7.66105e-06	9.51749e-06	3.31131e-07	8.18316e-06	2.78265e-07	0
SRS2440455	5.61436e-06	0	2.29994e-08	0.000225351	2.1604e-06	5.67438e-06	2.03853e-05	3.35245e-05	8.13191e-06	8.03362e-06	0	5.76044e-06	0	0	0	3.1455e-05	5.20334e-05	4.40704e-05	1.31148e-08	8.41421e-07	0	1.06223e-05	2.97783e-05	0	7.31343e-05	0	2.22393e-07	8.29536e-06	0	2.25457e-06	0	0	0	9.90909e-07	0	1.21797e-07	0	0	0	4.8149e-07	6.89596e-06	0	0	1.12357e-05	2.46977e-07	3.90598e-06	1.38227e-05	2.13182e-05	0
SRS2440454	0	0	0	0.000101221	2.13759e-07	6.65539e-07	6.4547e-06	8.40188e-06	0	1.673e-06	0	1.22758e-05	1.55411e-08	1.55411e-08	1.55411e-08	0	0	0	0	2.65868e-06	0	0	7.6205e-05	0	3.08564e-05	2.58309e-07	4.81444e-07	0	0	0	0	0	0	0	0	1.28761e-06	0	0	0	0	0	0	0	5.70221e-06	6.08826e-06	1.50667e-06	6.03488e-07	1.26376e-06	6.06104e-07
SRS2440453	5.28701e-07	0	1.31698e-07	0.000510111	9.65974e-07	7.0166e-07	7.12548e-06	7.67282e-06	4.48416e-07	8.54385e-06	2.65163e-05	0.000363362	0	0	0	1.69234e-06	2.38735e-06	1.84113e-06	0	3.33627e-06	1.26487e-05	2.4493e-06	1.60909e-05	0	3.45989e-05	6.22794e-06	2.17594e-05	5.93951e-07	0	0	5.3937e-07	0	0	6.44001e-07	0	0	0	0	0	2.33812e-08	1.59559e-06	0	0	1.89285e-05	0	7.79427e-06	4.74169e-05	4.0433e-05	0
SRS2440837	8.37395e-07	0	0	5.95431e-06	7.37194e-06	1.22925e-07	4.04374e-05	9.12276e-05	1.01013e-06	1.08458e-05	0	1.28401e-05	0	0	0	4.59728e-06	6.4252e-06	5.74063e-06	0	6.23031e-07	0	2.65837e-06	0.000205755	0	4.94065e-06	3.03879e-08	1.92948e-06	1.03638e-06	0	0	0	8.23005e-08	0	3.72028e-07	0	0	0	0	0	0	1.4515e-06	0	0	8.74942e-06	0	2.62127e-06	4.95166e-07	1.86844e-07	0
SRS2440835	3.10456e-06	0	8.32167e-07	2.96874e-07	3.32176e-07	0	0	0	4.89361e-06	0	0	0	1.05204e-05	1.05204e-05	8.95521e-06	1.58585e-05	2.93705e-05	2.73624e-05	9.93179e-06	2.12022e-05	0	0	3.49679e-08	0	0	0	0	4.89361e-06	0	0	0	0.000127382	0	3.38414e-06	0	0	0	0	0	0	8.36744e-07	0	0	0	0	0	0	0	0
SRS2440839	0	0	0	0.00126689	1.10051e-05	9.14841e-06	2.08297e-05	2.36372e-05	0	9.04387e-06	0	9.71813e-06	0	0	0	0	0	0	0	2.36078e-06	0	0	2.96514e-05	0	4.05772e-05	1.28526e-07	5.30441e-06	0	0	1.77693e-07	0	0	0	0	0	3.53756e-05	0	0	0	0	0	0	0	3.14785e-05	8.76268e-05	4.42478e-07	7.95478e-07	3.52066e-05	0
SRS2440832	0	0	0	0.000148719	0	0	0.000220535	0.0005068	0	0	0	7.63548e-07	0	0	0	6.83489e-07	6.83489e-07	6.83489e-07	0	0	0	0	2.14797e-05	0	1.91486e-05	0	0	0	0	0	0	5.1994e-06	0	0	0	3.67107e-06	0	0	0	0	0	0	0	2.2632e-05	0	1.94543e-06	9.85321e-06	0	0
SRS2440838	3.56314e-08	0	0	1.79855e-05	1.21238e-06	1.56056e-05	1.08909e-05	2.18193e-05	5.33965e-08	5.75289e-06	0	2.23235e-06	0	0	0	5.35666e-07	5.93689e-07	5.93689e-07	0	2.11916e-06	0	5.00454e-08	1.687e-05	0	7.96007e-06	1.3062e-08	1.27594e-06	5.33965e-08	0	0	0	0	0	0	0	3.16547e-05	0	0	0	0	5.00454e-08	0	0	1.38926e-05	2.60554e-07	7.69376e-07	6.21421e-06	4.13097e-07	0
SRS2440833	0	0	2.05544e-08	0.000709835	0	5.70761e-07	2.30687e-05	2.86803e-05	0	6.51357e-07	4.3028e-06	0.000477745	0	0	0	5.98215e-08	8.62579e-08	8.62579e-08	1.17206e-07	1.03345e-06	1.23428e-06	0	0.000119285	0	7.94155e-05	7.73285e-06	0	0	0	0	0	6.09813e-06	0	0	0	8.08622e-07	0	0	0	0	0	0	0	1.33382e-05	9.66505e-08	2.41895e-07	7.36332e-08	4.62613e-05	0
SRS2440834	4.94088e-07	0	0	0.000343099	3.1499e-07	0	3.67639e-05	7.77946e-05	5.73783e-07	6.41921e-06	0	6.08538e-05	0	0	0	4.52436e-06	8.12763e-06	6.4995e-06	0	6.47206e-08	0	3.71537e-06	2.24461e-05	0	3.76642e-05	9.46123e-09	2.46108e-06	5.76238e-07	0	1.08266e-06	0	2.05469e-07	0	0	0	0	0	0	0	0	1.84333e-06	0	0	1.33542e-05	0	8.20102e-07	6.5924e-06	0	0
SRS2440836	0	0	0	1.54154e-05	5.52095e-06	1.04608e-05	2.51316e-07	2.91902e-07	0	1.52668e-05	0	6.13738e-05	0	0	0	0	0	0	3.40597e-07	1.82778e-06	0	0	1.48069e-06	0	1.757e-06	4.96003e-07	4.17617e-05	0	0	0	0	3.07181e-05	0	0	0	0.000118553	0	0	0	0	0	0	0	1.51569e-05	0.000106934	1.07814e-05	0.000146026	1.60638e-05	0.000172303
SRS2440831	1.11188e-07	0	0	6.68043e-05	4.04602e-07	0	2.1493e-06	3.50729e-06	1.5665e-07	1.58991e-06	0	0.000202709	0	0	0	5.93578e-07	7.72761e-07	7.72761e-07	0	1.23236e-06	0	3.04889e-08	1.11631e-05	0	1.4735e-05	2.83824e-06	3.51416e-07	1.87138e-07	0	0	0	0	0	7.28595e-08	0	0	0	0	0	0	1.06439e-07	0	0	5.42499e-06	1.85696e-07	4.82315e-07	3.58744e-07	1.54087e-07	0
SRS2440829	2.09304e-07	0	0	0.000160665	2.6654e-06	8.12287e-06	5.62861e-06	8.35416e-06	4.08102e-07	2.30455e-05	2.539e-08	7.81504e-06	0	0	0	7.96125e-07	9.43016e-07	9.43016e-07	0	1.3691e-06	0	2.29865e-07	4.88448e-05	0	4.41564e-05	6.77067e-09	1.94737e-07	2.26986e-07	0	0	0	0	0	0	0	1.83643e-05	0	0	0	0	1.23042e-07	0	0	6.69006e-05	3.64874e-05	3.04723e-06	6.38399e-07	3.01332e-07	0
SRS2440830	5.17607e-07	0	0	6.50613e-08	3.73304e-05	3.16105e-07	0	0	8.26782e-07	1.22623e-05	0	1.51937e-07	0	0	0	5.05833e-06	7.62581e-06	6.224e-06	7.68664e-07	6.92839e-07	0	8.90044e-08	0	0	0	0	2.43333e-06	7.45118e-07	0	0	0	6.70076e-07	0	0	1.8706e-07	0	0	0	0	0	1.89109e-07	0	0	1.91449e-05	3.63887e-06	4.26047e-07	1.10832e-06	2.74261e-07	2.82844e-07
SRS2440826	9.60198e-08	0	0	9.17173e-05	3.0486e-06	3.21316e-05	3.12455e-05	6.11793e-05	1.1399e-07	3.34709e-05	0	1.02552e-05	0	0	0	3.34987e-07	3.34987e-07	3.34987e-07	0	3.6217e-06	0	0	3.36705e-05	0	3.71799e-05	0	3.55089e-05	1.1399e-07	0	0	0	0	0	0	0	8.54162e-08	0	0	0	0	1.79698e-08	0	0	4.7613e-05	7.57374e-05	1.82863e-05	8.80428e-05	7.18619e-05	1.57905e-05
SRS2440828	3.71551e-08	0	1.11465e-08	1.52415e-06	2.86954e-06	3.57402e-07	2.01064e-06	2.14611e-06	3.71551e-08	4.11373e-06	0	1.29668e-05	0	0	0	3.71551e-08	3.71551e-08	3.71551e-08	0	1.21144e-06	0	2.78834e-07	0.000166691	0	2.02384e-06	2.4615e-08	1.5737e-06	3.71551e-08	0	0	5.87865e-07	0	0	0	0	0	0	0	0	0	0	0	0	1.34727e-05	0	2.05468e-07	2.67637e-06	4.20555e-05	0
SRS2440824	1.39021e-07	0	0	0.000873964	1.65361e-06	3.30951e-06	1.03707e-05	1.23623e-05	1.67044e-07	1.76596e-06	0	0.000137259	0	0	0	5.80279e-07	6.4812e-07	5.37573e-07	0	5.24478e-07	0	1.27584e-08	3.32104e-05	0	3.69667e-05	1.7866e-06	3.85591e-06	1.67044e-07	0	0	0	2.98912e-07	0	0	0	0	0	0	0	0	4.07814e-08	0	0	1.56273e-05	4.29459e-05	1.40773e-06	1.47032e-05	2.64344e-06	0
SRS2440825	4.51515e-07	0	0	3.29907e-05	1.78808e-06	0.00022905	1.8608e-05	3.21581e-05	4.84439e-07	1.8813e-05	0	5.45591e-06	0	0	0	2.3501e-06	3.91297e-06	3.51371e-06	0	2.94084e-06	0	9.60201e-08	2.65162e-06	0	1.2208e-05	0	3.36927e-05	5.50902e-07	0	0	0	0	0	1.35551e-08	0	2.42398e-07	0	0	3.00786e-08	8.80923e-08	9.44963e-08	0	0	0.000179694	3.69497e-06	2.37392e-06	9.02015e-06	0.000135297	0
SRS2440827	0	0	0	0.00075657	8.58737e-07	2.83232e-06	1.42821e-05	1.83372e-05	0	7.08976e-06	0	1.1126e-05	0	0	0	7.36558e-08	7.36558e-08	7.36558e-08	0	0	0	0	1.99283e-05	0	4.16534e-05	8.22904e-08	2.06987e-06	0	0	0	0	1.38055e-08	0	0	3.04357e-08	1.67295e-05	0	0	0	0	0	0	0	1.0828e-05	1.1698e-06	1.80266e-06	1.93776e-05	7.58902e-06	1.02269e-06
SRS2440822	0	0	4.40777e-08	3.35159e-05	1.03139e-07	4.79356e-06	1.96726e-06	1.82001e-06	0	9.77612e-07	0	3.20019e-05	0	0	0	0	0	0	0	7.22142e-06	0	0	5.86327e-06	0	1.58259e-06	4.12911e-07	0	0	0	1.01286e-07	0	0	0	0	0	5.13839e-07	0	0	0	0	0	0	0	2.2156e-05	0	3.84752e-07	9.17257e-06	7.29165e-06	1.2593e-05
SRS2440823	7.78308e-07	0	0	0.000140121	8.3869e-06	1.57146e-05	2.67384e-05	4.52026e-05	1.06939e-06	3.63673e-05	0	1.08918e-05	0	0	0	4.56905e-06	6.5039e-06	5.56363e-06	0	8.09029e-07	0	4.75358e-07	7.38625e-06	0	5.78511e-05	4.90468e-08	1.31536e-05	1.17488e-06	0	0	0	4.28646e-07	0	4.07816e-08	0	0	0	0	0	0	6.30734e-07	0	0	3.93014e-05	6.79377e-05	3.76599e-06	1.91205e-05	3.46499e-07	0
SRS2440821	0	0	0	9.72048e-05	6.0676e-07	6.99154e-07	4.73104e-06	6.89798e-06	0	1.55292e-06	0	1.29464e-05	0	0	0	0	0	0	0	3.38312e-06	0	0	3.02738e-05	0	2.37922e-05	2.45056e-07	1.24501e-06	0	0	0	0	0	0	0	0	1.26934e-07	0	0	0	0	0	0	0	9.67581e-06	7.99312e-06	7.52106e-07	1.76557e-06	4.88814e-06	0
SRS2440818	1.11213e-06	0	0	9.29877e-05	1.96446e-06	8.8935e-07	4.72151e-06	6.66942e-06	1.28084e-06	7.41157e-06	0	8.02219e-06	0	0	0	2.30811e-06	3.21183e-06	3.13011e-06	0	3.8763e-07	0	1.99799e-05	6.4252e-05	0	3.63746e-05	0	5.31743e-07	1.48098e-06	0	0	0	0	0	8.82155e-08	0	1.05162e-08	0	0	2.58792e-08	0	8.31249e-06	0	0	3.58054e-05	7.01528e-06	1.56286e-06	2.28935e-05	1.13741e-06	0
SRS2440817	0	0	0	2.34851e-06	4.30018e-05	1.59492e-07	0.000272072	0.000511901	0	3.84928e-06	0	5.69796e-06	0	0	0	1.72573e-06	4.50738e-06	3.3644e-06	0	2.1866e-05	0	0	0.000148321	0	6.05987e-06	0	0	0	0	0	0	5.58854e-07	0	1.48816e-06	0	0	0	0	0	0	0	0	0	3.32174e-05	4.10588e-06	7.00652e-08	7.27809e-08	7.74795e-06	0
SRS2440814	3.26086e-08	0	0	2.63762e-05	5.91892e-07	4.46888e-06	1.31855e-05	1.99699e-05	0	1.9347e-06	0	0.000162508	0	0	0	3.26086e-08	3.26086e-08	3.26086e-08	0	4.55406e-07	0	7.45098e-08	1.79047e-05	0	1.06113e-05	1.82215e-06	1.14262e-06	3.26086e-08	0	0	0	0	0	0	0	1.31675e-07	0	0	0	0	3.26086e-08	0	0	9.22747e-06	3.20181e-07	1.03625e-06	2.60548e-06	2.0463e-06	0
SRS2440820	0	0	0	3.31449e-05	1.52377e-06	1.51071e-06	1.23148e-06	1.35186e-06	0	6.78487e-06	0	0.000135908	0	0	0	0	0	0	2.95939e-07	0	0	0	4.77527e-06	0	6.93375e-06	2.8726e-06	2.56668e-06	0	0	0	0	6.9064e-06	0	0	0	0.000137052	0	0	0	0	0	0	0	2.67751e-05	2.98125e-05	4.9053e-06	2.39038e-05	4.09872e-06	6.42043e-05
SRS2440813	0	0	4.80505e-07	0.00014716	7.03955e-06	1.20859e-06	1.55775e-05	2.91535e-05	0	7.84321e-05	0	4.11709e-06	0	0	0	0	0	0	0	1.19537e-05	0	0	3.14491e-05	0	4.87505e-05	0	1.11982e-06	0	0	0	0	0	0	0	0	1.60492e-06	0	0	0	0	0	0	0	4.06485e-05	4.97656e-05	0	7.68248e-07	1.79171e-05	0
SRS2440819	0	0	0	0.000240724	1.29477e-06	2.48927e-07	8.66785e-06	1.08251e-05	0	8.34318e-07	1.02945e-05	1.21555e-05	0	0	0	0	0	0	0	1.37137e-06	4.37543e-06	0	3.36483e-05	0	1.4323e-05	3.16385e-08	0	0	0	0	0	0	0	0	0	0	0	0	0	0	0	0	0	5.80706e-06	3.70022e-06	7.9107e-08	0	8.06283e-07	0
SRS2440815	0	0	0	6.07182e-08	0.00011065	4.77571e-06	0	0	0	0.000111687	0	2.01943e-08	0	0	0	0	0	0	3.62874e-07	9.77235e-06	0	5.09408e-07	0	0	1.75269e-08	0	3.90127e-05	0	0	0	0	3.6433e-06	0	0	0	0	0	0	0	0	3.92095e-07	0	0	0.000129343	0.000108802	1.50261e-06	7.06514e-05	0	0
SRS2440816	6.65724e-08	0	0	0.000138977	3.74653e-07	0	0.000154201	0.000292829	1.21713e-07	3.9176e-07	0.000405805	1.63013e-05	0	0	0	2.82569e-07	3.10461e-07	3.10461e-07	6.44062e-07	7.88612e-07	0.000157015	0	2.73153e-05	0	5.50823e-05	1.53444e-07	1.55336e-07	1.21713e-07	0	0	0	2.63388e-05	0	0	0	1.76491e-07	0	0	0	0	0	0	0	1.44745e-07	4.54944e-07	0	0	1.23266e-07	0
SRS2440811	7.07666e-08	0	0	0.000310424	1.78284e-07	6.37153e-06	1.81988e-05	2.71711e-05	5.32737e-08	5.90435e-06	0	8.74667e-06	0	0	0	3.6655e-07	4.40793e-07	4.31124e-07	3.36051e-08	1.13147e-06	0	9.12418e-08	1.46338e-05	0	2.63608e-05	1.11237e-08	3.23743e-06	7.07666e-08	0	0	0	9.26449e-07	0	0	0	0	0	0	0	0	9.12418e-08	0	0	1.34052e-05	0	4.42357e-06	9.61304e-06	0	1.54328e-06
SRS2440810	1.59757e-06	0	1.36006e-06	0.000286107	1.37795e-06	6.63404e-07	4.13344e-06	4.13344e-06	1.83037e-06	2.96523e-05	0	0.000259501	0	0	0	3.43447e-06	5.39095e-06	4.52137e-06	0	5.90029e-05	0	1.4742e-06	9.37602e-06	0	1.68815e-05	1.93716e-06	5.41786e-05	1.84166e-06	0	0	1.39581e-06	0	0	0	0	2.71208e-06	0	0	0	0	1.46419e-06	0	0	4.67313e-05	0	1.86823e-05	8.10942e-05	8.38467e-06	6.16706e-06
SRS2440808	0	0	0	4.3934e-05	1.3023e-05	1.38814e-06	7.4757e-06	1.15784e-05	0	6.34256e-06	0	4.2583e-05	0	0	0	0	0	0	0	6.19187e-07	0	0	2.31413e-05	0	1.79516e-05	3.95623e-08	2.3263e-07	0	0	0	0	0	0	0	0	0	0	0	0	0	0	0	0	7.52789e-06	1.91274e-07	1.09358e-06	9.69693e-07	1.2119e-06	0
SRS2440812	0	0	1.50209e-08	2.91088e-06	3.46687e-06	0	0.000576807	0.00132119	0	4.04208e-06	0	1.49869e-06	0	0	0	0	0	0	1.23669e-07	1.72778e-06	0	0	6.03326e-05	0	1.00597e-05	0	0	0	0	0	0	2.38164e-06	0	0	0	0	0	0	0	0	0	0	0	1.36717e-06	0	8.8237e-07	7.30592e-06	6.40475e-07	0
SRS2440809	3.29041e-08	0	0	0.000136852	5.25061e-07	0	2.12711e-05	3.88762e-05	9.71453e-08	3.16143e-06	0	8.29339e-06	0	0	0	1.76633e-07	2.16499e-07	1.89818e-07	0	3.50595e-06	0	6.93557e-07	6.41533e-05	0	4.83911e-05	8.61554e-08	4.29674e-07	1.30049e-07	0	0	0	7.2859e-08	0	0	0	0	0	0	0	0	3.28725e-07	0	0	1.38331e-05	0	6.74757e-07	3.91894e-06	2.1104e-07	0
SRS2440807	4.80801e-08	0	0	5.1871e-05	9.44157e-07	3.58097e-05	1.1039e-06	1.57513e-06	4.80801e-08	2.89317e-06	0	3.42437e-06	0	0	0	6.08995e-08	9.32119e-08	8.03926e-08	0	9.04148e-07	0	0	8.34621e-06	0	4.91534e-06	6.72739e-08	8.7811e-08	4.80801e-08	0	0	0	0	0	0	0	1.31098e-05	0	0	0	0	0	0	0	2.6667e-06	5.56188e-07	3.13687e-07	1.08029e-05	6.69035e-06	0
SRS2440806	0	0	0	4.00343e-05	9.87978e-06	1.69403e-06	5.66004e-06	8.2647e-06	0	1.13109e-05	0	4.81901e-05	0	0	0	0	0	0	0	4.70108e-07	0	0	1.23817e-05	0	1.38903e-05	4.5702e-08	0	0	0	0	0	0	0	0	0	3.13466e-07	0	0	0	0	0	0	0	7.75079e-06	0	1.7662e-06	9.17619e-07	2.10434e-06	0
SRS2440805	2.46488e-07	0	0	3.95511e-05	4.87586e-06	3.47151e-06	8.81167e-06	1.6515e-05	3.26864e-07	8.4577e-06	0	6.34658e-06	0	0	0	7.17011e-07	9.95615e-07	8.68017e-07	0	1.08474e-05	0	2.14028e-06	6.75232e-05	0	7.41801e-06	3.28063e-07	3.51868e-06	3.51947e-07	0	0	0	6.43488e-08	0	0	0	1.97822e-07	0	0	0	0	1.07086e-06	0	0	8.15743e-06	3.73329e-05	3.78688e-06	9.81299e-07	6.01809e-05	0
SRS2440803	9.00137e-07	0	1.51436e-08	5.32459e-05	1.60295e-06	1.68787e-06	3.00583e-06	4.04923e-06	1.2121e-06	1.96989e-05	0	3.44658e-05	0	0	0	3.91563e-06	6.01581e-06	5.55922e-06	4.8239e-06	5.28074e-06	0	5.9524e-07	1.25267e-05	0	1.74552e-05	5.87732e-07	6.88054e-06	1.28066e-06	0	0	0	4.3492e-05	0	0	0	0	0	0	0	0	6.28099e-07	0	0	4.07498e-05	8.99998e-06	9.01441e-06	9.23999e-05	4.96441e-05	0
SRS2440802	5.85176e-07	0	0	0.000127153	3.26336e-06	1.35262e-06	6.15406e-06	9.19509e-06	6.45774e-07	9.96565e-06	0	6.73826e-05	0	0	0	3.39132e-06	5.84361e-06	4.62892e-06	1.9745e-07	3.06668e-07	0	3.27123e-07	2.87736e-05	0	1.4767e-05	1.44909e-06	3.98076e-07	7.548e-07	0	2.91433e-07	0	1.73819e-06	0	0	0	0	0	0	0	0	4.73337e-07	0	0	4.175e-05	6.67575e-07	8.95152e-06	1.83328e-05	1.75517e-06	0
SRS2440801	0	0	0	0.000192528	1.96112e-05	2.15756e-05	4.84766e-05	8.43729e-05	0	2.14134e-05	0	2.06534e-05	0	0	0	0	0	0	0	0	0	0	1.44364e-05	0	8.09908e-05	4.40972e-05	5.04683e-07	0	0	8.54248e-07	0	0	0	0	0	0	0	0	0	0	0	0	0	2.13758e-05	0.000334406	4.88241e-06	1.7159e-05	4.53119e-06	0
SRS2440804	1.78393e-07	0	0	0.000163803	5.28568e-07	1.54586e-06	5.34095e-06	1.10674e-05	1.78393e-07	8.78761e-06	0	1.48566e-05	0	0	0	4.50539e-07	5.40245e-07	4.89327e-07	0	6.36052e-07	0	0	9.96415e-06	0	6.77226e-05	3.73369e-08	7.91915e-07	1.78393e-07	0	1.95371e-07	0	0	0	0	0	0.000167775	0	0	0	0	0	0	0	1.19115e-05	4.6871e-06	9.96965e-07	2.48618e-06	4.34332e-06	0
SRS2440800	3.75007e-07	0	0	9.27605e-05	1.22584e-05	2.36148e-05	0.000146938	0.000268328	9.27461e-07	8.2566e-06	0	7.75867e-06	0	0	0	3.82703e-06	5.62431e-06	4.78236e-06	0	5.24522e-06	0	2.55658e-07	1.8527e-05	0	3.67365e-05	1.91687e-08	1.51095e-06	5.2243e-07	0	0	0	7.76413e-08	0	1.83462e-08	0	0	0	0	0	7.94855e-08	2.55451e-07	0	0	1.86788e-05	1.43286e-05	3.23261e-06	1.60022e-06	4.1295e-05	0
SRS2440799	6.32495e-08	0	0	0.000264836	5.58873e-07	1.2548e-06	8.97125e-06	1.10165e-05	6.32495e-08	1.11417e-06	0	0.000326477	0	0	0	6.32495e-08	1.20012e-07	1.20012e-07	5.11156e-07	0	0	0	4.42479e-05	0	6.65834e-05	3.19079e-06	1.8756e-07	6.32495e-08	0	3.28893e-06	0	0	0	0	0	5.82362e-05	0	0	0	0	0	0	0	1.40085e-06	5.03129e-07	5.33172e-07	5.96401e-06	1.59816e-06	0
SRS2440796	2.39192e-07	0	0	0.00125015	3.31794e-06	3.18099e-07	4.26065e-05	8.01102e-05	3.30694e-07	1.00004e-06	0	1.36817e-05	0	0	0	1.861e-06	3.14581e-06	2.70062e-06	0	1.33455e-06	0	3.3727e-08	0.000124856	0	3.25199e-05	1.34367e-07	2.92458e-08	2.99749e-07	0	0	0	0	0	0	0	0	0	0	0	0	7.61798e-08	0	0	2.87654e-06	5.03874e-08	7.56782e-06	7.15479e-05	9.64593e-07	0
SRS2440795	3.54013e-08	0	3.21074e-07	0.000186357	5.29592e-07	5.30165e-07	2.32786e-05	4.25533e-05	3.54013e-08	2.20298e-06	0	1.04822e-05	0	0	0	4.39427e-07	9.29045e-07	8.95576e-07	0	4.04152e-06	0	5.23212e-07	5.01492e-05	0	6.6786e-05	7.15754e-08	4.61917e-07	3.54013e-08	0	0	0	0	0	3.47462e-08	0	0	0	0	0	0	1.1396e-07	0	0	5.73424e-06	1.66086e-07	2.96562e-07	2.02127e-06	0	0
SRS2440794	6.94056e-08	0	0	0.000223731	9.16582e-07	1.33359e-07	3.82192e-05	6.75228e-05	1.05422e-07	3.4708e-06	0	1.33613e-05	0	0	0	6.39008e-07	1.04664e-06	1.04664e-06	1.14746e-07	1.34448e-07	0	1.50385e-06	4.2613e-05	0	9.03212e-05	5.26317e-08	1.02874e-06	1.57841e-07	0	0	0	1.99417e-06	0	0	0	9.61677e-08	0	0	0	0	9.63413e-07	0	0	5.00498e-06	5.15874e-08	3.74289e-07	1.86538e-06	3.56693e-06	0
SRS2440793	8.82494e-08	0	0	0.000123749	1.74511e-05	1.00633e-05	0.000210812	0.000398347	2.87545e-07	1.0702e-05	0	7.07686e-06	0	0	0	1.2751e-06	2.07914e-06	1.6291e-06	0	1.95798e-06	0	0	3.66216e-05	0	5.18246e-05	6.60679e-08	1.37643e-05	2.87545e-07	0	0	0	0	0	8.02674e-08	0	0	0	0	0	0	1.47174e-07	0	0	1.56065e-05	4.07464e-05	6.63629e-06	1.50465e-05	4.82072e-06	3.52939e-05
SRS2440797	0	0	0	0.000163272	3.29592e-07	9.34364e-07	2.16987e-05	3.90944e-05	0	3.43894e-06	0	1.59684e-05	0	0	0	0	0	0	0	0	0	0	7.96302e-05	0	7.44072e-05	2.75375e-08	5.24846e-06	0	0	0	0	4.06697e-07	0	0	0	9.54315e-08	0	0	0	0	0	0	0	3.57464e-06	2.64631e-06	1.46306e-06	1.53284e-05	2.33191e-07	0
SRS2440792	4.42529e-07	0	0	0.000252294	2.50578e-07	1.78136e-06	1.57919e-05	2.64852e-05	4.87541e-07	7.90597e-06	0	0.000172225	0	0	0	1.55354e-06	2.35431e-06	1.83142e-06	2.9081e-07	6.91991e-08	0	1.361e-07	3.9954e-05	0	7.59824e-05	2.14478e-06	2.69783e-06	5.44835e-07	0	7.52074e-07	0	4.54799e-07	0	7.63642e-08	0	0.000346737	0	0	1.29643e-08	0	1.6056e-07	0	0	1.10268e-05	7.01411e-06	1.89254e-06	6.23714e-06	8.66395e-08	0
SRS2440791	2.57915e-07	0	0	0.000117199	3.00596e-06	6.25286e-06	1.69343e-06	4.66173e-06	3.5708e-07	3.40711e-06	0	6.46439e-06	2.39186e-08	2.39186e-08	2.39186e-08	2.81104e-06	5.5548e-06	3.65837e-06	3.67488e-08	1.57e-06	0	9.75563e-08	5.8373e-06	0	6.73997e-06	0	0	3.78009e-07	0	0	0	8.6966e-07	0	0	8.79717e-08	0	0	0	0	0	1.14377e-07	0	0	6.15038e-06	4.97022e-05	0	3.97026e-06	5.71058e-07	0
SRS2440788	1.48297e-07	0	1.55507e-08	1.25115e-05	6.17592e-06	1.26641e-06	2.38877e-05	5.00998e-05	1.48297e-07	1.70456e-06	0	3.86721e-06	0	0	0	2.70428e-07	3.14129e-07	3.14129e-07	0	1.70256e-06	0	2.40356e-06	2.94903e-06	0	3.83445e-06	0	1.08865e-06	1.48297e-07	0	0	0	5.6269e-07	0	0	0	0	0	0	0	0	8.39492e-07	0	0	7.0819e-06	1.561e-06	1.06153e-07	0	0	0
SRS2440790	3.08746e-06	0	0	0.000108926	5.11353e-06	1.40572e-05	5.03916e-05	9.083e-05	3.31362e-06	8.84959e-05	0	1.17649e-05	0	0	0	6.63173e-06	8.97525e-06	8.27337e-06	5.64776e-08	1.45074e-06	0	5.78333e-05	3.38473e-05	0	3.62124e-05	2.11292e-08	9.38508e-05	3.947e-06	0	4.15626e-08	0	1.03132e-06	0	6.18891e-08	0	0.000342401	0	0	0	1.82251e-07	2.83001e-05	0	0	4.4334e-05	1.52166e-05	7.41075e-06	2.69935e-06	2.87248e-06	0
SRS2440787	0	0	0	2.12569e-05	9.36834e-08	1.64694e-05	2.98774e-05	5.46878e-05	0	3.16698e-06	0	0.00015768	0	0	0	0	0	0	7.36253e-08	1.08362e-06	0	0	1.87441e-05	0	1.00777e-05	2.56289e-06	1.59924e-06	0	0	0	0	0	0	0	0	1.5502e-05	0	0	0	0	0	0	0	9.81793e-06	3.43837e-06	9.16736e-07	3.88595e-06	1.50987e-06	6.34761e-08
SRS2440786	0	0	0	1.10314e-06	2.62947e-05	0	0.000502565	0.00107785	0	0	0	3.23498e-06	4.07519e-07	4.07519e-07	4.07519e-07	0	0	0	1.80425e-05	0	0	0	2.76587e-05	0	4.69201e-06	0	0	0	0	0	0	0.000132436	0	0	0	1.03846e-07	0	0	0	0	0	0	0	5.76509e-07	2.85985e-07	0	0	0	0
SRS2440789	3.95558e-08	0	0	0.000206563	8.29438e-07	1.70031e-07	2.0127e-05	3.28916e-05	7.36777e-08	1.88588e-06	8.20029e-05	1.59407e-05	0	0	0	1.75236e-07	6.69071e-07	2.49971e-07	0	7.55409e-07	3.35061e-05	0	2.95788e-05	0	5.18885e-05	4.31905e-07	1.68311e-06	7.36777e-08	0	1.80213e-07	2.06134e-07	0	0	0	0	0	0	0	0	0	3.4122e-08	0	0	4.13026e-06	9.43456e-07	5.84959e-07	4.94177e-06	2.33119e-05	0
SRS2440785	1.04621e-07	0	0	0.000476143	5.17753e-07	1.74203e-05	2.97263e-05	4.66323e-05	1.04621e-07	8.33072e-06	5.40047e-05	1.67537e-05	0	0	0	5.00728e-07	7.11893e-07	7.087e-07	0	1.63635e-07	2.04019e-05	1.14847e-07	3.30713e-05	0	6.10387e-05	3.08513e-08	5.44532e-06	1.04621e-07	0	5.98504e-07	0	4.60409e-07	0	0	0	0	0	0	0	0	2.62021e-08	0	0	1.54387e-05	2.74621e-06	1.78691e-06	1.52131e-05	3.31257e-05	0
SRS2440783	3.71834e-08	0	0	8.91745e-07	8.01836e-06	1.00531e-06	0.00026266	0.000484529	5.17346e-08	6.1826e-06	0	4.20032e-06	0	0	0	2.99571e-07	6.78913e-07	6.12041e-07	7.89132e-08	0	0	0	2.40257e-05	0	4.0905e-06	0	7.63941e-07	5.17346e-08	0	0	0	3.41655e-07	0	0	0	0.000431994	0	0	0	0	0	0	0	1.35686e-05	7.14107e-06	2.77853e-07	1.81674e-06	1.37098e-06	0
SRS2440782	0	0	0	2.44892e-06	0.000140241	2.77875e-07	0.000549794	0.00128381	0	2.23743e-05	1.53198e-07	2.06354e-06	1.82915e-08	1.82915e-08	1.82915e-08	7.50581e-08	7.50581e-08	0	7.33714e-08	2.04062e-06	0	0	5.26367e-05	0	1.00302e-05	0	0	0	0	0	4.99909e-07	6.25725e-06	0	0	0	0	0	0	0	0	0	0	0	6.60388e-06	1.11549e-06	9.74635e-08	1.0127e-05	0	0
SRS2440781	0	0	0	0.000340815	2.97541e-07	1.06833e-07	1.17799e-05	1.39267e-05	0	1.51385e-06	5.91382e-06	0.000340952	0	0	0	1.95986e-08	2.49481e-07	2.49481e-07	8.97352e-08	7.37301e-07	2.13416e-06	3.7657e-08	6.06239e-05	0	5.21133e-05	3.71013e-06	6.8136e-08	0	0	0	0	3.77646e-06	0	0	0	3.91057e-05	0	0	0	0	0	0	0	9.27891e-06	5.38121e-07	8.09973e-07	2.23085e-06	4.87263e-05	0
SRS2440780	0	0	0	0.00071344	9.24136e-07	0	6.2378e-06	8.06149e-06	4.11539e-07	1.04587e-05	0	0.00011351	0	0	0	1.44194e-06	1.80767e-06	1.72448e-06	0	3.16817e-05	0	9.66454e-06	1.22207e-05	0	1.55875e-05	4.36298e-06	0	4.11539e-07	0	0	0	6.89593e-06	0	4.5893e-07	0	0	0	0	0	0	4.78121e-06	0	0	4.15609e-05	0	1.67133e-06	4.31688e-05	0	0
SRS2440777	0	0	0	8.66237e-05	8.87753e-06	2.03284e-06	2.7295e-05	5.46042e-05	0	2.33632e-05	0	1.8681e-05	0	0	0	0	0	0	0	3.36628e-06	0	0	1.38251e-05	0	3.21294e-05	4.75031e-05	1.14222e-05	0	0	2.00573e-06	0	7.84443e-09	0	0	0	0	0	0	0	0	0	0	0	3.59408e-05	2.06911e-05	7.43992e-06	3.85423e-05	1.83653e-06	0
SRS2440778	8.60537e-07	0	0	0.000500637	3.05191e-06	3.90625e-06	1.03479e-05	1.31889e-05	1.04918e-06	1.59322e-05	0	9.15436e-06	0	0	0	4.7918e-06	7.61713e-06	6.7598e-06	0	4.83363e-07	0	1.04207e-06	4.24915e-05	0	7.51415e-05	7.66843e-08	3.66055e-07	1.21142e-06	0	0	0	0	0	1.90055e-07	0	0	0	0	0	0	9.33246e-07	0	0	5.48612e-05	5.7833e-05	4.20669e-06	2.72915e-05	2.32905e-05	7.03247e-07
SRS2440779	5.35034e-07	0	0	0.0002193	2.25391e-06	9.28749e-06	2.79322e-05	4.86967e-05	8.00898e-07	3.78451e-06	0	1.42317e-05	0	0	0	2.49189e-06	3.66756e-06	3.0353e-06	0	2.30039e-07	0	5.30798e-07	4.46636e-05	0	3.24511e-05	4.20534e-08	7.65134e-07	7.41112e-07	0	2.12881e-06	0	3.44099e-07	0	5.31567e-08	0	1.05642e-06	0	0	0	2.8788e-08	4.0024e-07	0	0	2.1655e-05	0	2.64821e-06	3.46899e-05	4.97048e-05	0
SRS2440776	2.85462e-07	0	0	7.54873e-05	4.15971e-06	0	4.06337e-05	7.03586e-05	3.11401e-07	1.93457e-05	0	8.67746e-06	0	0	0	1.91154e-06	2.42399e-06	2.22907e-06	3.94593e-07	8.14937e-06	0	1.68632e-06	6.06527e-05	0	3.49107e-05	0	3.06697e-07	3.14236e-07	0	0	0	1.52254e-07	0	5.59504e-08	0	0	0	0	0	0	7.50921e-07	0	0	5.34974e-05	1.79421e-06	2.87182e-06	5.47032e-05	4.80462e-06	0
SRS2440774	3.94567e-08	0	0	9.14856e-05	3.15501e-06	3.49869e-06	1.52991e-05	2.78282e-05	3.94567e-08	5.71329e-06	0	7.22236e-06	0	0	0	2.391e-07	2.391e-07	2.391e-07	0	9.28061e-07	0	0	1.21955e-05	0	3.40781e-05	3.54857e-08	1.13196e-06	3.94567e-08	0	0	0	0	0	0	0	0	0	0	0	0	0	0	0	8.0291e-06	5.47159e-05	1.25765e-06	1.58797e-05	1.28094e-06	0
SRS2440773	2.9051e-07	0	0	0.000437687	2.57315e-08	1.35948e-05	8.34704e-06	9.97529e-06	2.54104e-07	1.48223e-06	0	9.42332e-06	0	0	0	4.92556e-07	5.97647e-07	5.92065e-07	0	6.90027e-08	0	9.60629e-08	3.14324e-05	0	2.53066e-05	7.287e-08	1.66697e-06	3.34895e-07	0	4.49916e-08	0	1.78895e-07	0	0	0	4.00169e-05	0	0	0	0	1.29606e-07	0	0	1.71491e-05	3.65181e-08	9.79742e-07	1.32879e-05	7.92756e-06	0
SRS2440775	1.97654e-08	0	0	6.54397e-07	2.40597e-05	1.85668e-08	9.23002e-05	0.000171779	2.72671e-08	1.40883e-05	0	7.18405e-06	0	0	0	1.37841e-07	3.35197e-07	3.27473e-07	4.86769e-08	4.65907e-07	0	0	0.000169752	0	2.21626e-06	4.75924e-08	1.81761e-07	2.72671e-08	0	0	0	4.177e-06	0	1.20249e-07	0	0	0	0	0	0	0	0	0	2.31582e-05	8.23648e-07	6.71118e-06	3.47204e-06	4.0248e-07	0
SRS2440771	6.412e-06	0	0	7.73558e-08	0	0	0	0	6.81575e-06	0	0	1.51467e-08	1.42013e-05	1.42013e-05	1.39583e-05	1.20239e-05	1.20406e-05	1.20406e-05	2.20222e-05	2.5203e-06	0	6.89691e-06	0	0	3.2396e-08	0	0	8.87451e-06	0	0	0	0.000566386	0	0	2.33295e-07	0	0	0	0	0	8.31012e-06	0	0	0	0	0	0	0	0
SRS2440770	0	0	2.9382e-08	2.50226e-07	2.87152e-06	4.0034e-07	5.9952e-07	5.9952e-07	0	9.98936e-06	0	1.422e-05	0	0	0	0	0	0	0	7.36977e-07	0	0	1.57197e-07	0	4.39744e-07	1.38763e-08	1.57112e-07	0	0	0	0	0	0	0	0	6.68451e-08	0	0	0	0	0	0	0	1.70634e-05	6.40726e-06	1.07472e-07	4.12417e-07	7.8194e-07	0
SRS2440772	2.20722e-07	0	0	5.85965e-07	1.00992e-05	4.09577e-07	9.72406e-07	1.01554e-06	1.49419e-07	7.35696e-06	0	7.76535e-06	0	0	0	2.20722e-07	2.26303e-07	2.26303e-07	0	1.54209e-05	0	7.41067e-06	7.49993e-05	0	1.00843e-06	9.11496e-08	9.87223e-06	2.20722e-07	0	0	0	0	0	0	0	0.000111561	0	0	0	0	4.22956e-06	0	0	1.62796e-05	6.96355e-07	2.26363e-06	3.01426e-06	2.90756e-05	0
SRS2440768	0	0	0	1.96943e-05	1.48557e-06	7.40714e-06	7.62927e-06	1.30256e-05	0	8.68888e-06	0	0.000194782	0	0	0	0	0	0	0	1.49964e-06	0	5.73955e-09	1.68236e-05	0	8.08658e-06	2.6172e-06	1.96972e-06	0	0	0	0	0	0	0	0	1.883e-07	0	0	0	0	0	0	0	2.02757e-05	2.88756e-06	2.81699e-06	1.4276e-05	2.7949e-05	0
SRS2440767	0	0	0	1.87895e-05	4.88381e-07	1.144e-07	3.44943e-06	5.94343e-06	0	2.07234e-06	0	1.39536e-06	0	0	0	0	0	0	0	4.2776e-07	0	0	2.06802e-05	0	8.40734e-06	0	7.6024e-06	0	0	0	0	6.51429e-07	0	0	0	3.19392e-06	0	0	0	0	0	0	0	4.61504e-06	8.17169e-07	1.98579e-06	5.1874e-06	1.26138e-06	1.34748e-05
SRS2440766	1.20141e-06	0	1.20909e-07	3.41879e-05	1.87348e-05	1.97618e-06	1.24326e-06	4.80576e-06	8.67219e-07	4.71673e-06	0	0.000384431	0	0	0	1.61495e-06	1.75399e-06	1.73171e-06	0	3.38781e-06	0	4.87765e-05	7.69099e-06	0	3.62099e-06	4.41092e-06	1.12076e-06	1.59267e-06	0	0	0	0	0	3.41938e-08	0	0.000127439	0	0	0	0	2.22236e-05	0	0	1.42483e-05	3.91261e-07	1.07034e-05	0.000100271	2.21056e-05	5.03558e-05
SRS2440764	0	0	0	0.000339172	4.89152e-06	6.8465e-07	1.10965e-05	1.3375e-05	0	9.21305e-06	2.11133e-05	1.41932e-05	0	0	0	0	0	0	0	1.07307e-07	7.53668e-06	0	2.97919e-05	0	2.85598e-05	5.46159e-08	0	0	0	1.91319e-06	0	0	0	0	0	0	0	0	0	0	0	0	0	9.85808e-06	7.12834e-06	7.5616e-07	3.43608e-07	1.72341e-05	0
SRS2440762	3.3706e-07	0	0	0.000297602	1.1905e-06	2.66137e-06	2.34906e-05	2.85189e-05	4.0433e-07	1.90648e-05	0	4.62241e-06	0	0	0	4.32811e-07	4.32811e-07	4.32811e-07	0	2.18311e-05	0	5.25947e-08	1.5569e-05	0	8.80237e-06	9.82234e-08	7.06953e-06	4.0433e-07	0	0	0	4.22083e-08	0	0	0	0	0	0	0	0	1.19864e-07	0	0	4.51348e-05	6.49257e-07	1.26983e-05	3.06313e-05	0	1.24389e-05
SRS2440760	0	0	0	0.000388292	1.28423e-06	1.91207e-06	1.35889e-05	1.44549e-05	2.81601e-08	2.27466e-06	0	1.48922e-05	0	0	0	3.98441e-07	7.31483e-07	6.17638e-07	0	1.14334e-06	0	0	3.65213e-05	0	0.000149298	0	6.36358e-07	2.81601e-08	0	0	0	0	0	0	0	1.66795e-07	0	0	0	0	0	0	0	2.05453e-05	5.01067e-06	8.58394e-07	1.99667e-05	1.25903e-07	0
SRS2440763	6.29703e-08	0	0	0.000830634	3.78906e-07	2.58295e-06	1.25449e-05	2.51542e-05	6.29703e-08	2.15883e-06	5.16887e-08	1.35192e-05	0	0	0	4.81676e-07	6.09789e-07	4.79148e-07	0	5.01712e-07	0	0	2.52312e-05	0	3.80854e-05	6.79397e-08	9.17654e-07	6.29703e-08	0	0	0	0	0	0	0	0	0	0	0	2.68143e-08	0	0	0	3.72549e-06	7.67122e-07	2.21171e-07	4.21456e-06	0	0
SRS2440761	1.27743e-06	0	1.19264e-07	0.000537552	1.24076e-05	1.7639e-05	2.86525e-05	4.78979e-05	1.36892e-06	2.48742e-05	0	1.80587e-05	8.20274e-08	8.20274e-08	8.20274e-08	1.84585e-06	2.24684e-06	2.20435e-06	0	9.45615e-06	0	1.81399e-06	4.12282e-05	0	4.02413e-05	6.36062e-08	2.15729e-06	1.70683e-06	0	2.75098e-06	0	2.98397e-07	0	6.48629e-08	0	9.92639e-06	0	0	0	0	1.70288e-06	0	0	0.000132921	1.44899e-06	4.2834e-06	2.8805e-05	5.21823e-07	0
SRS2440758	1.57851e-08	0	0	1.49821e-05	3.13947e-07	1.22413e-05	6.49413e-06	1.31895e-05	1.57851e-08	1.58544e-06	0	0.000122361	0	0	0	1.57851e-08	1.57851e-08	1.57851e-08	0	3.77766e-06	0	2.7448e-08	1.45509e-05	0	6.17259e-06	1.13842e-06	2.33843e-06	1.57851e-08	0	0	0	0	0	0	0	1.25994e-06	0	0	0	0	1.99586e-08	0	0	1.04137e-05	3.08417e-06	6.67596e-07	3.11262e-06	4.04949e-06	0
SRS2440759	2.05805e-07	0	0	3.28886e-05	2.00551e-06	2.03353e-07	5.98586e-06	1.73286e-05	2.80532e-07	1.70146e-06	0	8.6344e-06	0	0	0	1.51867e-06	2.11426e-06	1.99678e-06	9.86123e-08	1.1278e-06	0	1.69178e-07	1.42975e-05	0	1.32932e-05	0	5.69617e-06	3.2891e-07	0	3.3799e-06	0	3.26028e-07	0	2.89803e-08	0	1.85534e-07	0	0	0	0	2.7416e-07	0	0	6.88898e-06	3.98591e-06	3.19511e-07	9.82711e-07	5.08383e-08	0
SRS2440757	2.46907e-07	0	0	5.74149e-05	1.65221e-05	3.28139e-06	1.03975e-05	2.19912e-05	1.84904e-07	1.99268e-06	0	7.55697e-06	0	0	0	9.0369e-07	1.95657e-06	1.53503e-06	0	2.36824e-07	0	1.09489e-07	1.36931e-05	0	2.20641e-05	2.004e-08	2.41802e-06	2.79104e-07	0	3.18894e-06	0	0	0	0	0	1.23738e-08	0	0	0	0	1.29044e-07	0	0	9.52166e-06	1.80109e-05	5.08146e-06	2.7729e-05	3.46684e-07	0
SRS2440755	1.5873e-07	0	2.54968e-07	0.000303886	6.67903e-08	8.1204e-08	3.25719e-06	3.53694e-06	1.52722e-07	1.42819e-06	0	6.5343e-05	0	0	0	9.09853e-07	1.06206e-06	1.00398e-06	0	2.55986e-05	0	3.10886e-06	5.26868e-06	0	8.06037e-06	2.6831e-07	4.84091e-06	1.73638e-07	0	5.59919e-07	3.83852e-08	0	0	2.9294e-08	0	7.78958e-07	0	0	0	0	1.56024e-06	0	0	3.74476e-06	0	2.18869e-06	2.38629e-05	1.1282e-06	2.78633e-06
SRS2440752	1.04032e-07	0	0	0.000432468	2.92016e-07	7.99603e-06	7.83213e-06	9.90244e-06	6.51879e-08	3.95266e-06	0	2.17384e-05	0	0	0	7.55368e-07	8.40375e-07	8.29639e-07	0	4.0035e-06	0	3.88441e-08	3.86266e-05	0	2.96962e-05	5.18065e-07	1.79782e-06	1.04032e-07	0	8.65269e-08	0	4.65737e-07	0	0	0	5.59879e-05	0	0	0	0	3.88441e-08	0	0	9.3862e-06	2.99383e-07	7.34663e-07	3.73484e-06	8.29687e-07	0
SRS2440754	5.5071e-07	0	0	0.000278917	2.01298e-05	1.25e-05	1.09493e-05	1.36114e-05	1.27613e-06	9.26474e-06	0	1.50788e-05	0	0	0	6.10135e-06	1.14985e-05	9.66315e-06	0	5.33337e-06	0	9.6105e-08	4.38725e-05	0	0.000102897	0	8.47332e-07	1.16643e-06	0	0	0	1.97706e-07	0	0	0	7.32414e-05	0	0	0	5.96004e-08	4.94583e-07	0	0	0.000299966	3.70122e-05	3.14121e-06	4.12698e-05	8.09412e-08	0
SRS2440756	9.44499e-08	0	0	1.72517e-06	2.89824e-05	4.69889e-07	3.08701e-06	5.28959e-06	1.41025e-07	5.02231e-05	0	1.36072e-05	0	0	0	6.14615e-07	1.44703e-06	1.06863e-06	0	2.43995e-06	0	0	8.64046e-05	0	2.2394e-06	0	2.03109e-06	1.41025e-07	0	1.89412e-06	0	0	0	0	0	0	0	0	0	0	3.26508e-08	0	0	2.64146e-05	3.41708e-06	5.7863e-07	8.01652e-06	7.72862e-07	0
SRS2440753	9.23078e-07	0	0	0	0.000432798	5.6969e-07	0	0	1.32384e-06	2.22993e-07	0	0	1.66554e-07	1.66554e-07	1.66554e-07	7.55369e-06	1.13663e-05	9.23562e-06	1.15674e-05	1.47616e-05	0	1.0846e-05	0	0	2.95635e-08	0	0	1.29176e-06	0	0	0	5.61611e-05	0	4.41615e-06	0	0	0	0	0	1.23591e-07	5.46982e-06	0	0	8.13688e-07	4.65471e-07	0	1.2767e-06	8.39221e-08	0
SRS2440750	7.92988e-07	0	3.2597e-08	7.86385e-05	2.64353e-06	1.6284e-06	4.54442e-06	5.05249e-06	8.5856e-07	6.47085e-06	0	0.00014589	0	0	0	3.35349e-06	5.19134e-06	4.61036e-06	0	3.9617e-07	0	3.16064e-06	5.44693e-05	0	3.12375e-05	8.69215e-07	2.71642e-07	9.58924e-07	0	0	0	0	0	0	0	0	0	0	0	0	1.55836e-06	0	0	4.99257e-06	3.66952e-07	2.90361e-06	3.32485e-05	0.000122507	0
SRS2440748	5.22644e-08	0	0	0.000330373	1.48957e-06	1.47147e-06	1.34507e-05	2.22022e-05	5.22644e-08	5.39251e-06	0	7.79306e-06	0	0	0	1.1467e-07	2.01626e-07	9.98113e-08	1.09588e-07	2.8043e-06	0	0	1.15569e-05	0	1.60093e-05	1.54864e-07	1.95294e-07	5.22644e-08	0	0	0	0	0	0	0	1.50498e-05	0	0	0	0	0	0	0	1.09815e-05	3.88754e-06	1.46929e-06	1.24924e-05	3.94297e-06	9.91906e-07
SRS2440749	0	0	0	0.000106441	2.47225e-06	9.60891e-07	8.65779e-06	1.21393e-05	0	4.40033e-06	0	1.42399e-05	0	0	0	0	0	0	0	1.64911e-07	0	0	0.000202897	0	4.13993e-05	0	8.10336e-07	0	0	0	0	0	0	0	0	8.0929e-07	0	0	0	0	0	0	0	5.10486e-06	5.45287e-06	1.49002e-06	9.17872e-06	2.68493e-08	0
SRS2440747	0	0	0	0.000222732	2.53175e-05	4.91598e-06	3.51925e-05	5.81774e-05	0	1.77885e-05	0	1.92841e-05	0	0	0	0	0	0	0	0	0	0	1.35028e-05	0	8.27034e-05	4.17761e-05	6.56899e-06	0	0	6.92654e-07	0	6.99363e-08	0	0	0	0	0	0	0	0	0	0	0	2.4107e-05	5.64169e-05	3.9657e-06	1.97668e-05	3.46937e-06	0
SRS2440746	9.6104e-09	0	7.76225e-08	1.36768e-05	1.4363e-06	1.3875e-07	2.93196e-07	3.11574e-07	9.6104e-09	7.75642e-06	0	1.6901e-05	0	0	0	1.30574e-07	2.28611e-07	1.26451e-07	9.48831e-08	8.47813e-07	0	0	4.18753e-06	0	5.35279e-07	2.29129e-07	3.22014e-06	9.6104e-09	0	0	0	1.98944e-06	0	0	0	1.19324e-07	0	0	0	8.78861e-09	0	0	0	3.5405e-05	4.34521e-07	5.70447e-06	8.14282e-05	2.2203e-05	0
SRS2440745	5.84657e-08	0	0	6.28912e-05	3.59678e-07	1.95085e-05	5.56256e-06	6.74734e-06	1.14183e-07	3.14276e-06	0	9.26443e-05	7.58628e-08	7.58628e-08	7.58628e-08	5.77469e-07	8.37657e-07	6.71271e-07	0	2.60531e-06	0	6.67541e-08	4.22137e-05	0	2.04311e-05	1.04719e-06	1.7946e-06	1.14183e-07	0	0	0	8.58481e-08	0	0	0	0	0	0	0	0	9.1054e-08	0	0	1.01354e-05	1.09259e-06	1.56803e-06	3.12265e-05	3.53437e-06	0
SRS2440751	4.467e-07	0	0	7.53842e-05	2.54631e-06	1.88881e-05	4.03178e-05	7.66132e-05	7.14101e-07	8.38432e-06	0	9.48328e-06	0	0	0	2.16509e-06	3.27923e-06	2.77155e-06	0	2.02264e-07	0	3.65484e-07	1.20244e-05	0	3.00145e-05	0	9.52695e-07	8.51118e-07	0	0	0	7.13872e-09	0	0	0	0	0	0	2.06693e-08	1.2107e-07	6.19598e-07	0	0	4.09115e-05	1.51559e-06	4.46082e-06	1.17072e-06	4.91687e-05	0
SRS2440741	0	0	0	0.000302748	8.11731e-07	9.71034e-07	5.63238e-06	6.75774e-06	0	1.6304e-06	1.29239e-07	1.22826e-05	0	0	0	8.40662e-08	1.16036e-07	1.10887e-07	0	1.2506e-06	0	0	2.57037e-05	0	4.20118e-05	1.79839e-08	1.66194e-06	0	0	0	0	0	0	0	0	0	0	0	0	0	0	0	0	4.81926e-06	1.66376e-06	8.41116e-07	4.04256e-06	2.75101e-07	0
SRS2440743	3.11197e-08	0	1.1804e-07	2.28128e-07	2.05456e-05	1.174e-06	3.52691e-05	6.02516e-05	3.11197e-08	4.35792e-05	0	3.26552e-06	0	0	0	6.64621e-08	6.64621e-08	6.64621e-08	0	7.04847e-06	0	0	3.6442e-05	0	5.95895e-07	1.6472e-07	1.40207e-05	3.11197e-08	0	0	0	1.85913e-07	0	2.03536e-07	0	0	0	0	0	0	0	0	0	9.98253e-05	1.92883e-06	1.60516e-05	3.13491e-06	1.31651e-05	0
SRS2440744	1.35254e-08	0	0	0.000146506	1.20728e-05	2.17467e-06	2.99871e-05	5.37913e-05	1.35254e-08	6.53621e-06	0	1.23308e-05	0	0	0	1.24899e-07	1.97362e-07	1.95809e-07	0	7.74163e-08	0	0	7.91413e-06	0	6.0294e-05	0	2.27272e-06	1.35254e-08	0	0	0	1.92427e-08	0	0	0	0	0	0	0	0	0	0	0	3.97789e-06	1.57457e-05	2.02799e-06	9.71048e-06	1.74906e-06	0
SRS2440739	2.21336e-07	0	0	1.83129e-05	1.78117e-06	1.0279e-06	3.15762e-06	6.59683e-06	3.03923e-07	5.62801e-06	0	1.14284e-05	0	0	0	7.9709e-07	1.1709e-06	9.09705e-07	0	1.61897e-06	0	1.54916e-06	2.86885e-05	0	3.27709e-06	1.45608e-07	3.69064e-06	3.03923e-07	0	0	0	2.60965e-07	0	0	0	2.78726e-07	0	0	0	0	7.43043e-07	0	0	8.09306e-06	4.83314e-06	2.76876e-06	6.84558e-07	7.12282e-06	0
SRS2440740	0	0	0	1.577e-05	2.92692e-06	6.51426e-06	9.95847e-07	1.27737e-06	0	2.07743e-05	9.26371e-08	2.0499e-05	0	0	0	0	0	0	5.27304e-08	3.33688e-07	4.19018e-08	0	1.95833e-06	0	2.26417e-06	4.30551e-07	7.1503e-06	0	0	0	0	4.46787e-06	0	0	0	0.000435745	0	0	0	0	0	0	0	3.2894e-05	3.65668e-05	4.32998e-06	5.36081e-05	1.43238e-05	0.000669912
SRS2440738	4.2063e-07	0	1.41939e-07	7.10997e-08	0.000192822	4.543e-07	0	0	6.03142e-07	1.32966e-05	0	0	1.73498e-08	1.73498e-08	1.73498e-08	4.69499e-06	7.56345e-06	6.55656e-06	0	4.2186e-05	0	1.41124e-07	0	0	1.98339e-08	0	3.70207e-07	6.7464e-07	0	0	0	3.16633e-07	0	3.02585e-08	0	0	0	0	3.23567e-07	0	2.60804e-07	0	0	7.83421e-05	0	2.26305e-06	9.96548e-07	0	1.87931e-06
SRS2440737	0	0	2.26933e-08	0.000406957	7.99944e-06	3.87656e-05	3.06736e-05	4.94164e-05	0	4.5396e-07	1.73107e-05	1.00377e-05	0	0	0	0	0	0	0	9.22723e-06	7.00728e-06	0	2.59229e-05	0	4.18617e-05	2.78216e-08	1.34926e-07	0	0	0	0	0	0	0	0	0	0	0	0	0	0	0	0	2.25021e-05	0.000151922	2.53671e-06	4.43765e-06	8.67298e-07	0
SRS2440742	0	0	0	9.74879e-05	4.9087e-06	2.45654e-07	2.05466e-06	2.41815e-06	0	7.37818e-06	0	0.00011007	0	0	0	0	0	0	0	8.13488e-06	0	0	6.95739e-06	0	2.89956e-06	1.76641e-06	4.3451e-05	0	0	1.26505e-07	0	1.66739e-06	0	0	0	2.87474e-07	0	0	0	0	0	0	0	3.48861e-05	0	9.14994e-06	7.19377e-05	1.40715e-05	0
SRS2440734	1.5651e-06	0	0	0.000104891	3.86577e-06	2.72607e-05	5.34683e-05	9.93178e-05	1.75078e-06	2.89853e-05	0	7.39935e-06	0	0	0	6.67967e-06	1.07527e-05	9.50404e-06	0	9.23886e-08	0	1.32598e-06	8.75166e-06	0	4.07579e-05	4.4745e-08	1.19593e-05	1.99944e-06	0	0	0	1.26484e-07	0	4.83624e-07	0	2.27509e-08	0	0	0	0	1.48035e-06	0	0	1.34399e-05	0.000168151	4.39042e-06	2.75953e-05	2.05639e-07	0
SRS2440732	2.53841e-07	0	1.22227e-08	1.54022e-07	3.56738e-05	3.24167e-06	0	0	4.79494e-07	2.01374e-05	0	0	0	0	0	2.3238e-06	3.5448e-06	3.11706e-06	3.0128e-07	1.35548e-06	0	8.06964e-08	0	0	2.51838e-08	0	1.65239e-06	4.05453e-07	0	0	0	1.11853e-06	0	5.48658e-07	0	1.54737e-07	0	0	0	0	1.9982e-07	0	0	4.57968e-05	1.9051e-06	4.24533e-07	1.31061e-06	1.74597e-05	0
SRS2440735	0	0	5.53489e-08	0.000194702	6.85085e-07	9.86464e-07	1.71817e-05	3.18936e-05	0	2.66772e-06	0	1.71378e-05	0	0	0	0	0	0	0	3.79471e-07	0	0	6.82295e-05	0	8.76229e-05	0	1.67303e-06	0	0	0	0	1.26429e-07	0	0	0	3.95812e-06	0	0	0	0	0	0	0	3.13493e-06	3.2974e-06	7.63216e-07	1.32291e-05	0	0
SRS2440736	0	0	0	0.000357285	6.20181e-06	2.22318e-06	6.79987e-05	0.00012546	0	7.07092e-06	0	2.6404e-05	0	0	0	0	0	0	0	6.67444e-07	0	0	2.12843e-05	0	0.000131107	0.00010062	8.33199e-06	0	0	2.52058e-06	0	0	0	0	0	0	0	0	0	0	0	0	0	7.49261e-06	2.35976e-05	3.65527e-06	1.52035e-05	4.40595e-07	0
SRS2440733	0	0	1.14862e-07	2.72728e-07	6.63551e-06	1.15771e-05	1.50387e-05	2.55003e-05	0	2.48207e-05	0	7.0593e-06	0	0	0	0	0	0	0	3.96185e-06	0	0	3.95216e-05	0	4.18928e-07	1.47471e-08	1.07264e-07	0	0	3.85764e-08	0	1.53387e-07	0	1.87411e-07	0	0	0	0	0	0	0	0	0	5.44637e-05	5.89756e-05	2.78184e-06	1.85181e-06	8.31259e-08	0
SRS2440730	1.52675e-07	0	1.27651e-08	5.24009e-05	1.92069e-06	4.55832e-06	4.16672e-05	7.22708e-05	2.76229e-07	3.48181e-06	0	1.24439e-05	0	0	0	6.28711e-07	7.09098e-07	6.5325e-07	1.06493e-07	2.64693e-06	0	5.22444e-08	1.697e-05	0	2.10206e-05	4.44416e-08	3.25157e-06	3.28473e-07	0	0	0	2.189e-07	0	0	0	0	0	0	1.60619e-07	0	2.28043e-07	0	0	1.09788e-05	1.84217e-07	2.13761e-06	1.13565e-06	3.41253e-05	0
SRS2440729	9.69141e-08	0	0	0.000134952	3.1202e-07	6.67417e-06	4.63698e-06	6.09343e-06	1.12259e-07	2.10914e-06	0	0.000106138	0	0	0	2.97956e-07	3.10577e-07	3.10577e-07	0	1.1024e-06	0	1.33757e-08	4.1088e-05	0	2.31066e-05	1.40292e-06	6.08034e-07	1.25634e-07	0	0	0	0	0	0	0	0	0	0	0	0	1.33757e-08	0	0	9.09447e-06	1.40507e-06	2.09615e-06	2.62719e-05	4.94107e-06	0
SRS2440731	1.96763e-06	0	1.05259e-07	0.000411773	7.31241e-06	5.25355e-06	5.90422e-06	6.35303e-06	2.95293e-06	0.000117634	2.80114e-06	8.18255e-05	0	0	0	1.08717e-05	1.54601e-05	1.33078e-05	0	0.000142844	1.67202e-06	3.44365e-05	1.00489e-05	0	1.90415e-05	1.69432e-06	1.27525e-06	3.19701e-06	0	0	0	3.15957e-06	0	1.06319e-07	0	0	0	0	0	1.84858e-07	1.57579e-05	0	0	0.00011397	4.15126e-07	8.72949e-06	0.000106755	6.01858e-07	0
SRS2440728	2.54958e-08	0	0	0.00017549	7.32275e-06	6.13542e-06	1.04388e-05	1.43703e-05	5.71723e-08	5.48135e-06	0	2.94434e-05	0	0	0	6.88529e-07	1.65244e-06	1.30168e-06	0	9.52809e-07	0	0	5.6967e-05	0	6.88735e-05	1.67824e-08	0	5.71723e-08	0	0	0	0	0	0	0	1.5601e-07	0	0	0	0	0	0	0	4.06951e-05	1.76806e-05	1.83125e-07	7.08791e-06	1.29561e-06	0
SRS2440726	0	0	0	5.07165e-05	1.00986e-06	6.23894e-07	3.53579e-06	4.74709e-06	0	1.47297e-06	0.000594025	5.27329e-05	0	0	0	0	0	0	0	1.02101e-06	0.000236086	0	3.51886e-05	0	1.50142e-05	1.06723e-06	8.30362e-07	0	0	0	0	5.10627e-07	0	0	0	1.03387e-05	0	0	4.78324e-08	0	0	0	0	1.00583e-06	6.66091e-06	7.12112e-07	1.40455e-05	0	7.4546e-06
SRS2440727	0	0	0	1.02981e-06	1.00625e-06	0	2.83061e-05	5.09657e-05	0	3.86365e-07	0.000460128	1.0133e-05	0	0	0	0	0	0	0	1.84971e-06	0.000198056	0	0.000173497	0	2.23206e-06	8.2241e-08	0	0	0	0	0	0	0	0	0	0	0	0	0	0	0	0	0	2.99235e-06	6.96494e-09	2.17285e-06	2.23444e-05	5.78764e-08	0
SRS2440724	0	0	0	0.000399178	3.0675e-07	1.92996e-07	1.29641e-05	1.63061e-05	0	1.02658e-06	5.70346e-07	0.000549435	0	0	0	0	0	0	5.27989e-08	9.5196e-07	1.80353e-07	0	7.48611e-05	0	5.08461e-05	8.74005e-06	2.49217e-06	0	0	0	0	4.78197e-06	0	0	0	6.43957e-07	0	0	0	0	0	0	0	9.78293e-06	2.40377e-07	8.22624e-07	2.29795e-06	0.000176176	0
SRS2440721	7.67812e-07	0	0	0.000370774	2.74569e-07	5.57449e-06	1.70465e-05	1.95275e-05	9.1318e-07	4.54522e-05	0	8.32553e-06	0	0	0	1.66939e-06	2.08943e-06	1.8984e-06	0	1.49186e-06	0	1.96558e-05	3.39645e-05	0	0.000120032	2.11757e-08	1.27809e-05	9.75448e-07	0	2.49924e-07	0	0	0	0	0	0.000947585	0	0	0	3.30461e-08	7.92693e-06	0	0	2.43423e-05	7.14804e-07	2.18255e-06	1.4209e-06	1.05397e-07	0
SRS2440725	2.60346e-07	0	0	3.11036e-06	2.8782e-06	0	0.000438406	0.000820273	3.02585e-07	0	0	5.76987e-06	0	0	0	3.10171e-06	4.60595e-06	4.15538e-06	0	6.03871e-06	0	5.08818e-08	0.000253215	0	7.01844e-06	0	0	2.83121e-07	0	0	0	4.17546e-07	0	1.75369e-07	0	0	0	0	0	0	5.08818e-08	0	0	9.20298e-06	0	0	0	3.05482e-07	0
SRS2440723	0	0	0	1.29875e-05	0.000842057	1.22374e-06	5.5642e-06	7.11433e-06	0	0.000123321	0	6.86547e-06	0	0	0	0	3.30043e-06	3.30043e-06	0	0	0	0	7.74307e-06	0	3.17368e-07	0	0	0	0	0	0	0	0	0	0	8.90021e-06	0	0	0	0	0	0	0	1.56716e-05	0	1.14336e-05	0.000263246	0	0
SRS2440722	5.12206e-07	0	0	0.000193093	1.48075e-06	1.29958e-07	6.22726e-06	9.19966e-06	9.40041e-07	6.75688e-06	0	1.11149e-05	0	0	0	4.06398e-06	7.75226e-06	5.53465e-06	0	3.30687e-06	0	4.14269e-06	1.34338e-05	0	4.55846e-05	0	1.27236e-06	8.2502e-07	0	1.85242e-06	0	0	0	0	0	0	0	0	0	0	2.20381e-06	0	0	6.49531e-05	7.18591e-07	3.57103e-06	2.51803e-05	7.37176e-07	0
SRS2440720	0	0	0	1.1271e-06	5.86169e-07	0	4.72907e-05	9.39769e-05	0	1.91804e-07	0.000541725	1.34485e-05	0	0	0	0	0	0	0	2.82106e-07	0.000218666	0	0.000181837	0	2.56068e-06	6.68768e-08	0	0	0	0	0	7.20939e-08	0	0	0	0	0	0	0	0	0	0	0	1.28379e-06	0	1.55095e-06	1.27028e-05	0	0
SRS2440719	6.3876e-08	0	0	0.00131082	1.53101e-05	8.63321e-07	5.21854e-05	9.30022e-05	2.18985e-07	1.05421e-06	0	1.17633e-05	0	0	0	8.76771e-07	1.00864e-06	8.14494e-07	0	3.07394e-06	0	4.77225e-08	0.000142687	0	2.30655e-05	2.79828e-07	2.88663e-07	8.36894e-08	0	3.6542e-06	5.10137e-08	3.88702e-06	0	0	0	0	0	0	0	0	6.75358e-08	0	0	1.87601e-06	1.49774e-06	8.49766e-08	2.59743e-06	0	0
SRS2440718	1.1193e-06	0	0	2.69721e-05	1.60118e-06	3.37908e-06	3.54743e-05	5.99676e-05	1.34759e-06	1.80307e-06	0	6.88519e-06	0	0	0	3.77079e-06	5.56747e-06	3.95778e-06	0	1.64505e-05	0	8.1811e-07	7.99612e-05	0	1.04264e-05	0	0	1.1193e-06	0	0	0	0	0	0	0	2.35824e-05	0	0	0	0	3.69959e-07	0	0	1.97175e-05	5.57575e-07	7.42416e-06	7.61448e-05	1.19429e-06	0
SRS2440717	1.73893e-06	0	0	7.74624e-05	3.59669e-06	1.07229e-06	5.63189e-06	6.2704e-06	2.98835e-06	7.06306e-06	0	7.34326e-05	0	0	0	7.83438e-06	1.11751e-05	1.02334e-05	0	1.45546e-06	0	1.08696e-05	3.91076e-05	0	3.71116e-05	7.96343e-07	5.22423e-07	2.98489e-06	0	0	0	0	0	5.9265e-07	0	3.13299e-07	0	0	5.31466e-08	0	6.46464e-06	0	0	5.91791e-06	5.56246e-07	2.45203e-06	3.57659e-05	8.97508e-05	0
SRS2440715	1.96239e-07	0	0	0.000534094	6.78775e-07	1.30786e-06	1.00265e-05	1.20067e-05	1.50447e-07	3.27738e-06	1.28272e-08	9.69365e-06	0	0	0	5.55579e-07	6.01232e-07	5.642e-07	0	8.93688e-07	0	6.99465e-08	1.55746e-05	0	5.55461e-05	5.42179e-08	0	1.96239e-07	0	0	0	4.33155e-07	0	9.46365e-08	0	0.000566014	0	0	0	0	6.99465e-08	0	0	1.79068e-05	5.72075e-07	2.1621e-06	2.63506e-06	3.31194e-05	0
SRS2440712	1.78475e-07	0	0	0.000552592	7.86082e-07	8.86036e-06	8.56717e-06	1.60382e-05	1.78475e-07	5.60551e-06	0	1.91853e-05	0	0	0	8.47596e-07	1.10147e-06	1.08065e-06	0	6.1389e-06	0	4.01567e-07	1.66958e-05	0	3.94039e-05	3.64174e-08	1.45235e-06	1.78475e-07	0	0	1.61103e-07	1.50171e-06	0	0	0	0	0	0	0	0	1.69873e-07	0	0	1.08757e-05	2.61013e-06	1.27115e-06	1.60742e-05	1.17698e-06	0
SRS2440711	1.0987e-07	0	4.75513e-08	4.99859e-05	4.67039e-07	1.29856e-05	1.18699e-05	2.02156e-05	1.0987e-07	1.8693e-05	0	0.000120711	0	0	0	1.0987e-07	1.22323e-07	1.22323e-07	0	8.32808e-06	0	0	2.32028e-05	0	1.89156e-05	7.47925e-07	6.8167e-06	1.0987e-07	0	0	0	0	0	0	0	2.45997e-06	0	0	0	0	0	0	0	2.0946e-05	1.16524e-05	5.18181e-06	2.13677e-05	1.29587e-05	4.24199e-09
SRS2440716	6.42603e-08	0	0	3.50516e-05	2.03642e-05	1.02726e-05	1.78634e-05	3.6903e-05	6.42603e-08	6.50639e-06	0	6.46609e-06	0	0	0	1.24206e-06	1.51319e-06	1.49941e-06	3.36012e-07	1.65846e-05	0	0	2.5032e-05	0	1.37412e-05	0	4.65601e-06	6.42603e-08	0	3.02757e-07	0	1.84389e-06	0	0	0	0	0	0	0	0	0	0	0	2.89011e-05	8.38159e-05	1.05565e-05	4.26535e-05	9.57686e-07	0
SRS2440714	1.65994e-07	0	0	0.000103707	1.59911e-07	9.29365e-06	4.43194e-06	5.55684e-06	8.94621e-08	4.12564e-06	0	7.75981e-05	0	0	0	6.05304e-07	1.17094e-06	9.06043e-07	0	9.75162e-07	0	1.1748e-07	2.53741e-05	0	1.91523e-05	1.02035e-06	1.73358e-06	1.99856e-07	0	0	0	0	0	0	0	0	0	0	2.42424e-08	0	1.1748e-07	0	0	1.24341e-05	1.13856e-06	1.97603e-06	2.94981e-05	2.29495e-06	0
SRS2440713	9.21201e-08	0	0	0.000354721	1.41232e-06	1.38673e-06	7.16143e-06	1.10967e-05	1.08488e-07	1.15194e-06	0	1.2931e-05	0	0	0	6.19739e-07	1.46889e-06	1.36088e-06	0	0	0	3.98507e-08	2.0146e-05	0	4.56611e-05	8.76665e-08	1.80467e-06	1.22008e-07	0	3.05933e-07	0	0	0	0	0	0	0	0	0	0	6.24809e-08	0	0	2.33698e-05	2.3661e-06	3.99333e-06	1.18156e-05	1.07743e-05	0
SRS2440710	6.25927e-08	0	0	0.000113977	1.63373e-06	2.68819e-06	4.3116e-06	1.03086e-05	6.25927e-08	3.45696e-06	0	1.20906e-05	0	0	0	1.73316e-07	2.02852e-07	1.99944e-07	0	1.05063e-07	0	0	1.62844e-05	0	4.72944e-05	2.68673e-08	2.80277e-06	6.25927e-08	0	4.2179e-07	0	3.69953e-08	0	0	0	0	0	0	0	0	0	0	0	9.46033e-06	7.8401e-06	1.75174e-06	2.92685e-06	1.36325e-05	0
SRS2440709	4.23007e-06	0	7.20636e-08	0.000574857	3.15225e-06	1.24728e-05	3.58692e-05	4.69415e-05	5.71005e-06	3.15327e-06	7.19003e-05	1.51083e-05	0	0	0	4.23194e-05	6.82362e-05	5.64047e-05	0	3.32656e-06	3.03332e-05	8.79078e-07	2.44316e-05	0	0.000158595	1.28372e-08	4.61946e-08	5.85957e-06	0	0	0	0	0	5.59399e-08	0	0	0	0	0	0	1.33832e-06	0	0	1.71763e-05	5.82867e-07	4.80433e-06	3.41255e-06	1.91782e-07	0
SRS2440704	0	0	0	7.5343e-07	1.47767e-05	0	0.000337358	0.000630181	0	5.85858e-05	0	2.64974e-06	0	0	0	1.42453e-08	1.42453e-08	0	3.59066e-08	1.33169e-06	0	0	2.34026e-05	0	3.43536e-06	0	1.07238e-08	0	0	0	0	6.99786e-07	0	0	0	0	0	0	0	0	0	0	0	4.41045e-05	8.25111e-07	2.41857e-06	1.34552e-06	0	0
SRS2440707	4.37718e-07	0	1.62252e-08	0.000316859	3.55109e-07	3.02779e-06	1.2358e-05	1.75634e-05	5.98337e-07	5.77013e-05	0	9.73055e-06	0	0	0	2.67065e-06	4.16921e-06	3.44317e-06	0	3.57195e-07	0	4.53449e-08	3.66064e-05	0	0.000107499	1.16056e-07	3.43235e-06	5.98337e-07	0	0	0	0	0	5.74806e-08	0	0.000121824	0	0	2.17126e-08	0	1.3514e-07	0	0	5.22179e-05	1.79094e-05	3.08127e-06	3.99977e-07	1.53745e-06	0
SRS2440705	2.3318e-07	0	1.6895e-07	3.27738e-05	2.70692e-06	5.84422e-06	1.27773e-06	1.45925e-06	2.72463e-07	4.08917e-05	0	1.80423e-05	0	0	0	2.98578e-07	3.06755e-07	3.06755e-07	1.6373e-07	1.18881e-05	0	9.16001e-06	2.52892e-06	0	5.99929e-06	5.6461e-07	6.20819e-06	2.98578e-07	0	0	0	1.41526e-05	0	0	0	0.000135921	0	0	0	0	3.65711e-06	0	0	4.76257e-05	5.70443e-06	6.53468e-06	3.6703e-05	4.21004e-06	0
SRS2440708	1.00713e-08	0	0	5.00034e-05	3.64614e-07	7.19661e-06	2.31025e-05	4.44151e-05	1.00713e-08	1.70698e-06	0	0.000195659	0	0	0	1.00713e-08	3.6973e-08	3.6973e-08	0	3.28433e-06	0	2.76096e-08	3.13743e-05	0	2.10154e-05	2.74696e-06	7.21076e-07	1.00713e-08	0	0	0	0	0	0	0	2.21097e-05	0	0	0	0	2.76096e-08	0	0	5.24939e-06	5.08934e-07	3.0089e-07	2.6867e-06	3.3515e-07	2.94033e-07
SRS2440706	1.30636e-07	0	0	5.12314e-05	3.60113e-06	2.08669e-05	2.62234e-06	3.42566e-06	1.72505e-07	4.76978e-06	0	3.74509e-06	0	0	0	2.5162e-07	2.5162e-07	2.5162e-07	9.25421e-09	2.45553e-07	0	1.06955e-07	7.74188e-06	0	7.30635e-06	1.68949e-08	8.0572e-08	1.85789e-07	0	4.47158e-07	0	2.22354e-07	0	5.41859e-09	0	0	0	0	0	0	1.56766e-07	0	0	8.59442e-06	1.79461e-06	1.53455e-06	1.38516e-05	9.28081e-06	0
SRS2440703	8.01336e-08	0	0	0.000135892	7.25391e-07	8.09967e-07	2.68498e-05	4.99891e-05	1.26279e-07	9.49472e-06	0	1.05775e-05	0	0	0	6.72341e-07	1.19837e-06	8.8256e-07	0	3.76319e-06	0	2.89713e-08	5.91083e-05	0	4.69654e-05	4.04719e-08	1.61337e-06	8.01336e-08	0	0	0	7.46011e-07	0	2.77586e-08	0	0	0	0	0	4.2528e-08	0	0	0	8.87481e-06	2.18921e-05	3.4189e-06	3.4324e-05	7.52241e-07	0
SRS2440701	7.90638e-08	0	0	5.99435e-06	9.28954e-06	3.26493e-06	3.78507e-06	1.30184e-05	3.98353e-08	3.46006e-05	0	1.79412e-05	0	0	0	2.13193e-07	2.13193e-07	1.64405e-07	0	6.32196e-07	0	5.40588e-08	1.79733e-05	0	3.75253e-06	0	5.89616e-08	7.90638e-08	0	0	0	0	0	0	0	0	0	0	0	0	5.40588e-08	0	0	1.22695e-05	1.3163e-05	1.60457e-07	2.33323e-07	3.25737e-08	0
SRS2440702	0	0	0	2.0208e-05	1.43833e-07	7.80964e-07	4.09922e-06	7.33925e-06	0	1.17396e-06	0	2.43269e-06	0	0	0	0	0	0	0	0	0	0	1.69637e-05	0	7.98086e-06	0	2.46746e-06	0	0	0	0	5.92796e-07	0	0	0	6.78991e-07	0	0	0	0	0	0	0	2.96627e-06	0	8.81024e-07	5.8743e-06	2.22678e-06	1.79793e-05
SRS2440696	1.62213e-07	0	0	0	0.000202381	2.53655e-08	9.99477e-09	9.99477e-09	3.05098e-07	2.31185e-07	0	0	3.95852e-08	3.95852e-08	3.95852e-08	8.23973e-07	1.30572e-06	1.11116e-06	2.16607e-05	2.00032e-06	0	1.45178e-06	9.99477e-09	0	0	0	0	2.53321e-07	0	0	0	0.00031169	0	1.41839e-06	0	0	0	0	0	1.90874e-07	1.34592e-07	0	0	1.32517e-06	1.51171e-06	0	0	1.55531e-06	0
SRS2440700	5.34083e-08	0	2.2592e-08	7.71536e-06	1.55881e-05	1.14655e-07	2.50648e-05	6.38161e-05	1.59789e-07	4.72951e-06	0	1.48882e-05	0	0	0	4.68717e-07	9.12141e-07	8.89142e-07	0	2.53353e-06	0	3.86523e-07	0.000188894	0	4.85257e-06	0	4.42645e-07	5.34083e-08	0	0	0	0	0	0	0	1.10068e-07	0	0	0	0	0	0	0	1.70545e-05	2.34653e-07	1.08364e-06	4.00961e-07	2.24377e-07	0
SRS2440698	2.46835e-06	0	0	0.00033086	8.44644e-07	1.25074e-06	6.36964e-06	1.05626e-05	3.02856e-06	1.17549e-05	0	9.97735e-06	0	0	0	1.25774e-05	1.76805e-05	1.54108e-05	0	1.22644e-05	0	1.65804e-05	1.588e-05	0	1.7636e-05	9.91507e-08	9.49938e-07	3.29015e-06	0	2.66378e-06	5.32118e-07	2.36363e-06	0	1.11094e-05	0	5.25116e-05	0	0	0	3.85238e-08	9.39351e-06	0	0	2.89494e-05	7.3389e-06	3.8092e-06	4.62253e-05	3.79916e-05	0
SRS2440699	0	0	0	0.00114621	3.57381e-07	5.26697e-06	1.58352e-05	1.76077e-05	6.56092e-08	1.34631e-06	0	1.26125e-05	0	0	0	4.19056e-07	8.24029e-07	5.4733e-07	0	5.23004e-08	0	0	3.69868e-05	0	6.2302e-05	9.57794e-08	2.75393e-07	6.56092e-08	0	0	0	0	0	2.55396e-08	0	0	0	0	0	0	6.56092e-08	0	0	8.81611e-06	8.93771e-07	1.18359e-07	3.27725e-06	1.91886e-07	0
SRS2440697	2.84703e-07	0	0	0.000144396	3.62445e-06	4.10865e-07	2.01588e-05	3.36179e-05	5.1569e-07	2.94117e-06	9.72502e-05	2.00445e-05	0	0	0	2.22258e-06	3.81684e-06	3.1231e-06	0	9.1163e-06	3.83088e-05	0	1.90466e-05	0	3.47653e-05	4.63742e-07	1.7107e-06	3.44178e-07	0	2.46336e-07	0	7.92224e-08	0	1.03517e-06	0	0	0	0	0	1.1943e-07	3.06668e-08	0	0	9.1216e-06	2.95827e-06	1.22296e-06	1.19133e-05	7.5136e-06	0
SRS2440695	0	0	0	2.0145e-06	3.63957e-05	2.26295e-08	0.000383972	0.000897659	0	2.61443e-05	2.66912e-08	7.29931e-07	0	0	0	0	0	0	6.68711e-08	2.07997e-07	0	0	5.97728e-05	0	9.06821e-06	0	0	0	0	0	0	4.32299e-06	0	0	0	0	0	0	0	0	0	0	0	1.3174e-05	9.82612e-08	1.28321e-06	2.66121e-05	7.31133e-07	0
SRS2440694	3.1433e-08	0	0	0.000454708	7.67585e-07	1.61985e-05	1.78997e-05	2.89073e-05	3.1433e-08	3.99885e-06	0	7.52234e-06	0	0	0	1.23961e-07	1.69254e-07	1.69254e-07	0	1.46384e-07	0	0	1.89323e-05	0	5.92914e-05	1.66076e-08	1.89743e-07	3.1433e-08	0	0	0	0	0	0	0	6.15579e-05	0	0	0	0	0	0	0	6.10427e-06	3.01194e-06	1.57854e-06	1.4563e-05	4.28943e-07	6.02544e-07
SRS2440693	8.87578e-07	0	1.11061e-07	1.59162e-05	9.74564e-06	1.51911e-05	1.05336e-06	1.48118e-06	1.37563e-06	3.83979e-05	0	8.43244e-06	0	0	0	6.93938e-06	1.10434e-05	9.30611e-06	1.0394e-06	1.13983e-06	0	0	5.15624e-06	0	7.389e-06	9.67657e-08	2.1871e-06	1.07058e-06	0	0	0	2.31271e-05	0	2.72286e-08	0	0.000287715	0	0	0	1.20492e-07	0	0	0	7.56027e-05	6.89887e-06	3.71828e-06	3.9184e-05	2.61581e-05	0
SRS2440687	0	0	0	0.000266006	3.66151e-06	4.94527e-06	9.36227e-06	9.68941e-06	3.29704e-08	1.08462e-05	0	1.52647e-05	0	0	0	4.09431e-07	8.81986e-07	6.97189e-07	0	9.41398e-07	0	0	3.05504e-05	0	0.000102504	7.32516e-08	1.42168e-07	3.29704e-08	0	0	0	0	0	0	0	0	0	0	0	0	1.4507e-08	0	0	6.50329e-05	1.46517e-05	8.71453e-07	2.49053e-05	8.25494e-08	0
SRS2440685	0	0	0	0.000340512	6.53094e-07	2.24494e-06	1.3525e-05	1.59545e-05	0	3.14615e-06	8.82862e-06	0.000321357	0	0	0	5.56893e-08	1.03705e-07	1.03705e-07	2.39127e-07	2.37363e-06	3.78053e-06	7.07838e-08	4.34252e-05	0	5.40965e-05	4.5818e-06	3.88804e-07	0	0	0	0	1.31446e-05	0	0	0	1.72064e-06	0	0	0	0	7.07838e-08	0	0	2.41823e-05	2.9833e-07	1.58065e-06	5.21208e-06	6.17619e-05	0
SRS2440691	0	0	0	0.000415747	7.67398e-06	2.14891e-06	9.11541e-06	1.17735e-05	0	2.23622e-05	0	1.02461e-05	0	0	0	0	0	0	0	1.83006e-06	0	0	4.31131e-05	0	7.28595e-05	4.03586e-08	4.76966e-07	0	0	2.21009e-06	0	0	0	0	0	2.81069e-07	0	0	0	0	0	0	0	2.46195e-05	2.33708e-05	2.15885e-06	1.95696e-05	1.77353e-06	0
SRS2440686	0	0	0	1.29626e-05	3.29226e-07	0	9.28797e-06	1.6898e-05	0	1.19714e-06	1.36454e-07	0.0003961	0	0	0	0	0	0	0	3.37107e-07	1.10223e-07	0	7.65909e-05	0	3.98359e-06	7.00989e-06	1.70718e-06	0	0	0	0	0	0	0	0	0.000240483	0	0	0	0	0	0	0	3.52491e-06	6.15988e-07	4.12341e-07	9.95255e-07	1.62152e-06	0
SRS2440692	8.04015e-07	0	1.24429e-07	0.000766583	1.47515e-06	3.8053e-05	1.42939e-05	1.64061e-05	1.10003e-06	1.76606e-06	0	1.01533e-05	0	0	0	3.48739e-06	5.23278e-06	4.58278e-06	0	1.08447e-06	0	8.25026e-07	5.88563e-05	0	9.39796e-05	1.02317e-07	0	1.10213e-06	0	0	0	0	0	3.05062e-08	0	0.000123118	0	0	0	0	8.76729e-07	0	0	5.32474e-05	2.99615e-06	1.05938e-06	1.52125e-05	4.71835e-06	1.89712e-06
SRS2440689	3.49203e-07	0	0	0.000142268	2.07275e-06	3.09261e-07	7.02089e-06	9.7282e-06	3.37118e-07	6.44338e-06	1.8342e-07	0.000264564	0	0	0	1.0541e-06	1.11108e-06	1.11108e-06	0	6.27879e-06	0	1.36456e-07	3.84205e-05	0	4.89684e-05	4.96375e-06	3.89049e-06	4.73573e-07	0	2.8683e-06	0	0	0	0	0	0	0	0	0	0	2.11993e-07	0	0	5.69056e-06	3.36726e-07	2.82606e-06	1.68696e-05	9.64467e-06	0
SRS2440690	8.68281e-07	0	0	3.33873e-06	1.00027e-05	1.01984e-07	1.50656e-05	4.13671e-05	5.36849e-07	8.42173e-06	0	9.48039e-06	0	0	0	3.99566e-06	6.21604e-06	4.81151e-06	0	5.68641e-07	0	2.64788e-06	9.28802e-05	0	2.66926e-06	0	8.92364e-08	9.78233e-07	0	0	0	0	0	0	0	0	0	0	0	0	1.33283e-06	0	0	3.11509e-05	6.46437e-08	4.42662e-06	9.24952e-07	1.96659e-07	0
SRS2440683	2.21767e-07	0	0	0.000144144	6.41769e-06	9.75475e-07	3.28145e-05	5.75208e-05	3.55608e-07	3.91764e-06	0.000198569	1.70267e-05	0	0	0	3.21674e-06	5.99435e-06	4.72303e-06	8.92864e-07	6.69715e-06	8.39145e-05	7.38668e-08	1.71988e-05	0	3.90465e-05	2.90894e-07	4.07819e-06	3.82261e-07	0	3.29083e-07	0	1.41791e-06	0	4.07088e-07	0	2.7904e-08	0	0	0	4.3513e-08	1.15406e-07	0	0	6.11459e-06	1.75679e-05	1.56287e-06	8.95094e-06	3.93386e-06	0
SRS2440682	3.15204e-07	0	0	1.00718e-06	2.29203e-05	0	1.70826e-06	2.20379e-06	3.49776e-07	4.1418e-06	0	1.03034e-05	0	0	0	7.73841e-07	7.73841e-07	7.73841e-07	0	1.678e-06	0	9.34589e-07	5.71807e-05	0	1.40086e-06	0	1.42737e-05	4.39822e-07	0	0	0	1.24064e-07	0	0	0	0	0	0	0	0	2.94567e-07	0	0	1.58564e-05	1.77235e-07	8.71952e-06	2.48401e-05	0.000153648	0
SRS2440684	4.81158e-07	0	1.08084e-07	0.000108924	2.6562e-06	5.18355e-05	2.79455e-05	4.81087e-05	1.04137e-06	4.38854e-06	0	7.28158e-06	0	0	0	5.45108e-06	9.07761e-06	8.23928e-06	0	2.85375e-06	0	1.23029e-07	2.49661e-05	0	3.89914e-05	0	2.36433e-06	7.02516e-07	0	0	0	0	0	1.05627e-07	0	2.31092e-07	0	0	0	0	1.94247e-07	0	0	4.82327e-05	1.74847e-07	2.91407e-06	1.75628e-06	0.000130373	0
SRS2440681	9.79399e-08	0	0	0.000900493	2.41401e-05	3.5737e-08	1.13296e-05	1.482e-05	1.4298e-07	1.0484e-05	6.36626e-08	0.000876992	0	0	0	5.63996e-07	9.11294e-07	6.96135e-07	0	2.53359e-06	6.36626e-08	0	1.98587e-05	0	1.60311e-05	1.1214e-05	5.2432e-06	9.79399e-08	0	2.3431e-06	0	0	0	0	0	0.000682109	0	0	0	0	0	0	0	1.38838e-05	6.42384e-08	5.66655e-07	1.7366e-05	2.35292e-06	0
SRS2440680	6.09154e-08	0	0	0.000230688	1.00186e-06	2.56809e-06	4.45836e-06	6.9203e-06	6.09154e-08	3.38178e-06	0	1.31487e-05	0	0	0	3.10157e-07	4.51622e-07	2.41275e-07	0	2.20823e-07	0	6.39265e-08	1.20178e-05	0	2.51224e-05	4.87964e-09	1.11879e-05	6.09154e-08	0	0	0	0	0	0	0	0	0	0	0	0	3.34469e-08	0	0	2.81278e-05	2.55827e-07	1.1816e-06	1.14585e-05	4.04446e-05	0
SRS2440679	0	0	0	0.000730601	2.75369e-05	1.09031e-05	4.57627e-05	7.71899e-05	2.30942e-07	6.41352e-05	0	0.000100358	0	0	0	1.98434e-06	4.00887e-06	3.94942e-06	0	9.02302e-05	0	2.38165e-05	1.82892e-05	0	1.69241e-05	7.391e-08	0	2.30942e-07	0	0	0	7.32749e-06	0	1.48877e-06	0	0.000123305	0	0	0	0	1.34514e-05	0	0	3.3308e-05	6.79399e-06	1.44764e-05	9.61309e-05	0	0
SRS2440678	1.36642e-07	0	0	0.000122261	9.26909e-06	5.7418e-06	6.96721e-05	0.000131266	1.36642e-07	5.25279e-06	0	6.8661e-06	0	0	0	7.3e-07	1.96412e-06	1.77502e-06	0	1.3758e-06	0	0	1.22251e-05	0	4.27098e-05	3.43795e-08	1.23917e-05	1.36642e-07	0	0	4.7901e-07	8.66639e-07	0	1.39046e-07	0	0	0	0	0	0	0	0	0	5.85386e-06	2.14722e-05	9.04402e-06	1.84557e-05	2.17237e-06	9.00297e-09
SRS2440677	1.71029e-07	0	0	0.000287433	8.72602e-07	3.37659e-06	4.61569e-06	6.57748e-06	2.51991e-07	4.86061e-06	2.91964e-08	9.18014e-06	0	0	0	9.46961e-07	1.37392e-06	1.09631e-06	0	9.38425e-07	2.91964e-08	1.20675e-07	1.44267e-05	0	3.20288e-05	2.24088e-08	1.02947e-05	2.87231e-07	0	0	0	0	0	1.01622e-08	0	0	0	0	0	0	1.08014e-07	0	0	2.87011e-05	1.17172e-06	4.21633e-06	1.78722e-05	2.38044e-05	0
SRS2440676	8.01025e-08	0	0	5.64757e-05	1.53368e-06	9.79934e-06	4.70233e-06	5.04467e-06	7.72265e-08	4.825e-06	0	4.8037e-06	0	0	0	1.08236e-07	1.34569e-07	1.20512e-07	0	1.81767e-06	0	2.52134e-08	6.92377e-06	0	1.26386e-05	0	5.41477e-07	9.41798e-08	0	4.85083e-07	3.45568e-07	0	0	0	0	1.41474e-07	0	0	0	0	3.10305e-08	0	0	9.36418e-06	3.24486e-07	1.34865e-06	1.76734e-05	2.0518e-05	0
SRS2440674	1.68851e-07	0	1.48079e-07	1.172e-07	9.65247e-05	4.83812e-06	0	0	1.41225e-07	3.11024e-05	0	0	0	0	0	2.75993e-06	4.89627e-06	3.79915e-06	3.04343e-07	1.52294e-06	0	1.1857e-07	0	0	0	0	1.00019e-08	1.68851e-07	0	0	0	1.56859e-06	0	3.20787e-08	0	0	0	0	0	0	1.1857e-07	0	0	0.000104532	2.95272e-06	9.42144e-07	1.44041e-06	1.59416e-05	0
SRS2440672	0	0	2.18656e-07	7.78863e-07	7.71502e-06	9.20823e-07	2.81828e-05	5.41588e-05	0	2.31544e-05	0	6.77616e-06	0	0	0	1.45296e-07	1.69281e-07	1.02561e-07	0	1.43543e-06	0	0	4.61388e-05	0	7.71309e-07	1.61527e-07	6.94395e-06	0	0	0	0	0	0	3.96222e-08	0	0	0	0	0	0	0	0	0	6.40284e-05	2.90402e-06	7.7997e-06	1.01839e-06	7.82865e-07	0
SRS2440675	1.84062e-07	0	0	1.72104e-05	1.14908e-06	7.05307e-07	1.50923e-06	1.87053e-06	2.37297e-07	2.02454e-05	0	2.99906e-05	0	0	0	4.77177e-07	4.77177e-07	4.77177e-07	2.49769e-06	7.72195e-07	0	1.07797e-05	5.42977e-06	0	3.59688e-06	9.49132e-07	1.23464e-06	3.52741e-07	0	0	0	4.17245e-05	0	0	0	0	0	0	0	0	4.23399e-06	0	0	1.59929e-05	7.7507e-06	9.1062e-07	1.28668e-05	7.07747e-07	0
SRS2440671	0	0	5.40262e-07	1.75592e-05	1.00566e-06	0	4.25704e-07	4.25704e-07	1.69808e-08	7.2921e-07	0	5.61199e-06	0	0	0	4.33128e-07	5.97247e-07	5.94333e-07	0	1.57034e-05	0	4.92336e-07	4.67195e-07	0	4.84504e-07	2.15428e-07	3.76783e-06	1.69808e-08	0	0	0	0	0	0	0	0	0	0	0	0	1.12609e-07	0	0	1.46893e-05	0	7.85146e-07	4.37719e-06	3.90443e-05	0
SRS2440673	2.11372e-06	0	1.72934e-07	3.22142e-05	5.19965e-06	3.24723e-06	3.48236e-05	6.03059e-05	2.37579e-06	7.97557e-06	0	7.94633e-06	0	0	0	4.74569e-06	5.82868e-06	5.60635e-06	1.05916e-08	2.54095e-05	0	1.61993e-05	3.72445e-05	0	9.82082e-06	1.11236e-07	1.23599e-05	2.72505e-06	0	0	3.25054e-08	2.01998e-07	0	0	0	1.68834e-07	0	0	0	1.65348e-07	8.3957e-06	0	0	1.38146e-05	1.09485e-05	1.89963e-06	9.72515e-07	6.15223e-05	0
SRS2440669	2.33697e-07	0	0	0.000223513	2.74675e-06	1.10004e-05	5.94781e-06	8.09496e-06	2.59701e-07	5.37005e-06	0	5.5499e-06	0	0	0	1.50053e-06	1.96233e-06	1.89967e-06	0	1.20869e-06	0	2.83417e-08	2.36388e-05	0	1.28696e-05	4.59226e-08	1.58628e-06	2.33697e-07	0	0	0	3.63556e-07	0	0	0	0	0	0	0	0	2.83417e-08	0	0	1.21047e-05	0.000125559	5.13294e-06	5.07742e-05	2.53518e-05	0
SRS2440670	2.96183e-06	0	2.60502e-08	6.62688e-05	9.26754e-06	4.44649e-06	2.58547e-06	3.49549e-06	2.93489e-06	4.05674e-05	2.64107e-07	2.13128e-06	0	0	0	7.19569e-06	1.00749e-05	9.42431e-06	0	4.54102e-06	1.99979e-07	1.17338e-05	5.12217e-06	0	1.82025e-05	7.70233e-08	1.02493e-05	3.71061e-06	0	0	0	0	0	1.41475e-07	0	1.29778e-06	0	0	4.40498e-06	4.14463e-08	7.55642e-06	0	0	4.38096e-05	1.40616e-05	4.83865e-06	5.85571e-05	3.94525e-05	0
SRS2440668	0	0	0	2.59267e-05	2.77544e-07	4.65651e-06	4.31192e-06	7.28537e-06	0	3.98587e-06	0	1.80888e-06	0	0	0	4.43911e-08	6.7987e-08	5.7574e-08	0	6.68766e-07	0	0	1.37971e-05	0	1.35665e-05	0	3.02189e-07	0	0	0	0	0	0	0	0	3.82306e-05	0	0	0	0	0	0	0	7.45815e-06	0	7.72229e-08	3.01735e-06	2.96148e-06	0
SRS2440666	0	0	0	4.93209e-07	6.76191e-06	1.04641e-06	0.000202884	0.000388259	0	9.00425e-05	0	2.04188e-06	0	0	0	0	0	0	1.16818e-07	1.01673e-06	0	0	1.59572e-05	0	2.17595e-06	0	0	0	0	0	0	1.11076e-06	0	0	0	2.58894e-07	0	0	0	0	0	0	0	7.95643e-05	7.85174e-07	3.22832e-06	3.5263e-06	0	0
SRS2440665	0	0	0	0.000173392	5.28179e-08	1.20186e-06	7.40411e-06	9.51695e-06	1.15539e-08	8.24984e-07	0	0.000180552	0	0	0	3.49644e-07	3.87452e-07	3.26622e-07	0	2.14437e-06	0	8.13541e-08	5.80445e-05	0	3.56576e-05	2.74657e-06	1.16797e-07	1.15539e-08	0	0	0	0	0	0	0	0	0	0	0	0	1.15539e-08	0	0	4.6612e-06	3.57155e-07	5.47669e-07	2.48203e-06	1.10401e-06	0
SRS2440667	1.65214e-06	0	0	4.98821e-08	0.000101551	6.85842e-06	5.17285e-08	2.10805e-07	3.40947e-06	3.13129e-05	0	1.21067e-07	1.63604e-07	1.63604e-07	1.63604e-07	2.57231e-05	4.56002e-05	3.74453e-05	3.75065e-06	1.6506e-05	0	3.8001e-07	0	0	0	0	1.71744e-07	3.00642e-06	0	0	0	2.0178e-05	0	5.80314e-08	0	0	0	0	0	0	9.46039e-07	0	0	7.39943e-05	0.000126843	2.87286e-06	2.38844e-06	5.87369e-07	6.78757e-07
SRS2440664	5.26062e-08	0	0	1.66633e-05	3.85544e-06	4.98875e-06	4.96013e-07	6.53314e-07	2.91213e-08	5.45142e-06	0	6.86763e-05	0	0	0	8.17274e-08	8.17274e-08	8.17274e-08	1.97664e-07	4.82512e-07	0	1.03869e-07	2.17341e-06	0	3.14275e-06	6.29953e-07	1.05908e-05	8.17274e-08	0	0	0	1.63454e-06	0	0	0	5.58047e-05	0	0	0	0	8.17274e-08	0	0	1.18788e-05	4.83211e-05	4.75021e-06	4.04205e-05	4.51152e-05	0.000101701
SRS2440662	1.47543e-07	0	0	0	7.5178e-06	1.33019e-06	0	0	1.74844e-07	8.7901e-06	0	0	0	0	0	9.08318e-07	1.55764e-06	1.47217e-06	4.11205e-07	3.36258e-06	0	8.0202e-08	0	0	1.91106e-08	0	4.56786e-07	1.74844e-07	0	0	0	2.95556e-06	0	0	0	0.00607635	0	0	0	0	1.07503e-07	0	0	4.06194e-05	5.55946e-07	1.40793e-06	2.84819e-07	4.49521e-06	0
SRS2440661	3.91039e-07	0	5.98847e-07	0	0.00019937	5.45612e-06	0	0	4.08549e-07	0.000433616	0	0	0	0	0	5.71247e-07	5.71247e-07	5.71247e-07	0	5.00468e-06	0	2.59963e-05	0	0	0	0	7.39737e-06	4.71327e-07	0	0	4.46955e-07	2.2279e-06	0	0	0	0	0	0	0	0	1.07638e-05	0	0	0.000208666	6.71909e-06	3.60382e-06	8.11351e-05	4.2885e-06	0
SRS2440660	0	0	0	0.00134351	9.43591e-06	6.73046e-07	1.4537e-05	1.9166e-05	0	2.64224e-06	0	0.00060738	0	0	0	0	0	0	0	1.80683e-07	0	0	2.71135e-05	0	2.50494e-05	7.69044e-06	1.63301e-06	0	0	2.86756e-06	0	0	0	0	0	0	0	0	0	0	0	0	0	1.42903e-05	8.46426e-07	2.00761e-07	8.65091e-06	5.6263e-07	0
SRS2440659	7.79246e-08	0	0	0.000390058	2.23439e-06	1.39391e-06	2.55967e-05	5.03204e-05	2.55248e-07	1.06902e-05	0	4.35597e-05	0	0	0	1.78112e-06	3.99856e-06	3.54073e-06	0	3.70032e-06	0	9.99709e-08	5.96364e-05	0	2.1869e-05	9.59042e-08	4.82064e-06	3.00869e-07	0	4.33596e-07	0	0	0	1.28716e-08	0	1.7234e-08	0	0	0	0	2.41284e-07	0	0	0.000110922	3.40787e-08	6.90833e-06	2.65872e-05	5.87688e-07	0
SRS2440657	9.43739e-07	0	0	0.000186951	4.62026e-06	1.28138e-05	2.41962e-05	4.18679e-05	1.43698e-06	4.99871e-06	0	9.25588e-06	0	0	0	4.07664e-06	5.80589e-06	5.16351e-06	0	2.64493e-06	0	5.58535e-07	3.83302e-05	0	1.91122e-05	3.38769e-08	1.26128e-06	1.4447e-06	0	5.47474e-07	0	2.89269e-08	0	1.35495e-07	0	0	0	0	0	3.22792e-07	6.39016e-07	0	0	2.69848e-05	1.43708e-07	2.69613e-06	2.19167e-05	0.000183779	0
SRS2440656	1.87645e-07	0	0	4.4914e-06	7.25589e-06	0	2.18678e-05	5.74404e-05	3.33583e-07	1.31236e-05	0	1.06051e-05	0	0	0	8.56878e-07	1.10355e-06	1.01337e-06	0	0	0	2.94784e-06	0.000173555	0	3.8175e-06	3.46764e-08	0	2.55377e-07	0	0	0	0	0	3.45208e-08	0	0	0	0	0	1.44151e-07	1.41781e-06	0	0	3.51463e-05	0	2.40112e-06	0	0	0
SRS2440663	0	0	0	0.000286289	2.10364e-06	2.97799e-06	6.02131e-05	0.00012679	0	2.62026e-06	3.55089e-08	0.000287389	0	0	0	0	0	0	0	2.05248e-07	0	0	4.30768e-05	0	6.63509e-05	3.92912e-06	3.42694e-07	0	0	1.9009e-07	0	1.03927e-06	0	0	0	0	0	0	0	0	0	0	0	7.02217e-06	1.59805e-05	7.07641e-08	7.33652e-07	5.16178e-07	0
SRS2440658	1.3852e-07	0	0	6.32002e-05	4.15665e-06	6.15162e-06	2.85936e-05	5.325e-05	1.21744e-07	4.10663e-06	0	7.17963e-06	0	0	0	8.64496e-07	1.49794e-06	1.35192e-06	0	1.01819e-06	0	4.25493e-08	4.48342e-05	0	2.88218e-05	1.54519e-08	1.97948e-06	1.57962e-07	0	0	0	0	0	0	0	1.8532e-07	0	0	0	0	4.25493e-08	0	0	3.74274e-06	2.08382e-05	2.68074e-06	6.91759e-06	1.67282e-06	7.28879e-05
SRS2440655	1.19413e-07	0	0	1.34931e-06	1.70468e-06	1.3269e-06	0.000210505	0.000395066	1.31626e-07	3.87546e-06	0	3.79444e-06	0	0	0	6.84063e-07	1.3294e-06	1.15103e-06	0	4.67939e-07	0	3.02077e-08	2.72904e-05	0	3.93733e-06	1.04077e-07	0	1.49748e-07	0	0	0	0	0	0	0	0.000175544	0	0	0	0	6.05426e-08	0	0	6.84032e-06	3.75346e-06	6.30874e-07	1.14791e-06	0	0
SRS2440654	2.22208e-06	0	0	7.02127e-05	1.78024e-05	1.51787e-05	6.15836e-06	8.45852e-06	3.72504e-06	9.54544e-06	0	3.31219e-06	0	0	0	2.2298e-05	3.8325e-05	3.20697e-05	0	2.51988e-07	0	3.73089e-07	2.97028e-05	0	3.06886e-05	0	0	3.41621e-06	0	0	0	1.5617e-07	0	1.59165e-06	0	1.07866e-05	0	0	0	0	1.03209e-06	0	0	1.18008e-05	9.48602e-05	1.51659e-05	4.90597e-06	4.07624e-06	3.20236e-06
SRS2440653	3.24245e-07	0	0	0.000251145	5.02167e-06	5.06763e-05	3.75441e-05	5.72985e-05	4.72228e-07	6.46649e-06	0	1.1384e-05	0	0	0	1.34298e-06	2.73529e-06	2.29928e-06	0	2.39995e-06	0	8.8194e-07	3.8372e-05	0	1.57252e-05	1.80844e-07	7.49111e-07	4.72228e-07	0	4.63148e-06	9.08169e-07	4.57216e-07	0	3.85444e-08	0	0	0	0	0	5.24912e-08	6.68635e-07	0	0	4.11847e-05	5.06079e-07	1.57908e-06	6.30319e-05	7.83764e-05	0
SRS2440649	0	0	4.27365e-07	6.67495e-08	5.45687e-06	1.43599e-06	6.59165e-07	6.59165e-07	0	1.77661e-05	0	1.24152e-05	0	0	0	0	0	0	0	1.32182e-06	0	0	4.18646e-08	0	2.03695e-07	1.15347e-07	3.50683e-07	0	0	0	0	0	0	0	0	0	0	0	0	0	0	0	0	3.95288e-05	1.0031e-05	5.58359e-07	7.27408e-07	6.664e-07	0
SRS2440650	3.72606e-08	0	0	3.39163e-05	2.43032e-07	3.79271e-06	1.23413e-05	2.43091e-05	1.45982e-08	3.05131e-06	0	0.000185744	0	0	0	3.72606e-08	3.72606e-08	3.72606e-08	0	8.68265e-06	0	3.02189e-08	3.13216e-05	0	1.33483e-05	2.52177e-06	3.39784e-06	3.72606e-08	0	0	0	0	0	0	0	6.79992e-07	0	0	0	0	3.02189e-08	0	0	6.96427e-06	1.2196e-06	6.61605e-07	4.70175e-06	2.47438e-06	0
SRS2440651	5.34147e-07	0	0	8.11105e-05	1.51422e-06	4.34741e-07	2.42065e-06	4.10628e-06	5.89944e-07	4.69221e-06	0	0.000202755	0	0	0	1.86346e-06	3.01136e-06	2.71572e-06	0	6.96026e-06	0	1.61461e-07	1.19585e-05	0	1.64889e-05	2.22061e-06	8.11443e-07	6.275e-07	0	0	0	0	0	2.8629e-08	0	0	0	0	0	2.21234e-08	2.24573e-07	0	0	8.7114e-06	1.6532e-06	1.09112e-06	1.03718e-06	2.70405e-07	1.0051e-08
SRS2440648	1.97092e-06	0	0	7.73046e-05	2.85897e-06	2.24995e-06	2.74052e-06	3.39484e-06	2.46754e-06	1.83662e-05	0	4.10533e-06	0	0	0	4.00526e-06	4.8719e-06	4.43128e-06	0	2.9462e-06	0	2.0418e-05	6.57413e-06	0	1.49754e-05	8.0984e-08	4.70187e-06	2.61847e-06	0	0	5.37824e-08	0	0	1.0435e-07	0	0	0	0	2.39046e-06	0	1.04447e-05	0	0	3.81798e-05	2.15279e-06	4.90044e-06	4.45634e-05	4.05413e-05	0
SRS2440644	3.05305e-07	0	0	0.000601294	2.92004e-06	2.46049e-05	8.91605e-06	1.78865e-05	2.54736e-07	6.19977e-06	0	1.24349e-05	0	0	0	1.02917e-06	1.37733e-06	1.25942e-06	0	1.82799e-06	0	1.81112e-07	1.69371e-05	0	2.03761e-05	1.25703e-07	3.87964e-06	3.51849e-07	0	0	0	2.15036e-07	0	1.54122e-08	0	0	0	0	4.3949e-08	0	2.01592e-07	0	0	1.09092e-05	2.41608e-06	1.05393e-06	1.81627e-05	2.02958e-06	0
SRS2440647	0	0	0	8.68033e-06	5.58006e-07	4.20442e-07	7.19912e-06	1.18983e-05	0	2.31698e-06	0	0.000283854	0	0	0	0	0	0	0	5.55738e-08	0	0	4.01419e-05	0	3.35978e-06	4.0848e-06	1.4766e-06	0	0	0	0	0	0	0	0	8.271e-05	0	0	0	0	0	0	0	8.01902e-06	1.68056e-06	6.69775e-08	1.18775e-06	3.56488e-07	0
SRS2440646	5.14835e-07	0	0	7.18718e-05	5.86061e-06	3.02074e-07	3.41721e-05	5.61458e-05	1.37176e-06	4.71348e-06	0.00035717	1.37656e-05	0	0	0	6.94908e-06	1.11987e-05	9.82505e-06	1.32253e-07	8.29633e-06	0.000149684	1.23325e-07	1.29306e-05	0	2.11615e-05	2.39739e-07	8.0989e-06	1.10126e-06	0	0	2.87903e-08	4.08431e-06	0	0	0	0	0	0	0	0	4.61958e-07	0	0	1.62656e-05	3.99813e-06	7.58844e-06	5.21021e-05	3.41938e-05	0
SRS2440643	5.01434e-07	0	0	3.30126e-05	4.95745e-06	5.25379e-07	5.16957e-06	1.57257e-05	2.6208e-07	3.15748e-06	0	7.02248e-06	0	0	0	1.16206e-06	1.5083e-06	1.43871e-06	0	6.90417e-06	0	4.27859e-07	1.93326e-05	0	1.34023e-05	2.48111e-08	4.35804e-07	5.2594e-07	0	7.8439e-06	0	0	0	0	0	0	0	0	0	0	4.52365e-07	0	0	1.14838e-05	4.56118e-06	1.28665e-06	1.94301e-06	1.43845e-07	0
SRS2440952	2.40417e-07	0	0	2.36261e-05	1.56896e-05	2.82199e-06	1.01532e-06	2.72854e-06	4.10453e-07	4.39532e-06	1.21422e-07	0.000180371	0	0	0	5.22947e-07	6.1332e-07	6.1332e-07	0	2.61124e-07	7.2696e-08	1.50147e-06	4.5394e-06	0	3.10739e-06	3.72964e-06	3.84138e-07	4.83149e-07	0	0	0	0	0	0	0	6.39335e-05	0	0	0	0	1.11698e-06	0	0	1.01675e-05	0	8.95431e-07	1.38133e-05	5.55237e-06	7.38474e-06
SRS2440951	0	0	0	1.71059e-05	1.03764e-07	3.80941e-07	9.88477e-06	1.57947e-05	0	2.55553e-06	0	0.000466979	0	0	0	0	0	0	0	6.58543e-07	0	0	4.28554e-05	0	4.41916e-06	5.22268e-06	9.16681e-07	0	0	0	0	1.81127e-07	0	0	0	9.7341e-05	0	0	0	0	0	0	0	4.09799e-06	1.41722e-06	4.77005e-07	6.71282e-07	3.29121e-07	0
SRS2440950	2.77201e-07	0	3.53743e-07	9.98465e-07	0.000301189	5.15845e-07	0.000221517	0.000422713	5.0467e-07	5.02835e-06	0	2.20196e-06	0	0	0	3.92007e-06	5.03379e-06	4.10698e-06	4.10713e-08	1.59949e-06	0	0	5.88463e-05	0	3.40442e-06	0	0	5.0467e-07	0	0	0	4.01957e-06	0	5.83572e-07	0	0	0	0	0	0	1.95822e-07	0	0	3.08716e-05	2.52073e-06	2.79937e-07	1.85622e-06	3.22622e-06	0
SRS2440949	0	0	0	5.36451e-05	1.27285e-06	8.96455e-06	3.32787e-05	5.79532e-05	0	2.35604e-05	0	3.34019e-06	0	0	0	0	0	0	0	8.46741e-06	0	0	0.000114214	0	2.27198e-05	0	3.35556e-07	0	0	0	0	0	0	0	0	0.000613118	0	0	0	0	0	0	0	4.99255e-05	5.18207e-05	2.46355e-06	3.20099e-05	5.74628e-07	0
SRS2440946	9.92575e-08	0	0	1.02356e-05	8.66914e-06	2.85046e-06	8.70569e-06	1.5898e-05	1.77836e-07	7.6012e-07	0	1.91413e-06	0	0	0	1.77836e-07	1.77836e-07	1.77836e-07	0	5.62597e-06	0	3.56909e-06	1.84845e-06	0	3.93564e-06	0	1.4238e-06	1.77836e-07	0	0	0	0	0	0	0	0	0	0	0	0	2.13472e-06	0	0	2.44454e-06	5.38875e-06	1.23541e-07	3.56418e-06	1.66044e-06	0
SRS2440945	7.44886e-07	0	0	3.35219e-05	2.4505e-06	1.11529e-06	4.88716e-05	9.58548e-05	8.37903e-07	5.92618e-06	0	7.46945e-06	0	0	0	2.98775e-06	4.03589e-06	3.19552e-06	0	1.48501e-05	0	1.98689e-07	9.65565e-06	0	1.38167e-05	4.21903e-08	2.10034e-06	8.76398e-07	0	7.3608e-07	0	3.04285e-07	0	2.73167e-07	0	0	0	0	0	1.45992e-08	2.94724e-07	0	0	1.56181e-05	1.35741e-05	2.61202e-06	1.57035e-05	1.11806e-06	0
SRS2440948	1.82292e-07	0	3.64275e-07	7.329e-07	1.31608e-05	9.86498e-07	1.94724e-06	3.20355e-06	2.99512e-07	5.87498e-06	0	1.17975e-05	0	0	0	1.17658e-06	1.78234e-06	1.57075e-06	0	3.31015e-06	0	0	9.09276e-05	0	1.36619e-06	4.19966e-08	5.60904e-06	2.99512e-07	0	1.46948e-06	0	5.74226e-07	0	0	0	0	0	0	0	0	8.85867e-08	0	0	1.94164e-05	0	5.88055e-07	7.68969e-06	4.33984e-06	0
SRS2440947	0	0	0	0.000120789	3.52261e-07	1.97675e-06	6.28334e-06	8.60152e-06	0	1.87064e-06	0	2.02107e-05	0	0	0	1.13985e-07	1.55485e-07	1.00542e-07	0	5.12491e-06	0	0	1.47366e-05	0	3.21253e-05	1.75098e-07	1.00846e-06	0	0	0	0	1.89116e-08	0	0	0	0	0	0	0	0	0	0	0	5.40963e-06	5.54855e-06	3.46947e-07	5.71675e-06	6.00412e-06	1.18232e-08
SRS2440943	2.87478e-08	0	0	0.000740269	3.64139e-07	8.39181e-06	1.88537e-05	2.71949e-05	2.87478e-08	2.11258e-06	2.51718e-05	1.8607e-05	0	0	0	4.29766e-08	8.45682e-08	8.45682e-08	0	4.64594e-07	9.49796e-06	0	2.27866e-05	0	4.96437e-05	5.26095e-08	1.61326e-06	2.87478e-08	0	0	0	0	0	0	0	0	0	0	0	0	0	0	0	1.49897e-05	3.50197e-07	1.00814e-06	6.63476e-06	6.47169e-06	0
SRS2440942	0	0	0	1.46919e-06	4.48252e-06	8.03281e-08	9.29355e-05	0.000177358	0	6.1887e-07	1.49728e-05	1.53665e-05	0	0	0	0	5.4965e-08	5.4965e-08	5.73499e-08	0	5.86848e-06	0	0.000154814	0	2.2594e-06	1.38614e-07	3.19563e-07	0	0	0	0	1.81886e-05	0	0	0	0	0	0	0	0	0	0	0	3.39089e-06	1.6813e-08	4.13502e-07	1.25583e-06	4.46788e-06	0
SRS2440944	1.20419e-07	0	0	0.000645064	2.16646e-05	8.64516e-06	1.08056e-05	1.34114e-05	1.82187e-07	5.26547e-06	0	1.5461e-05	0	0	0	7.62005e-07	1.098e-06	6.9764e-07	3.57309e-05	1.28172e-05	0	0	2.04799e-05	0	3.58933e-05	8.08127e-08	1.87179e-07	1.82187e-07	0	0	9.88736e-07	6.11253e-05	0	1.27036e-07	1.19829e-07	0.000364615	0	0	0	2.45423e-08	4.68584e-08	0	0	5.92124e-06	0.000122429	1.36726e-05	6.21677e-06	1.18507e-06	0
SRS2440941	1.35805e-06	0	3.35091e-07	2.98854e-05	1.63736e-05	3.80828e-06	1.86584e-05	4.12038e-05	1.58768e-06	3.96975e-05	0	0	0	0	0	2.72931e-06	3.78857e-06	3.78857e-06	0	0.000144352	0	2.18706e-05	4.29524e-06	0	6.81532e-06	0	4.15649e-07	1.58768e-06	0	0	0	0	0	0	0	0	0	0	0	0	1.0146e-05	0	0	8.11632e-05	1.70038e-06	0	0	0	0
SRS2440939	1.45073e-07	0	0	0.000279086	1.48996e-05	6.38012e-06	4.13779e-06	5.88387e-06	3.62469e-07	1.33395e-05	2.30613e-08	0.000471373	0	0	0	2.46253e-06	4.57036e-06	3.62909e-06	0	2.25459e-06	0	8.74786e-08	8.85829e-06	0	6.16769e-06	8.40899e-06	1.06994e-05	2.45769e-07	0	8.25236e-07	0	0	0	4.00623e-08	0	1.45933e-05	0	0	0	0	1.81945e-07	0	0	2.39872e-05	6.20192e-05	2.4742e-06	3.03926e-05	4.66165e-06	0
SRS2440938	5.51976e-07	0	0	3.92031e-05	4.23803e-06	3.48824e-07	3.91831e-06	6.6825e-06	8.33743e-07	2.72388e-05	0	5.98535e-06	0	0	0	5.07415e-06	7.85358e-06	6.92633e-06	0	9.69283e-08	0	3.62111e-08	3.60235e-06	0	1.7274e-05	1.45591e-07	1.16879e-05	7.31083e-07	0	0	0	1.20273e-07	0	0	0	0	0	0	0	6.39931e-08	1.27847e-07	0	0	2.12809e-05	6.03805e-06	1.6135e-05	6.66483e-05	2.34648e-06	0
SRS2440937	1.97887e-06	0	2.1759e-08	0.000284321	3.49985e-07	2.5696e-05	1.44096e-05	2.60374e-05	2.368e-06	3.83291e-06	0	7.70231e-06	0	0	0	2.86522e-06	3.22465e-06	3.21532e-06	0	8.487e-06	0	2.24897e-06	2.21862e-05	0	8.65962e-06	4.60286e-08	1.71603e-06	2.67362e-06	0	9.93703e-07	0	0	0	3.93666e-08	0	2.39655e-06	0	0	2.91178e-08	0	2.42901e-06	0	0	7.52678e-05	1.49915e-06	1.96766e-06	1.43161e-05	1.63285e-06	0
SRS2440936	1.1603e-06	0	4.3469e-07	6.51072e-07	1.773e-05	0	0	0	2.07495e-06	0	0	0	0	0	0	1.04819e-05	1.9126e-05	1.53993e-05	1.76734e-05	4.08015e-05	0	0	0	0	0	0	4.34558e-06	1.52391e-06	0	0	5.11489e-07	0.000178809	0	1.18779e-06	1.10273e-06	0	0	0	0	0	3.6361e-07	0	0	0	0	0	2.31388e-07	0	0
SRS2440935	8.74383e-07	0	9.79806e-07	0.000300248	6.56364e-08	4.9352e-07	4.72393e-06	5.25307e-06	8.14286e-07	5.8951e-06	0	8.36909e-05	0	0	0	1.69127e-06	2.60137e-06	2.41097e-06	0	2.40337e-05	0	7.63122e-06	1.20792e-05	0	1.73584e-05	2.49788e-07	4.32718e-06	1.10789e-06	0	1.63501e-07	0	4.1921e-07	0	3.10634e-08	0	5.84684e-08	0	0	0	0	3.89821e-06	0	0	1.3026e-05	1.9219e-06	6.50668e-06	4.13021e-05	1.77515e-05	3.0474e-08
SRS2440934	1.48246e-07	0	0	5.42135e-06	1.41864e-06	6.82066e-06	3.79366e-06	9.98336e-06	1.68926e-07	6.2347e-06	0	1.77575e-05	0	0	0	4.47672e-07	6.11003e-07	6.06708e-07	0	1.97557e-07	0	1.24311e-07	1.44702e-05	0	2.56663e-06	6.61984e-08	0	1.74052e-07	0	0	0	0	0	3.00932e-07	0	1.87157e-05	0	0	0	0	1.50116e-07	0	0	3.32132e-06	2.64345e-06	4.84221e-07	6.12699e-07	7.45864e-08	0
SRS2440931	0	0	1.40278e-07	0.000100031	5.03809e-07	5.75277e-06	3.65483e-06	4.63536e-06	2.3926e-08	1.59845e-05	0	0.000113004	0	0	0	2.3926e-08	2.3926e-08	2.3926e-08	1.94702e-07	8.65891e-06	0	2.99026e-07	6.6696e-06	0	3.51765e-05	1.95211e-06	1.77496e-06	2.3926e-08	0	0	0	1.06342e-05	0	0	0	0.000176792	0	0	0	0	1.68763e-07	0	0	1.44125e-05	4.04304e-06	8.96462e-07	1.24609e-05	3.14534e-06	0
SRS2440933	3.78174e-07	0	0	0.000298469	2.81065e-07	4.63354e-07	7.92693e-06	9.04568e-06	3.65413e-07	4.02212e-06	0	1.26302e-05	0	0	0	6.48825e-07	6.95934e-07	6.87271e-07	0	8.0993e-07	0	4.36049e-06	2.6206e-05	0	3.85111e-05	2.3917e-08	3.8875e-06	4.40636e-07	0	5.02686e-07	0	0	0	0	0	0.000136538	0	0	0	0	8.45389e-07	0	0	9.94469e-06	7.77929e-06	1.23954e-06	1.19361e-05	2.08895e-06	0
SRS2440932	0	0	1.41865e-07	0.000344403	5.65714e-06	6.59764e-07	6.04572e-06	8.21133e-06	0	4.64843e-05	6.86683e-06	1.09592e-05	0	0	0	0	0	0	0	1.79327e-05	2.70141e-06	0	1.76596e-05	0	1.6926e-05	4.79509e-08	0	0	0	0	0	0	0	0	0	2.38884e-07	0	0	0	0	0	0	0	2.65105e-05	5.41067e-06	3.24911e-06	1.22566e-06	3.50238e-05	0
SRS2440930	0	0	0	9.6795e-05	1.89045e-05	2.78514e-06	1.44961e-05	2.78579e-05	0	0.00012818	0	1.42043e-06	0	0	0	0	0	0	0	1.04515e-06	0	0	0.000106505	0	3.19075e-05	0	0	0	0	0	0	0	0	0	0	0	0	0	0	0	0	0	0	8.26054e-05	0.000101192	1.16959e-06	8.69222e-07	1.98344e-05	0
SRS2440929	0	0	0	0.000395584	5.30168e-06	1.99259e-06	9.62981e-06	1.26435e-05	0	7.90361e-06	0	9.37024e-06	0	0	0	0	0	0	0	2.15433e-06	0	0	7.17802e-05	0	7.46303e-05	1.4278e-08	3.01812e-08	0	0	4.13328e-06	0	0	0	0	0	0	0	0	0	0	0	0	0	1.01547e-05	6.35805e-06	5.11198e-07	1.08862e-05	3.0644e-06	0
SRS2440928	6.45983e-07	0	3.756e-08	0.000556744	1.73454e-05	1.15558e-05	8.29438e-06	1.22264e-05	5.53834e-07	1.51506e-05	0	0.000288636	0	0	0	1.21583e-06	1.46251e-06	1.43181e-06	0	6.06888e-06	0	8.01318e-06	1.29646e-05	0	1.55767e-05	3.43169e-06	1.13395e-07	7.34313e-07	0	0	2.82986e-07	4.46811e-07	0	0	0	1.4589e-08	0	0	0	0	3.24128e-06	0	0	1.91697e-05	1.08717e-06	1.18035e-06	3.18508e-05	3.99371e-07	0
SRS2440927	2.3588e-07	0	0	0.000516232	3.12472e-07	2.51837e-07	8.00873e-06	1.07116e-05	5.19538e-07	1.27738e-06	0	1.31257e-05	0	0	0	1.61309e-06	2.64436e-06	2.03486e-06	0	4.02996e-07	0	1.4868e-08	2.022e-05	0	3.93871e-05	7.5636e-08	7.39365e-07	3.34838e-07	0	3.5327e-07	0	0	0	0	0	0	0	0	0	2.84646e-08	8.98829e-08	0	0	1.17398e-05	5.92701e-07	2.36657e-06	2.03529e-05	7.37042e-06	0
SRS2440922	7.44099e-07	0	0	0.000135931	1.70553e-06	6.13641e-06	4.8113e-06	5.71758e-06	7.24235e-07	5.10221e-05	0	0.00010315	0	0	0	3.05418e-06	4.97032e-06	4.24883e-06	0	2.76957e-06	0	3.20784e-07	9.87424e-06	0	1.449e-05	1.09601e-06	2.48844e-05	8.95039e-07	0	2.25956e-07	0	0	0	3.57742e-08	0	7.923e-06	0	0	0	0	4.26349e-07	0	0	5.24257e-05	3.12678e-06	1.58708e-05	0.000207775	1.42928e-05	0
SRS2440926	4.07719e-08	0	0	0.000159183	1.88579e-06	3.7399e-06	5.87761e-06	1.1571e-05	5.63985e-08	3.04335e-06	0	1.61897e-05	0	0	0	2.5452e-07	4.35905e-07	4.3272e-07	1.6405e-08	2.67501e-06	0	1.72869e-08	2.56765e-05	0	6.5977e-05	0	2.04216e-06	7.36854e-08	0	3.0806e-07	0	0	0	0	0	2.55476e-05	0	0	0	0	3.16413e-08	0	0	8.72442e-06	4.42278e-06	2.70155e-06	1.44645e-06	0.00026105	0
SRS2440925	1.0395e-07	0	0	0.000315911	4.58396e-06	2.51546e-06	6.76528e-06	1.16109e-05	3.56703e-07	1.27164e-06	0	1.24533e-05	0	0	0	1.60571e-06	2.59326e-06	2.10552e-06	0	8.98957e-07	0	0	2.33422e-05	0	2.7123e-05	8.60155e-08	1.09204e-07	3.56703e-07	0	2.31242e-07	0	0	0	3.21812e-07	0	9.42702e-05	0	0	0	0	4.37839e-08	0	0	8.192e-06	1.60751e-05	1.71074e-06	7.29848e-06	1.02598e-05	0
SRS2440923	0	0	0	6.61741e-07	6.71745e-06	7.66409e-07	0.000336037	0.000635366	0	2.12672e-05	0	2.96637e-06	0	0	0	5.94704e-09	1.9423e-08	1.3476e-08	0	4.69848e-07	0	0	2.3123e-05	0	3.66074e-06	1.83594e-08	4.07365e-08	0	0	0	0	5.52049e-08	0	0	0	0	0	0	0	0	0	0	0	4.90874e-05	8.4706e-08	1.15745e-07	1.30324e-07	0	0
SRS2440920	0	0	0	1.18256e-06	4.41083e-08	0	2.13391e-06	2.44251e-06	0	4.00927e-06	0	1.18895e-05	0	0	0	0	0	0	0	5.55916e-07	0	0	0.000103059	0	1.72523e-06	0	1.33323e-06	0	0	0	0	0	0	0	0	0	0	0	0	0	0	0	0	8.42609e-06	1.97437e-07	1.1707e-06	2.62136e-06	9.07848e-05	0
SRS2440921	0	0	0	0.000143324	7.97903e-06	3.57814e-07	6.21559e-05	0.000115275	0	1.52311e-05	0	2.55111e-05	0	0	0	0	0	0	0	2.06998e-07	0	0	1.795e-05	0	5.72788e-05	5.70488e-05	2.47839e-06	0	0	2.54809e-06	0	0	0	0	0	0	0	0	0	0	0	0	0	9.86217e-06	9.26894e-06	2.919e-06	2.71373e-06	7.82575e-06	0
SRS2440924	2.26258e-07	0	0	3.98674e-05	2.64856e-05	2.9972e-06	2.13057e-06	2.36597e-06	2.72031e-07	4.93327e-06	0	5.42482e-06	0	0	0	3.82939e-07	5.36242e-07	5.36242e-07	2.6209e-08	4.38145e-07	0	3.39384e-07	3.3252e-06	0	7.28539e-06	1.03492e-08	0	3.20856e-07	0	6.52557e-07	0	2.16224e-07	0	6.63847e-09	0	0	0	0	0	0	3.98891e-07	0	0	7.59304e-06	5.84919e-07	3.21221e-06	1.79331e-05	4.06511e-05	0
SRS2440919	0	0	4.61918e-08	1.13486e-07	1.47564e-05	1.0344e-05	2.1023e-05	3.88753e-05	0	3.86392e-05	0	6.11492e-06	0	0	0	1.88748e-08	3.96309e-08	2.07561e-08	0	6.04363e-06	0	0	2.58593e-05	0	3.4916e-07	5.82797e-08	1.34319e-06	0	0	0	0	0	0	0	0	0	0	0	0	0	0	0	0	3.20956e-05	3.20449e-05	7.53568e-06	5.28522e-06	3.27813e-07	0
SRS2440918	0	0	0	3.15894e-07	8.5813e-06	3.01739e-06	7.73358e-05	0.000151948	1.04063e-07	8.15174e-06	0	9.86516e-07	0	0	0	1.69948e-07	3.73632e-07	3.48303e-07	0	5.35039e-07	0	2.59858e-08	7.84064e-06	0	1.13795e-06	0	5.53464e-08	1.04063e-07	0	0	0	0	0	0	0	0.00100619	0	0	0	0	1.116e-07	0	0	1.72903e-05	3.59697e-06	2.84229e-06	1.73289e-05	3.39632e-06	1.19917e-06
SRS2440914	4.95867e-08	0	6.91699e-08	0.000294998	5.84828e-06	7.02784e-06	7.83726e-06	1.11681e-05	7.12317e-08	1.49981e-06	0.000133322	8.46551e-06	0	0	0	1.02021e-06	1.65322e-06	1.55603e-06	0	1.54865e-06	5.58838e-05	1.79426e-08	2.36852e-05	0	3.03381e-05	1.66192e-08	9.07012e-07	7.12317e-08	0	0	0	1.12964e-07	0	0	0	4.67762e-06	0	0	0	0	3.95875e-08	0	0	1.5371e-05	1.14199e-06	1.16434e-06	4.39892e-06	3.53449e-06	0
SRS2440917	2.30579e-07	0	1.71273e-08	0.000199587	2.8994e-06	3.03061e-06	7.92524e-06	8.78772e-06	2.79061e-07	1.83281e-05	0	1.28939e-05	0	0	0	3.32693e-06	5.13319e-06	4.34863e-06	0	1.23198e-05	0	1.21558e-07	3.01869e-05	0	8.31906e-05	0	5.97655e-08	3.78004e-07	0	6.80031e-08	0	0	0	2.92115e-07	0	4.94878e-08	0	0	0	0	1.70493e-07	0	0	1.21204e-05	1.08223e-05	7.34398e-07	5.90472e-07	1.23183e-06	7.95536e-07
SRS2440916	0	0	0	7.65083e-05	5.19262e-07	2.20559e-07	7.63849e-06	1.2588e-05	0	6.20553e-07	0	0.000344615	0	0	0	0	0	0	2.87633e-07	4.62273e-07	0	0	0.000198582	0	3.02011e-05	3.84002e-06	6.88122e-06	0	0	0	0	2.6257e-08	0	0	0	0	0	0	0	0	0	0	0	1.59592e-05	2.91553e-07	6.06704e-07	1.03244e-05	9.81277e-08	0
SRS2440913	0	0	0	0.000184407	5.92984e-06	5.96254e-06	2.13868e-05	3.48562e-05	0	2.7406e-06	0	9.20221e-06	0	0	0	0	0	0	1.94833e-08	3.56445e-08	0	0	0.00011354	0	8.43577e-05	0	4.40478e-06	0	0	0	0	8.12485e-09	0	0	0	0	0	0	0	0	0	0	0	4.08664e-06	3.40916e-07	4.21082e-06	7.30609e-06	0	0
SRS2440915	1.11577e-07	0	0	0.000234225	3.01593e-06	1.06592e-05	6.67931e-06	9.02195e-06	1.13807e-07	1.73264e-06	6.45828e-05	6.45906e-06	0	0	0	1.2098e-06	2.43457e-06	1.8798e-06	0	3.42408e-06	2.93952e-05	3.02957e-08	1.81583e-05	0	4.13206e-05	0	1.34167e-07	1.44102e-07	0	0	0	0	0	2.50445e-07	0	8.56515e-06	0	0	0	0	3.02957e-08	0	0	1.66901e-05	6.46651e-07	6.96794e-07	5.27749e-06	7.22644e-06	0
SRS2440912	4.68642e-07	0	0	7.03942e-05	7.18806e-07	2.51998e-06	2.74056e-06	3.16575e-06	4.51966e-07	1.9424e-05	0	0.000146405	0	0	0	2.58717e-06	4.2672e-06	3.92372e-06	0	7.96303e-07	0	1.50986e-07	3.01475e-05	0	2.07892e-05	2.26532e-06	2.47091e-06	6.02952e-07	0	0	0	0	0	0	0	0	0	0	0	0	2.52877e-07	0	0	2.84386e-05	1.9722e-05	3.08994e-06	2.26764e-05	1.68979e-05	0
SRS2440911	0	0	0	8.25591e-05	1.56664e-06	9.83545e-07	1.54321e-05	2.49263e-05	0	1.49133e-06	0	9.80981e-06	0	0	0	0	0	0	0	3.19418e-07	0	0	0.000221285	0	3.9589e-05	0	1.80474e-06	0	0	0	0	0	0	0	0	0	0	0	0	0	0	0	0	2.10635e-06	1.74392e-07	8.99652e-07	8.9159e-06	0	0
SRS2440909	3.50938e-07	0	0	1.38015e-07	2.29621e-05	6.19991e-08	0	0	4.12427e-07	1.72044e-05	0	0	0	0	0	7.06222e-06	1.06533e-05	8.96222e-06	1.33291e-06	3.65744e-06	0	7.66595e-08	0	0	0	0	2.19172e-06	4.89087e-07	0	0	0	7.58987e-06	0	0	7.64075e-08	0	0	0	0	0	1.73657e-07	0	0	2.54459e-05	4.87762e-06	2.69036e-06	1.61456e-06	1.15176e-06	3.23198e-06
SRS2440907	0	0	0	5.96481e-05	6.40355e-05	1.31912e-06	0.000196183	0.000366852	5.80745e-08	8.52391e-07	0.000141944	1.07333e-05	0	0	0	1.28343e-07	2.34328e-07	2.19378e-07	3.23373e-07	3.97932e-06	5.76598e-05	0	1.71688e-05	0	2.39109e-05	2.30207e-08	0	5.80745e-08	0	0	0	1.31509e-06	0	1.62019e-08	5.1465e-08	0	0	0	0	0	0	0	0	1.56748e-06	1.4963e-05	2.78579e-06	1.10993e-06	0	0
SRS2440905	0	0	0	2.00722e-05	4.66636e-07	0	3.58034e-06	3.74407e-06	2.36283e-08	5.06014e-07	0.000382217	2.29443e-05	0	0	0	2.36283e-08	2.36283e-08	2.36283e-08	5.54913e-08	0	0.000153451	0	2.1939e-05	0	8.30836e-06	1.00057e-07	2.37851e-07	2.36283e-08	0	0	0	2.6854e-06	0	0	0	5.11463e-06	0	0	0	0	2.36283e-08	0	0	1.20696e-06	1.32367e-06	2.91171e-07	3.48401e-06	2.99024e-08	1.22279e-06
SRS2440903	3.29101e-06	0	8.57308e-07	0.00042382	7.35772e-07	0	5.45661e-06	5.68069e-06	3.89367e-06	4.40395e-05	0	6.98584e-05	0	0	0	9.96642e-06	1.28505e-05	1.13126e-05	0	0.000206267	0	1.77764e-05	9.07299e-06	0	1.78422e-05	1.56185e-06	2.37808e-05	4.75657e-06	0	2.56286e-07	0	0	0	4.86914e-08	0	5.66557e-07	0	0	4.6861e-07	0	1.05757e-05	0	0	3.79125e-05	0	2.46354e-06	4.3219e-05	1.31621e-05	3.56009e-07
SRS2440908	0	0	0	0.000224345	1.77911e-05	8.22601e-06	7.08335e-06	1.13316e-05	0	3.18409e-05	0	7.07645e-06	0	0	0	0	0	0	0	3.40817e-06	0	0	2.72707e-05	0	5.1782e-05	1.09652e-08	5.21516e-08	0	0	5.75145e-06	0	2.95266e-08	0	0	0	1.40573e-07	0	0	0	0	0	0	0	2.8769e-05	5.19199e-05	3.18712e-06	3.591e-05	2.04055e-06	0
SRS2440902	1.27157e-06	0	0	2.48596e-05	0.00013982	1.88805e-07	0.00010809	0.000215602	1.8009e-06	4.22232e-05	0	2.34037e-06	0	0	0	9.95323e-06	1.77523e-05	1.48286e-05	0	5.08661e-05	0	1.79263e-07	0.00012585	0	4.36669e-06	0	4.00513e-07	1.89422e-06	0	0	0	6.54952e-07	0	1.51234e-06	0	5.65503e-06	0	0	0	0	3.68892e-07	0	0	6.51016e-05	1.95653e-06	1.77207e-06	9.11678e-07	2.31878e-05	4.79755e-08
SRS2440904	3.58806e-07	0	3.00083e-08	0.000962542	4.90755e-06	2.00957e-05	1.4807e-05	1.64914e-05	5.99684e-07	5.48921e-06	0	1.50015e-05	0	0	0	5.1661e-06	7.90573e-06	7.12068e-06	0	2.62616e-06	0	5.53885e-07	5.34601e-05	0	5.61745e-05	1.39919e-07	2.76895e-07	6.73373e-07	0	0	0	5.43901e-07	0	0	0	0.000140348	0	0	0	0	5.16631e-07	0	0	2.06273e-05	4.75655e-06	2.17654e-06	1.82015e-05	6.3286e-05	1.42774e-07
SRS2440906	1.16404e-07	0	0	0.000570263	3.26912e-06	9.20063e-06	0.00018648	0.000360132	6.61169e-08	3.03292e-05	0	7.80706e-06	0	0	0	6.39202e-07	1.46054e-06	1.12938e-06	0	1.23064e-06	0	1.84411e-07	5.26501e-05	0	4.12289e-05	9.93587e-08	4.2075e-06	1.53083e-07	0	0	0	0	0	0	0	0.000965212	0	0	0	0	2.2109e-07	0	0	2.72473e-05	3.62e-05	2.42829e-06	3.76159e-05	7.28637e-08	0
SRS2440899	0	0	0	0.00051745	8.68076e-06	5.03324e-07	1.21787e-05	1.47684e-05	0	1.04403e-05	0	7.53282e-06	0	0	0	0	0	0	0	7.97761e-07	0	0	2.90171e-05	0	5.58471e-05	2.65651e-08	2.25226e-07	0	0	6.56587e-06	0	0	0	0	0	0	0	0	0	0	0	0	0	9.667e-06	3.26116e-06	1.19103e-06	2.84887e-05	5.03664e-07	0
SRS2440897	1.15278e-06	0	1.32791e-07	0.000998027	1.4157e-06	3.1242e-05	1.32903e-05	1.61059e-05	2.24436e-06	1.741e-05	0	1.23881e-05	0	0	0	1.32826e-05	2.19481e-05	1.8823e-05	0	1.45879e-05	0	9.58675e-08	5.89839e-05	0	3.12863e-05	1.77412e-07	3.57301e-07	1.89684e-06	0	0	0	0	0	4.68562e-07	0	0.000259849	0	0	0	8.57012e-08	3.63531e-07	0	0	8.65781e-05	2.9688e-06	3.34244e-06	5.57035e-05	2.09383e-05	9.06994e-08
SRS2440898	0	0	0	2.10414e-07	1.42387e-05	1.00166e-06	2.45817e-07	2.68303e-07	0	3.47073e-05	0	7.24788e-06	0	0	0	0	0	0	0	3.14649e-06	0	0	5.05536e-08	0	3.37563e-07	0	7.26361e-07	0	0	0	0	1.971e-07	0	0	0	0	0	0	0	0	0	0	0	9.16765e-05	1.03938e-05	6.27713e-07	2.83882e-07	3.07307e-07	0
SRS2440896	6.10491e-07	0	0	8.42952e-07	8.07883e-06	1.04493e-06	0.000152013	0.000286903	8.73238e-07	1.98215e-05	0	1.14613e-06	0	0	0	2.49103e-06	5.9564e-06	4.70344e-06	0	5.70755e-06	0	7.8896e-06	1.17484e-05	0	1.35658e-06	0	4.11015e-06	8.73238e-07	0	0	0	1.52844e-06	0	3.09669e-07	0	0.000463733	0	0	0	3.22174e-08	2.59863e-06	0	0	2.28902e-05	3.546e-06	0	0	3.2172e-05	0
SRS2440895	2.16138e-06	0	2.80181e-07	0.000169726	1.05674e-05	6.70299e-06	5.05545e-06	5.62073e-06	2.72544e-06	5.66943e-05	0	9.48201e-06	0	0	0	4.65238e-06	7.03458e-06	6.4063e-06	0	4.77727e-05	0	9.29976e-06	1.10218e-05	0	2.93811e-05	1.61643e-07	8.92454e-06	2.86899e-06	0	0	0	2.04675e-07	0	1.39783e-07	0	3.18731e-07	0	0	4.63232e-06	0	5.13423e-06	0	0	3.21285e-05	7.37117e-06	4.73785e-06	5.63583e-05	2.70515e-05	0
SRS2440900	0	0	0	1.13239e-06	0	1.36328e-07	7.44307e-05	0.000141572	0	3.47681e-06	0.000477505	1.48769e-05	0	0	0	0	0	0	0	0	0.000202993	0	0.000179819	0	3.16862e-06	0	0	0	0	0	0	0	0	0	0	0	0	0	0	0	0	0	0	1.25713e-05	0	6.85701e-07	1.19076e-05	0	0
SRS2440893	6.24393e-07	0	2.02032e-07	7.97695e-07	0.000147928	1.02316e-06	1.69142e-08	5.55385e-08	1.36863e-06	5.0391e-05	0	2.20499e-06	0	0	0	6.4206e-06	8.19371e-06	7.10705e-06	1.5306e-07	1.32115e-05	0	2.62582e-06	3.90411e-07	0	1.51186e-07	0	4.45746e-05	1.00696e-06	0	0	0	2.7664e-06	0	0	0	4.75852e-08	0	0	0	0	1.07681e-06	0	0	9.37995e-05	9.44153e-07	3.16129e-06	8.19021e-05	5.80307e-07	0
SRS2440894	1.12685e-08	0	1.02766e-07	0.000119462	7.53726e-07	3.54482e-06	6.09218e-06	9.05321e-06	1.12685e-08	1.8711e-06	0	0.000481894	0	0	0	6.25718e-08	2.56849e-07	2.29147e-07	0	1.17089e-06	0	0	7.08544e-05	0	4.80337e-05	5.99001e-06	4.97628e-07	1.12685e-08	0	2.84267e-06	0	0	0	0	0	0	0	0	0	0	0	0	0	5.51414e-06	2.38744e-05	6.33111e-06	4.19755e-06	5.38257e-07	0
SRS2440892	2.10612e-07	0	0	0.000210175	5.86703e-06	2.34823e-05	8.17332e-06	1.3478e-05	5.20448e-07	5.37611e-06	4.03471e-05	9.32753e-06	0	0	0	4.16328e-06	7.48856e-06	6.16621e-06	0	8.42428e-08	1.71672e-05	1.63701e-07	2.8244e-05	0	2.80909e-05	7.43552e-09	1.68381e-06	2.35719e-07	0	0	0	1.97738e-07	0	2.80179e-08	0	7.78485e-06	0	0	0	0	1.63701e-07	0	0	2.71435e-05	8.82008e-07	5.43981e-07	6.69131e-06	7.55344e-06	0
SRS2440889	4.42089e-06	0	1.79951e-07	0.000237076	0.000105751	2.44318e-05	7.03922e-06	7.17394e-06	7.49741e-06	0.000119365	0	3.96744e-06	0	0	0	4.68293e-05	8.28538e-05	6.28209e-05	6.7056e-06	2.08466e-05	0	8.422e-07	7.9257e-06	0	8.66135e-05	2.19941e-08	3.13143e-06	6.59457e-06	0	0	5.17619e-07	2.12024e-05	0	4.97394e-06	0	0.00115189	0	0	0	9.50812e-07	1.79971e-06	0	0	0.000127571	0.000354541	1.16414e-05	3.1217e-06	8.30098e-07	0
SRS2440891	9.55227e-08	0	0	4.72032e-07	5.42274e-06	1.004e-06	0.000156648	0.000303085	1.13e-07	6.12944e-06	0	2.38025e-06	0	0	0	4.33766e-07	6.21524e-07	5.07208e-07	0	2.19449e-06	0	7.77986e-08	1.5887e-05	0	2.3987e-06	0	6.72862e-08	1.13e-07	0	0	0	0	0	1.10607e-07	0	0.000819405	0	0	0	0	7.77986e-08	0	0	2.25488e-05	5.07938e-06	1.44974e-07	5.26956e-06	1.11955e-06	0
SRS2440885	2.45935e-08	0	0	0.000742334	8.58252e-07	5.32963e-07	9.61012e-06	1.31427e-05	3.3164e-08	1.30267e-06	0	1.60448e-05	0	0	0	1.29171e-07	2.11366e-07	2.06953e-07	0	2.68729e-07	0	1.11642e-08	4.56935e-05	0	3.63625e-05	1.19057e-07	2.17558e-08	3.3164e-08	0	3.55649e-07	0	3.53212e-08	0	0	0	0	0	0	0	0	1.11642e-08	0	0	6.63352e-06	1.15333e-06	1.01904e-06	6.15932e-08	9.05407e-07	0
SRS2440887	0	0	0	4.77263e-08	4.60318e-06	1.14502e-06	8.08569e-07	8.08569e-07	0	1.35807e-05	0	9.75588e-06	0	0	0	0	0	0	0	4.73432e-07	0	0	8.61288e-08	0	3.89846e-07	1.7926e-08	9.31975e-07	0	0	0	0	0	0	0	0	0	0	0	0	0	0	0	0	3.99078e-05	1.33e-05	0	1.64757e-06	4.0398e-07	0
SRS2440886	3.10102e-06	0	6.93279e-07	0.000513643	2.19251e-07	3.24614e-07	7.63388e-06	8.32721e-06	3.29649e-06	3.86359e-05	0	0.000178021	0	0	0	7.97713e-06	1.10893e-05	1.00078e-05	0	7.0158e-05	0	1.15858e-05	1.24496e-05	0	3.40253e-05	1.96028e-06	2.09026e-06	3.85348e-06	0	1.30602e-06	0	0	0	0	0	3.14646e-06	0	0	1.60886e-07	0	6.07642e-06	0	0	2.12284e-05	0	4.47724e-06	2.53462e-05	1.68921e-06	7.47549e-06
SRS2440883	0	0	0	8.87175e-07	6.06423e-05	0	6.26515e-06	1.00237e-05	0	0	0	1.32059e-05	0	0	0	5.11444e-07	5.11444e-07	5.11444e-07	0	1.71119e-05	0	0	0.000228545	0	2.84154e-06	1.78655e-07	4.93363e-05	0	0	1.52191e-05	0	0	0	0	0	0	0	0	0	0	0	0	0	0	0	0	0	0	0
SRS2440881	4.1977e-07	0	0	6.71999e-05	2.29333e-06	0	2.25183e-06	3.24953e-06	4.36106e-07	3.27784e-06	0	0.000213567	0	0	0	1.65619e-06	2.26794e-06	2.06762e-06	0	1.59613e-06	0	2.05755e-07	1.38025e-05	0	1.39063e-05	2.91592e-06	1.21965e-06	5.32517e-07	0	0	0	0	0	0	0	0	0	0	0	0	2.6675e-07	0	0	2.28605e-06	0	2.04351e-07	9.11442e-08	0	0
SRS2440884	0	0	0	0.000638758	2.18667e-07	3.96209e-07	0.000142034	0.000270492	0	3.00354e-06	3.81372e-08	1.71017e-05	0	0	0	0	0	0	0	3.03971e-07	3.81372e-08	0	0.000115231	0	3.01854e-05	1.2885e-07	5.76469e-06	0	0	0	0	8.92139e-08	0	0	0	5.77492e-05	0	0	0	0	0	0	0	2.59093e-06	3.98919e-06	1.70013e-07	6.91917e-06	4.23388e-08	0
SRS2440880	0	0	0	0	8.52847e-05	3.40258e-07	0	0	0	7.12478e-05	0	0	0	0	0	0	0	0	2.52706e-06	2.36868e-06	0	0	0	0	0	0	1.44121e-06	0	0	0	0	3.18932e-07	0	0	0	0	0	0	0	0	0	0	0	6.21405e-05	1.62576e-07	0	2.04351e-06	8.68704e-07	0
SRS2440879	1.63383e-07	0	0	7.40039e-05	3.61829e-07	6.76404e-08	3.29743e-06	3.87117e-06	2.43999e-07	4.2935e-07	0	0.00026785	0	0	0	1.13259e-06	1.94412e-06	1.55583e-06	0	1.66509e-06	0	6.26748e-08	1.70514e-05	0	2.3547e-05	2.6207e-06	1.07498e-06	2.26611e-07	0	0	0	0	0	0	0	9.67967e-09	0	0	0	0	1.16168e-07	0	0	6.45866e-07	6.02705e-07	2.17509e-06	2.93216e-07	2.32643e-08	0
SRS2440876	4.20306e-07	0	0	9.85834e-05	5.24297e-06	1.05344e-06	3.52967e-06	4.09903e-06	7.56639e-07	1.69762e-06	0	0.000205809	0	0	0	6.54011e-06	9.64981e-06	8.70842e-06	1.36599e-07	4.53905e-07	0	1.23951e-07	1.24977e-05	0	3.29992e-05	5.4689e-06	0	6.64408e-07	0	1.49277e-06	0	2.96777e-07	0	0	0	0	0	0	0	0	1.52215e-07	0	0	2.4921e-05	6.98977e-06	2.6663e-07	4.16986e-07	3.13307e-07	0
SRS2440877	9.26118e-07	0	7.49529e-07	0.000119416	7.34128e-07	1.71036e-06	2.97115e-06	5.17504e-06	4.93929e-07	8.35822e-06	0	4.87396e-05	0	0	0	1.52349e-06	2.40689e-06	2.37371e-06	0	1.63091e-05	0	2.7655e-06	1.37547e-05	0	5.76706e-06	9.16091e-08	7.9444e-06	9.26118e-07	0	0	0	1.47838e-06	0	0	0	5.8775e-07	0	0	0	0	1.63115e-06	0	0	4.70921e-05	4.05173e-06	1.7397e-06	1.9135e-05	2.5544e-06	0
SRS2440874	1.75022e-07	0	4.27641e-07	0.000556407	7.50368e-06	1.7534e-05	8.45777e-06	1.1078e-05	9.66357e-07	5.42837e-05	0	0.000301895	0	0	0	5.35582e-06	8.60529e-06	7.5949e-06	0	6.51767e-05	0	5.88606e-06	1.3334e-05	0	1.79738e-05	3.38292e-06	0	1.14138e-06	0	0	0	0	0	0	0	0	0	0	0	0	4.23773e-06	0	0	4.02421e-05	2.65175e-06	9.90313e-06	0.000146153	0	0
SRS2440875	2.32599e-07	0	0	8.20172e-05	2.86753e-07	1.42604e-06	5.85481e-06	6.49093e-06	2.32599e-07	6.39386e-06	0	0.00012624	0	0	0	8.73724e-07	9.16005e-07	8.3278e-07	2.04234e-07	2.0836e-07	0	1.0525e-07	4.25666e-05	0	2.76368e-05	2.14166e-06	5.17198e-06	2.32599e-07	0	0	0	2.33488e-06	0	0	0	0	0	0	0	0	1.0525e-07	0	0	7.42124e-06	1.29485e-05	7.32457e-06	5.07017e-05	1.71368e-05	0
SRS2440873	0	0	0	3.95375e-05	3.11121e-06	1.21857e-06	1.37018e-05	2.61908e-05	0	8.28223e-06	0	8.92632e-05	0	0	0	0	0	0	0	1.87487e-07	0	0	3.55234e-05	0	1.51946e-05	4.53114e-08	0	0	0	7.89615e-08	0	0	0	0	0	1.86801e-07	0	0	0	0	0	0	0	8.06999e-06	4.48523e-08	1.50822e-06	1.03291e-06	1.37635e-06	0
SRS2440878	1.22226e-08	0	0	6.10821e-05	6.39145e-06	1.7216e-07	3.06354e-06	3.9981e-06	1.22226e-08	3.41057e-06	0	0.000361796	0	0	0	3.03262e-07	6.77229e-07	4.82441e-07	0	2.55486e-05	0	0	9.70041e-06	0	1.8954e-05	6.25984e-06	1.32736e-07	1.22226e-08	0	3.38134e-07	0	0	0	0	0	0	0	0	0	0	0	0	0	2.11539e-05	2.3382e-06	1.09014e-07	8.15873e-07	9.10781e-08	0
SRS2440872	1.04143e-07	0	6.61427e-08	0.000111373	1.82039e-08	1.13959e-06	6.17857e-06	7.16884e-06	8.85488e-08	4.01966e-06	0	0.000113147	0	0	0	5.19743e-07	7.67429e-07	7.17258e-07	0	1.02339e-05	0	8.57344e-08	4.2503e-05	0	2.95932e-05	1.13389e-06	7.00298e-07	1.19484e-07	0	0	0	4.10466e-08	0	0	0	1.25631e-07	0	0	0	0	8.57344e-08	0	0	1.03075e-05	5.67904e-07	4.67038e-07	4.06548e-06	5.07921e-06	3.79681e-08
SRS2440868	3.71517e-08	0	4.50662e-07	6.09409e-07	4.53373e-05	3.58645e-06	1.32016e-08	1.19627e-07	3.71517e-08	7.84549e-05	0	6.61943e-07	0	0	0	3.71517e-08	3.71517e-08	3.71517e-08	0	9.44073e-06	0	0	5.91051e-08	0	1.12204e-07	0	3.38794e-06	3.71517e-08	0	4.14231e-07	0	2.66891e-07	0	0	0	9.4054e-07	0	0	0	0	0	0	0	9.49346e-05	4.86679e-06	7.52418e-06	3.50614e-06	1.80587e-06	0
SRS2440871	0	0	0	3.50276e-05	2.20629e-06	5.89158e-07	3.90811e-06	6.8457e-06	0	1.13932e-06	0.000203263	5.22119e-05	0	0	0	0	0	0	0	1.10773e-06	8.08241e-05	0	3.58611e-05	0	1.27565e-05	6.3389e-07	2.5462e-07	0	0	1.22355e-07	0	1.09464e-06	0	0	0	4.65219e-06	0	0	0	0	0	0	0	6.39183e-06	2.89508e-06	2.37295e-07	4.25729e-06	3.12674e-08	2.07541e-06
SRS2440866	3.65746e-06	0	1.56106e-07	0.000219236	5.0021e-07	1.71159e-07	2.9997e-06	3.07984e-06	3.00294e-06	1.77141e-05	0	0.000123573	0	0	0	5.63686e-06	9.54532e-06	8.77654e-06	0	5.56013e-05	0	2.95841e-05	8.48856e-06	0	2.04346e-05	1.81596e-06	1.07766e-05	4.03357e-06	0	0	0	2.15598e-07	0	0	0	7.48821e-07	0	0	1.21674e-07	0	1.20106e-05	0	0	3.51597e-05	9.41116e-07	1.98112e-05	0.000102924	8.71389e-06	4.47085e-06
SRS2440867	1.85991e-07	0	0	2.49964e-07	1.1584e-05	2.62819e-06	0	0	5.82205e-07	2.10304e-05	0	0	0	0	0	3.76388e-06	5.82761e-06	4.59509e-06	3.15257e-07	2.81207e-07	0	2.03318e-07	0	0	0	0	0	5.09891e-07	0	0	0	5.68729e-06	0	7.68708e-07	0	0.00651377	0	0	0	0	2.03318e-07	0	0	2.26115e-05	4.05016e-07	3.40933e-06	2.39959e-06	3.93183e-06	0
SRS2440869	5.94828e-06	0	7.01077e-08	1.47455e-06	0.000118028	1.99665e-06	1.98001e-08	1.04115e-07	9.08515e-06	5.03773e-05	0	4.26304e-08	3.08081e-07	3.08081e-07	3.08081e-07	5.77324e-05	9.56863e-05	8.02442e-05	3.0754e-07	0.000172491	0	1.21103e-06	3.66702e-07	0	2.23002e-07	0	8.09723e-07	8.49827e-06	0	0	0	5.41992e-06	0	2.58381e-07	0	0	0	0	0	0	2.18175e-06	0	0	4.78657e-05	5.80077e-05	5.96399e-06	3.84859e-06	6.77445e-07	5.64974e-07
SRS2440864	1.46034e-06	0	0	5.11307e-05	2.39851e-06	1.45734e-07	1.72742e-05	3.21086e-05	2.13958e-06	1.65839e-05	0	7.44184e-06	0	0	0	1.16395e-05	1.98854e-05	1.65837e-05	0	6.9405e-07	0	1.84252e-06	4.69786e-05	0	2.21563e-05	0	6.24555e-07	2.13752e-06	0	0	0	0	0	1.0998e-06	0	0	0	0	0	0	1.02194e-06	0	0	4.65985e-05	2.51417e-07	3.70427e-06	6.12994e-05	3.26232e-05	0
SRS2440870	6.00402e-06	0	0	2.02865e-07	0	0	0	0	6.80964e-06	0	0	0	1.34315e-06	1.34315e-06	1.28762e-06	1.02013e-05	1.02013e-05	1.02013e-05	2.10717e-05	3.10814e-06	0	4.37669e-06	0	0	6.81534e-09	0	1.25232e-07	8.22592e-06	0	0	0	0.000658906	0	0	8.43812e-07	0	0	0	0	0	5.8954e-06	0	0	0	0	0	0	0	0
SRS2440865	0	0	0	3.77813e-07	3.67279e-05	1.60395e-06	0.000298928	0.000576987	0	2.85275e-05	0	9.77545e-07	0	0	0	0	0	0	0	0	0	0	2.08622e-05	0	2.6053e-06	0	0	0	0	0	0	5.82963e-07	0	0	0	0	0	0	0	0	0	0	0	2.25946e-05	0	1.49851e-06	1.58579e-07	0	0
SRS2440861	9.26295e-07	0	0	0.00010928	1.38547e-06	8.54315e-07	6.6216e-06	9.1513e-06	1.33302e-06	1.05089e-05	0	0.000100537	0	0	0	7.93568e-06	1.30131e-05	1.07371e-05	0	8.87627e-08	0	3.54407e-07	4.29225e-05	0	2.64999e-05	1.88967e-06	2.72065e-06	1.26849e-06	0	0	0	0	0	0	0	0	0	0	0	0	4.23795e-07	0	0	1.21972e-05	3.39535e-06	5.29909e-06	4.14179e-05	1.14485e-05	0
SRS2440859	0	0	0	0.000118681	3.13821e-06	2.28289e-05	4.2448e-05	8.75954e-05	0	0	0	8.43165e-06	0	0	0	1.04587e-06	1.27559e-06	3.58648e-07	0	0	0	0	6.3818e-05	0	1.10152e-05	0	1.6116e-06	0	0	7.54505e-06	0	0	0	0	0	0	0	0	0	0	0	0	0	1.20893e-05	0	3.12077e-06	2.493e-05	3.92469e-05	0
SRS2440858	1.77475e-07	0	0	0.000622229	6.57078e-07	1.21492e-06	8.54176e-06	8.73168e-06	1.77475e-07	8.91667e-06	0	0.000100862	0	0	0	3.46923e-06	5.62439e-06	3.42831e-06	2.38709e-06	5.32568e-07	0	2.59578e-06	1.19054e-05	0	3.63927e-05	3.18664e-06	2.50347e-06	1.77475e-07	0	0	0	0	0	0	0	0	0	0	0	0	2.37171e-06	0	0	3.5289e-06	0	8.34683e-07	4.13918e-05	0	0
SRS2440863	4.69279e-07	0	0	4.74056e-07	4.89767e-05	1.24696e-08	6.29729e-07	6.29729e-07	8.27604e-07	0	0	1.66513e-05	3.88922e-07	3.88922e-07	3.69159e-07	3.97837e-06	6.30984e-06	5.20646e-06	2.22706e-05	4.97534e-06	0	7.70968e-08	4.50114e-08	0	3.33844e-08	1.43694e-07	0	5.59967e-07	0	0	1.10257e-06	5.54311e-05	0	1.29937e-06	2.00049e-06	0	0	0	0	0	7.70968e-08	0	0	0	8.19907e-06	0	0	0	0
SRS2440857	0	0	0	0.000147507	1.07295e-06	0	9.19915e-06	1.49336e-05	0	7.76398e-07	0	2.02448e-05	0	0	0	0	0	0	0	3.07987e-06	0	0	3.71303e-05	0	1.83815e-05	5.00489e-07	1.37431e-07	0	0	0	2.21822e-07	0	0	0	0	0	0	0	0	0	0	0	0	5.56493e-06	6.41849e-06	7.21293e-08	1.38667e-06	1.10317e-05	8.46566e-07
SRS2440860	2.0085e-07	0	2.04789e-07	4.00943e-05	1.04753e-05	1.6026e-06	1.02586e-05	1.63955e-05	3.17318e-07	1.61876e-05	0	6.04861e-06	0	0	0	1.23505e-06	1.94097e-06	1.44388e-06	0	2.96892e-06	0	8.69181e-06	2.30358e-05	0	2.2057e-05	0	3.97341e-06	3.73654e-07	0	0	0	2.43118e-08	0	4.29442e-08	0	5.8052e-08	0	0	0	0	2.79064e-06	0	0	0.000108491	4.72806e-06	2.09939e-06	4.11165e-05	8.30772e-05	0
SRS2440856	0	0	0	0.000417417	3.1598e-07	2.21858e-07	1.79376e-05	2.46708e-05	0	0	9.79092e-08	5.51158e-05	0	0	0	0	0	0	0	2.61774e-06	9.79092e-08	0	0.000197501	0	3.47414e-05	1.89711e-08	7.00282e-06	0	0	0	0	1.8759e-06	0	0	0	7.10397e-05	0	0	0	0	0	0	0	0	1.62927e-07	0	0	0	0
SRS2440855	3.17356e-07	0	1.74508e-07	1.75572e-06	4.95224e-06	0	7.88276e-06	1.677e-05	2.58435e-07	4.33442e-06	0	1.49251e-05	0	0	0	5.30106e-07	6.64787e-07	6.03646e-07	9.11858e-08	9.04326e-06	0	3.81786e-06	1.23718e-05	0	2.45408e-06	0	1.98904e-07	3.46659e-07	0	0	1.79831e-07	7.76448e-07	0	0	1.34298e-07	0.000122363	0	0	0	0	1.88801e-06	0	0	2.26891e-06	0	2.66823e-07	6.27977e-07	1.06729e-07	0
SRS2440853	0	0	1.04595e-06	9.15502e-08	0.000608195	8.75043e-06	0	0	0	0.00020626	0	0	6.05533e-08	6.05533e-08	6.05533e-08	4.214e-08	4.214e-08	4.214e-08	1.69564e-07	6.38545e-05	0	1.36388e-07	0	0	2.47642e-08	0	3.82891e-05	0	0	0	2.93537e-07	9.70273e-06	0	0	0	0	0	0	0	0	3.54193e-08	0	0	9.78675e-05	0.000119467	7.7156e-06	0.000142593	2.61319e-07	0
SRS2440852	3.49885e-08	0	6.16096e-08	0.00132797	8.93959e-06	4.90161e-07	1.73215e-05	2.31384e-05	4.71064e-08	4.45238e-06	8.88866e-05	1.3679e-05	0	0	0	1.85818e-07	1.85818e-07	1.70218e-07	0	4.06959e-07	3.70306e-05	2.04092e-08	2.99527e-05	0	4.35858e-05	1.54801e-07	0	4.71064e-08	0	4.55612e-06	0	0	0	0	0	9.69435e-08	0	0	0	0	3.25271e-08	0	0	3.89941e-06	2.9696e-06	7.91156e-07	1.37642e-05	0	0
SRS2440854	1.95172e-07	0	4.19312e-07	4.10646e-07	4.05966e-06	0	1.45338e-06	1.95583e-06	3.35326e-07	5.11185e-06	0	7.40044e-06	0	0	0	1.01616e-06	1.54242e-06	1.337e-06	0	5.28646e-05	0	0	5.0297e-05	0	7.3785e-07	0	7.24573e-06	2.98822e-07	0	0	1.22099e-07	0	0	0	0	0	0	0	0	0	3.21168e-08	0	0	2.90403e-05	0	1.20205e-06	1.44112e-05	3.12011e-07	0
SRS2440850	1.22902e-05	0	7.0511e-07	0	0	0	0	7.37059e-08	1.75362e-05	0	0	0	1.75202e-06	1.75202e-06	1.53567e-06	8.13685e-05	0.000125399	0.000108952	6.4029e-07	0.000268762	0	0.000254021	0	0	0	0	0	1.71087e-05	0	0	5.93891e-06	8.64652e-05	0	8.94812e-06	1.26962e-07	0	0	0	1.70949e-07	0	0.000114705	0	0	0	0	0	0	0	0
SRS2440851	1.76511e-07	0	1.76514e-08	6.01982e-08	5.49401e-05	5.05585e-06	0	0	2.59566e-07	0.000107116	0	3.31612e-07	2.11817e-08	2.11817e-08	2.11817e-08	3.48758e-07	3.58711e-07	3.58711e-07	9.40319e-07	8.65807e-06	0	7.95744e-06	0	0	2.55858e-08	0	2.02032e-05	2.74014e-07	0	0	0	4.6222e-05	0	0	0	0	0	0	0	0	3.60416e-06	0	0	8.55043e-05	8.30262e-06	4.43826e-06	9.24656e-05	8.73958e-08	0
SRS2440849	0	0	0	0.000166117	1.2527e-07	2.48329e-06	8.5167e-06	9.32062e-06	0	2.83408e-06	0	2.6064e-05	0	0	0	6.15063e-08	6.15063e-08	6.15063e-08	0	7.15223e-07	0	0	0.000242807	0	3.31693e-05	3.35569e-08	8.61307e-06	0	0	0	0	4.92083e-07	0	0	0	9.19004e-08	0	0	0	0	0	0	0	7.61928e-06	5.32481e-05	9.24733e-07	3.25832e-06	2.24229e-06	0
SRS2440847	2.77685e-08	0	0	0.000710616	6.37385e-07	7.12442e-06	2.63147e-05	3.74339e-05	2.77685e-08	4.30677e-06	4.18077e-05	2.28835e-05	0	0	0	8.89325e-08	1.00307e-07	1.00307e-07	0	1.57586e-06	1.69999e-05	0	3.32888e-05	0	5.7659e-05	1.23832e-07	2.0789e-06	2.77685e-08	0	5.48269e-07	0	0	0	0	0	0	0	0	0	0	0	0	0	6.65395e-06	0	1.02502e-06	8.61061e-06	5.12208e-06	0
SRS2440845	1.95318e-07	0	1.77986e-07	0.000161086	1.03945e-06	1.62885e-06	7.54526e-06	9.36573e-06	2.31852e-07	8.63588e-05	0	0.00015856	0	0	0	5.44573e-07	5.60998e-07	5.60998e-07	0	8.11041e-06	0	3.29831e-08	2.15842e-05	0	6.86663e-05	2.39586e-06	8.83323e-06	2.52758e-07	0	0	0	0	0	0	0	5.88073e-08	0	0	0	1.1084e-07	6.79786e-08	0	0	4.35689e-05	7.40568e-06	1.2109e-05	2.2232e-05	2.98841e-06	0
SRS2440844	7.50267e-07	0	0	4.59478e-05	1.53399e-06	1.68395e-06	6.94707e-05	0.000135203	2.66272e-07	3.33318e-07	3.73551e-07	5.85914e-06	0	0	0	8.23707e-07	1.9104e-06	1.9104e-06	0	0	0	4.90496e-06	1.13603e-05	0	1.63719e-05	0	1.58592e-06	7.86862e-07	0	0	0	5.76367e-07	0	0	0	0	0	0	0	0	3.49007e-06	0	0	6.28864e-07	4.65127e-06	0	3.13103e-06	6.9412e-07	0
SRS2440846	1.13226e-07	0	0	0.000218449	5.14883e-05	6.96243e-07	2.50312e-05	3.68111e-05	7.98991e-08	1.5591e-05	0.000159199	9.0743e-06	0	0	0	7.07308e-07	1.42438e-06	1.29815e-06	0	2.12819e-06	6.22435e-05	3.33271e-08	2.82491e-05	0	8.5545e-05	5.67313e-08	1.87843e-07	1.13226e-07	0	2.8117e-06	0	0	0	1.9964e-08	0	0	0	0	0	5.88963e-08	3.33271e-08	0	0	1.02801e-05	5.12218e-06	3.96959e-06	4.29287e-05	3.1994e-07	0
SRS2440843	2.44778e-08	0	0	0.00129978	5.76977e-07	1.13214e-06	1.80191e-05	2.81297e-05	2.44778e-08	2.46312e-06	0	1.47327e-05	0	0	0	4.65998e-08	4.65998e-08	4.65998e-08	0	7.82521e-07	0	6.06525e-08	3.51176e-05	0	4.38873e-05	3.22136e-07	1.02869e-06	2.44778e-08	0	0	0	0	0	0	0	0	0	0	0	0	1.43658e-08	0	0	5.6074e-06	3.79854e-07	3.12411e-07	3.54619e-06	0	0
SRS2440842	1.23886e-07	0	0	0.000143883	3.29015e-06	2.01402e-06	8.0039e-06	1.06621e-05	1.23886e-07	1.52077e-05	0	2.77596e-05	0	0	0	9.62785e-07	1.29436e-06	1.17341e-06	0	3.4465e-07	0	3.35455e-08	2.94026e-05	0	5.74303e-05	2.93058e-08	3.71431e-07	1.23886e-07	0	0	0	0	0	0	0	0	0	0	0	0	3.35455e-08	0	0	5.05941e-05	6.39731e-06	2.23398e-06	1.69527e-05	1.65347e-07	0
SRS2440840	0	0	0	0.000178761	1.62307e-06	1.72983e-06	4.31695e-06	7.25439e-06	0	8.70273e-06	0	5.32538e-06	0	0	0	1.91121e-06	3.23903e-06	2.23221e-06	0	0	0	2.31254e-07	8.57212e-06	0	2.86318e-05	0	1.88091e-06	0	0	0	0	1.91512e-06	0	0	0	0	0	0	0	0	0	0	0	1.76147e-05	1.35778e-06	4.78889e-06	1.43912e-05	0	0
SRS2440841	9.63556e-08	0	0	0.000226705	1.015e-06	6.8026e-06	7.28794e-06	9.39148e-06	9.63556e-08	2.19352e-06	4.13945e-05	9.993e-06	0	0	0	4.38676e-07	6.24954e-07	5.82907e-07	0	1.97438e-06	1.64437e-05	0	2.35667e-05	0	4.53135e-05	5.36224e-08	5.76638e-07	9.63556e-08	0	0	0	0	0	0	0	5.30545e-06	0	0	0	0	0	0	0	1.76177e-05	8.55547e-08	7.10237e-07	4.11815e-06	1.10354e-06	0
SRS2444376	0	0	0	0.00028731	8.14592e-07	1.92226e-06	1.01515e-05	1.10088e-05	1.40264e-08	3.60955e-06	1.9168e-07	1.74278e-05	0	0	0	1.9052e-07	2.64964e-07	2.09101e-07	0	0	8.65952e-08	0	4.51324e-05	0	0.000105165	0	0	1.40264e-08	0	0	0	0	0	0	0	0	0	0	0	0	0	0	0	2.10032e-05	3.83552e-06	1.08003e-07	5.64807e-06	4.05881e-06	0
SRS2444374	0	0	0	0.000135143	6.47077e-06	1.66562e-06	7.11794e-05	0.00016331	0	9.11572e-06	5.06224e-08	1.16707e-05	0	0	0	0	0	0	0	7.29394e-07	0	0	0.000110239	0	4.63046e-05	0	0	0	0	0	0	0	0	0	0	0	0	0	0	0	0	0	0	2.40717e-06	2.91082e-05	0	9.01122e-07	0	0
SRS2444377	0	0	0	0.000221589	3.16628e-08	1.65544e-05	1.00835e-05	1.70972e-05	0	1.71008e-06	0	9.95279e-06	0	0	0	0	0	0	0	9.23847e-07	0	1.18361e-07	6.61687e-05	0	8.98459e-05	0	0	0	0	4.15552e-06	0	0	0	0	0	0.00015055	0	0	0	0	1.18361e-07	0	0	8.08539e-06	5.31111e-07	9.43776e-07	2.38725e-06	5.05871e-07	0
SRS2444373	2.53197e-07	0	2.76091e-07	0.000108775	2.39534e-05	2.9909e-07	2.7606e-06	5.42018e-06	2.25757e-07	9.15618e-06	3.06419e-07	0.000470653	0	0	0	7.11941e-07	1.05141e-06	1.0374e-06	0	3.25388e-06	1.01086e-07	7.41993e-06	2.48653e-05	0	5.1937e-06	7.66336e-06	2.51425e-06	2.53197e-07	0	0	2.58352e-07	0	0	0	0	0.000354261	0	0	0	0	3.73824e-06	0	0	1.5613e-05	1.20948e-07	3.75543e-06	2.94889e-05	3.1994e-05	1.64542e-05
SRS2444372	5.5931e-08	0	3.79918e-08	6.16613e-06	5.30308e-07	4.15186e-07	4.68674e-06	1.20292e-05	9.28468e-08	1.5569e-07	0	2.38124e-05	0	0	0	1.08396e-07	1.44956e-07	1.44956e-07	0	0	0	1.55491e-08	2.27441e-05	0	4.21141e-06	6.09762e-08	0	1.08396e-07	0	0	0	0	0	1.73123e-07	0	4.37373e-08	0	0	0	0	6.8014e-08	0	0	2.7254e-06	9.33803e-07	4.48392e-08	6.76521e-08	2.69035e-07	0
SRS2444371	3.73258e-08	0	0	5.9112e-05	3.95108e-07	1.72447e-06	3.38471e-06	5.01972e-06	3.73258e-08	8.15066e-06	0	0.000125691	0	0	0	7.13948e-08	7.13948e-08	7.13948e-08	0	1.51457e-06	0	0	5.04231e-05	0	2.34997e-05	2.12475e-06	1.22118e-06	3.73258e-08	0	0	0	8.90078e-08	0	0	0	0	0	0	0	7.69568e-08	0	0	0	1.78802e-05	3.51246e-07	5.63447e-07	4.12806e-06	6.341e-06	0
SRS2444370	0	0	0	0.000192082	8.93192e-08	6.6601e-07	7.41309e-06	8.73785e-06	0	1.50886e-06	0	0.000628234	0	0	0	0	0	0	0	2.2563e-07	0	0	6.03921e-06	0	6.21709e-05	7.4428e-06	1.65588e-06	0	0	0	0	0	0	0	0	0	0	0	0	0	0	0	0	4.00291e-06	2.49357e-06	2.89067e-07	1.33116e-06	0	0
SRS2444368	1.2097e-07	0	0	0.000114504	0	5.11945e-07	5.00684e-06	6.29545e-06	1.56291e-07	2.64213e-06	0	0.000195945	0	0	0	5.99083e-07	1.59297e-06	1.0746e-06	0	3.86569e-06	0	2.91588e-07	5.39831e-05	0	2.81311e-05	2.71966e-06	1.57879e-06	1.56291e-07	0	0	0	6.85015e-08	0	0	0	0	0	0	0	0	7.82042e-08	0	0	3.39399e-06	1.03429e-06	3.92673e-07	1.44543e-06	5.816e-07	0
SRS2444367	5.41369e-08	0	0	0.000121691	9.14306e-06	5.95911e-06	5.78817e-06	9.63484e-06	9.65394e-08	6.38304e-06	0	1.14945e-05	0	0	0	1.17266e-06	1.71631e-06	1.50714e-06	0	8.04974e-07	0	3.06367e-08	2.33013e-05	0	1.05226e-05	1.30368e-08	0	1.27176e-07	0	2.04734e-07	0	5.23993e-08	0	0	0	0	0	0	0	0	9.54531e-08	0	0	2.33193e-05	7.40797e-05	3.68169e-06	1.98031e-05	5.26571e-06	0
SRS2444366	3.11298e-07	0	0	1.59146e-06	0.000188084	3.53669e-05	0.000497359	0.00116895	2.81465e-07	3.14445e-05	0	3.61953e-07	0	0	0	4.57322e-07	4.57322e-07	4.57322e-07	5.68251e-07	1.34614e-05	0	1.0579e-06	4.79277e-05	0	9.48039e-06	0	0	4.57322e-07	0	0	0	3.35506e-06	0	0	0	2.32439e-05	0	0	0	0	3.2188e-07	0	0	7.6064e-06	1.58562e-06	1.04791e-05	3.71756e-05	0	0
SRS2444369	0	0	0	3.05408e-06	2.17711e-05	1.08446e-08	1.50774e-05	3.64676e-05	0	5.92492e-06	0	1.12577e-05	0	0	0	5.9539e-08	1.77228e-07	1.77228e-07	0	0	0	0	0.000235843	0	3.41705e-06	2.08411e-08	0	0	0	0	0	8.7315e-07	0	0	0	0	0	0	0	0	0	0	0	1.52513e-05	0	4.89567e-07	5.06081e-08	0	0
SRS2444365	6.02074e-07	0	0	3.38507e-05	5.03719e-06	2.07205e-07	2.36608e-06	3.60206e-06	6.90579e-07	3.58547e-06	0	0.000118095	0	0	0	1.19487e-06	1.37439e-06	1.29e-06	0	1.28726e-06	0	2.49261e-07	2.50849e-05	0	7.68137e-06	2.22101e-06	7.13621e-07	6.92256e-07	0	0	0	0	0	1.1059e-08	0	0	0	0	0	0	2.76987e-07	0	0	8.73421e-06	1.24997e-07	1.7586e-06	3.92491e-07	0	0
SRS2444364	2.21373e-06	0	0	0.000224608	1.5755e-06	1.46291e-05	7.12783e-05	0.000126927	3.00589e-06	2.1302e-06	3.32257e-05	8.58778e-06	0	0	0	1.94089e-05	3.1312e-05	2.60417e-05	1.42518e-08	4.38185e-06	1.2575e-05	1.57512e-07	4.28648e-05	0	4.35733e-05	3.25232e-08	0	2.99218e-06	0	0	0	1.81201e-07	0	5.47876e-08	0	0	0	0	0	0	6.06504e-07	0	0	5.75299e-06	3.69888e-08	7.71598e-06	2.89719e-06	0	0
SRS2444363	1.20059e-07	0	0	0.000257737	1.28043e-06	9.51129e-07	2.82519e-05	5.07579e-05	9.0186e-08	5.41808e-06	0	1.3479e-05	0	0	0	1.38754e-06	2.38077e-06	1.90228e-06	0	4.65102e-07	0	1.02019e-07	5.21123e-05	0	8.83044e-05	1.40483e-07	1.58211e-06	1.59159e-07	0	0	0	1.86943e-08	0	3.89199e-08	0	3.93146e-07	0	0	0	0	1.41119e-07	0	0	5.45852e-06	8.0079e-06	1.13864e-06	1.07727e-05	6.46797e-07	0
SRS2444362	5.49462e-07	0	0	0.000198229	8.54516e-06	2.02614e-05	3.06114e-06	3.96464e-06	5.67286e-07	7.13085e-06	0	7.24281e-06	0	0	0	7.9549e-07	8.12725e-07	8.12725e-07	0	8.89027e-07	0	5.81667e-07	1.04491e-05	0	1.0257e-05	2.78992e-08	7.13505e-07	6.7697e-07	0	1.95462e-07	0	3.9279e-06	0	0	0	0	0	0	1.98553e-08	0	5.74502e-07	0	0	1.0214e-05	1.42868e-05	6.06694e-06	4.21423e-05	7.07992e-05	3.70933e-07
SRS2444360	2.95026e-07	0	0	2.48198e-05	2.16622e-06	7.19977e-06	1.64795e-06	1.89157e-06	5.00325e-07	0.000103711	0	6.63387e-05	0	0	0	5.68459e-07	6.44941e-07	6.44941e-07	5.00511e-07	6.47889e-06	0	5.95541e-07	8.87829e-06	0	8.34066e-06	1.0974e-07	2.1182e-06	4.1103e-07	0	0	0	3.42164e-05	0	1.61146e-07	0	6.41663e-06	0	0	0	0	3.97682e-07	0	0	6.29689e-05	2.92934e-06	4.03826e-06	1.60191e-05	1.86969e-06	0
SRS2444359	2.45717e-07	0	0	0.000360126	2.5845e-06	5.29989e-05	9.56358e-06	1.23964e-05	2.57683e-07	4.73108e-06	0	6.875e-06	0	0	0	4.1856e-07	7.164e-07	6.35102e-07	0	7.94458e-07	0	5.46431e-07	5.54316e-05	0	5.66979e-05	3.93252e-08	2.94071e-08	3.06418e-07	0	0	0	0	0	0	0	0.000100972	0	0	0	0	4.38417e-07	0	0	3.50006e-05	4.49231e-06	1.68279e-06	1.47658e-05	1.64421e-05	2.35504e-06
SRS2444358	4.78758e-07	0	0	1.9814e-06	4.77577e-05	2.30831e-05	2.24498e-06	4.7255e-06	5.08856e-07	1.46621e-05	0	1.216e-05	0	0	0	2.10618e-06	4.24143e-06	3.00108e-06	0	6.49517e-06	0	6.22057e-07	1.02737e-05	0	1.94456e-06	1.82884e-08	0	6.81e-07	0	0	0	3.49411e-07	0	1.79037e-06	0	4.91086e-08	0	0	0	0	7.11679e-07	0	0	3.62858e-05	0.000300322	3.73743e-06	3.91475e-06	1.27135e-05	0
SRS2444361	2.44345e-07	0	0	3.68839e-06	2.11454e-05	1.14864e-05	0.000107179	0.00019956	3.33126e-07	6.42794e-05	0	8.1399e-06	0	0	0	8.654e-07	1.13987e-06	9.70666e-07	0	3.39616e-07	0	7.91993e-06	2.11361e-05	0	3.76677e-06	3.95146e-08	0	3.33126e-07	0	0	0	5.67074e-07	0	1.97717e-07	0	0.000771767	0	0	0	0	3.32919e-06	0	0	2.4409e-05	1.97567e-06	5.22032e-07	1.93663e-06	5.80006e-06	0
SRS2444357	0	0	0	6.09897e-05	1.44463e-06	3.51859e-07	5.45403e-06	9.98611e-06	0	2.12275e-06	0	0.000102312	0	0	0	0	0	0	0	0	0	0	1.83761e-05	0	2.21618e-05	1.89233e-06	4.41807e-07	0	0	0	0	0	0	0	0	0.000284451	0	0	0	0	0	0	0	7.00369e-06	1.22845e-06	1.15481e-06	4.51748e-06	8.71977e-07	0
SRS2444356	2.85065e-08	0	0	0.000335371	1.50831e-06	3.60068e-06	1.07278e-05	1.09914e-05	2.85065e-08	7.60755e-06	0	1.17201e-05	0	0	0	3.14165e-07	7.45418e-07	6.67614e-07	0	0	0	0	4.08484e-05	0	0.000121212	1.63382e-07	1.52379e-07	2.85065e-08	0	0	0	0	0	0	0	0	0	0	0	0	0	0	0	2.87921e-05	5.19622e-06	1.06944e-06	1.30839e-05	2.25442e-06	0
SRS2444355	7.29415e-08	0	0	6.30213e-06	1.80594e-05	1.16925e-07	2.52983e-05	5.62042e-05	1.3141e-07	6.75173e-06	0	9.37719e-06	0	0	0	3.33741e-07	4.98576e-07	4.98576e-07	0	1.7708e-07	0	0	0.000336192	0	5.45582e-06	0	3.67753e-07	1.3141e-07	0	0	0	8.36956e-08	0	0	0	0	0	0	0	0	4.0956e-08	0	0	1.51195e-05	4.63201e-08	1.36139e-06	1.7662e-07	7.82959e-08	0
SRS2444354	5.00745e-08	0	0	5.27352e-07	4.78225e-07	8.58145e-07	1.92517e-06	1.99856e-06	2.22421e-08	8.68731e-06	0	1.05663e-05	0	0	0	7.24851e-08	7.24851e-08	7.24851e-08	0	3.46654e-06	0	2.1317e-06	0.000139928	0	1.82605e-06	1.18353e-08	4.04346e-06	5.00745e-08	0	0	0	0	0	0	0	8.76341e-06	0	0	0	0	6.45371e-07	0	0	1.59657e-05	1.14765e-06	9.46589e-07	1.57559e-05	4.96995e-06	0
SRS2444352	0	0	0	6.09371e-05	1.60298e-07	1.64188e-06	1.22905e-05	2.15037e-05	0	1.58619e-06	0	0.000334662	0	0	0	0	0	0	0	1.92075e-07	0	0	1.37434e-05	0	2.21787e-05	4.89557e-06	1.22631e-06	0	0	0	0	5.92359e-07	0	0	0	7.87336e-05	0	0	0	0	0	0	0	4.91405e-06	2.37273e-06	4.33417e-07	1.37561e-06	6.19967e-07	0
SRS2444351	0	0	0	3.05636e-05	7.71004e-07	1.95102e-07	3.42923e-06	4.21251e-06	0	3.78037e-08	4.80642e-05	4.14429e-05	0	0	0	0	4.51932e-09	4.51932e-09	0	0	2.01348e-05	0	1.93291e-05	0	1.04929e-05	2.36493e-07	0	0	0	9.57987e-08	0	3.17428e-07	0	0	0	3.17477e-06	0	0	0	0	0	0	0	1.0908e-07	2.04862e-07	0	7.58957e-07	2.19156e-07	0
SRS2444350	0	0	0	0.00049043	4.56757e-07	1.6123e-06	1.29712e-05	1.65497e-05	0	1.01496e-06	0	1.00478e-05	0	0	0	0	0	0	0	2.92913e-07	0	0	3.42722e-05	0	5.76222e-05	6.08284e-08	8.96129e-07	0	0	0	0	0	0	0	0	2.26936e-06	0	0	0	0	0	0	0	5.54705e-06	0	2.05208e-07	2.85108e-06	7.04662e-08	0
SRS2444353	7.06271e-07	0	0	0.000265807	1.58576e-06	3.98267e-06	2.87446e-05	5.10161e-05	7.54322e-07	5.3407e-06	0	9.5763e-06	0	0	0	2.57564e-06	4.34585e-06	3.76754e-06	0	5.8838e-07	0	3.6576e-07	0.000127448	0	2.55801e-05	1.62002e-08	4.32386e-07	8.81703e-07	0	8.66717e-07	2.59648e-07	0	0	0	0	0	0	0	0	0	4.50922e-07	0	0	7.18977e-06	5.01436e-08	1.56394e-06	2.18975e-05	1.20012e-05	0
SRS2444349	3.7903e-07	0	0	0.000511836	5.53185e-07	4.20061e-07	1.76763e-05	2.4645e-05	3.01363e-07	1.19401e-06	0	1.02645e-05	0	0	0	5.96274e-07	6.37644e-07	6.30871e-07	0	3.2175e-07	0	2.462e-06	5.54153e-05	0	3.78147e-05	5.56054e-08	1.87495e-06	3.99377e-07	0	0	0	0	0	0	0	3.43785e-05	0	0	0	0	8.6488e-07	0	0	8.47121e-06	8.19678e-07	4.22524e-07	3.1808e-06	6.18672e-06	0
SRS2444348	2.24949e-07	0	0	5.69454e-05	1.00319e-07	1.99799e-06	3.7471e-06	5.61747e-06	3.09154e-07	2.73265e-06	0	8.68274e-05	0	0	0	6.86548e-07	1.31144e-06	1.04711e-06	0	6.36567e-05	0	1.51341e-07	3.14122e-05	0	1.81105e-05	1.04665e-06	4.33747e-06	3.09154e-07	0	0	0	1.9586e-07	0	0	0	0	0	0	0	0	1.39581e-07	0	0	1.25046e-05	4.35245e-08	1.1646e-06	8.09952e-06	1.19166e-05	0
SRS2444347	7.92963e-08	0	0	4.88924e-05	4.53515e-07	4.06164e-07	3.57322e-06	7.10208e-06	1.2247e-07	1.86573e-06	5.8859e-08	1.14015e-05	0	0	0	6.29112e-07	1.38141e-06	1.08718e-06	0	1.68949e-07	5.8859e-08	2.14807e-07	8.66863e-05	0	8.84155e-06	2.95269e-07	0	1.51425e-07	0	0	0	1.01256e-07	0	0	0	0	0	0	0	0	2.39485e-07	0	0	2.50904e-06	5.5595e-06	1.48226e-07	1.81878e-07	6.02431e-06	0
SRS2444346	0	0	4.54082e-08	0.000125688	5.21855e-06	8.08617e-06	6.91732e-06	7.95253e-06	0	4.1881e-06	3.92545e-08	1.04633e-05	0	0	0	0	0	0	0	3.05266e-07	3.92545e-08	0	6.31638e-05	0	4.72013e-05	5.35148e-08	1.08411e-05	0	0	0	2.40905e-07	0	0	0	0	0	0	0	0	0	0	0	0	2.10624e-05	5.14256e-07	1.45575e-06	1.19774e-06	3.44813e-05	0
SRS2444345	5.97497e-08	0	0	6.83137e-05	1.01826e-07	1.78468e-06	6.03698e-06	7.90782e-06	7.9005e-08	2.78457e-06	0	0.000208734	0	0	0	1.49786e-07	2.99809e-07	1.49786e-07	0	2.10897e-05	0	0	4.78466e-05	0	2.16249e-05	1.47041e-06	7.32432e-07	7.9005e-08	0	0	0	2.1432e-07	0	0	0	0	0	0	0	0	1.92553e-08	0	0	3.98968e-06	1.96054e-07	2.78288e-07	1.91071e-06	2.62107e-06	0
SRS2444342	6.87526e-06	0	1.19876e-07	0.000434035	7.74414e-06	6.23486e-06	5.07524e-06	6.10713e-06	1.05451e-05	2.66301e-05	0.000165212	2.52176e-05	0	0	0	5.65048e-05	8.97142e-05	7.47201e-05	0	6.19993e-06	6.72554e-05	3.87178e-05	7.67646e-06	0	1.37452e-05	5.8606e-08	2.31652e-07	1.02685e-05	0	0	0	0	0	5.8777e-06	0	0	0	0	0	0	2.14109e-05	0	0	2.91453e-05	6.95227e-07	5.13131e-06	5.19356e-05	0.000137428	0
SRS2444343	0	0	0	0.000179636	6.75973e-06	1.03304e-05	1.17257e-05	2.04772e-05	0	1.27468e-05	1.81381e-08	1.3667e-05	0	0	0	0	0	0	0	6.07941e-07	1.81381e-08	0	3.48667e-05	0	7.90591e-05	1.30692e-08	9.15226e-06	0	0	0	0	4.7499e-07	0	0	0	0	0	0	0	0	0	0	0	1.62e-05	8.68813e-05	2.74285e-06	1.3608e-05	4.41281e-07	0
SRS2444344	8.48899e-07	0	0	7.31757e-05	2.8701e-06	2.30813e-05	1.9282e-06	4.79216e-06	7.1972e-07	1.15127e-05	0	1.03669e-05	0	0	0	2.32379e-06	2.57229e-06	2.53926e-06	0	3.98082e-06	0	3.26124e-07	5.47149e-06	0	2.93943e-05	0	4.77879e-06	1.04584e-06	0	1.32083e-07	0	0	0	0	0	0.000113246	0	0	0	0	5.2307e-07	0	0	2.943e-05	6.54517e-06	4.0286e-06	7.66582e-06	1.98314e-05	0
SRS2444340	6.70828e-08	0	0	5.93243e-05	6.26303e-06	1.64796e-06	4.25677e-06	4.55953e-06	2.57133e-07	5.76945e-06	0	9.76874e-05	0	0	0	1.55517e-06	2.27346e-06	2.16187e-06	0	1.31967e-06	0	9.24434e-08	1.84001e-05	0	1.91753e-05	4.01763e-07	7.98368e-06	3.24216e-07	0	0	0	0	0	0	0	0	0	0	0	0	2.59552e-07	0	0	1.61499e-05	2.29403e-06	1.36467e-05	0.000191661	4.25927e-05	0
SRS2444341	7.32889e-08	0	0	2.5654e-05	7.67924e-07	3.10953e-06	7.56261e-06	1.52384e-05	8.32711e-08	1.44383e-06	0	0.00018251	0	0	0	9.83793e-08	1.39923e-07	1.39923e-07	0	1.62379e-06	0	8.13588e-08	1.73082e-05	0	8.98294e-06	2.23694e-06	8.30121e-07	9.83793e-08	0	0	0	0	0	0	0	5.56887e-06	0	0	0	0	4.01986e-08	0	0	5.05274e-06	5.74679e-07	2.14419e-06	2.81646e-06	4.29047e-06	0
SRS2444339	4.71928e-06	0	0	0.000349243	4.23632e-06	6.4467e-06	5.56917e-06	5.81499e-06	7.21204e-06	3.76125e-05	2.23306e-05	1.81625e-05	0	0	0	3.48203e-05	5.52622e-05	4.52554e-05	0	3.95001e-07	8.50824e-06	3.97394e-05	7.56984e-06	0	1.4495e-05	5.20427e-08	3.23708e-07	7.66428e-06	0	0	0	0	0	4.47008e-06	0	0	0	0	0	0	1.84764e-05	0	0	4.09608e-05	6.69995e-07	1.33732e-06	3.25634e-05	7.143e-05	0
SRS2444338	3.05829e-07	0	0	0.000127813	2.10003e-06	2.94157e-05	3.75529e-06	4.06433e-06	3.13579e-07	8.6879e-06	0	7.55931e-06	0	0	0	8.51004e-07	9.99834e-07	9.06182e-07	3.29828e-08	9.75759e-07	0	2.56765e-07	1.04538e-05	0	2.62692e-05	6.27245e-08	2.32905e-06	3.45143e-07	0	2.10932e-07	0	1.28136e-07	0	1.30465e-07	0	0.000401029	0	0	0	0	1.80991e-07	0	0	1.57835e-05	1.601e-06	6.64247e-06	4.58442e-05	7.59513e-05	1.43032e-06
SRS2444336	4.54315e-08	0	2.31652e-07	0.000236804	3.23454e-06	2.27927e-05	5.53643e-06	7.43669e-06	4.54315e-08	1.02934e-05	1.98284e-07	1.21776e-05	0	0	0	4.54315e-08	1.0707e-07	1.0707e-07	0	1.40791e-05	0	0	2.18016e-05	0	1.71827e-05	5.62652e-08	0	4.54315e-08	0	2.62795e-07	0	2.81073e-06	0	5.73684e-07	2.24485e-07	0	0	0	0	0	0	0	0	1.28877e-05	1.45596e-06	7.06674e-06	2.23037e-05	0	0
SRS2444335	1.41989e-08	0	0	0.000106137	1.1567e-06	3.72752e-06	6.24182e-06	1.31935e-05	1.41989e-08	9.79202e-06	0	1.74648e-05	0	0	0	4.925e-08	9.87451e-08	9.87451e-08	0	1.52777e-06	0	0	3.4515e-05	0	4.338e-05	7.44832e-08	3.24589e-06	1.41989e-08	0	1.82525e-06	0	0	0	0	0	0	0	0	0	0	0	0	0	9.31936e-06	5.88573e-06	2.01796e-06	1.09435e-05	8.504e-05	0
SRS2444334	0	0	2.76047e-06	0.000761045	7.31031e-07	1.99968e-05	2.11103e-05	2.75257e-05	0	9.49105e-06	0.000364621	1.08423e-05	0	0	0	0	0	0	0	0.000133334	0.000146744	0	2.45546e-05	0	9.21814e-05	1.12101e-07	0	0	0	0	8.26052e-07	0	0	0	0	0	0	0	0	0	0	0	0	1.98326e-05	0	2.00947e-07	4.01722e-07	3.68818e-07	0
SRS2444337	5.51884e-08	0	2.26423e-07	2.58892e-06	4.83335e-06	9.63463e-07	0.00040332	0.00091558	0	9.54893e-06	6.11015e-08	8.45833e-07	0	0	0	1.13183e-07	1.1618e-07	1.1618e-07	5.80077e-08	5.37312e-06	6.11015e-08	9.06463e-08	5.87354e-05	0	1.04951e-05	0	1.44578e-07	5.51884e-08	0	0	1.40617e-07	1.85246e-06	0	0	0	0	0	0	0	0	5.51884e-08	0	0	4.49217e-06	2.19965e-07	1.01661e-06	1.51614e-05	5.96035e-07	0
SRS2444333	0	0	0	0.000282466	6.09854e-08	2.52522e-05	1.03485e-05	1.61616e-05	0	7.01578e-06	0	9.23293e-06	0	0	0	0	0	0	0	1.28835e-06	0	0	2.9255e-05	0	0.000108737	0	9.44068e-08	0	0	2.31914e-06	0	2.11226e-07	0	0	0	7.72428e-05	0	0	0	0	0	0	0	4.54456e-05	9.12792e-07	9.93018e-06	7.46377e-06	4.59908e-07	0
SRS2444332	6.13836e-07	0	0	0.000603595	2.77405e-06	2.00276e-05	1.29086e-05	1.49974e-05	6.33087e-07	1.85527e-06	0	8.31839e-06	0	0	0	2.71218e-06	3.68301e-06	3.20263e-06	0	2.09882e-07	0	5.6816e-07	9.20622e-05	0	6.59362e-05	6.77372e-08	4.3084e-08	6.81036e-07	0	0	0	0	0	0	0	4.48258e-05	0	0	1.17658e-07	0	4.90941e-07	0	0	1.60694e-05	4.17977e-06	9.59004e-07	4.60461e-06	3.20512e-05	3.20927e-07
SRS2444328	3.0745e-07	0	0	0.000134286	1.30902e-06	7.42291e-07	6.74619e-06	8.63437e-06	3.17206e-07	2.47298e-06	0	4.57393e-06	0	0	0	4.29396e-07	7.13845e-07	6.53436e-07	0	2.50128e-06	0	1.98876e-06	1.35873e-05	0	3.00366e-05	2.18685e-07	3.93123e-06	3.53979e-07	0	0	0	1.58695e-08	0	0	0	0	0	0	0	0	9.23115e-07	0	0	2.17268e-05	7.31472e-07	5.83676e-06	2.57858e-05	4.18698e-05	0
SRS2444327	5.95432e-08	0	0	4.9688e-05	4.23944e-07	3.56272e-06	3.24274e-06	6.20764e-06	2.40881e-08	2.69824e-07	0	4.54296e-06	1.6897e-07	1.6897e-07	1.6897e-07	7.34121e-08	7.34121e-08	7.34121e-08	4.34065e-07	1.08068e-05	0	4.42054e-06	1.95731e-05	0	1.45103e-05	1.21807e-07	3.92413e-07	7.34121e-08	0	0	0	1.77027e-05	0	0	0	0.000303711	0	0	0	0	2.50061e-06	0	0	3.71202e-06	4.67531e-05	1.69553e-06	1.4912e-05	1.1998e-05	0
SRS2444326	7.63826e-08	0	0	0.000673223	8.61908e-06	2.11035e-06	9.27832e-06	1.06913e-05	6.9981e-07	4.09764e-05	0.000128311	3.16037e-05	0	0	0	3.79118e-06	5.0886e-06	4.53469e-06	0	9.56252e-07	5.1186e-05	6.94578e-07	1.69131e-05	0	2.95981e-05	4.77158e-08	2.87553e-08	2.70593e-07	0	0	0	0	0	0	0	2.80364e-07	0	0	0	0	4.06152e-07	0	0	4.74138e-05	2.14103e-07	2.43105e-07	1.12846e-05	3.9962e-05	0
SRS2444329	0	0	0	1.75482e-05	2.9595e-06	2.4041e-07	3.90296e-06	4.93733e-06	0	9.42402e-07	0.000122047	0.000147539	0	0	0	0	0	0	0	0	4.81631e-05	0	3.48618e-05	0	6.16197e-06	2.28302e-06	3.99597e-08	0	0	4.41471e-08	0	9.72427e-07	0	0	0	1.95849e-06	0	0	0	0	0	0	0	3.04023e-07	2.11298e-06	1.3441e-07	1.92783e-06	0	6.47074e-07
SRS2444324	0	0	0	3.29687e-05	4.30882e-05	5.54408e-06	6.73438e-05	0.000136007	2.07601e-07	4.64897e-06	0	7.94255e-06	0	0	0	3.22884e-07	8.09688e-07	5.24529e-07	0	1.24441e-06	0	0	5.17168e-05	0	1.72927e-05	7.36895e-08	7.20664e-06	0	0	0	0	0	0	3.3012e-08	0	0	0	0	0	0	0	0	0	1.11791e-05	2.84949e-05	2.58745e-06	1.1267e-05	4.31246e-06	1.76332e-05
SRS2444325	4.87863e-08	0	0	0.000501022	1.08844e-06	1.54694e-06	9.54219e-06	1.48207e-05	1.55018e-07	5.47217e-06	0	1.2457e-05	0	0	0	2.62789e-07	2.91953e-07	2.74793e-07	1.08137e-08	6.84611e-07	0	4.85033e-07	5.53795e-05	0	1.13795e-05	9.26925e-08	4.74168e-07	1.26533e-07	0	0	0	7.99561e-08	0	0	0	0	0	0	0	0	3.46437e-07	0	0	1.01005e-05	0	1.18717e-06	5.19131e-06	1.81732e-08	0
SRS2444323	4.47545e-07	0	1.18484e-07	3.41167e-08	4.25595e-05	3.16467e-06	0	0	5.97666e-07	1.29824e-05	6.78316e-08	0	0	0	0	3.86533e-06	5.82706e-06	5.01228e-06	4.08704e-08	3.68097e-06	0	1.20853e-07	0	0	1.6534e-08	0	1.06846e-07	5.99278e-07	0	0	0	8.66064e-08	0	0	0	0	0	0	0	0	2.20098e-07	0	0	4.10927e-05	1.62132e-06	2.72278e-07	2.1613e-07	8.63672e-06	0
SRS2444322	1.86263e-07	0	0	2.75523e-05	1.82021e-07	1.85314e-07	1.27989e-06	2.13723e-06	3.92799e-08	4.3247e-06	0	2.88799e-05	0	0	0	2.25542e-07	2.25542e-07	2.25542e-07	1.12161e-06	1.87766e-06	0	5.58032e-06	8.8611e-06	0	4.82694e-06	3.61058e-07	2.07764e-06	2.25542e-07	0	0	0	5.1183e-05	0	0	0	0	0	0	0	0	3.21891e-06	0	0	1.2197e-05	1.19734e-05	3.6637e-07	1.75094e-06	4.45155e-07	0
SRS2444320	1.70466e-07	0	0	1.30956e-05	6.13771e-06	4.0916e-06	7.54985e-06	1.53365e-05	1.01871e-07	9.08479e-07	1.50225e-07	2.31904e-05	0	0	0	2.40472e-07	3.15017e-07	3.15017e-07	7.77764e-08	2.07457e-07	0	1.98255e-07	1.90946e-05	0	4.25462e-06	0	0	1.70466e-07	0	0	0	3.07436e-07	0	5.52177e-07	3.26307e-08	2.10172e-05	0	0	0	0	1.98255e-07	0	0	3.82817e-06	1.43824e-05	4.82922e-07	6.66089e-07	1.84907e-07	0
SRS2444319	0	0	0	0.000136658	7.06464e-07	2.94359e-06	1.8442e-05	3.23602e-05	7.55013e-09	2.50689e-06	0	1.91939e-05	0	0	0	7.55013e-09	7.55013e-09	7.55013e-09	2.93946e-08	3.48106e-07	0	0	5.2551e-05	0	6.02827e-05	0	4.29017e-06	7.55013e-09	0	0	0	4.75681e-07	0	0	0	0	0	0	0	0	0	0	0	4.71989e-06	1.59007e-06	9.05048e-07	1.18144e-05	2.70051e-07	0
SRS2444318	4.77075e-07	0	0	0.000346115	4.85106e-06	4.08742e-06	6.42407e-06	9.66094e-06	7.78392e-07	7.67125e-06	0	1.27301e-05	0	0	0	8.68428e-06	1.29521e-05	1.04329e-05	0	1.00925e-06	0	5.38553e-08	1.86654e-05	0	1.80592e-05	3.16211e-08	0	8.32247e-07	0	4.7986e-07	0	2.10443e-08	0	0	0	6.42382e-05	0	0	0	5.03863e-08	2.35571e-07	0	0	1.64162e-05	6.04374e-05	6.21149e-06	2.99846e-05	9.05586e-06	0
SRS2444321	1.88179e-07	0	6.06734e-08	6.48898e-05	2.4847e-06	1.02051e-07	3.30635e-06	5.31948e-06	2.44931e-07	4.98834e-06	0	0.000126214	0	0	0	1.68711e-06	2.85342e-06	2.70712e-06	0	4.05231e-06	0	0	2.00949e-05	0	1.71699e-05	2.29976e-06	0	2.44931e-07	0	0	0	0	0	2.8473e-08	0	0	0	0	0	0	5.67523e-08	0	0	3.92203e-06	1.65747e-07	4.73012e-07	0	0	0
SRS2444317	0	0	0	0.000188662	3.00333e-07	7.00703e-07	8.65746e-06	1.25814e-05	0	2.03108e-06	0	0.000615184	0	0	0	0	0	0	0	0	0	0	1.09675e-05	0	5.92136e-05	5.91186e-06	3.77924e-06	0	0	0	0	0	0	0	0	0	0	0	0	0	0	0	0	6.53784e-06	2.96458e-06	4.32405e-07	3.13203e-06	1.11491e-06	0
SRS2444316	1.90534e-06	0	0	9.25388e-05	1.12665e-05	1.09092e-05	3.20464e-06	5.34532e-06	2.9007e-06	2.54249e-05	0	2.96662e-06	0	0	0	1.96505e-05	2.87541e-05	2.4746e-05	1.37311e-07	2.96042e-06	0	4.77727e-07	1.16366e-05	0	7.12971e-06	8.82546e-09	3.12903e-07	2.49321e-06	0	0	0	0	0	2.29462e-07	0	0	0	0	0	0	5.84985e-07	0	0	3.28791e-05	0.000121809	1.10713e-05	0.000111399	1.43791e-05	0
SRS2444314	0	0	3.39911e-08	9.06505e-05	5.28111e-08	7.59818e-06	5.34574e-06	6.77611e-06	0	8.70119e-07	0	9.81136e-05	0	0	0	2.04e-07	2.04e-07	1.94741e-07	0	4.33357e-06	0	6.24683e-08	5.04629e-05	0	2.58925e-05	1.07082e-06	3.6391e-07	0	0	0	0	0	0	0	0	0	0	0	0	0	6.24683e-08	0	0	5.40474e-06	2.98318e-07	1.79761e-07	2.49177e-06	6.26322e-06	0
SRS2444315	0	0	6.45362e-08	0.000163686	9.38505e-07	4.33927e-06	1.36061e-05	2.39259e-05	0	6.3551e-06	0	8.39624e-06	0	0	0	4.39511e-09	4.39511e-09	0	0	1.75198e-06	0	0	5.91735e-05	0	6.99229e-05	0	8.38505e-06	0	0	0	0	0	0	0	0	0	0	0	0	0	0	0	0	1.54494e-05	2.19652e-06	5.22236e-06	8.64335e-05	1.17697e-06	0
SRS2444312	3.20847e-08	0	0	2.96053e-05	3.22978e-06	1.72399e-05	8.81685e-06	1.56751e-05	1.03862e-07	1.73752e-05	0	2.71077e-06	0	0	0	4.06195e-07	5.3809e-07	4.53752e-07	0	2.58878e-06	0	0	2.08107e-05	0	1.07821e-05	0	2.13133e-06	3.20847e-08	0	0	0	0	0	0	0	0.000123545	0	0	0	0	0	0	0	1.16014e-05	6.39753e-07	3.08697e-06	1.06714e-05	2.31306e-05	0
SRS2444311	0	0	0	0.000138087	1.09408e-05	8.33422e-08	5.08204e-05	9.63809e-05	0	1.72028e-05	0	1.56474e-05	0	0	0	0	0	0	0	4.1974e-08	0	0	1.52614e-05	0	4.90685e-05	6.68929e-05	5.94465e-06	0	0	3.55361e-06	0	0	0	0	0	0	0	0	0	0	0	0	0	3.02016e-05	3.55393e-06	4.60998e-06	4.22182e-05	2.83998e-06	0
SRS2444310	0	0	0	5.48622e-07	3.2772e-07	4.90089e-07	1.96763e-06	2.153e-06	0	2.06466e-06	0	1.5143e-05	0	0	0	0	0	0	0	1.37563e-07	0	3.61119e-07	0.000148742	0	1.36952e-06	0	2.81592e-06	0	0	0	0	1.80961e-07	0	0	0	0.000133532	0	0	0	0	8.53973e-08	0	0	4.6896e-06	4.26816e-07	1.23117e-06	1.73673e-06	1.04523e-05	0
SRS2444313	3.96611e-07	0	0	0.000118749	3.73406e-07	2.58522e-06	6.85695e-06	1.06843e-05	4.31622e-07	2.1469e-06	0	4.02968e-06	0	0	0	4.71056e-07	4.71056e-07	4.71056e-07	0	1.64633e-07	0	3.30679e-07	2.90672e-05	0	1.96616e-05	3.0767e-08	2.01292e-06	4.55102e-07	0	0	0	0	0	0	0	1.97343e-05	0	0	0	0	3.8917e-07	0	0	1.35184e-05	1.26497e-06	9.03052e-07	9.51357e-06	3.21614e-06	0
SRS2444309	8.48246e-08	0	0	0.000280622	1.32103e-06	3.78228e-06	7.48395e-06	9.90087e-06	1.03049e-07	6.06184e-06	0	0.000175832	0	0	0	1.03049e-07	1.19576e-07	1.19576e-07	2.46369e-07	9.22493e-07	0	0	2.09401e-05	0	6.09039e-05	1.87297e-06	1.78642e-05	1.03049e-07	0	1.15237e-06	0	3.43041e-08	0	0	0	0.000117343	0	0	0	0	1.8224e-08	0	0	8.40837e-06	5.54858e-06	2.61538e-06	5.51132e-05	3.8921e-07	0
SRS2444308	1.20555e-06	0	0	0.000112532	5.49751e-06	5.65993e-07	1.78647e-05	3.32359e-05	1.8682e-06	2.63312e-05	0	7.93077e-06	5.27855e-08	5.27855e-08	5.27855e-08	5.60098e-06	8.6812e-06	7.64941e-06	0	6.34517e-06	0	1.42786e-05	4.00489e-05	0	3.52352e-05	1.13015e-07	6.74472e-06	1.64332e-06	0	0	0	0	0	4.9683e-08	0	0	0	0	0	1.46571e-07	6.92135e-06	0	0	5.29674e-05	7.80971e-07	6.59041e-06	2.19598e-05	1.33019e-05	0
SRS2444307	6.82598e-06	0	7.18449e-08	0.000609047	2.91695e-06	7.84781e-06	8.20924e-06	9.70937e-06	8.16739e-06	8.59679e-06	9.93206e-05	2.67963e-05	0	0	0	2.92118e-05	4.42327e-05	3.72356e-05	0	6.97852e-06	3.71773e-05	1.56084e-05	1.38552e-05	0	2.15582e-05	8.72578e-08	0	8.83181e-06	0	0	0	0	0	2.67596e-06	0	1.03071e-07	0	0	0	0	9.90556e-06	0	0	1.79885e-05	3.22427e-07	2.53944e-06	2.03748e-05	1.58991e-05	0
SRS2444306	2.82785e-07	0	0	0.000187856	1.49336e-06	3.65255e-05	6.51993e-05	0.000119781	4.66414e-07	6.49588e-06	3.1489e-08	1.0152e-05	0	0	0	1.74183e-06	2.5494e-06	2.0537e-06	0	1.26715e-07	0	1.57473e-07	2.10414e-05	0	7.50129e-05	1.53555e-08	1.29612e-06	5.04049e-07	0	0	0	2.48997e-07	0	0	0	0	0	0	0	0	2.30485e-07	0	0	1.13797e-05	1.50705e-06	1.42659e-06	2.39947e-06	7.94676e-06	0
SRS2444304	0	0	0	0.00023535	2.51806e-06	9.62685e-07	1.40519e-05	2.01718e-05	0	1.93637e-06	0	1.34569e-05	0	0	0	0	0	0	0	8.1306e-08	0	0	0.000100142	0	5.88764e-05	7.53745e-07	1.25914e-06	0	0	0	0	0	0	0	0	0	0	0	0	0	0	0	0	9.28257e-06	0	7.14551e-07	3.46163e-08	1.83828e-06	0
SRS2444303	4.06225e-05	0	0	0.000273492	3.35177e-06	4.74143e-06	3.23369e-06	3.3279e-06	4.88269e-05	1.67178e-05	2.42591e-05	9.73667e-06	0	0	0	0.000124924	0.000178052	0.000157443	0	4.20697e-06	9.36163e-06	0.000175303	4.94718e-06	0	1.08376e-05	3.33217e-08	0	5.4428e-05	0	0	0	1.34436e-07	0	7.50199e-06	0	3.09416e-07	0	0	0	0	0.00010115	0	0	3.93013e-05	6.51355e-07	2.64852e-06	3.10848e-05	4.08424e-05	0
SRS2444302	2.22468e-07	0	3.41081e-08	0.000161636	5.72862e-07	0	2.32224e-05	4.35362e-05	4.55032e-07	7.74176e-06	0	1.39182e-05	0	0	0	1.53182e-06	2.54128e-06	1.94976e-06	0	1.9139e-06	0	1.70387e-06	3.62124e-05	0	4.32326e-05	1.58938e-07	6.54755e-06	4.55032e-07	0	0	0	1.23642e-07	0	0	0	0	0	0	0	4.93393e-08	6.23676e-07	0	0	1.44658e-05	5.3674e-08	1.57652e-06	1.51193e-05	3.89992e-06	0
SRS2444305	0	0	0	2.56669e-07	2.52136e-06	0	4.902e-05	9.39858e-05	0	1.16313e-05	0	7.31445e-06	0	0	0	0	0	0	0	2.37187e-06	0	0	5.8858e-05	0	8.86122e-07	9.48682e-08	1.82678e-06	0	0	0	0	0	0	0	0	0	0	0	0	0	0	0	0	3.99455e-05	1.6295e-07	4.47643e-06	7.82588e-07	1.94776e-07	0
SRS2444301	5.58132e-08	0	0	5.47959e-05	4.35426e-07	2.74684e-05	3.80896e-06	5.05848e-06	5.58132e-08	2.9946e-06	0	8.51691e-05	4.80426e-08	4.80426e-08	4.80426e-08	2.06171e-07	2.06171e-07	1.40197e-07	2.52961e-07	2.62638e-05	0	0	2.13233e-05	0	1.87678e-05	6.8774e-07	2.4212e-06	5.58132e-08	0	0	0	3.17099e-06	0	0	0	0	0	0	0	0	0	0	0	2.32203e-05	2.43905e-06	5.0008e-06	7.27838e-05	1.18125e-05	0
SRS2444300	8.00339e-07	0	1.53434e-07	0.000166543	1.2549e-06	1.11387e-05	5.16585e-06	6.19409e-06	1.55981e-06	6.25162e-05	0	0.000110949	0	0	0	3.45435e-06	5.81714e-06	5.14863e-06	0	1.03144e-05	0	4.10071e-07	2.2322e-05	0	1.65973e-05	2.29274e-06	2.83728e-06	1.26559e-06	0	1.13927e-07	0	6.56064e-08	0	0	0	7.19315e-08	0	0	0	0	7.85221e-07	0	0	8.22856e-05	2.79904e-06	7.1256e-06	0.000131596	5.42717e-06	0
SRS2444299	2.83787e-08	0	1.21404e-07	5.93248e-05	0	4.92667e-05	4.17407e-06	6.14832e-06	4.79577e-08	2.09533e-06	0	9.01122e-05	0	0	0	2.38232e-07	3.48689e-07	3.22623e-07	0	6.15322e-06	0	4.01131e-08	3.92843e-05	0	2.19712e-05	1.27574e-06	1.15797e-06	4.79577e-08	0	0	0	1.36764e-07	0	0	0	0	0	0	0	0	5.96922e-08	0	0	1.95848e-05	5.66432e-08	3.3706e-06	8.24524e-05	8.37604e-06	0
SRS2444298	3.81014e-08	0	0	4.01631e-05	6.94072e-06	7.86624e-07	6.91319e-07	2.54124e-06	3.81014e-08	3.82734e-06	5.08866e-07	0.000335322	0	0	0	7.324e-08	7.324e-08	3.81014e-08	0	3.41652e-06	0	3.8212e-06	7.42566e-06	0	1.96785e-06	4.26227e-06	3.52072e-06	3.81014e-08	0	0	0	0	0	0	0	3.46944e-05	0	0	0	0	1.23212e-06	0	0	9.41893e-06	2.94968e-06	2.79103e-06	2.64518e-05	2.29789e-05	4.03461e-05
SRS2444296	7.95459e-08	0	2.96207e-07	2.90377e-07	1.25238e-06	1.26128e-06	1.08198e-06	1.36945e-06	7.1499e-08	2.95801e-05	0	7.95627e-06	0	0	0	1.18933e-07	1.18933e-07	1.18933e-07	0	8.34775e-06	0	1.33774e-06	8.24743e-05	0	8.68746e-07	2.02038e-08	1.99878e-05	1.18933e-07	0	0	0	1.30093e-07	0	0	0	0.000543696	0	0	0	0	8.93778e-07	0	0	2.56969e-05	8.40895e-07	2.2377e-06	1.97617e-05	1.24093e-05	0
SRS2444295	0	0	0	3.71041e-05	0	0	6.56496e-06	6.98701e-06	0	3.72108e-07	0.000490959	5.01003e-05	0	0	0	0	1.71136e-08	1.71136e-08	0	2.02432e-06	0.000188636	0	3.73294e-05	0	1.59982e-05	3.50396e-07	0	0	0	0	0	5.04852e-07	0	3.44609e-08	0	5.50083e-06	0	0	0	0	0	0	0	2.03772e-06	2.61678e-06	4.10694e-07	4.06209e-06	0	9.81075e-06
SRS2444294	1.39012e-07	0	0	2.15196e-06	6.7935e-06	1.37549e-06	0.00058072	0.00134576	8.12474e-08	1.13736e-05	7.18715e-07	1.34374e-06	0	0	0	2.16049e-07	2.69641e-07	2.69641e-07	2.72055e-07	2.11137e-07	1.08273e-07	1.55574e-07	5.38194e-05	0	9.73594e-06	0	0	1.54145e-07	0	0	0	3.45941e-06	0	0	0	5.90875e-05	0	0	1.6495e-08	0	1.70706e-07	0	0	8.74118e-06	0	6.7357e-07	9.52111e-06	1.74954e-07	0
SRS2444297	0	0	0	0.000109333	9.19077e-06	3.30485e-06	1.55153e-05	3.30129e-05	1.65288e-08	4.93585e-06	0	1.29059e-05	0	0	0	1.989e-07	3.34011e-07	2.25897e-07	0	4.39093e-07	0	0	4.39865e-05	0	4.33081e-05	1.04742e-07	5.0536e-06	1.65288e-08	0	0	0	4.58653e-07	0	0	0	1.68893e-07	0	0	0	0	0	0	0	3.93939e-06	2.01137e-05	2.91728e-06	8.69114e-06	3.54428e-05	1.30757e-05
SRS2444293	0	0	1.01927e-07	0.00135451	1.27504e-05	4.07969e-07	1.58647e-05	1.58937e-05	0	6.05435e-06	0	1.68769e-05	0	0	0	0	0	0	1.64256e-08	1.14365e-06	0	0	9.06032e-05	0	7.02802e-05	2.06273e-07	0	0	0	0	0	0	0	0	0	7.00303e-08	0	0	0	0	0	0	0	3.79853e-06	7.05422e-06	8.59931e-08	1.98446e-07	0	6.35601e-08
SRS2444292	7.5891e-08	0	1.28831e-08	0.000242327	2.43061e-07	3.08094e-06	5.70912e-06	7.7618e-06	3.37092e-08	3.08587e-06	0	1.06766e-05	0	0	0	8.91294e-07	1.08692e-06	1.08692e-06	0	5.00983e-06	0	4.21818e-08	7.8188e-05	0	7.17412e-06	6.70583e-09	1.74351e-07	7.5891e-08	0	0	0	0	0	0	0	2.86836e-07	0	0	0	0	4.21818e-08	0	0	9.05154e-06	0	1.78617e-06	5.65449e-06	2.68606e-05	0
SRS2444291	1.44611e-07	0	0	0.000472563	2.62586e-06	1.2381e-06	1.39308e-05	1.4831e-05	3.52147e-07	2.14772e-06	0	1.416e-05	0	0	0	1.66359e-06	3.38181e-06	2.42634e-06	0	5.49537e-08	0	7.07881e-08	6.01932e-05	0	0.000151108	2.64905e-08	1.84487e-08	3.13924e-07	0	9.94244e-08	0	0	0	0	0	0	0	0	0	0	1.05929e-07	0	0	2.62989e-05	7.58356e-06	2.50532e-06	1.97771e-05	1.16645e-06	0
SRS2444290	0	0	0	0.000170897	3.07696e-07	1.11881e-06	2.32436e-05	4.78743e-05	3.12885e-08	6.06457e-06	0	6.73443e-05	0	0	0	4.22566e-08	1.14305e-07	1.14305e-07	0	7.22577e-06	0	0	1.25274e-05	0	1.71743e-05	1.79708e-08	7.52352e-06	3.12885e-08	0	8.39356e-07	0	0	0	0	0	0	0	0	0	0	3.12885e-08	0	0	5.17095e-05	9.28294e-08	3.51345e-06	1.2483e-05	1.80868e-07	0
SRS2444289	0	0	0	8.33789e-05	0	8.43113e-06	4.10301e-06	5.05821e-06	0	1.95461e-05	0	1.26616e-05	2.08636e-08	2.08636e-08	8.9399e-08	0	0	0	0	4.49264e-06	0	0	1.17498e-05	0	3.31834e-05	1.94494e-07	2.87006e-07	0	0	0	0	0	0	0	0	5.92735e-06	0	0	0	0	0	0	0	3.21824e-05	9.73637e-07	6.94478e-07	6.57945e-06	7.10947e-06	0
SRS2444288	3.36865e-07	0	0	0.000121975	3.76359e-06	3.63072e-06	5.74667e-06	1.05751e-05	4.77966e-07	3.69291e-05	0	8.11032e-06	0	0	0	1.02691e-06	1.21726e-06	1.14193e-06	0	0	0	1.27352e-07	3.58005e-05	0	3.88849e-05	6.95113e-08	1.07113e-05	4.31707e-07	0	0	0	0	0	1.2064e-07	0	0.000125461	0	0	1.96915e-08	0	2.22194e-07	0	0	6.76233e-05	2.07599e-05	1.31861e-05	6.18008e-07	4.24364e-06	0
SRS2444287	6.31497e-07	0	1.6612e-07	3.50046e-08	5.22803e-06	1.19381e-06	0	0	8.20434e-07	4.57299e-06	0	0	0	0	0	5.06776e-06	9.0988e-06	7.16238e-06	2.20254e-07	5.46831e-07	0	1.03681e-07	1.04062e-08	0	0	0	4.05382e-07	8.02833e-07	0	0	0	1.38418e-06	0	0	0	0.00261737	0	0	0	0	1.39242e-07	0	0	3.44112e-05	2.35821e-08	4.29648e-06	2.67999e-07	3.19712e-06	0
SRS2444286	9.11667e-07	0	0	3.10625e-05	1.43791e-06	3.89273e-06	1.07148e-05	2.17207e-05	1.07728e-06	1.60617e-05	0	5.37681e-06	0	0	0	3.55744e-06	4.84668e-06	4.17222e-06	0	1.91292e-06	0	1.54701e-05	2.0386e-05	0	8.4722e-06	9.36947e-08	7.62472e-06	1.14179e-06	0	0	0	1.86312e-07	0	0	0	0	0	0	0	0	6.86956e-06	0	0	1.46797e-05	3.32468e-06	5.666e-06	7.20089e-07	9.51526e-05	0
SRS2444285	2.45672e-07	0	0	0.000201872	4.58804e-06	9.34201e-06	8.10026e-06	1.40929e-05	3.64911e-07	6.02724e-06	0	8.92055e-06	0	0	0	1.73834e-06	2.5327e-06	2.08574e-06	0	2.91437e-06	0	1.25756e-07	2.75556e-05	0	1.30786e-05	6.9202e-08	0	3.64911e-07	0	2.35604e-07	0	8.56134e-08	0	2.2381e-08	0	0	0	0	0	0	1.31566e-07	0	0	2.56067e-05	8.49982e-05	5.23154e-06	1.50734e-05	9.83278e-06	0
SRS2444284	1.24796e-06	0	3.10576e-08	0.000350746	1.71295e-06	1.00271e-06	6.57594e-06	7.95644e-06	1.55125e-06	2.01428e-05	0	0.000140752	0	0	0	6.63276e-06	9.89465e-06	8.56866e-06	0	2.07066e-05	0	1.56867e-05	9.60684e-06	0	2.35671e-05	3.26526e-06	0	1.72644e-06	0	0	0	0	0	0	0	0	0	0	0	0	7.29098e-06	0	0	3.65931e-05	5.37891e-07	3.62025e-06	3.35012e-05	1.38256e-07	0
SRS2444283	1.0824e-07	0	0	0.000149168	1.10394e-06	6.34489e-06	7.08416e-06	1.14964e-05	4.25813e-07	5.37533e-06	0	9.76793e-06	0	0	0	1.6282e-06	2.38221e-06	1.97265e-06	0	3.26184e-06	0	2.09164e-08	2.77224e-05	0	1.5435e-05	0	1.71674e-06	2.06083e-07	0	4.65922e-07	0	0	0	0	0	1.29159e-07	0	0	0	0	7.38477e-08	0	0	2.05557e-05	7.83407e-05	2.91416e-06	1.44903e-05	1.57061e-05	0
SRS2444282	3.9849e-08	0	0	2.08454e-06	1.38293e-05	0	4.28118e-06	1.52112e-05	7.94566e-08	0	0	0	1.27539e-07	1.27539e-07	1.27539e-07	3.56977e-07	7.73908e-07	7.09983e-07	0	5.62997e-08	0	1.64163e-08	2.30016e-05	0	4.62278e-06	0	2.38186e-06	7.94566e-08	0	0	0	4.1377e-06	0	0	0	0	0	0	0	0	5.6024e-08	0	0	0	0	3.48425e-06	7.52372e-05	8.36389e-07	0
SRS2444281	2.71502e-07	0	0	1.03486e-06	7.81976e-05	0	3.23025e-06	1.09067e-05	2.85764e-07	0	0	0	1.38151e-07	1.38151e-07	1.38151e-07	1.06828e-06	2.05427e-06	1.65061e-06	1.37678e-06	7.12358e-07	0	5.14937e-08	2.19433e-05	0	3.58538e-06	0	5.00436e-06	3.09129e-07	0	0	0	5.55339e-05	0	3.86301e-07	4.51788e-08	0	0	0	0	0	2.3365e-08	0	0	0	4.00186e-07	3.47444e-06	8.00471e-05	2.24304e-07	0
SRS2444280	1.24141e-07	0	2.18273e-08	0.000363931	5.5492e-07	9.66771e-06	6.79537e-06	7.88495e-06	1.69355e-07	8.03195e-06	0	1.14914e-05	0	0	0	1.0176e-06	1.80258e-06	1.55288e-06	1.09256e-07	1.53618e-05	0	8.11199e-09	3.28144e-05	0	7.31374e-06	4.26053e-08	4.81625e-08	1.69355e-07	0	0	0	1.85315e-06	0	2.61802e-07	0	0	0	0	0	0	4.52137e-08	0	0	1.14326e-05	9.33424e-07	3.51867e-06	1.07415e-05	5.91662e-05	0
SRS2444279	7.23285e-08	0	0	9.62057e-05	1.7471e-07	1.58432e-06	5.49038e-06	7.84304e-06	4.56812e-08	2.7158e-06	0	9.37946e-05	0	0	0	7.23285e-08	1.63783e-07	1.63783e-07	0	7.92251e-07	0	2.66474e-08	4.23845e-05	0	2.41533e-05	1.14604e-06	6.01971e-07	7.23285e-08	0	0	0	0	0	0	0	0	0	0	0	0	2.66474e-08	0	0	1.51807e-05	0	3.91688e-07	5.44764e-06	3.80332e-06	0
SRS2444278	2.66386e-07	0	1.39475e-07	0.000266479	2.47623e-06	2.30453e-06	6.80737e-06	7.95822e-06	4.2646e-07	4.4976e-06	0	1.02755e-05	0	0	0	7.06123e-07	1.12143e-06	1.04623e-06	1.13631e-07	5.47534e-07	0	1.83641e-07	2.7659e-05	0	1.81331e-05	2.88759e-07	1.49943e-07	4.2646e-07	0	9.1135e-07	0	4.11784e-07	0	1.89638e-08	0	0	0	0	2.10401e-08	0	2.41168e-07	0	0	5.84025e-06	2.99721e-06	2.73205e-06	9.86257e-06	1.6004e-05	0
SRS2444277	1.64359e-07	0	0	0.000113076	1.40283e-06	6.30024e-07	9.04786e-06	1.09876e-05	3.28287e-07	4.64502e-06	0	4.4432e-06	0	0	0	1.14494e-06	1.60692e-06	1.32095e-06	0	1.32637e-07	0	0	4.29851e-05	0	5.15933e-05	2.96899e-08	4.33015e-07	3.28287e-07	0	1.55555e-07	0	0	0	1.43506e-07	0	6.64595e-06	0	0	0	0	1.4529e-07	0	0	2.53544e-06	4.20551e-06	0	1.45672e-06	2.03234e-08	0
SRS2444276	1.02322e-07	0	2.29544e-07	1.80782e-06	5.66039e-06	9.57475e-08	4.04458e-06	4.58978e-06	1.40516e-07	8.66219e-06	1.03329e-07	1.52221e-05	0	0	0	2.11555e-07	2.11555e-07	2.11555e-07	0	3.13688e-06	0	3.33574e-06	0.000270041	0	2.90594e-06	0	1.50749e-05	1.81284e-07	0	0	0	0	0	0	0	0	0	0	0	0	1.91553e-06	0	0	6.94133e-06	8.66623e-07	3.41295e-07	4.59279e-06	2.42333e-05	0
SRS2444275	0	0	0	0.000170327	3.44827e-07	3.00101e-06	7.36624e-06	8.88753e-06	0	1.74946e-06	0	0.000401201	3.77892e-08	3.77892e-08	3.77892e-08	8.19486e-08	1.03975e-07	3.7726e-08	0	7.18483e-08	0	1.56232e-08	3.81235e-05	0	5.25056e-05	4.7849e-06	7.72713e-07	0	0	1.53869e-06	0	6.65873e-08	0	0	0	0.000507505	0	0	0	0	0	0	0	1.17462e-06	9.72701e-07	1.40154e-06	2.07317e-06	8.05239e-07	0
SRS2444274	3.31209e-06	0	3.62112e-08	0.000496468	2.03839e-05	2.86826e-05	5.00617e-05	8.631e-05	4.75029e-06	1.23975e-05	0.000171131	1.18567e-05	0	0	0	3.43631e-05	5.64404e-05	4.79438e-05	0	2.00386e-06	7.00442e-05	5.19936e-07	2.24344e-05	0	0.000105919	2.89645e-08	3.59908e-08	4.7127e-06	0	0	0	0	0	2.8044e-07	0	0	0	0	0	0	1.327e-06	0	0	3.22149e-05	5.33708e-07	1.16842e-05	4.36864e-06	6.42352e-07	0
SRS2444273	4.50958e-07	0	0	0.000597786	4.36809e-06	2.16572e-06	7.60777e-06	8.66084e-06	1.14306e-06	8.24763e-06	0.00013183	3.10486e-05	0	0	0	7.32425e-06	1.20325e-05	1.00723e-05	0	3.021e-07	4.97455e-05	1.38548e-06	1.34931e-05	0	2.41429e-05	6.69039e-08	0	6.68868e-07	0	0	0	0	0	6.44353e-07	0	0	0	0	0	0	9.8447e-07	0	0	1.56939e-05	2.01866e-07	1.99075e-06	4.0028e-05	2.84377e-05	0
SRS2444272	1.74042e-07	0	0	1.41598e-06	4.462e-06	7.79006e-07	2.38205e-06	5.50406e-06	1.74042e-07	1.86251e-05	0	0	0	0	0	2.14169e-07	4.87877e-07	4.4775e-07	2.46888e-05	5.16068e-06	0	0	4.66617e-07	0	9.06226e-08	0	0	1.74042e-07	0	0	0	0.00123861	0	0	0	0	0	0	0	0	0	0	0	2.10773e-05	0	0	0	0	0
SRS2444271	1.73399e-07	0	0	0.00034784	1.28914e-06	2.0356e-06	9.32752e-06	1.58723e-05	1.65865e-07	2.65901e-05	3.99981e-08	1.41097e-05	0	0	0	1.6806e-06	2.51008e-06	2.19739e-06	0	3.89638e-07	0	1.84453e-07	2.65471e-05	0	5.81496e-05	2.23465e-08	2.97997e-06	2.55377e-07	0	0	0	4.40456e-08	0	0	0	3.84383e-05	0	0	6.11542e-08	0	1.97569e-07	0	0	3.84138e-05	8.95365e-06	1.18833e-05	6.47486e-07	1.06177e-06	0
SRS2444270	2.54057e-07	0	2.67095e-07	4.85808e-05	0.000151487	0	9.40413e-07	9.6767e-07	3.95845e-07	2.44842e-05	0	7.24815e-06	0	0	0	5.46696e-07	5.65282e-07	5.65282e-07	1.90841e-07	2.38127e-06	0	3.60004e-07	2.5529e-05	0	4.43434e-06	7.28986e-08	9.19995e-07	4.81406e-07	0	0	0	3.52368e-06	0	0	0	0.00160575	0	0	0	1.20965e-07	5.87353e-07	0	0	5.80079e-05	1.97436e-07	2.41526e-06	5.31593e-05	7.75881e-07	0
SRS2444269	0	0	0	0.000137646	2.87194e-06	3.98339e-06	6.97598e-06	7.49224e-06	0	6.86483e-06	0	1.22774e-05	0	0	0	0	0	0	0	4.36385e-07	0	0	4.21813e-05	0	4.09789e-05	2.28154e-07	1.12902e-05	0	0	0	0	0	0	0	0	0	0	0	0	0	0	0	0	3.9337e-05	5.78039e-08	2.27654e-06	1.15608e-07	1.02536e-05	0
SRS2444268	1.22689e-06	0	0	0.000227666	1.33266e-06	6.06244e-05	6.64552e-06	7.74809e-06	1.59971e-06	1.66809e-06	0	5.56333e-06	0	0	0	4.68353e-06	6.04485e-06	5.74944e-06	0	1.03436e-06	0	6.41584e-07	5.14117e-05	0	4.93553e-05	1.8173e-08	0	1.58291e-06	0	0	0	0	0	1.1657e-08	0	0.000312923	0	0	0	0	8.56767e-07	0	0	3.96705e-05	8.46379e-07	9.00815e-07	2.7771e-05	1.82536e-05	1.84822e-06
SRS2444267	0	0	0	1.73135e-05	1.31684e-05	5.13056e-07	3.38194e-06	7.19008e-06	0	8.15089e-06	0	5.39915e-05	0	0	0	0	0	0	0	9.11196e-08	0	0	1.03912e-05	0	7.02735e-06	1.96474e-07	0	0	0	0	0	0	0	0	0	0	0	0	0	0	0	0	0	5.09047e-06	2.48168e-07	1.4502e-06	3.15585e-07	2.87159e-06	0
SRS2444266	0	0	0	0.00024035	3.55252e-07	0	7.23492e-06	8.89527e-06	2.51188e-08	9.06523e-08	0	1.31251e-05	0	0	0	2.51188e-08	1.70787e-07	9.51032e-08	0	0	0	0	3.92908e-05	0	4.90762e-05	1.78554e-07	8.88384e-07	2.51188e-08	0	0	0	1.03002e-07	0	0	0	0	0	0	0	0	0	0	0	5.94411e-06	7.53476e-07	1.7883e-06	3.55583e-06	4.97476e-07	0
SRS2444265	4.22987e-06	0	0	0.000785316	1.5961e-05	5.86221e-06	9.26676e-06	1.00047e-05	6.32706e-06	2.68121e-05	3.81484e-05	1.82436e-05	0	0	0	2.98304e-05	4.99425e-05	4.13177e-05	0	1.31307e-06	1.54029e-05	2.48288e-05	1.46747e-05	0	2.66707e-05	2.62688e-07	1.90667e-08	6.46137e-06	0	0	0	0	0	2.53498e-06	0	0	0	0	0	0	1.21614e-05	0	0	5.63109e-05	4.55251e-07	2.93762e-06	3.93039e-05	3.61871e-05	0
SRS2444263	0	0	0	0.000426996	2.61101e-05	3.45011e-06	3.98626e-05	6.91182e-05	0	5.80786e-06	0	1.94934e-05	0	0	0	0	0	0	0	2.36617e-07	0	0	1.93378e-05	0	0.000154257	2.5075e-05	8.82534e-07	0	0	8.53277e-07	0	0	0	0	0	0	0	0	0	0	0	0	0	4.94588e-06	3.65486e-05	2.50033e-06	7.26893e-06	1.88155e-06	0
SRS2444264	1.91367e-06	0	0	8.47547e-05	2.49792e-07	1.3627e-07	1.28652e-06	1.85648e-06	3.23631e-06	5.66013e-06	0	0.000106571	0	0	0	9.69416e-06	1.58778e-05	1.34598e-05	0	2.34143e-06	0	1.15804e-06	1.26011e-05	0	6.0582e-06	2.70495e-06	0	2.64627e-06	0	0	0	0	0	4.23952e-07	0	1.0988e-07	0	0	0	0	1.42184e-06	0	0	1.89571e-05	0	5.55021e-07	0	0	0
SRS2444262	2.61399e-07	0	6.3777e-08	6.62825e-05	3.0601e-07	5.89711e-05	4.57208e-06	6.75098e-06	3.37894e-07	2.04229e-06	0	0.000116549	0	0	0	2.26598e-06	3.89234e-06	3.00761e-06	0	4.03445e-06	0	6.96061e-08	5.43264e-05	0	2.20802e-05	9.89572e-07	2.98354e-06	4.075e-07	0	0	1.77352e-07	1.08201e-06	0	1.43853e-07	0	1.11551e-06	0	0	0	3.07523e-08	1.12955e-07	0	0	4.04791e-06	5.87153e-08	2.65743e-07	5.62731e-06	1.02944e-05	0
SRS2444261	9.97144e-07	0	0	0.000110509	3.44615e-06	3.88859e-05	7.80661e-06	1.05311e-05	1.12892e-06	1.17371e-05	0	7.07383e-06	0	0	0	2.8329e-06	5.19175e-06	4.67448e-06	0	4.4768e-06	0	1.05575e-06	3.10659e-05	0	3.18572e-05	3.23755e-07	4.33048e-06	1.30276e-06	0	0	0	9.11237e-08	0	0	0	0.00012558	0	0	0	0	1.0233e-06	0	0	3.17387e-05	2.4301e-06	1.04827e-06	3.75767e-06	3.18454e-05	0
SRS2444260	2.59661e-07	0	0	0.000160524	9.02051e-07	1.78161e-06	7.8612e-06	1.40934e-05	2.67192e-07	6.3796e-06	7.7339e-07	0.000350601	0	0	0	1.81087e-06	2.30643e-06	1.91224e-06	2.22172e-05	1.05025e-06	4.17788e-07	2.29046e-07	5.08492e-05	0	2.14103e-05	4.70815e-06	6.156e-06	2.86993e-07	0	0	0	0.000117682	0	0	7.53572e-08	9.60052e-07	0	0	0	3.49936e-08	1.87862e-07	0	0	1.86743e-05	1.71936e-06	5.38127e-06	2.73448e-05	0.000336429	0
SRS2444259	2.78967e-07	0	0	0.00035362	9.15497e-06	6.16288e-06	7.77577e-06	1.4408e-05	4.37501e-07	9.28931e-06	0	1.50344e-05	0	0	0	2.87406e-06	4.84539e-06	4.15497e-06	0	3.72055e-07	0	9.09174e-08	7.56513e-05	0	4.70869e-05	1.84543e-08	5.68449e-07	4.03593e-07	0	2.74719e-06	0	0	0	0	0	0	0	0	0	0	2.05158e-07	0	0	2.35594e-05	5.33093e-05	6.43126e-06	2.50881e-05	7.77368e-06	0
SRS2444257	0	0	1.2848e-07	6.62835e-07	7.55306e-07	3.81077e-07	1.34524e-06	1.95469e-06	0	1.94928e-06	0	1.12589e-05	0	0	0	0	0	0	0	1.4163e-05	0	0	9.45962e-05	0	1.00819e-06	1.47925e-07	9.11559e-06	0	0	0	0	0	0	0	0	0.000119487	0	0	0	0	0	0	0	1.24915e-05	1.27029e-07	1.3129e-06	1.80109e-06	9.40287e-07	0
SRS2444258	1.43918e-07	0	3.45093e-07	5.03533e-05	3.79412e-05	3.14691e-06	4.71928e-05	8.61266e-05	1.75043e-07	7.13958e-06	5.23675e-07	0.000257927	0	0	0	7.87467e-07	9.14955e-07	8.84207e-07	0	9.73447e-06	5.02899e-07	1.54559e-05	1.56577e-05	0	6.21755e-06	2.79487e-06	3.33898e-06	1.59559e-07	0	0	0	1.36862e-07	0	0	0	0.000454348	0	0	0	0	7.15707e-06	0	0	2.45476e-05	1.20195e-05	4.91032e-06	3.06528e-05	1.59689e-05	1.70392e-05
SRS2444256	1.43029e-06	0	8.3539e-08	0.000690746	3.43035e-06	2.25591e-06	8.88886e-06	9.9988e-06	2.57492e-06	2.23373e-05	7.99156e-05	1.64946e-05	0	0	0	1.88322e-05	3.10315e-05	2.53039e-05	0	9.22981e-07	3.37747e-05	7.63916e-07	1.27531e-05	0	2.21681e-05	4.2666e-08	7.57409e-07	2.29962e-06	0	0	0	1.18855e-07	0	2.53183e-06	0	0	0	0	0	0	7.68685e-07	0	0	3.27843e-05	2.88234e-07	3.20944e-06	4.60913e-05	5.86987e-05	0
SRS2444255	0	0	0	6.93597e-05	1.00751e-06	5.86067e-07	1.31888e-05	2.47259e-05	0	9.69635e-07	0	0.000232294	0	0	0	0	0	0	0	5.76108e-07	0	0	3.23375e-05	0	2.49865e-05	2.42999e-06	3.34889e-06	0	0	0	0	0	0	0	0	0.000194785	0	0	0	0	0	0	0	8.19135e-06	2.41525e-06	3.0124e-07	2.51362e-06	3.52909e-07	0
SRS2444254	6.72191e-07	0	0	1.84702e-06	1.41193e-05	3.02936e-05	2.79674e-06	4.21988e-06	6.6469e-07	3.58544e-05	7.97781e-08	2.81446e-06	0	0	0	3.41071e-06	5.50461e-06	3.90734e-06	0	2.8725e-06	7.97781e-08	7.23906e-07	5.04428e-06	0	1.67041e-06	0	7.89157e-07	8.64156e-07	0	0	0	1.64433e-06	0	3.61463e-06	0	0.000276438	0	0	0	0	7.68402e-07	0	0	2.78267e-05	0.000125295	2.17551e-06	4.05617e-06	1.0195e-05	0
SRS2444253	0	0	0	0.000220294	3.35505e-07	3.64429e-07	1.13955e-05	1.70866e-05	0	5.62804e-06	0	1.65697e-05	0	0	0	0	0	0	0	2.25987e-07	0	0	5.83186e-05	0	9.71561e-05	0	7.8951e-07	0	0	0	0	0	0	0	0	2.94227e-08	0	0	0	0	0	0	0	4.82845e-06	0	7.61654e-07	7.56175e-06	1.05926e-06	0
SRS2444252	5.49411e-08	0	0	4.60625e-06	2.75785e-06	1.45553e-07	3.35841e-05	8.15046e-05	2.01626e-07	1.05885e-05	0	1.01967e-05	0	0	0	7.21959e-07	9.39636e-07	8.44572e-07	0	0	0	1.14702e-07	0.000261941	0	3.6425e-06	0	5.06739e-08	9.58375e-08	0	0	0	2.08125e-07	0	0	0	0	0	0	0	0	3.10249e-08	0	0	8.81814e-06	0	7.36596e-07	6.33424e-08	0	0
SRS2444251	0	0	0	0.000279047	1.5327e-06	3.93818e-06	7.56509e-06	7.9516e-06	0	1.2718e-05	1.41752e-07	0.000194226	0	0	0	0	0	0	0	1.63536e-07	3.41254e-08	0	4.10943e-05	0	6.89411e-05	1.16772e-06	1.13627e-06	0	0	1.20645e-06	0	0	0	0	0	2.86191e-07	0	0	0	0	0	0	0	1.59837e-05	2.39934e-06	7.71605e-07	1.44261e-05	1.53564e-06	0
SRS2444250	8.46192e-08	0	0	4.30001e-06	7.5712e-07	7.29164e-07	2.75521e-06	5.63621e-06	0	7.47303e-06	0	2.10225e-05	0	0	0	4.4777e-07	5.9597e-07	5.72583e-07	0	1.22166e-07	0	8.46192e-08	1.17249e-05	0	2.61925e-06	3.5981e-08	0	8.46192e-08	0	0	0	0	0	1.7488e-07	0	1.24667e-07	0	0	0	0	8.46192e-08	0	0	3.47158e-06	2.53975e-06	0	0	2.23105e-06	0
SRS2444248	1.02786e-06	0	0	1.15255e-07	3.78012e-05	5.53319e-06	0	0	1.72733e-06	4.23779e-05	0	0	0	0	0	9.33354e-06	1.49157e-05	1.25878e-05	1.69587e-07	3.71181e-05	0	5.62937e-08	3.19433e-08	0	2.15003e-08	0	1.30898e-07	1.41781e-06	0	0	0	1.89945e-06	0	2.74422e-08	0	0	0	0	0	0	2.59574e-07	0	0	8.159e-05	3.58014e-06	2.81464e-06	3.14469e-06	4.01932e-05	0
SRS2444247	0	0	0	0.000252683	1.75272e-07	7.49118e-07	6.89671e-06	9.63219e-06	0	8.531e-06	2.71148e-06	0.000762519	0	0	0	1.57014e-08	1.57014e-08	1.57014e-08	3.55923e-06	0	9.45952e-07	9.2664e-08	6.03998e-05	0	1.50699e-05	1.05634e-05	6.6771e-07	0	0	0	0	3.01524e-05	0	0	4.20348e-08	6.74239e-06	0	0	0	0	9.2664e-08	0	0	8.1077e-06	5.85868e-07	4.79578e-07	2.38834e-06	1.91241e-06	0
SRS2444246	3.43917e-07	0	0	1.60436e-07	3.77977e-05	1.56985e-05	0	0	4.05229e-07	3.00007e-05	0	0	0	0	0	4.94928e-06	8.66813e-06	6.97925e-06	2.10947e-07	2.69408e-06	0	2.90577e-07	0	0	7.42261e-08	0	2.11211e-06	4.74999e-07	0	0	0	2.22192e-06	0	0	0	0	0	0	0	0	2.90577e-07	0	0	0.000110614	7.5456e-06	4.80731e-07	1.06378e-06	5.63247e-06	0
SRS2444249	2.02723e-07	0	0	0.000545099	4.10716e-07	0	1.24436e-05	1.60059e-05	2.25493e-07	1.15493e-06	0	1.12766e-05	0	0	0	1.41562e-06	2.71799e-06	2.20633e-06	0	6.43668e-06	0	7.66801e-07	2.35224e-05	0	5.70852e-05	4.11194e-08	4.56975e-07	2.48642e-07	0	2.90483e-06	0	0	0	0	0	0	0	0	0	0	4.91624e-07	0	0	1.09756e-05	0	2.3616e-07	3.82624e-06	1.24303e-07	0
SRS2444244	0	0	0	0.000239878	8.34484e-07	1.36351e-05	1.16249e-05	1.83114e-05	0	4.03582e-06	0	7.55175e-06	0	0	0	6.00092e-08	6.00092e-08	6.00092e-08	0	6.82064e-07	0	0	2.77681e-05	0	9.67443e-05	0	5.40083e-07	0	0	5.96368e-06	0	0	0	0	0	1.06025e-06	0	0	0	0	0	0	0	6.71299e-06	5.70516e-07	2.67491e-06	6.98515e-06	0	0
SRS2444243	0	0	0	3.26238e-07	1.15287e-05	4.60901e-06	5.47436e-05	0.000106632	0	7.74692e-06	0	9.15993e-06	0	0	0	0	0	0	0	6.2653e-06	0	0	7.89143e-05	0	1.05956e-06	2.82523e-08	8.84821e-08	0	0	0	0	0	0	0	0	0	0	0	0	0	0	0	0	1.05313e-05	3.6345e-05	5.12974e-07	9.26183e-07	5.56204e-08	0
SRS2444241	0	0	0	0.000255692	4.63422e-07	1.50653e-06	8.30778e-06	8.82594e-06	0	1.4703e-06	0	0.000396289	0	0	0	0	0	0	0	1.80516e-07	0	0	6.53212e-05	0	8.05925e-05	4.99939e-06	4.38649e-07	0	0	9.02097e-07	0	0	0	0	0	7.60316e-05	0	0	0	0	0	0	0	4.37579e-06	1.40722e-06	1.20427e-06	4.641e-06	0	0
SRS2444240	0	0	0	0.000158267	1.17691e-06	1.48667e-05	9.02343e-06	1.04756e-05	0	6.75805e-06	0	1.12235e-05	0	0	0	1.59814e-08	1.59814e-08	1.59814e-08	0	9.97605e-07	0	0	8.07758e-05	0	4.39604e-05	4.39921e-07	1.00709e-05	0	0	0	0	0	0	0	0	1.89607e-06	0	0	0	0	0	0	0	1.54276e-05	2.04022e-07	1.46597e-06	1.09875e-06	2.35368e-05	0
[truncated: 176 more rows]
[truncated: 154 more columns]

## Sheet: CD
Sample_ID	Bifidobacterium_breve_CECT_7263_1036735	Clostridium_sp_1042156	Streptococcus_thermophilus_JIM_8232_1051074	Bacteroides_stercoris_CC31F_1073351	Ruminococcus_gnavus_CC55_001C_1073375	Ruminococcus_lactaris_CC59_002D_1073376	Bacteroides_fragilis_HMW_610_1073386	Bacteroides_fragilis_HMW_616_1073388	Bifidobacterium_breve_DPC_6330_1074482	Ruminococcus_sp_1095771	Acidaminococcus_sp_1111120	Bacteroides_massiliensis_B84634_=_Timone_84634_=_DSM_17679_=_JCM_13223_1121098	Enterococcus_faecalis_EnGen0111_1157352	Enterococcus_faecalis_EnGen0119_1157353	Enterococcus_faecalis_EnGen0198_1157382	Bifidobacterium_longum_subsp_1161744	Bifidobacterium_longum_subsp_1161745	Bifidobacterium_longum_subsp_1161904	Citrobacter_sp_1173691	Streptococcus_thermophilus_MN-ZLW-002_1187956	Acidaminococcus_sp_1203555	Bifidobacterium_bifidum_IPLA_20015_1207543	Bacteroides_thetaiotaomicron_dnLKV9_1235785	Bacteroides_vulgatus_dnLKV7_1235786	Bacteroides_uniformis_dnLKV2_1235787	Bacteroides_massiliensis_dnLKV3_1235788	Eubacterium_ramulus_ATCC_29099_1256908	Bifidobacterium_breve_JCP7499_1261072	Escherichia_coli_CFT073_199310	Bacteroides_thetaiotaomicron_VPI-5482_226186	Streptococcus_thermophilus_LMG_18311_264199	Klebsiella_pneumoniae_subsp_272620	Streptococcus_thermophilus_LMD-9_322159	Bifidobacterium_breve_UCC2003_326426	Escherichia_coli_HS_331112	Akkermansia_muciniphila_ATCC_BAA-835_349741	Escherichia_coli_536_362663	Escherichia_coli_UTI89_364106	Bifidobacterium_adolescentis_ATCC_15703_367928	Bifidobacterium_longum_subsp_391904	Bifidobacterium_bifidum_NCIMB_41171_398513	Bifidobacterium_dentium_Bd1_401473	Escherichia_coli_APEC_O1_405955	Ruminococcus_obeum_ATCC_29174_411459	Ruminococcus_torques_ATCC_27756_411460	Dorea_formicigenerans_ATCC_27755_411461	Dorea_longicatena_DSM_13814_411462	Eubacterium_ventriosum_ATCC_27560_411463	Desulfovibrio_piger_ATCC_29098_411464
[truncated: 119 more rows]
[truncated: 154 more columns]

[truncated: 4 more sheets: metacardis, met_diet, parkinson, train]
